# Supplementary material for: Transcriptome reprogramming through alternative splicing triggered by apigenin drives cell death in triple-negative breast cancer
Source: Cell Death Dis. 2023 Dec 13;14(12):824. doi: 10.1038/s41419-023-06342-6 (PMC10719380; doi:10.1038/s41419-023-06342-6)
Supplement: Supplementary file 5 — Supplementary Table 1 [file 41419_2023_6342_MOESM5_ESM.xlsx]

## Sheet: Supplementary Table 1
Supplementary Table 1: List of splicing events affected by apigenin
Event_type	Event_ID	diff.pool	BF.pool	log2BF.pool	diff.rep1	BF.rep1	log2BF.rep1	diff.rep2	BF.rep2	log2BF.rep2	diff.rep3	BF.rep3	log2BF.rep3	Gene_ID	Gene_Symbol	Change
SE	chr20:49558568:49558663:-@chr20:49557642:49557746:-@chr20:49557402:49557470:-	0.36	9556.13	13.2222	0.34	18	4.16993	0.37	11.94	3.57773	0.19	1.14	0.189034	ENSG00000000419	DPM1	Included
SE	chr20:49558568:49558663:-@chr20:49557666:49557746:-@chr20:49557402:49557470:-	0.46	555.38	9.11733	0.5	7.1956e+06	22.7787	0.51	277.26	8.1151	0.27	1.3	0.378512	ENSG00000000419	DPM1	Included
SE	chr6:41046768:41046903:+@chr6:41048550:41048636:+@chr6:41051785:41051931:+	-0.39	37.65	5.23458	-0.39	283873	18.1149	-0.38	85.38	6.41583	-0.37	12.71	3.66789	ENSG00000001167	NFYA	Excluded
SE	chr1:24727809:24727946:-@chr1:24718051:24718169:-@chr1:24710392:24710493:-	-0.43	339.62	8.40778	-0.4	22.4	4.48543	-0.4	7.16	2.83996	-0.27	1.7	0.765535	ENSG00000001460	STPG1	Excluded
SE	chr1:33502337:33502512:-@chr1:33497145:33497262:-@chr1:33490043:33490168:-	0.15	1000000000000	39.8631	0.15	1000000000000	39.8631	0.13	1000000000000	39.8631	0.18	1000000000000	39.8631	ENSG00000004455	AK2	Included
SE	chr16:3333487:3334205:+@chr16:3335059:3335239:+@chr16:3335681:3335754:+	-0.34	1050.93	10.0375	-0.34	20.52	4.35896	-0.06	0.28	-1.8365	-0.12	0.5	-1	ENSG00000006194	ZNF263	Excluded
SE	chr16:3333487:3334205:+@chr16:3338454:3338570:+@chr16:3339393:3341459:+	-0.48	1000000000000	39.8631	-0.45	1000000000000	39.8631	-0.68	1000000000000	39.8631	-0.39	1000000000000	39.8631	ENSG00000006194	ZNF263	Excluded
SE	chr16:3070313:3070492:+@chr16:3071190:3071320:+@chr16:3071556:3071690:+	-0.22	1000000000000	39.8631	-0.22	1000000000000	39.8631	-0.17	139975	17.0948	-0.1	1.16	0.214125	ENSG00000006327	TNFRSF12A	Excluded
SE	chr16:3070313:3070492:+@chr16:3071216:3071320:+@chr16:3071556:3071690:+	-0.14	1000000000000	39.8631	-0.14	1000000000000	39.8631	-0.1	556998	19.0873	-0.06	0.59	-0.761213	ENSG00000006327	TNFRSF12A	Excluded
SE	chr7:30538419:30538554:-@chr7:30537357:30537512:-@chr7:30536237:30536851:-	0.12	1474.21	10.5257	0.12	2497.36	11.2862	0.02	0.1	-3.32193	0.11	10160.9	13.3107	ENSG00000006625	GGCT	Included
SE	chr17:2541393:2541614:+@chr17:2568666:2568750:+@chr17:2569310:2569384:+	-0.36	717758	19.4531	-0.34	6.44689e+06	22.6202	-0.31	455.5	8.83131	-0.28	2010.17	10.9731	ENSG00000007168	PAFAH1B1	Excluded
SE	chr17:2541393:2541614:+@chr17:2569310:2569384:+@chr17:2570286:2570492:+	-0.35	28220.6	14.7845	-0.33	7015.6	12.7764	-0.18	1.55	0.632268	-0.25	7.76	2.95606	ENSG00000007168	PAFAH1B1	Excluded
SE	chr6:15504731:15504823:+@chr6:15505396:15505526:+@chr6:15507367:15507485:+	0.36	297.89	8.21864	0.36	119.82	6.90472	0.62	1.48205e+07	23.8211	0.41	5.4	2.43296	ENSG00000008083	JARID2	Included
SE	chr1:1647785:1647917:-@chr1:1643703:1643866:-@chr1:1640957:1641079:-	-0.44	1000000000000	39.8631	-0.44	1000000000000	39.8631	-0.49	1000000000000	39.8631	-0.27	1.24789e+06	20.2511	ENSG00000008128	CDK11A	Excluded
SE	chr1:1647785:1647917:-@chr1:1643703:1643839:-@chr1:1640957:1641079:-	-0.3	1000000000000	39.8631	-0.3	1000000000000	39.8631	-0.3	1000000000000	39.8631	-0.1	170500	17.3794	ENSG00000268575	RP1-283E3	Excluded
SE	chr1:1688620:1688749:-@chr1:1688218:1688321:-@chr1:1687942:1688047:-	0.26	39.93	5.3194	0.25	100.54	6.65163	0.25	58.32	5.86592	0.24	2.75	1.45943	ENSG00000008130	NADK	Included
SE	chr17:49054469:49054582:-@chr17:49053224:49053262:-@chr17:49052132:49052308:-	-0.28	115225	16.8141	-0.29	86554.7	16.4013	-0.24	859.48	9.74732	-0.14	0.65	-0.621488	ENSG00000008294	SPAG9	Excluded
SE	chr8:134511378:134511432:-@chr8:134487962:134488843:-@chr8:134478137:134478333:-	-0.55	71800.3	16.1317	-0.58	143.57	7.16561	-0.19	0.81	-0.304006	-0.16	0.68	-0.556393	ENSG00000008513	ST3GAL1	Excluded
SE	chr6:111631056:111631302:-@chr6:111629217:111629448:-@chr6:111628564:111628773:-	0.58	1.28163e+07	23.6115	0.53	3.92288e+06	21.9035	0.41	13281	13.6971	0.26	2260.99	11.1427	ENSG00000009413	REV3L	Included
SE	chr19:805013:805187:+@chr19:805492:805569:+@chr19:806408:806556:+	-0.37	1000000000000	39.8631	-0.36	1000000000000	39.8631	-0.34	1000000000000	39.8631	-0.35	1000000000000	39.8631	ENSG00000011304	PTBP1	Excluded
SE	chr19:805013:805187:+@chr19:805513:805569:+@chr19:806408:806556:+	-0.15	4448454545	32.0507	-0.14	7.04071e+07	26.0692	-0.13	59.88	5.904	-0.16	3049.98	11.5746	ENSG00000011304	PTBP1	Excluded
SE	chr12:54118871:54119050:-@chr12:54118429:54118531:-@chr12:54117377:54117567:-	-0.29	384.84	8.58811	-0.32	39.02	5.28614	-0.16	0.7	-0.514573	-0.1	0.37	-1.4344	ENSG00000012822	CALCOCO1	Excluded
SE	chr2:201725961:201726189:-@chr2:201724848:201724938:-@chr2:201724403:201724469:-	0.29	1081.81	10.0792	0.28	149.4	7.22304	0.12	1.29	0.367371	0.26	19.93	4.31687	ENSG00000013441	CLK1	Included
SE	chr12:31241978:31242085:+@chr12:31242337:31242424:+@chr12:31242820:31243028:+	-0.54	368770	18.4924	-0.54	1000000000000	39.8631	-0.46	249747154	27.8959	-0.29	11.29	3.49697	ENSG00000013573	DDX11	Excluded
SE	chrX:149613720:149613878:+@chrX:149631038:149631112:+@chrX:149638017:149639762:+	-0.3	269.84	8.07596	-0.3	62.14	5.95745	-0.27	13.71	3.77716	-0.15	0.69	-0.535332	ENSG00000013619	MAMLD1	Excluded
SE	chrX:149638017:149639762:+@chrX:149641952:149642074:+@chrX:149671544:149671787:+	-0.32	243.84	7.92979	-0.34	173.3	7.43713	-0.24	4.41	2.14078	-0.12	0.58	-0.785875	ENSG00000013619	MAMLD1	Excluded
SE	chr5:138629333:138629494:+@chr5:138642928:138644016:+@chr5:138650364:138650425:+	-0.22	160.1	7.32283	-0.21	59.4	5.89239	-0.24	58.25	5.86419	-0.04	0.16	-2.64386	ENSG00000015479	MATR3	Excluded
SE	chr5:138614740:138614818:+@chr5:138629142:138629264:+@chr5:138642928:138644016:+	0.11	30474.6	14.8953	0.12	39995.6	15.2876	0.04	0.25	-2	0.07	3.08	1.62293	ENSG00000015479	MATR3	Included
SE	chr17:48433872:48434134:+@chr17:48434479:48434613:+@chr17:48435568:48435901:+	-0.46	45.78	5.51665	-0.45	88.16	6.46205	-0.21	0.96	-0.0588937	-0.52	9.5	3.24793	ENSG00000015532	XYLT2	Excluded
SE	chr17:48433872:48434134:+@chr17:48434418:48434613:+@chr17:48435568:48435901:+	-0.36	41.73	5.38301	-0.34	6.45	2.6893	-0.1	0.37	-1.4344	-0.37	23.79	4.57228	ENSG00000015532	XYLT2	Excluded
SE	chr2:110565751:110565981:+@chr2:110566327:110566472:+@chr2:110571037:110571232:+	-0.46	33.85	5.08108	-0.46	9.96	3.31615	-0.26	1.75	0.807355	-0.44	21.26	4.41007	ENSG00000015568	RGPD5	Excluded
SE	chr7:44467170:44467302:-@chr7:44465499:44465878:-@chr7:44444039:44444182:-	0.17	420.62	8.71637	0.19	559.27	9.1274	0.05	1.47	0.555816	0.1	1.11	0.15056	ENSG00000015676	NUDCD3	Included
SE	chr14:55168780:55169298:+@chr14:55203742:55204005:+@chr14:55215533:55215642:+	-0.24	4.29043e+06	22.0327	-0.24	315.71	8.30246	-0.25	80797.5	16.302	-0.31	14010532880	33.7058	ENSG00000020577	SAMD4A	Excluded
SE	chr20:55043647:55043822:+@chr20:55046670:55046725:+@chr20:55047382:55047471:+	0.45	23.23	4.53792	0.4	7.16	2.83996	0.24	0.84	-0.251539	0.09	0.65	-0.621488	ENSG00000022277	RTF2	Included
SE	chr14:102800891:102800983:+@chr14:102802026:102802175:+@chr14:102805153:102805290:+	-0.56	20.95	4.38888	-0.59	3978.91	11.9582	-0.28	0.96	-0.0588937	-0.45	3.7	1.88753	ENSG00000022976	ZNF839	Excluded
SE	chr20:34435272:34435356:+@chr20:34446224:34446303:+@chr20:34450935:34451322:+	-0.44	294.67	8.20296	-0.36	3.08	1.62293	-0.39	4.31	2.10769	-0.28	4.36	2.12433	ENSG00000025293	PHF20	Excluded
SE	chr11:35211382:35211612:+@chr11:35227659:35227790:+@chr11:35229652:35229753:+	0.03	27.8	4.79701	0.03	187.37	7.54975	0.02	0.31	-1.68966	0.03	0.16	-2.64386	ENSG00000026508	CD44	Included
SE	chr11:35211382:35211612:+@chr11:35229652:35229756:+@chr11:35232793:35232996:+	0.08	78.38	6.29241	0.09	1303.52	10.3482	0.07	8.58	3.10098	0.06	0.52	-0.943416	ENSG00000026508	CD44	Included
SE	chr11:35211382:35211612:+@chr11:35219668:35219793:+@chr11:35229652:35229753:+	0.12	1000000000000	39.8631	0.12	2665199390	31.3116	0.12	19345	14.2397	0.27	978000000000	39.8304	ENSG00000026508	CD44	Included
SE	chr11:35211382:35211612:+@chr11:35219668:35219793:+@chr11:35236399:35236461:+	0.06	1000000000000	39.8631	0.06	1000000000000	39.8631	0.05	1418.74	10.4704	0.06	1532210567	30.513	ENSG00000026508	CD44	Included
SE	chr11:35211382:35211612:+@chr11:35219668:35219793:+@chr11:35222629:35222742:+	0.14	13298743343	33.6306	0.14	1000000000000	39.8631	0.11	122.69	6.93887	0.24	1.75083e+08	27.3835	ENSG00000026508	CD44	Included
SE	chr11:35211382:35211612:+@chr11:35232793:35232996:+@chr11:35236399:35236461:+	0.04	26.33	4.71864	0.04	115.23	6.84837	0.05	5127.34	12.324	0.04	12.2	3.60881	ENSG00000026508	CD44	Included
SE	chr11:35211382:35211519:+@chr11:35232793:35232996:+@chr11:35236399:35236461:+	0.49	22.08	4.46467	0.44	15.41	3.94579	0.38	3.07	1.61824	0.3	1.39	0.475085	ENSG00000026508	CD44	Included
SE	chr11:35211382:35211612:+@chr11:35222629:35222742:+@chr11:35226059:35226187:+	0.07	11438.3	13.4816	0.06	3511343350	31.7094	0.07	4.30206e+07	25.3585	0.15	378185	18.5287	ENSG00000026508	CD44	Included
SE	chr11:35211382:35211612:+@chr11:35229652:35229753:+@chr11:35231512:35231601:+	0.18	14023071762	33.7071	0.18	5.08987e+08	28.9231	0.21	200557	17.6137	0.52	38520.8	15.2334	ENSG00000026508	CD44	Included
SE	chr5:870588:870690:-@chr5:869360:869519:-@chr5:865529:865696:-	0.11	23.18	4.53481	0.11	2.36	1.23879	0.07	0.46	-1.12029	0.11	0.34	-1.55639	ENSG00000028310	BRD9	Included
SE	chr6:136599003:136599914:-@chr6:136597606:136597646:-@chr6:136596981:136597127:-	-0.45	2.57106e+07	24.6159	-0.46	1.67494e+08	27.3195	-0.41	222.85	7.79993	-0.37	365.98	8.51562	ENSG00000029363	BCLAF1	Excluded
SE	chr6:136596670:136596839:-@chr6:136595101:136595327:-@chr6:136594220:136594325:-	0.14	25924.3	14.662	0.14	1.22498e+08	26.8682	0.12	921.85	9.84839	0.24	3524.28	11.7831	ENSG00000029363	BCLAF1	Included
SE	chr6:136589300:136589477:-@chr6:136588167:136588313:-@chr6:136582403:136582615:-	-0.23	19592.8	14.258	-0.21	165.93	7.37443	-0.22	14227.6	13.7964	-0.15	4.26	2.09085	ENSG00000029363	BCLAF1	Excluded
SE	chr14:69908786:69908983:+@chr14:69919958:69920026:+@chr14:69921529:69921614:+	-0.29	35.9	5.16591	-0.28	26.66	4.7366	-0.31	9.37	3.22805	-0.22	4.18	2.0635	ENSG00000029364	SLC39A9	Excluded
SE	chr7:150929575:150929900:+@chr7:150931172:150931360:+@chr7:150932134:150932698:+	-0.22	1000000000000	39.8631	-0.22	1000000000000	39.8631	-0.24	1000000000000	39.8631	-0.2	1000000000000	39.8631	ENSG00000033100	CHPF2	Excluded
SE	chr14:66082929:66083091:+@chr14:66083808:66083909:+@chr14:66096210:66096324:+	0.23	28.87	4.8515	0.18	2.02	1.01436	0.27	11.88	3.57046	0.33	110.4	6.7866	ENSG00000033170	FUT8	Included
SE	chr8:101322095:101322555:-@chr8:101315388:101315629:-@chr8:101299729:101300495:-	0.26	1061999599	29.9841	0.25	771000000000	39.4883	0.24	917588	19.8075	0.21	18048.4	14.1396	ENSG00000034677	RNF19A	Included
SE	chr8:101322095:101322555:-@chr8:101315388:101315593:-@chr8:101299729:101300495:-	0.19	58.72	5.87578	0.17	235.03	7.8767	0.22	6.74095e+07	26.0064	0.22	209.05	7.7077	ENSG00000034677	RNF19A	Included
SE	chr2:70529057:70529220:-@chr2:70528540:70528735:-@chr2:70527972:70528112:-	0.06	24.68	4.62527	0.06	38.1	5.25172	0.05	2.09	1.0635	0.14	295.25	8.20579	ENSG00000035141	FAM136A	Included
SE	chr5:6623327:6623398:-@chr5:6622129:6622213:-@chr5:6620219:6620411:-	-0.3	95.56	6.57833	-0.28	6.06	2.59932	-0.19	1.72	0.782409	-0.07	0.25	-2	ENSG00000037474	NSUN2	Excluded
SE	chr5:6623327:6623398:-@chr5:6621716:6621857:-@chr5:6620219:6620411:-	0.61	1000000000000	39.8631	0.61	1000000000000	39.8631	0.75	1000000000000	39.8631	0.78	1944193371	30.8565	ENSG00000037474	NSUN2	Included
SE	chr4:13628969:13629328:-@chr4:13625014:13627936:-@chr4:13621567:13621691:-	0.13	20.63	4.36667	0.14	62.2	5.95884	0.27	284263	18.1169	0.65	2.64973e+07	24.6593	ENSG00000038219	BOD1L1	Included
SE	chr1:40319642:40319740:-@chr1:40318403:40318548:-@chr1:40315791:40315933:-	-0.36	26.34	4.71918	-0.33	2.68	1.42223	-0.35	2.65	1.40599	-0.21	1.11	0.15056	ENSG00000043514	TRIT1	Excluded
SE	chr5:138089107:138089199:+@chr5:138090383:138090852:+@chr5:138117612:138117718:+	0.01	403.7	8.65714	0.01	1836.75	10.8429	0.01	2.12	1.08406	0.03	0.65	-0.621488	ENSG00000044115	CTNNA1	Included
SE	chr12:4647575:4647637:-@chr12:4645183:4645377:-@chr12:4643323:4643468:-	-0.53	20.88	4.38405	-0.51	6.33	2.66221	-0.05	0.46	-1.12029	-0.22	0.89	-0.168123	ENSG00000047621	C12orf4	Excluded
SE	chr3:47956307:47956429:-@chr3:47950528:47953911:-@chr3:47918907:47919013:-	0.06	1000000000000	39.8631	0.06	1000000000000	39.8631	0.05	1000000000000	39.8631	0.13	1000000000000	39.8631	ENSG00000047849	MAP4	Included
SE	chr6:117900063:117900227:-@chr6:117898611:117898634:-@chr6:117896340:117896515:-	0.44	185.2	7.53294	0.44	42.86	5.42156	0.51	44.11	5.46303	0.23	2.18	1.12433	ENSG00000047932	GOPC	Included
SE	chr5:60194103:60194227:-@chr5:60187864:60189470:-@chr5:60186716:60186913:-	0.21	620.35	9.27694	0.23	234.26	7.87197	0.21	4.99	2.31904	0.4	192.85	7.59134	ENSG00000049167	ERCC8	Included
SE	chr4:166248818:166248916:+@chr4:166254492:166254777:+@chr4:166258941:166259089:+	-0.23	29701.5	14.8582	-0.23	602.29	9.23431	-0.17	20.3	4.34341	-0.12	0.9	-0.152003	ENSG00000052802	MSMO1	Excluded
SE	chr1:235344900:235346108:-@chr1:235344386:235344499:-@chr1:235341115:235341228:-	0.16	68516.8	16.0642	0.16	25.87	4.69321	0.23	90082.4	16.459	0.17	52416.7	15.6777	ENSG00000054267	ARID4B	Included
SE	chr1:235341115:235341228:-@chr1:235340063:235340218:-@chr1:235338499:235338714:-	0.2	7.82853e+07	26.2222	0.2	1000000000000	39.8631	0.21	1000000000000	39.8631	0.24	21985185605	34.3558	ENSG00000054267	ARID4B	Included
SE	chr10:5838726:5838825:-@chr10:5836848:5836982:-@chr10:5827815:5828013:-	-0.15	1000000000000	39.8631	-0.15	1000000000000	39.8631	-0.09	210.82	7.71987	-0.07	47.86	5.58075	ENSG00000057608	GDI2	Excluded
SE	chr10:5838726:5838825:-@chr10:5836848:5836952:-@chr10:5827815:5828013:-	-0.26	1000000000000	39.8631	-0.26	1000000000000	39.8631	-0.16	265.27	8.05132	-0.21	3350.81	11.7103	ENSG00000057608	GDI2	Excluded
SE	chr12:80222100:80222244:-@chr12:80215896:80215970:-@chr12:80214858:80214946:-	-0.33	255.92	7.99955	-0.34	5165.46	12.3347	-0.2	24.17	4.59515	-0.07	0.19	-2.39593	ENSG00000058272	PPP1R12A	Excluded
SE	chr12:991077:991239:+@chr12:992109:992225:+@chr12:992561:992734:+	-0.23	343.23	8.42303	-0.22	1025.08	10.0015	-0.2	8.14	3.02503	-0.34	265.44	8.05224	ENSG00000060237	WNK1	Excluded
SE	chr12:987378:987527:+@chr12:988739:989197:+@chr12:989887:990165:+	0.5	1092.71	10.0937	0.46	324.1	8.3403	0.47	26.99	4.75435	0.28	2.81	1.49057	ENSG00000060237	WNK1	Included
SE	chr12:132241018:132241189:+@chr12:132249001:132249231:+@chr12:132250663:132250853:+	-0.58	1000000000000	39.8631	-0.58	1000000000000	39.8631	-0.53	1000000000000	39.8631	-0.55	1000000000000	39.8631	ENSG00000061936	SFSWAP	Excluded
SE	chr12:53415590:53415644:+@chr12:53416277:53416411:+@chr12:53421566:53421703:+	-0.2	181025	17.4658	-0.21	365000000000	38.4103	-0.25	1000000000000	39.8631	-0.08	0.86	-0.217591	ENSG00000063046	EIF4B	Excluded
SE	chr19:39881963:39882278:+@chr19:39883104:39883162:+@chr19:39884193:39884277:+	-0.22	193.71	7.59775	-0.24	352.73	8.46242	-0.14	2.24	1.1635	-0.14	16.52	4.04614	ENSG00000063322	MED29	Excluded
SE	chr16:1876713:1877195:-@chr16:1876508:1876603:-@chr16:1872866:1873038:-	0.13	21.67	4.43763	0.13	10.27	3.36036	0.02	0.11	-3.18442	0.01	0.13	-2.94342	ENSG00000063854	HAGH	Included
SE	chr4:2470795:2470985:+@chr4:2492064:2492229:+@chr4:2498734:2498848:+	-0.29	1000000000000	39.8631	-0.3	1000000000000	39.8631	-0.3	1000000000000	39.8631	-0.26	1000000000000	39.8631	ENSG00000063978	RNF4	Excluded
SE	chr4:2492064:2492229:+@chr4:2496294:2496479:+@chr4:2498734:2498848:+	0.09	1000000000000	39.8631	0.09	1000000000000	39.8631	0.11	1000000000000	39.8631	0.26	1000000000000	39.8631	ENSG00000063978	RNF4	Included
SE	chr4:2492064:2492229:+@chr4:2496291:2496479:+@chr4:2498734:2498848:+	0.12	1000000000000	39.8631	0.12	1000000000000	39.8631	0.14	1000000000000	39.8631	0.31	1000000000000	39.8631	ENSG00000063978	RNF4	Included
SE	chr4:2470795:2470985:+@chr4:2472714:2472836:+@chr4:2492064:2492229:+	0.05	1000000000000	39.8631	0.05	1000000000000	39.8631	0.04	26.84	4.74631	0.04	4.88	2.28688	ENSG00000063978	RNF4	Included
SE	chr4:2470795:2470985:+@chr4:2492064:2492138:+@chr4:2498734:2498848:+	-0.46	1000000000000	39.8631	-0.46	1000000000000	39.8631	-0.47	1000000000000	39.8631	-0.49	1000000000000	39.8631	ENSG00000063978	RNF4	Excluded
SE	chr2:190718965:190719854:+@chr2:190728469:190728841:+@chr2:190732525:190732655:+	-0.31	134.67	7.07328	-0.29	12.23	3.61235	-0.31	8.25	3.04439	-0.14	1.08	0.111031	ENSG00000064933	PMS1	Excluded
SE	chr2:190718965:190719854:+@chr2:190728469:190728954:+@chr2:190732525:190732655:+	-0.34	48804.5	15.5747	-0.32	30.37	4.92458	-0.22	0.87	-0.200913	-0.17	2.91	1.54102	ENSG00000064933	PMS1	Excluded
SE	chr13:98658384:98658602:+@chr13:98659616:98659841:+@chr13:98660313:98660396:+	0.02	443735	18.7593	0.02	17988.1	14.1348	0.02	2.83	1.5008	0.03	16.43	4.03826	ENSG00000065150	IPO5	Included
SE	chr10:126107442:126107545:-@chr10:126100542:126100769:-@chr10:126097310:126097534:-	-0.2	1000000000000	39.8631	-0.19	1000000000000	39.8631	-0.13	1000000000000	39.8631	-0.08	1000000000000	39.8631	ENSG00000065154	OAT	Excluded
SE	chr1:43159161:43159194:+@chr1:43161870:43161959:+@chr1:43162313:43162615:+	-0.1	1000000000000	39.8631	-0.1	1000000000000	39.8631	-0.09	1000000000000	39.8631	-0.05	1000000000000	39.8631	ENSG00000065978	YBX1	Excluded
SE	chr1:41228560:41228718:+@chr1:41229035:41229161:+@chr1:41232268:41232375:+	0.47	1000000000000	39.8631	0.46	1000000000000	39.8631	0.35	33776.3	15.0437	0.46	433000000000	38.6572	ENSG00000066136	NFYC	Included
SE	chr8:66582108:66582253:+@chr8:66594588:66594686:+@chr8:66605879:66605994:+	-0.29	20.46	4.35473	-0.3	47.57	5.57198	-0.12	0.54	-0.888969	-0.15	0.75	-0.415037	ENSG00000066855	MTFR1	Excluded
SE	chr1:94341824:94343418:-@chr1:94341201:94341339:-@chr1:94338675:94338770:-	-0.2	7.93023e+06	22.9189	-0.19	369000000000	38.4254	-0.14	40834.8	15.3175	-0.2	1000000000000	39.8631	ENSG00000067334	DNTTIP2	Excluded
SE	chr15:43714053:43714324:-@chr15:43713223:43713372:-@chr15:43712503:43712933:-	-0.3	42484.1	15.3746	-0.27	782.36	9.61169	-0.34	7.79717e+06	22.8945	-0.34	1.35733e+07	23.6943	ENSG00000067369	TP53BP1	Excluded
SE	chr15:43730522:43730614:-@chr15:43724392:43724875:-@chr15:43720214:43720366:-	-0.49	80.21	6.32571	-0.48	35.94	5.16752	-0.09	0.3	-1.73697	-0.19	0.69	-0.535332	ENSG00000067369	TP53BP1	Excluded
SE	chr3:49412867:49413024:-@chr3:49405861:49405981:-@chr3:49399929:49400059:-	-0.02	1.09376e+06	20.0609	-0.03	37168716418	35.1134	-0.03	7869.91	12.9421	-0.02	1.68	0.748461	ENSG00000067560	RHOA	Excluded
SE	chr3:50360084:50360281:-@chr3:50358999:50359204:-@chr3:50357000:50357966:-	0.22	25984.8	14.6654	0.25	17831.9	14.1222	0.06	0.41	-1.2863	0.04	0.14	-2.8365	ENSG00000068001	HYAL2	Included
SE	chr17:40714092:40714237:+@chr17:40714374:40714505:+@chr17:40714630:40715340:+	-0.09	163.03	7.34899	-0.1	534.03	9.06078	-0.04	1.15	0.201634	-0.06	1.62	0.695994	ENSG00000068120	COASY	Excluded
SE	chrX:48801451:48801544:-@chrX:48793462:48793629:-@chrX:48792227:48792291:-	0.5	29.74	4.89433	0.42	1.83	0.871844	0.46	2.84	1.50589	0.01	0.79	-0.340075	ENSG00000068308	OTUD5	Included
SE	chr3:48754590:48754920:-@chr3:48752748:48752960:-@chr3:48732523:48732854:-	0.07	182.34	7.51049	0.08	266.84	8.05983	0.08	23050.8	14.4925	0.1	1000000000000	39.8631	ENSG00000068745	IP6K2	Included
SE	chr3:48754590:48754920:-@chr3:48745553:48745670:-@chr3:48732523:48732851:-	0.06	118711	16.8571	0.05	2.32125e+06	21.1465	0.03	1.2	0.263034	0.07	1000000000000	39.8631	ENSG00000068745	IP6K2	Included
SE	chr3:48754590:48754920:-@chr3:48752748:48752960:-@chr3:48732523:48732851:-	0.1	1974.69	10.9474	0.1	7048.3	12.7831	0.08	3275.94	11.6777	0.14	1000000000000	39.8631	ENSG00000068745	IP6K2	Included
SE	chr1:6052358:6052848:+@chr1:6078695:6078895:+@chr1:6100577:6100705:+	0.59	4.66479e+06	22.1534	0.57	28.36	4.82579	0.65	38308.3	15.2254	0.58	4673.59	12.1903	ENSG00000069424	KCNAB2	Included
SE	chr3:8543511:8543666:+@chr3:8574423:8574511:+@chr3:8578871:8579126:+	-0.33	616046	19.2327	-0.32	2457.62	11.263	-0.28	517.78	9.0162	-0.18	3.48	1.79909	ENSG00000071282	LMCD1	Excluded
SE	chr17:19186263:19187027:+@chr17:19188933:19189103:+@chr17:19213198:19213310:+	0.15	43.03	5.42727	0.15	24.16	4.59455	0.08	0.99	-0.0144996	0.12	4.4	2.1375	ENSG00000072134	EPN2	Included
SE	chr17:17740041:17740325:-@chr17:17726832:17726921:-@chr17:17723404:17723835:-	-0.17	1814.81	10.8256	-0.16	100.13	6.64573	-0.18	4110.75	12.0052	-0.17	14503725369	33.7557	ENSG00000072310	SREBF1	Excluded
SE	chr5:132234796:132234833:-@chr5:132233922:132234084:-@chr5:132232015:132232932:-	-0.27	1.29642e+06	20.3061	-0.26	141000000000	37.0383	-0.36	1000000000000	39.8631	-0.33	513000000000	38.8993	ENSG00000072364	AFF4	Excluded
SE	chr14:67708021:67708250:+@chr14:67736418:67736500:+@chr14:67745967:67746254:+	-0.37	1000000000000	39.8631	-0.37	1000000000000	39.8631	-0.22	1000000000000	39.8631	-0.38	1000000000000	39.8631	ENSG00000072415	PALS1	Excluded
SE	chr5:171423894:171424055:-@chr5:171341347:171341409:-@chr5:171337576:171337801:-	-0.35	22.35	4.4822	-0.35	33.19	5.05268	-0.34	5.95	2.57289	-0.48	43026.1	15.3929	ENSG00000072803	FBXW11	Excluded
SE	chr16:15790566:15790717:+@chr16:15793586:15793711:+@chr16:15818048:15820208:+	0.36	94.72	6.5656	0.36	48.88	5.61117	0.27	2.21	1.14405	0.16	0.64	-0.643856	ENSG00000072864	NDE1	Included
SE	chr17:38786966:38787176:-@chr17:38786460:38786538:-@chr17:38783976:38785245:-	0.04	2680.31	11.3882	0.04	289.08	8.17532	0.05	173.17	7.43605	0.07	1000000000000	39.8631	ENSG00000073584	SMARCE1	Included
SE	chr3:185414400:185414451:-@chr3:185410487:185410550:-@chr3:185407143:185407415:-	-0.22	60.67	5.92291	-0.21	31.98	4.9991	-0.16	4.22	2.07724	-0.06	0.23	-2.12029	ENSG00000073792	IGF2BP2	Excluded
SE	chr11:85692172:85692271:-@chr11:85687666:85687725:-@chr11:85685751:85685855:-	-0.47	1000000000000	39.8631	-0.48	1000000000000	39.8631	-0.47	1000000000000	39.8631	-0.37	8.82	3.14078	ENSG00000073921	PICALM	Excluded
SE	chr11:85977125:85977258:+@chr11:85979498:85979603:+@chr11:85988022:85988180:+	-0.36	1333.89	10.3814	-0.35	4.84	2.27501	-0.27	1.78	0.831877	-0.13	0.39	-1.35845	ENSG00000074266	EED	Excluded
SE	chr11:85979498:85979603:+@chr11:85981125:85981199:+@chr11:85988022:85988180:+	0.44	7001605459	32.705	0.43	2.3646e+07	24.4951	0.39	4604.13	12.1687	0.24	1.24	0.31034	ENSG00000074266	EED	Included
SE	chr11:18503177:18503416:-@chr11:18502032:18502182:-@chr11:18489883:18490765:-	-0.11	31.05	4.95652	-0.11	866.06	9.75832	-0.04	0.23	-2.12029	-0.09	159.18	7.31452	ENSG00000074319	TSG101	Excluded
SE	chr2:219524460:219524523:+@chr2:219525030:219525144:+@chr2:219525662:219526030:+	0.45	39.87	5.31723	0.49	19.83	4.30961	0.23	2.01	1.0072	0.37	5.76	2.52607	ENSG00000074582	BCS1L	Included
SE	chr15:65756099:65756244:-@chr15:65748563:65748709:-@chr15:65746601:65746753:-	-0.45	29.32	4.87381	-0.44	92.33	6.52873	-0.27	3.49	1.80323	-0.17	0.75	-0.415037	ENSG00000074603	DPP8	Excluded
SE	chr14:103958114:103958371:+@chr14:103966493:103966537:+@chr14:103969219:103970166:+	-0.3	1000000000000	39.8631	-0.29	1000000000000	39.8631	-0.21	1000000000000	39.8631	-0.18	7378205517	32.7806	ENSG00000075413	MARK3	Excluded
SE	chr14:103958114:103958371:+@chr14:103964839:103964865:+@chr14:103966493:103966537:+	-0.81	1000000000000	39.8631	-0.74	5.55908e+06	22.4064	-0.46	4.08	2.02857	-0.5	7	2.80735	ENSG00000075413	MARK3	Excluded
SE	chr14:103958114:103958371:+@chr14:103964839:103964865:+@chr14:103969219:103970166:+	-0.69	1000000000000	39.8631	-0.68	1000000000000	39.8631	-0.54	1000000000000	39.8631	-0.51	1000000000000	39.8631	ENSG00000075413	MARK3	Excluded
SE	chr1:173684080:173684217:+@chr1:173684662:173684793:+@chr1:173685142:173685205:+	0.45	33.55	5.06824	0.42	20.44	4.35332	0.25	1.25	0.321928	0.42	18.75	4.22882	ENSG00000076321	KLHL20	Included
SE	chr19:7968765:7968953:+@chr19:7970693:7970740:+@chr19:7974640:7974781:+	-0.26	4681.75	12.1928	-0.26	36312.3	15.1482	-0.3	4281.42	12.0639	-0.3	1262.17	10.3017	ENSG00000076984	MAP2K7	Excluded
SE	chr1:202304774:202304946:-@chr1:202304117:202304186:-@chr1:202302578:202302683:-	-0.39	1000000000000	39.8631	-0.4	1000000000000	39.8631	-0.12	0.7	-0.514573	-0.25	92.63	6.53341	ENSG00000077152	UBE2T	Excluded
SE	chr8:38314874:38315052:-@chr8:38287200:38287466:-@chr8:38285864:38285953:-	0.21	31748.1	14.9544	0.21	2.49421e+06	21.2502	0.16	269.65	8.07494	0.14	1.83	0.871844	ENSG00000077782	FGFR1	Included
SE	chr14:102276140:102276373:+@chr14:102298038:102298141:+@chr14:102302506:102303038:+	0.51	2.13063e+06	21.0228	0.49	1000000000000	39.8631	0.37	50.58	5.6605	0.49	1000000000000	39.8631	ENSG00000078304	PPP2R5C	Included
SE	chr14:102252355:102252520:+@chr14:102298038:102298141:+@chr14:102302506:102303038:+	0.76	1000000000000	39.8631	0.75	35853.2	15.1298	0.55	224.69	7.81179	0.51	40.67	5.34589	ENSG00000078304	PPP2R5C	Included
SE	chr1:1756836:1756938:-@chr1:1749276:1749314:-@chr1:1747195:1747301:-	-0.05	23.79	4.57228	-0.05	2.47	1.30451	-0.02	0.08	-3.64386	-0.01	0.04	-4.64386	ENSG00000078369	GNB1	Excluded
SE	chr19:1848201:1848452:-@chr19:1830705:1830865:-@chr19:1826877:1828630:-	0.42	1000000000000	39.8631	0.44	1000000000000	39.8631	0.4	1000000000000	39.8631	0.32	1000000000000	39.8631	ENSG00000079313	REXO1	Included
SE	chr6:131206236:131206408:-@chr6:131201284:131201346:-@chr6:131186676:131186774:-	-0.66	5161426370	32.2651	-0.61	9144.06	13.1586	-0.76	1000000000000	39.8631	-0.72	42687.7	15.3815	ENSG00000079819	EPB41L2	Excluded
SE	chr6:131190952:131191266:-@chr6:131188599:131188721:-@chr6:131186676:131186774:-	0.29	28.44	4.82985	0.29	54.36	5.76447	0.2	3.37	1.75275	0.26	14.87	3.89433	ENSG00000079819	EPB41L2	Included
SE	chr6:131206236:131206408:-@chr6:131190952:131191266:-@chr6:131188599:131188721:-	-0.55	1000000000000	39.8631	-0.54	1000000000000	39.8631	-0.56	1000000000000	39.8631	-0.3	1759265325	30.7123	ENSG00000079819	EPB41L2	Excluded
SE	chr6:131206236:131206408:-@chr6:131188599:131188721:-@chr6:131184778:131184858:-	0.43	49.72	5.63575	0.44	18.26	4.19061	0.63	511271	18.9637	0.52	11.83	3.56438	ENSG00000079819	EPB41L2	Included
SE	chr6:131206236:131206408:-@chr6:131190703:131191266:-@chr6:131188599:131188721:-	-0.48	1000000000000	39.8631	-0.46	1000000000000	39.8631	-0.5	1000000000000	39.8631	-0.21	21323179034	34.3117	ENSG00000079819	EPB41L2	Excluded
SE	chr3:98241693:98241910:-@chr3:98240497:98240540:-@chr3:98239977:98240281:-	0.13	20.69	4.37086	0.14	5.95	2.57289	0.08	0.63	-0.666576	0.13	1.91	0.933573	ENSG00000080822	CLDND1	Included
SE	chr3:98241693:98241910:-@chr3:98240497:98240547:-@chr3:98239977:98240286:-	0.05	646.24	9.33593	0.05	371.57	8.53749	0.06	48369.5	15.5618	0.05	1566000641	30.5444	ENSG00000080819	CPOX	Included
SE	chr1:114339985:114340658:-@chr1:114338808:114338925:-@chr1:114320293:114320430:-	0.3	178.89	7.48293	0.33	1574	10.6202	0.29	16.25	4.02237	0.26	6.21	2.63459	ENSG00000081019	RSBN1	Included
SE	chr8:41909419:41909505:-@chr8:41907138:41907225:-@chr8:41905896:41906820:-	-0.24	217.22	7.76301	-0.25	13.13	3.7148	-0.16	1.59	0.669027	-0.11	0.45	-1.152	ENSG00000083168	KAT6A	Excluded
SE	chr13:73355427:73355494:-@chr13:73354984:73355141:-@chr13:73352325:73352518:-	-0.49	31	4.9542	-0.42	17.56	4.13422	-0.46	104.06	6.70127	-0.15	0.68	-0.556393	ENSG00000083520	DIS3	Excluded
SE	chr4:187516843:187516980:-@chr4:187511659:187511849:-@chr4:187508937:187510374:-	0.06	1000000000000	39.8631	0.06	1000000000000	39.8631	0.05	1000000000000	39.8631	0.04	1000000000000	39.8631	ENSG00000083857	FAT1	Included
SE	chr4:187516843:187516980:-@chr4:187511522:187511557:-@chr4:187508937:187510374:-	0.17	1000000000000	39.8631	0.16	1000000000000	39.8631	0.13	1000000000000	39.8631	0.14	1000000000000	39.8631	ENSG00000083857	FAT1	Included
SE	chr11:130005458:130005610:+@chr11:130007151:130007186:+@chr11:130010293:130010378:+	-0.07	321.76	8.32984	-0.07	557.48	9.12278	-0.06	5.17	2.37016	-0.04	0.17	-2.55639	ENSG00000084234	APLP2	Excluded
SE	chr11:129992200:129992408:+@chr11:129993507:129993674:+@chr11:129996595:129996725:+	0.03	158.14	7.30506	0.03	1228.68	10.2629	0.02	886.03	9.79121	0.03	3.06	1.61353	ENSG00000084234	APLP2	Included
SE	chr2:55495953:55496315:-@chr2:55495714:55495875:-@chr2:55494705:55494771:-	-0.49	51.1	5.67525	-0.46	5.32	2.41143	-0.37	3.35	1.74416	-0.14	0.52	-0.943416	ENSG00000085760	MTIF2	Excluded
SE	chr15:80351910:80352151:+@chr15:80390758:80390920:+@chr15:80412670:80412840:+	-0.05	537.75	9.07079	-0.05	108.23	6.75796	-0.02	0.14	-2.8365	-0.01	0.05	-4.32193	ENSG00000086666	ZFAND6	Excluded
SE	chr15:80367506:80367584:+@chr15:80390758:80390920:+@chr15:80412670:80412840:+	-0.44	23.4	4.54844	-0.37	4.42	2.14405	-0.12	0.7	-0.514573	-0.13	0.97	-0.0439433	ENSG00000086666	ZFAND6	Excluded
SE	chr7:100464950:100465228:+@chr7:100465483:100465610:+@chr7:100465730:100465855:+	-0.48	1000000000000	39.8631	-0.48	1000000000000	39.8631	-0.5	1000000000000	39.8631	-0.5	1000000000000	39.8631	ENSG00000087077	TRIP6	Excluded
SE	chr7:100464950:100465228:+@chr7:100465533:100465610:+@chr7:100465730:100465855:+	-0.41	5163.67	12.3342	-0.42	4.15297e+08	28.6296	-0.56	1000000000000	39.8631	-0.55	1000000000000	39.8631	ENSG00000087077	TRIP6	Excluded
SE	chr19:49458117:49458219:+@chr19:49458805:49458856:+@chr19:49458944:49459090:+	-0.27	26.63	4.73498	-0.17	42.89	5.42257	-0.2	62.05	5.95536	-0.18	2.79	1.48027	ENSG00000087088	BAX	Excluded
SE	chr19:49459455:49459590:+@chr19:49463496:49463593:+@chr19:49464067:49464171:+	0.1	1000000000000	39.8631	0.11	1000000000000	39.8631	0.09	266938	18.0261	0.2	299000000000	38.1218	ENSG00000087088	BAX	Included
SE	chr17:61904770:61904874:+@chr17:61905211:61905283:+@chr17:61905498:61905569:+	0.11	56.08	5.80941	0.1	137.69	7.10528	0.03	0.1	-3.32193	0.35	4.05	2.01792	ENSG00000087191	PSMC5	Included
SE	chr17:61907631:61907861:+@chr17:61908169:61908295:+@chr17:61908396:61908586:+	-0.12	1000000000000	39.8631	-0.11	6790.15	12.7292	-0.06	58.21	5.8632	-0.06	3.88	1.95606	ENSG00000087191	PSMC5	Excluded
SE	chr13:111558380:111558471:-@chr13:111552877:111553008:-@chr13:111545375:111545610:-	0.41	330000000000	38.2649	0.4	6101.39	12.5749	0.4	1000000000000	39.8631	0.59	1000000000000	39.8631	ENSG00000088448	ANKRD10	Included
SE	chr13:111558380:111558471:-@chr13:111552877:111553041:-@chr13:111545375:111545610:-	0.37	347.2	8.43962	0.37	1.04024e+07	23.3104	0.39	19668	14.2636	0.55	1000000000000	39.8631	ENSG00000088448	ANKRD10	Included
SE	chr20:4164141:4164301:+@chr20:4167390:4167479:+@chr20:4167917:4168394:+	0.33	1000000000000	39.8631	0.34	1000000000000	39.8631	0.37	1000000000000	39.8631	0.28	1157.07	10.1763	ENSG00000088826	SMOX	Included
SE	chr20:5093607:5093733:-@chr20:5092146:5092251:-@chr20:5089978:5090091:-	0.04	426.33	8.73583	0.03	51.34	5.68201	0.03	1.52	0.604071	0.04	0.95	-0.0740006	ENSG00000089063	TMEM230	Included
SE	chr12:120659426:120659561:-@chr12:120653363:120653464:-@chr12:120652906:120653076:-	0.22	1000000000000	39.8631	0.23	1000000000000	39.8631	0.18	1.73686e+07	24.05	0.15	11.75	3.55459	ENSG00000089159	PXN	Included
SE	chr12:112451152:112451413:+@chr12:112457560:112457698:+@chr12:112459954:112461024:+	0.05	1000000000000	39.8631	0.05	1000000000000	39.8631	0.04	1.94054e+07	24.21	0.06	1000000000000	39.8631	ENSG00000089248	ERP29	Included
SE	chr14:99967103:99967208:+@chr14:99967693:99967750:+@chr14:99968544:99968713:+	-0.15	22.96	4.52105	-0.15	5.9	2.56071	-0.18	22.42	4.48671	-0.21	67.14	6.0691	ENSG00000090061	CCNK	Excluded
SE	chr15:65282003:65282251:-@chr15:65275845:65275931:-@chr15:65273202:65273363:-	-0.46	1000000000000	39.8631	-0.46	1000000000000	39.8631	-0.3	388.68	8.60244	-0.21	130.08	7.02326	ENSG00000090487	SPG21	Excluded
SE	chr12:133768494:133768589:+@chr12:133770014:133770119:+@chr12:133778730:133783697:+	-0.36	121.8	6.92837	-0.35	342.63	8.42051	-0.47	1000000000000	39.8631	-0.3	5.76	2.52607	ENSG00000090612	ZNF268	Excluded
SE	chr12:133758532:133758616:+@chr12:133764458:133764658:+@chr12:133778730:133783697:+	0.55	982000000000	39.8372	0.51	6080676516	32.5016	0.14	0.57	-0.810966	0.6	3772.62	11.8814	ENSG00000090612	ZNF268	Included
SE	chr1:40030778:40031050:-@chr1:40030373:40030445:-@chr1:40030095:40030214:-	-0.15	277.76	8.1177	-0.15	39.43	5.30122	-0.13	22.24	4.47508	-0.05	0.26	-1.94342	ENSG00000090621	PABPC4	Excluded
SE	chr1:40030778:40031050:-@chr1:40030358:40030445:-@chr1:40030095:40030214:-	-0.09	226.23	7.82165	-0.1	5583.04	12.4468	-0.08	240.89	7.91223	-0.04	0.31	-1.68966	ENSG00000090621	PABPC4	Excluded
SE	chr16:24800553:24803138:+@chr16:24804794:24804970:+@chr16:24805865:24806040:+	0.49	1000000000000	39.8631	0.5	6232372973	32.5371	0.38	1.66089e+06	20.6635	0.41	4107.1	12.0039	ENSG00000090905	TNRC6A	Included
SE	chr2:173335702:173335833:+@chr2:173337502:173337618:+@chr2:173338783:173338993:+	0.12	2.75022e+07	24.713	0.11	177751	17.4395	0.08	1981.63	10.9525	0.09	921.52	9.84787	ENSG00000091409	ITGA6	Included
SE	chr14:21737457:21737638:-@chr14:21731470:21731741:-@chr14:21702112:21702388:-	-0.02	16489.9	14.0093	-0.04	1000000000000	39.8631	-0.02	1000000000000	39.8631	-0.03	1000000000000	39.8631	ENSG00000092199	HNRNPC	Excluded
SE	chr14:21737457:21737638:-@chr14:21731470:21731495:-@chr14:21702112:21702388:-	-0.11	1000000000000	39.8631	-0.11	1000000000000	39.8631	-0.1	1000000000000	39.8631	-0.14	1000000000000	39.8631	ENSG00000092199	HNRNPC	Excluded
SE	chr14:21679969:21680082:-@chr14:21679565:21679725:-@chr14:21677296:21679465:-	-0.02	1000000000000	39.8631	-0.02	1000000000000	39.8631	-0.01	1000000000000	39.8631	-0.02	227.55	7.83004	ENSG00000092199	HNRNPC	Excluded
SE	chr14:21679969:21680082:-@chr14:21679565:21679722:-@chr14:21677296:21679465:-	-0.03	1000000000000	39.8631	-0.03	1000000000000	39.8631	-0.03	1000000000000	39.8631	-0.03	3467860781	31.6914	ENSG00000092199	HNRNPC	Excluded
SE	chr14:21737457:21737638:-@chr14:21731470:21731988:-@chr14:21702112:21702388:-	-0.02	1000000000000	39.8631	-0.02	1000000000000	39.8631	-0.02	1000000000000	39.8631	-0.02	1000000000000	39.8631	ENSG00000092199	HNRNPC	Excluded
SE	chr14:21841497:21841589:-@chr14:21840628:21840876:-@chr14:21840033:21840203:-	0.03	82.58	6.36772	0.03	12.19	3.60763	0.02	0.08	-3.64386	0.01	0.05	-4.32193	ENSG00000092201	SUPT16H	Included
SE	chr3:42623338:42623520:-@chr3:42620969:42621085:-@chr3:42610357:42610565:-	0.11	1412.7	10.4642	0.11	14897.6	13.8628	0.09	16.43	4.03826	0.07	1.9	0.925999	ENSG00000093183	SEC22C	Included
SE	chr16:1832933:1833037:+@chr16:1835640:1835903:+@chr16:1836538:1836656:+	0.09	35523	15.1165	0.09	79365.5	16.2762	0.07	8.53	3.09255	0.15	0.54	-0.888969	ENSG00000095906	NUBP2	Included
SE	chr6:35565025:35565181:-@chr6:35558907:35558997:-@chr6:35554811:35554894:-	-0.38	92.12	6.52544	-0.37	33.95	5.08534	-0.44	2327.94	11.1848	-0.25	3.43	1.77821	ENSG00000096060	FKBP5	Excluded
SE	chr10:69651160:69651312:+@chr10:69665920:69666044:+@chr10:69666547:69666694:+	0.21	10794.2	13.398	0.2	10.12	3.33914	0.32	93365.9	16.5106	0.42	1000000000000	39.8631	ENSG00000096717	SIRT1	Included
SE	chr10:70096956:70097090:+@chr10:70097615:70097753:+@chr10:70098260:70098444:+	-0.15	1000000000000	39.8631	-0.16	1000000000000	39.8631	-0.16	1000000000000	39.8631	-0.1	27.24	4.76765	ENSG00000096746	HNRNPH3	Excluded
SE	chr19:17320395:17320518:+@chr19:17321142:17321189:+@chr19:17321524:17321657:+	-0.26	63.27	5.98345	-0.26	87709.9	16.4205	-0.13	1.83	0.871844	-0.15	1.12	0.163499	ENSG00000099331	MYO9B	Excluded
SE	chr22:24445553:24445682:+@chr22:24447287:24447436:+@chr22:24451336:24451622:+	-0.33	21.93	4.45483	-0.31	680.81	9.41111	-0.21	2.11	1.07724	-0.03	0.24	-2.05889	ENSG00000099991	CABIN1	Excluded
SE	chr22:19340879:19341042:-@chr22:19338881:19338969:-@chr22:19318224:19319079:-	-0.23	26545.3	14.6962	-0.25	2374.59	11.2135	-0.13	1.19	0.250962	-0.21	15.97	3.99729	ENSG00000100084	HIRA	Excluded
SE	chr22:42987961:42988090:-@chr22:42983512:42983578:-@chr22:42979727:42981974:-	-0.19	1000000000000	39.8631	-0.18	218000000000	37.6682	-0.13	840.53	9.71516	-0.15	320264	18.2889	ENSG00000100227	POLDIP3	Excluded
SE	chr22:42998776:42999166:-@chr22:42997976:42998062:-@chr22:42995704:42995799:-	-0.3	3.24193e+06	21.6284	-0.29	798.64	9.6414	-0.38	1000000000000	39.8631	-0.36	1000000000000	39.8631	ENSG00000100227	POLDIP3	Excluded
SE	chr22:29932613:29932727:-@chr22:29927820:29927952:-@chr22:29925151:29925228:-	-0.56	23.6	4.56071	-0.53	10.37	3.37434	-0.24	0.91	-0.136062	-0.13	0.7	-0.514573	ENSG00000100296	THOC5	Excluded
SE	chr22:46751341:46751485:+@chr22:46751887:46751969:+@chr22:46752739:46753237:+	-0.44	1000000000000	39.8631	-0.43	1000000000000	39.8631	-0.43	1000000000000	39.8631	-0.51	1000000000000	39.8631	ENSG00000100416	TRMU	Excluded
SE	chr22:50216599:50217979:-@chr22:50214482:50214634:-@chr22:50211870:50212031:-	0.64	32512.2	14.9887	0.64	437777	18.7398	0.62	16102	13.975	0.66	8.77891e+07	26.3875	ENSG00000100425	BRD1	Included
SE	chr14:45603552:45604009:-@chr14:45602526:45602642:-@chr14:45599902:45600003:-	0.06	1000000000000	39.8631	0.06	1000000000000	39.8631	0.06	1000000000000	39.8631	0.07	1000000000000	39.8631	ENSG00000100442	FKBP3	Included
SE	chr14:23388208:23388358:-@chr14:23378692:23378804:-@chr14:23375404:23375577:-	-0.44	66.98	6.06566	-0.43	497.76	8.95931	-0.4	8.95	3.16189	-0.23	1.24	0.31034	ENSG00000100461	RBM23	Excluded
SE	chr14:23388208:23388358:-@chr14:23380537:23380612:-@chr14:23375404:23375577:-	-0.41	426.25	8.73556	-0.37	19.6	4.29278	-0.29	4.33	2.11437	-0.33	5.5	2.45943	ENSG00000100461	RBM23	Excluded
SE	chr14:23375404:23375577:-@chr14:23374815:23374868:-@chr14:23374545:23374662:-	-0.23	795.01	9.63483	-0.22	43.31	5.43663	-0.23	26.15	4.70874	-0.06	0.17	-2.55639	ENSG00000100461	RBM23	Excluded
SE	chr14:50581003:50581122:-@chr14:50579333:50579437:-@chr14:50575350:50576431:-	-0.53	131.57	7.03969	-0.51	122.12	6.93216	-0.22	1.43	0.516015	-0.65	1000000000000	39.8631	ENSG00000100483	VCPKMT	Excluded
SE	chr14:58893772:58893960:-@chr14:58890726:58890813:-@chr14:58877561:58877656:-	-0.43	1036.68	10.0178	-0.47	32.93	5.04133	-0.41	2669.73	11.3825	-0.41	6.47	2.69377	ENSG00000100575	TIMM9	Excluded
SE	chr14:58893772:58893960:-@chr14:58890726:58890813:-@chr14:58878625:58878689:-	-0.45	131000000000	36.9351	-0.46	31425026768	34.8712	-0.48	1000000000000	39.8631	-0.4	1.99385e+06	20.9271	ENSG00000100575	TIMM9	Excluded
SE	chr14:103801990:103802269:+@chr14:103802373:103802454:+@chr14:103803014:103803186:+	-0.25	1000000000000	39.8631	-0.24	1000000000000	39.8631	-0.23	1000000000000	39.8631	-0.2	1000000000000	39.8631	ENSG00000100664	EIF5	Excluded
SE	chr14:91937181:91937339:-@chr14:91932605:91932760:-@chr14:91931594:91931763:-	0.24	7.96591e+07	26.2473	0.23	12803.4	13.6442	0.3	28589.7	14.8032	0.32	6.12037e+08	29.189	ENSG00000100796	PPP4R3A	Included
SE	chr14:102822105:102822234:-@chr14:102816256:102816385:-@chr14:102814616:102815096:-	-0.17	8.08925e+08	29.5914	-0.16	2.72481e+07	24.6997	-0.12	26.6	4.73335	-0.13	24.94	4.64039	ENSG00000100865	CINP	Excluded
SE	chr14:35779946:35780101:+@chr14:35782087:35782127:+@chr14:35783567:35783661:+	-0.24	17142.4	14.0653	-0.24	23.94	4.58135	-0.26	884.59	9.78887	-0.17	1.15	0.201634	ENSG00000100902	PSMA6	Excluded
SE	chr14:35761574:35761758:+@chr14:35777200:35777294:+@chr14:35778120:35778201:+	-0.32	1000000000000	39.8631	-0.32	1000000000000	39.8631	-0.26	1000000000000	39.8631	-0.16	1000000000000	39.8631	ENSG00000100902	PRORP	Excluded
SE	chr20:35236293:35236403:+@chr20:35238004:35238133:+@chr20:35240413:35240960:+	-0.27	1000000000000	39.8631	-0.26	1000000000000	39.8631	-0.23	1000000000000	39.8631	-0.16	6959.93	12.7649	ENSG00000101084	RAB5IF	Excluded
SE	chr20:35236118:35236221:+@chr20:35238004:35238161:+@chr20:35240413:35240960:+	-0.26	1000000000000	39.8631	-0.26	1000000000000	39.8631	-0.32	1000000000000	39.8631	-0.36	1000000000000	39.8631	ENSG00000101084	RAB5IF	Excluded
SE	chr20:35236118:35236221:+@chr20:35238004:35238133:+@chr20:35240413:35240960:+	-0.14	1000000000000	39.8631	-0.13	1000000000000	39.8631	-0.13	1000000000000	39.8631	-0.25	1000000000000	39.8631	ENSG00000101084	RAB5IF	Excluded
SE	chr20:35236118:35236221:+@chr20:35236293:35236403:+@chr20:35240413:35240960:+	0.16	1000000000000	39.8631	0.17	1000000000000	39.8631	0.15	1000000000000	39.8631	0.11	5.67491e+06	22.4362	ENSG00000101084	RAB5IF	Included
SE	chr20:43559101:43559367:+@chr20:43560983:43561073:+@chr20:43561713:43561826:+	0.57	34.95	5.12722	0.53	36.18	5.17712	0.38	2.77	1.46989	0.75	120344	16.8768	ENSG00000101104	PABPC1L	Included
SE	chr20:43559101:43559367:+@chr20:43561713:43561826:+@chr20:43564032:43564138:+	-0.51	44.88	5.488	-0.58	29.78	4.89627	-0.32	2.01	1.0072	-0.13	0.83	-0.268817	ENSG00000101104	PABPC1L	Excluded
SE	chr20:57613521:57613689:-@chr20:57612246:57612335:-@chr20:57611745:57611815:-	-0.24	32974385259	34.9406	-0.24	1000000000000	39.8631	-0.22	2825138236	31.3957	-0.17	26.28	4.71589	ENSG00000101166	PRELID3B	Excluded
SE	chr20:62333488:62333569:-@chr20:62333182:62333252:-@chr20:62331954:62332054:-	-0.5	123415	16.9132	-0.48	5375.4	12.3922	-0.26	1.96	0.970854	-0.33	2.14	1.09761	ENSG00000101246	ARFRP1	Excluded
SE	chr20:35918051:35918089:+@chr20:35925699:35925937:+@chr20:35927166:35927282:+	0.53	941.93	9.87948	0.52	314295	18.2618	0.7	1000000000000	39.8631	0.21	0.74	-0.434403	ENSG00000101363	MANBAL	Included
SE	chr20:36661806:36661833:-@chr20:36647407:36647546:-@chr20:36639917:36642259:-	0.15	3.2732e+07	24.9642	0.14	4.57429e+06	22.1251	0.07	1.49	0.575312	0.09	8.54	3.09424	ENSG00000101407	TTI1	Included
SE	chr20:24950162:24950296:-@chr20:24949528:24949720:-@chr20:24943580:24944658:-	0.1	1000000000000	39.8631	0.1	1000000000000	39.8631	0.08	1.13338e+07	23.4341	0.09	1000000000000	39.8631	ENSG00000101474	APMAP	Included
SE	chr18:158483:158714:+@chr18:162983:163174:+@chr18:163308:163453:+	0.21	1000000000000	39.8631	0.2	1000000000000	39.8631	0.19	1000000000000	39.8631	0.11	1000000000000	39.8631	ENSG00000101557	USP14	Included
SE	chr18:21046097:21046240:+@chr18:21047363:21047490:+@chr18:21053393:21053590:+	-0.29	487.76	8.93003	-0.3	1.23169e+06	20.2322	-0.45	1000000000000	39.8631	-0.39	3.14172e+07	24.9051	ENSG00000101782	RIOK3	Excluded
SE	chrX:147022095:147022181:+@chrX:147024651:147024846:+@chrX:147026389:147026571:+	-0.53	1000000000000	39.8631	-0.53	1000000000000	39.8631	-0.43	1000000000000	39.8631	-0.18	3.13	1.64616	ENSG00000102081	FMR1	Excluded
SE	chr13:49742749:49742887:+@chr13:49746179:49746232:+@chr13:49748571:49748695:+	-0.42	110.18	6.78372	-0.43	154.18	7.26847	-0.47	113.99	6.83276	-0.32	5.56	2.47508	ENSG00000102531	FNDC3A	Excluded
SE	chr16:68308594:68309152:+@chr16:68321226:68321338:+@chr16:68321649:68321774:+	0.33	25.91	4.69544	0.34	238.47	7.89766	0.22	2.55	1.3505	0.29	18.96	4.24489	ENSG00000103064	SLC7A6	Included
SE	chr16:77225373:77225530:+@chr16:77227334:77227674:+@chr16:77228232:77229051:+	-0.25	331.24	8.37173	-0.25	373.73	8.54585	-0.36	4199.93	12.0361	-0.3	1389.71	10.4406	ENSG00000103111	MON1B	Excluded
SE	chr16:77225373:77225530:+@chr16:77227348:77227674:+@chr16:77228232:77229051:+	-0.13	276.13	8.1092	-0.13	31.68	4.9855	-0.22	8.53523e+08	29.6689	-0.24	8.18762e+06	22.965	ENSG00000103111	MON1B	Excluded
SE	chr16:343488:343718:-@chr16:341190:341297:-@chr16:339440:339607:-	0.53	8301893034	32.9508	0.51	1705513105	30.6676	0.4	118.96	6.89433	0.26	1.78	0.831877	ENSG00000103126	AXIN1	Included
SE	chr16:1359628:1359774:+@chr16:1362348:1362559:+@chr16:1364021:1364097:+	0.15	1000000000000	39.8631	0.15	1000000000000	39.8631	0.2	1000000000000	39.8631	0.45	1000000000000	39.8631	ENSG00000103275	UBE2I	Included
SE	chr16:1359628:1359774:+@chr16:1362348:1362604:+@chr16:1364021:1364097:+	0.23	1000000000000	39.8631	0.23	1000000000000	39.8631	0.23	1000000000000	39.8631	0.54	1000000000000	39.8631	ENSG00000103275	UBE2I	Included
SE	chr16:1365655:1365727:+@chr16:1369703:1369863:+@chr16:1370175:1370284:+	0.08	1990.89	10.9592	0.08	1044.64	10.0288	0.05	4.72	2.23879	0.24	2.91	1.54102	ENSG00000103275	UBE2I	Included
SE	chr16:1359628:1359774:+@chr16:1362348:1362668:+@chr16:1364021:1364097:+	0.15	1000000000000	39.8631	0.15	1000000000000	39.8631	0.17	1000000000000	39.8631	0.39	1000000000000	39.8631	ENSG00000103275	UBE2I	Included
SE	chr16:11971264:11971437:-@chr16:11969943:11970032:-@chr16:11969618:11969786:-	-0.36	1000000000000	39.8631	-0.37	1000000000000	39.8631	-0.29	1000000000000	39.8631	-0.26	1418.46	10.4701	ENSG00000103342	GSPT1	Excluded
SE	chr16:2826994:2827128:-@chr16:2825452:2825626:-@chr16:2821415:2822103:-	-0.12	1000000000000	39.8631	-0.13	1000000000000	39.8631	-0.11	1000000000000	39.8631	-0.07	16.05	4.0045	ENSG00000103363	ELOB	Excluded
SE	chr16:2826994:2827128:-@chr16:2825452:2825557:-@chr16:2821415:2822103:-	-0.08	1000000000000	39.8631	-0.09	1000000000000	39.8631	-0.08	1000000000000	39.8631	-0.06	1000000000000	39.8631	ENSG00000103363	ELOB	Excluded
SE	chr16:4526341:4526488:+@chr16:4555485:4555611:+@chr16:4556896:4557013:+	-0.17	1807.18	10.8195	-0.18	21714	14.4063	-0.14	11.96	3.58015	-0.1	2.08	1.05658	ENSG00000103415	HMOX2	Excluded
SE	chr16:14738131:14738466:+@chr16:14742245:14742449:+@chr16:14755749:14755922:+	-0.37	1.83327e+08	27.4498	-0.37	411618	18.6509	-0.47	1000000000000	39.8631	-0.38	20925.2	14.353	ENSG00000103429	BFAR	Excluded
SE	chr16:14738131:14738466:+@chr16:14742245:14742449:+@chr16:14743661:14743830:+	-0.45	1000000000000	39.8631	-0.44	1000000000000	39.8631	-0.53	1000000000000	39.8631	-0.36	1000000000000	39.8631	ENSG00000103429	BFAR	Excluded
SE	chr16:14738131:14738466:+@chr16:14748923:14749067:+@chr16:14755749:14755922:+	-0.4	63669.1	15.9583	-0.39	3.52129e+06	21.7477	-0.48	288000000000	38.0674	-0.41	993.49	9.95636	ENSG00000103429	BFAR	Excluded
SE	chr16:29871902:29871983:-@chr16:29870763:29870844:-@chr16:29869678:29870655:-	-0.15	9.59763e+06	23.1942	-0.14	7.1123e+08	29.4057	-0.07	4.93	2.30159	-0.12	4019778194	31.9045	ENSG00000103502	CDIPT	Excluded
SE	chr16:30776746:30776820:+@chr16:30777484:30777603:+@chr16:30777700:30777879:+	-0.34	34.36	5.10266	-0.33	646061	19.3013	-0.27	625.9	9.28979	-0.15	1.33	0.411426	ENSG00000103549	RNF40	Excluded
SE	chr15:44846751:44846865:+@chr15:44849687:44849848:+@chr15:44852447:44852520:+	-0.32	1114.24	10.1218	-0.33	54.45	5.76686	-0.18	1.25	0.321928	-0.11	0.45	-1.152	ENSG00000104131	EIF3J	Excluded
SE	chr8:68049691:68049838:+@chr8:68062018:68062170:+@chr8:68066259:68066371:+	-0.56	503.93	8.97708	-0.61	15718.7	13.9402	-0.1	0.59	-0.761213	-0.54	12.1	3.59694	ENSG00000104218	CSPP1	Excluded
SE	chr8:109260842:109260959:-@chr8:109255522:109255692:-@chr8:109254028:109254142:-	0.12	1000000000000	39.8631	0.12	1000000000000	39.8631	0.11	1000000000000	39.8631	0.26	1000000000000	39.8631	ENSG00000104408	EIF3E	Included
SE	chr8:109260842:109260959:-@chr8:109254028:109254142:-@chr8:109252187:109252304:-	-0.07	5307.28	12.3738	-0.08	368.99	8.52744	-0.08	23609.4	14.5271	-0.04	2.03	1.02148	ENSG00000104408	EIF3E	Excluded
SE	chr8:109260842:109260959:-@chr8:109254341:109254575:-@chr8:109254028:109254142:-	0.01	1942.2	10.9235	0.01	304945	18.2182	0.01	4391.23	12.1004	0.02	0.61	-0.713119	ENSG00000104408	EIF3E	Included
SE	chr8:134309377:134309547:-@chr8:134296492:134296572:-@chr8:134292475:134292510:-	-0.15	93.47	6.54643	-0.14	206.68	7.69125	-0.17	401.75	8.65015	-0.03	0.11	-3.18442	ENSG00000104419	NDRG1	Excluded
SE	chr8:134309377:134309547:-@chr8:134292475:134292510:-@chr8:134276790:134276895:-	-0.54	1000000000000	39.8631	-0.53	1000000000000	39.8631	-0.51	1000000000000	39.8631	-0.29	1.05873e+06	20.0139	ENSG00000104419	NDRG1	Excluded
SE	chr8:144679518:144679845:-@chr8:144676045:144676241:-@chr8:144668899:144669019:-	0.08	9611.25	13.2305	0.09	19214.3	14.2299	0.09	268.71	8.06991	0.09	6.57	2.71589	ENSG00000104529	EEF1D	Included
SE	chr8:144679518:144679845:-@chr8:144674817:144675063:-@chr8:144668899:144669022:-	0.02	731.76	9.51523	0.02	94.26	6.55857	0.01	0.33	-1.59946	0.01	0.2	-2.32193	ENSG00000104529	EEF1D	Included
SE	chr8:144679518:144679845:-@chr8:144674885:144675063:-@chr8:144668899:144669022:-	0.02	3.59978e+06	21.7795	0.02	27438.3	14.7439	0.02	4275.06	12.0617	0.01	0.05	-4.32193	ENSG00000104529	EEF1D	Included
SE	chr8:144679518:144679845:-@chr8:144674817:144675063:-@chr8:144672778:144672908:-	0.58	1.86236e+07	24.1506	0.62	75307.2	16.2005	0.38	2.82	1.4957	0.47	6.73	2.75061	ENSG00000104529	EEF1D	Included
SE	chr8:144676063:144676241:-@chr8:144674817:144675063:-@chr8:144668899:144669022:-	0.37	59.58	5.89676	0.36	107.92	6.75382	0.4	17.08	4.09424	0.7	28.69	4.84248	ENSG00000104529	EEF1D	Included
SE	chr8:144679518:144679845:-@chr8:144676063:144676241:-@chr8:144668899:144669019:-	0.1	2276853033	31.0844	0.1	2.24626e+08	27.7429	0.09	25.29	4.6605	0.12	2.01	1.0072	ENSG00000104529	EEF1D	Included
SE	chr8:144679518:144679845:-@chr8:144674817:144675063:-@chr8:144672778:144672905:-	0.69	20008260571	34.2199	0.67	2.25085e+06	21.102	0.37	2.23	1.15704	0.31	2.37	1.24489	ENSG00000104529	EEF1D	Included
SE	chr8:144679518:144679845:-@chr8:144671161:144672251:-@chr8:144668899:144669022:-	0.13	1000000000000	39.8631	0.14	1000000000000	39.8631	0.16	1000000000000	39.8631	0.31	1000000000000	39.8631	ENSG00000104529	EEF1D	Included
SE	chr8:144676063:144676241:-@chr8:144674885:144675063:-@chr8:144668899:144669022:-	0.5	141.79	7.14761	0.53	3.81552e+06	21.8634	0.56	103.84	6.69822	0.69	1932.99	10.9166	ENSG00000104529	EEF1D	Included
SE	chr16:87799398:87799598:-@chr16:87798672:87798946:-@chr16:87795555:87795646:-	0.26	4115.67	12.0069	0.28	231.93	7.85755	0.13	3.83	1.93734	0.22	5.96	2.57531	ENSG00000104731	KLHDC4	Included
SE	chr19:49604647:49604728:+@chr19:49605371:49606844:+@chr19:49607891:49607992:+	-0.02	458.65	8.84125	-0.02	6.22	2.63691	-0.03	58.9	5.8802	-0.05	0.3	-1.73697	ENSG00000104852	SNRNP70	Excluded
SE	chr19:2226182:2227126:+@chr19:2227362:2227466:+@chr19:2227736:2228381:+	0.45	2509.97	11.2935	0.49	1000000000000	39.8631	0.42	279.95	8.12903	0.53	1000000000000	39.8631	ENSG00000104885	DOT1L	Included
SE	chr19:2226182:2227126:+@chr19:2227736:2228381:+@chr19:2229784:2232577:+	0.25	1000000000000	39.8631	0.25	1147821372	30.0963	0.23	18916.8	14.2074	0.08	0.54	-0.888969	ENSG00000104885	DOT1L	Included
SE	chr19:46274826:46274923:-@chr19:46274229:46274318:-@chr19:46272976:46273898:-	-0.25	48.93	5.61265	-0.23	13.46	3.75061	-0.3	10.83	3.43696	-0.27	6.96	2.79909	ENSG00000104936	DMPK	Excluded
SE	chr19:10463602:10463774:-@chr19:10463110:10463227:-@chr19:10461209:10461644:-	-0.32	181.47	7.50359	-0.33	27.17	4.76394	-0.4	345981	18.4003	-0.38	743.88	9.53893	ENSG00000105397	TYK2	Excluded
SE	chr19:35749848:35749967:+@chr19:35753449:35753595:+@chr19:35757262:35757435:+	-0.23	34.57	5.11145	-0.23	216.91	7.76095	-0.08	0.38	-1.39593	-0.13	0.93	-0.104697	ENSG00000105699	LSR	Excluded
SE	chr7:116398513:116398674:+@chr7:116399391:116399544:+@chr7:116403104:116403322:+	-0.36	245.14	7.93746	-0.35	19.46	4.28244	-0.38	81.5	6.34873	-0.11	0.38	-1.39593	ENSG00000105976	MET	Excluded
SE	chr7:116398513:116398674:+@chr7:116399445:116399544:+@chr7:116403104:116403322:+	-0.33	2301.99	11.1687	-0.33	1502.36	10.553	-0.35	3043.2	11.5714	-0.2	2.12	1.08406	ENSG00000105976	MET	Excluded
SE	chr7:157160067:157160177:+@chr7:157162054:157162169:+@chr7:157174940:157175071:+	0.08	697.67	9.4464	0.08	1711.61	10.7411	0.11	200329	17.612	0.16	379.19	8.56678	ENSG00000105993	DNAJB6	Included
SE	chr7:50860921:50861159:-@chr7:50823584:50823753:-@chr7:50771518:50771605:-	-0.22	1892.87	10.8864	-0.22	3.30152e+07	24.9766	-0.22	1733.62	10.7596	-0.32	1000000000000	39.8631	ENSG00000106070	GRB10	Excluded
SE	chr7:99008687:99008809:+@chr7:99009373:99009606:+@chr7:99013761:99013883:+	0.05	1000000000000	39.8631	0.05	1000000000000	39.8631	0.04	1000000000000	39.8631	0.07	1.82022e+08	27.4395	ENSG00000106245	BUD31	Included
SE	chr7:8110551:8110761:+@chr7:8124527:8124647:+@chr7:8125823:8128709:+	-0.37	49.03	5.61559	-0.39	25.33	4.66278	-0.18	0.81	-0.304006	-0.09	0.35	-1.51457	ENSG00000106415	GLCCI1	Excluded
SE	chr7:129251555:129251665:+@chr7:129281566:129281663:+@chr7:129297183:129297414:+	0.29	4298.87	12.0697	0.28	125.93	6.97648	0.18	2.7	1.43296	0.36	52.8	5.72247	ENSG00000106459	NRF1	Included
SE	chr7:16685132:16685442:-@chr7:16684310:16684437:-@chr7:16676016:16676080:-	0.21	33.43	5.06307	0.22	265.93	8.0549	0.33	171832397	27.3564	0.24	11.41	3.51223	ENSG00000106524	ANKMY2	Included
SE	chr7:44247732:44247797:+@chr7:44250622:44250723:+@chr7:44251846:44253893:+	-0.3	1000000000000	39.8631	-0.3	1000000000000	39.8631	-0.31	1000000000000	39.8631	-0.27	1000000000000	39.8631	ENSG00000106636	YKT6	Excluded
SE	chr9:32493759:32493940:-@chr9:32492389:32492536:-@chr9:32491299:32491418:-	-0.41	102.39	6.67793	-0.31	1.59	0.669027	-0.38	10.13	3.34056	-0.38	3.22	1.68706	ENSG00000107201	RIGI	Excluded
SE	chr10:97050577:97050781:-@chr10:97031390:97031541:-@chr10:97028535:97028619:-	-0.24	142754	17.1232	-0.23	337641	18.3651	-0.27	1000000000000	39.8631	-0.18	139.2	7.12102	ENSG00000107438	PDLIM1	Excluded
SE	chr10:30722950:30723307:+@chr10:30726105:30726335:+@chr10:30727845:30728203:+	-0.54	1000000000000	39.8631	-0.57	1000000000000	39.8631	-0.49	6444108083	32.5853	-0.66	2241161339	31.0616	ENSG00000107968	MAP3K8	Excluded
SE	chr10:30722950:30723307:+@chr10:30726105:30726328:+@chr10:30727845:30728203:+	-0.48	6864.79	12.745	-0.48	9405.73	13.1993	-0.31	5.15	2.36457	-0.63	1.11661e+08	26.7345	ENSG00000107968	MAP3K8	Excluded
SE	chr17:61901177:61901312:-@chr17:61899344:61899528:-@chr17:61899083:61899203:-	-0.2	109.66	6.77689	-0.2	49.7	5.63517	-0.18	164.12	7.35861	-0.2	12.17	3.60526	ENSG00000108592	FTSJ3	Excluded
SE	chr17:62502194:62502407:-@chr17:62500795:62500960:-@chr17:62500340:62500436:-	-0.03	447.68	8.80632	-0.03	42.46	5.40803	-0.01	0.08	-3.64386	-0.02	0.68	-0.556393	ENSG00000108654	DDX5	Excluded
SE	chr17:62502194:62502407:-@chr17:62500795:62500998:-@chr17:62500340:62500436:-	-0.11	104.71	6.71026	-0.12	173.08	7.4353	-0.03	0.24	-2.05889	-0.04	1.55	0.632268	ENSG00000108654	DDX5	Excluded
SE	chr17:48823903:48824063:+@chr17:48826580:48826705:+@chr17:48828108:48828213:+	-0.49	20.79	4.37782	-0.55	121.7	6.92719	-0.1	0.41	-1.2863	-0.43	3.57	1.83592	ENSG00000108848	LUC7L3	Excluded
SE	chr17:1268153:1268352:-@chr17:1257505:1257641:-@chr17:1247834:1248793:-	-0.37	1000000000000	39.8631	-0.37	1000000000000	39.8631	-0.38	1000000000000	39.8631	-0.42	1000000000000	39.8631	ENSG00000108953	YWHAE	Excluded
SE	chr17:1303341:1303556:-@chr17:1268153:1268352:-@chr17:1247834:1248793:-	-0.01	1000000000000	39.8631	-0.01	1000000000000	39.8631	-0.01	1000000000000	39.8631	-0.01	1000000000000	39.8631	ENSG00000108953	YWHAE	Excluded
SE	chr17:1303341:1303556:-@chr17:1273003:1273035:-@chr17:1268153:1268352:-	0.04	1000000000000	39.8631	0.04	1000000000000	39.8631	0.03	1000000000000	39.8631	0.05	1000000000000	39.8631	ENSG00000108953	YWHAE	Included
SE	chr17:1268153:1268352:-@chr17:1265224:1265302:-@chr17:1257505:1257641:-	-0.15	1000000000000	39.8631	-0.15	1000000000000	39.8631	-0.16	1000000000000	39.8631	-0.03	1000000000000	39.8631	ENSG00000108953	YWHAE	Excluded
SE	chr4:1955051:1955251:+@chr4:1956264:1956412:+@chr4:1956888:1957067:+	0.07	820.93	9.68112	0.07	926.19	9.85516	0.06	4.49	2.16672	0.17	1000000000000	39.8631	ENSG00000109685	NSD2	Included
SE	chr4:160271289:160271441:+@chr4:160272211:160272285:+@chr4:160273837:160274062:+	-0.4	815.91	9.67227	-0.39	51.84	5.69599	-0.35	74.43	6.21781	-0.02	0.38	-1.39593	ENSG00000109756	RAPGEF2	Excluded
SE	chr4:39528903:39529218:-@chr4:39522971:39523139:-@chr4:39515703:39515804:-	-0.1	331783	18.3399	-0.08	162.82	7.34713	-0.05	1.17	0.226509	-0.01	0.05	-4.32193	ENSG00000109814	UGDH	Excluded
SE	chr4:39528903:39529218:-@chr4:39528673:39528739:-@chr4:39522971:39523139:-	0.05	2.16575e+08	27.6903	0.05	31121.3	14.9256	0.09	1000000000000	39.8631	0.07	121726	16.8933	ENSG00000109814	UGDH	Included
SE	chr11:47752926:47753113:-@chr11:47747289:47747388:-@chr11:47746020:47746330:-	-0.18	9.13566e+06	23.1231	-0.19	1000000000000	39.8631	-0.16	6.34379e+06	22.5969	-0.13	9419.98	13.2015	ENSG00000109920	FNBP4	Excluded
SE	chr11:64802992:64803135:+@chr11:64806044:64806301:+@chr11:64807158:64808044:+	-0.35	42423620663	35.3041	-0.35	1.99688e+07	24.2512	-0.27	46.26	5.53169	-0.21	3586.86	11.8085	ENSG00000110025	SNX15	Excluded
SE	chr11:67953248:67953395:-@chr11:67947599:67947667:-@chr11:67942485:67942650:-	-0.34	316.56	8.30634	-0.35	200	7.64386	-0.35	199.23	7.63829	-0.17	0.8	-0.321928	ENSG00000110066	KMT5B	Excluded
SE	chr11:68286969:68287119:+@chr11:68305127:68305359:+@chr11:68312306:68312492:+	-0.31	63.26	5.98322	-0.29	22807.8	14.4772	-0.14	0.64	-0.643856	-0.25	38.65	5.2724	ENSG00000110075	PPP6R3	Excluded
SE	chr11:10830252:10830582:-@chr11:10829824:10830055:-@chr11:10828802:10828928:-	0.07	8.53659e+06	23.0252	0.07	4311925060	32.0057	0.03	0.66	-0.599462	0.04	2.91557e+06	21.4753	ENSG00000110321	EIF4G2	Included
SE	chr11:10830252:10830582:-@chr11:10829824:10830055:-@chr11:10828367:10828432:-	0.16	21.19	4.40531	0.18	64.42	6.00944	0.08	1.57	0.650765	0.16	210.68	7.71891	ENSG00000110321	EIF4G2	Included
SE	chr11:10823596:10823756:-@chr11:10823208:10823321:-@chr11:10822509:10822634:-	-0.22	1000000000000	39.8631	-0.22	1000000000000	39.8631	-0.17	1000000000000	39.8631	-0.16	1000000000000	39.8631	ENSG00000110321	EIF4G2	Excluded
SE	chr11:10828802:10828928:-@chr11:10828367:10828432:-@chr11:10827454:10827594:-	-0.04	2.1297e+06	21.0222	-0.04	566.7	9.14644	-0.03	26.5	4.72792	-0.02	0.06	-4.05889	ENSG00000110321	EIF4G2	Excluded
SE	chr11:102217966:102218107:+@chr11:102220732:102221480:+@chr11:102233627:102233705:+	-0.38	8558.47	13.0631	-0.39	1.8763e+06	20.8395	-0.08	0.3	-1.73697	-0.13	0.43	-1.21759	ENSG00000110330	BIRC2	Excluded
SE	chr11:102217966:102218107:+@chr11:102220609:102221480:+@chr11:102233627:102233705:+	-0.42	5.64087e+08	29.0713	-0.39	9.93769e+07	26.5664	-0.08	0.23	-2.12029	-0.11	0.33	-1.59946	ENSG00000110330	BIRC2	Excluded
SE	chr11:102217966:102218107:+@chr11:102219329:102221480:+@chr11:102233627:102233705:+	-0.41	49839.3	15.605	-0.4	2.35977e+06	21.1702	-0.07	0.26	-1.94342	-0.14	0.47	-1.08927	ENSG00000110330	BIRC2	Excluded
SE	chr11:16760148:16760388:+@chr11:16766148:16766231:+@chr11:16769644:16769704:+	-0.04	127572	16.961	-0.04	38374.5	15.2279	-0.03	6488.08	12.6636	-0.03	147.27	7.20232	ENSG00000110696	C11orf58	Excluded
SE	chr11:3723693:3724122:-@chr11:3721840:3722069:-@chr11:3720312:3720578:-	-0.27	1952120945	30.8624	-0.28	13635774560	33.6667	-0.2	68.98	6.10811	-0.18	97.14	6.60199	ENSG00000110713	NUP98	Excluded
SE	chr11:67829420:67829501:-@chr11:67828960:67829297:-@chr11:67820326:67821514:-	0.37	1000000000000	39.8631	0.34	1000000000000	39.8631	0.2	168000000000	37.2939	0.3	1000000000000	39.8631	ENSG00000110721	CHKA	Included
SE	chr12:109125205:109125295:-@chr12:109094900:109095099:-@chr12:109072048:109072170:-	-0.2	1000000000000	39.8631	-0.21	1000000000000	39.8631	-0.23	1000000000000	39.8631	-0.1	49	5.61471	ENSG00000110880	CORO1C	Excluded
SE	chr12:121132627:121132803:+@chr12:121132898:121132955:+@chr12:121134119:121139667:+	-0.06	339.99	8.40935	-0.07	233598	17.8337	-0.04	0.65	-0.621488	-0.06	5.36	2.42223	ENSG00000110917	MLEC	Excluded
SE	chr12:95867822:95868106:+@chr12:95869850:95869954:+@chr12:95876991:95877056:+	-0.2	3.01647e+07	24.8464	-0.21	12558249802	33.5479	-0.11	23	4.52356	-0.1	7.50379e+07	26.1611	ENSG00000111142	METAP2	Excluded
SE	chr12:95867822:95868106:+@chr12:95869847:95869954:+@chr12:95876991:95877056:+	-0.07	49.98	5.64328	-0.07	6374.4	12.6381	-0.04	11.71	3.54967	-0.05	1.89768e+06	20.8558	ENSG00000111142	METAP2	Excluded
SE	chr12:96588207:96588483:+@chr12:96591804:96591920:+@chr12:96617343:96617551:+	0.06	1.94579e+06	20.8919	0.06	8.88697e+06	23.0833	0.04	12.42	3.63459	0.04	4.47171e+07	25.4143	ENSG00000111145	ELK3	Included
SE	chr12:110939854:110939916:-@chr12:110937340:110937351:-@chr12:110933817:110934008:-	0.16	5.31997e+08	28.9868	0.16	5.77603e+07	25.7836	0.12	48.92	5.61235	0.1	3.03	1.59932	ENSG00000111237	VPS29	Included
SE	chr12:112491362:112491461:-@chr12:112487287:112487415:-@chr12:112486096:112486247:-	0.63	7906.84	12.9489	0.67	74496.4	16.1849	0.12	0.48	-1.05889	0.59	10.04	3.32769	ENSG00000111300	NAA25	Included
SE	chr12:46662309:46663208:-@chr12:46648597:46648719:-@chr12:46636983:46637097:-	0.18	57186.7	15.8034	0.19	2.19999e+06	21.0691	0.19	458097	18.8053	0.03	0.12	-3.05889	ENSG00000111371	SLC38A1	Included
SE	chr12:117175595:117175843:-@chr12:117160872:117161028:-@chr12:117158101:117158252:-	-0.48	1000000000000	39.8631	-0.48	1000000000000	39.8631	-0.47	1000000000000	39.8631	-0.38	1000000000000	39.8631	ENSG00000111412	SPRING1	Excluded
SE	chr12:70679180:70679366:+@chr12:70687851:70688074:+@chr12:70704675:70704797:+	0.62	14634.5	13.8371	0.62	373.71	8.54578	0.27	1.08	0.111031	0.59	9.33	3.22188	ENSG00000111596	CNOT2	Included
SE	chr12:70679180:70679366:+@chr12:70688017:70688074:+@chr12:70704675:70704797:+	0.64	69.28	6.11437	0.54	8.39	3.06867	0.14	0.71	-0.494109	0.4	2.12	1.08406	ENSG00000111596	CNOT2	Included
SE	chr12:70671912:70672054:+@chr12:70687851:70688074:+@chr12:70704675:70704797:+	0.1	222.58	7.79818	0.1	17.26	4.10936	0.08	4.02	2.0072	0.25	406.26	8.66626	ENSG00000111596	CNOT2	Included
SE	chr12:70671912:70672054:+@chr12:70687851:70688074:+@chr12:70695485:70695645:+	0.6	10306.9	13.3313	0.68	7.25409e+06	22.7904	0.52	6.18	2.62761	0.47	2.87	1.52105	ENSG00000111596	CNOT2	Included
SE	chr12:6772231:6772308:-@chr12:6765893:6765964:-@chr12:6762396:6762562:-	-0.33	356.18	8.47646	-0.33	231.26	7.85337	-0.17	0.72	-0.473931	-0.24	2.21	1.14405	ENSG00000111653	ING4	Excluded
SE	chr6:36410544:36410888:+@chr6:36411195:36411307:+@chr6:36437829:36438034:+	0.23	1000000000000	39.8631	0.23	1000000000000	39.8631	0.23	1000000000000	39.8631	0.15	151.44	7.2426	ENSG00000112078	KCTD20	Included
SE	chr6:36566626:36566760:+@chr6:36567598:36568053:+@chr6:36568929:36568967:+	0.15	7.11843e+07	26.0851	0.16	1000000000000	39.8631	0.22	4.97491e+07	25.5682	0.35	75.78	6.24375	ENSG00000112081	SRSF3	Included
SE	chr6:52130873:52130942:-@chr6:52130033:52130183:-@chr6:52128812:52129584:-	0.19	2.46524e+07	24.5552	0.19	17826751752	34.0533	0.21	1000000000000	39.8631	0.15	313091	18.2562	ENSG00000112118	MCM3	Included
SE	chr6:110500642:110501207:-@chr6:110499801:110499945:-@chr6:110448672:110448832:-	0.43	1000000000000	39.8631	0.44	1000000000000	39.8631	0.44	10780750160	33.3277	0.41	1000000000000	39.8631	ENSG00000112290	WASF1	Included
SE	chr6:110500642:110501207:-@chr6:110499801:110499945:-@chr6:110481838:110481935:-	0.55	2.80881e+08	28.0654	0.56	6799.36	12.7312	0.45	15	3.90689	0.31	7.21	2.85	ENSG00000112290	WASF1	Included
SE	chr6:144074891:144075049:+@chr6:144081538:144081777:+@chr6:144086398:144086935:+	0.35	65.87	6.04155	0.35	80.86	6.33735	0.13	0.37	-1.4344	0.24	3.25	1.70044	ENSG00000112419	PHACTR2	Included
SE	chr6:42976105:42976213:+@chr6:42976431:42976484:+@chr6:42976795:42976965:+	-0.32	717833	19.4533	-0.33	1.83065e+07	24.1259	-0.3	172135	17.3932	-0.19	3.32	1.73118	ENSG00000112640	PPP2R5D	Excluded
SE	chr6:75953433:75953644:-@chr6:75951538:75951654:-@chr6:75950892:75950981:-	0.03	1000000000000	39.8631	0.03	1000000000000	39.8631	0.03	21.18	4.40463	0.06	1.03275e+06	19.9781	ENSG00000112695	COX7A2	Included
SE	chr6:43746197:43746273:+@chr6:43746626:43746655:+@chr6:43752278:43754223:+	-0.2	1000000000000	39.8631	-0.21	1000000000000	39.8631	-0.16	1.07125e+06	20.0309	-0.23	1000000000000	39.8631	ENSG00000112715	VEGFA	Excluded
SE	chr5:74650328:74650522:+@chr5:74650881:74651039:+@chr5:74651190:74651347:+	-0.47	1000000000000	39.8631	-0.46	1000000000000	39.8631	-0.2	9.35	3.22497	-0.45	1000000000000	39.8631	ENSG00000113161	HMGCR	Excluded
SE	chr5:74654995:74655135:+@chr5:74655223:74655381:+@chr5:74655810:74655964:+	-0.45	1000000000000	39.8631	-0.44	1000000000000	39.8631	-0.2	3.58	1.83996	-0.17	1.33	0.411426	ENSG00000113161	HMGCR	Excluded
SE	chr5:178045557:178045779:-@chr5:178044345:178044435:-@chr5:178043883:178043949:-	0.41	800.37	9.64452	0.42	15.01	3.90785	0.46	389024	18.5695	0.01	0.23	-2.12029	ENSG00000113240	CLK4	Included
SE	chr5:34914800:34915066:-@chr5:34913575:34913683:-@chr5:34911659:34911917:-	-0.29	14739.2	13.8474	-0.3	24228.7	14.5644	-0.2	5.75	2.52356	-0.29	69.29	6.11458	ENSG00000113456	RAD1	Excluded
SE	chr5:167913463:167913548:+@chr5:167915158:167915275:+@chr5:167915607:167915741:+	0.1	1000000000000	39.8631	0.09	1000000000000	39.8631	0.09	1000000000000	39.8631	0.17	1000000000000	39.8631	ENSG00000113643	RARS1	Included
SE	chr5:172410763:172410967:+@chr5:172421778:172421825:+@chr5:172447241:172447370:+	-0.06	1000000000000	39.8631	-0.06	1000000000000	39.8631	-0.05	1000000000000	39.8631	-0.03	1000000000000	39.8631	ENSG00000113732	ATP6V0E1	Excluded
SE	chr3:160129708:160129872:+@chr3:160130114:160130241:+@chr3:160130318:160130640:+	-0.27	75.72	6.2426	-0.26	21.23	4.40803	-0.3	5075.12	12.3092	-0.33	29948.9	14.8702	ENSG00000113810	SMC4	Excluded
SE	chr3:48573689:48573896:-@chr3:48572966:48573091:-@chr3:48562998:48563102:-	-0.53	49.96	5.6427	-0.5	5.79	2.53356	-0.08	0.4	-1.32193	-0.28	0.95	-0.0740006	ENSG00000114268	PFKFB4	Excluded
SE	chr3:49377357:49377536:-@chr3:49372902:49373029:-@chr3:49365119:49365249:-	-0.16	79.5	6.31288	-0.16	10085	13.2999	-0.06	0.25	-2	-0.05	0.18	-2.47393	ENSG00000114316	USP4	Excluded
SE	chr3:50273647:50273885:+@chr3:50289532:50289574:+@chr3:50289829:50289970:+	-0.02	1000000000000	39.8631	-0.02	1000000000000	39.8631	-0.01	752492	19.5213	-0.01	0	0	ENSG00000114353	GNAI2	Excluded
SE	chr3:183353411:183353581:+@chr3:183354009:183354099:+@chr3:183368084:183369064:+	0.5	537.43	9.06993	0.51	88.44	6.46663	0.64	1000000000000	39.8631	0.49	126.81	6.98652	ENSG00000114796	KLHL24	Included
SE	chr3:184069801:184069905:-@chr3:184064723:184064809:-@chr3:184063976:184064588:-	-0.75	6.96201e+07	26.053	-0.63	663.08	9.37304	-0.22	0.95	-0.0740006	-0.08	0.3	-1.73697	ENSG00000114859	CLCN2	Excluded
SE	chr3:184032283:184032462:+@chr3:184035109:184035285:+@chr3:184035505:184035604:+	-0.48	1000000000000	39.8631	-0.46	1000000000000	39.8631	-0.38	1000000000000	39.8631	-0.27	915.77	9.83884	ENSG00000114867	EIF4G1	Excluded
SE	chr3:184032283:184032462:+@chr3:184033277:184033333:+@chr3:184035109:184035285:+	-0.26	728555	19.4747	-0.26	1.94763e+07	24.2152	-0.26	1.08204e+06	20.0453	-0.28	29.01	4.85848	ENSG00000145191	EIF2B5	Excluded
SE	chr3:184032283:184032462:+@chr3:184033277:184033333:+@chr3:184033551:184033644:+	-0.4	1000000000000	39.8631	-0.4	1000000000000	39.8631	-0.34	1000000000000	39.8631	-0.25	1000000000000	39.8631	ENSG00000145191	EIF2B5	Excluded
SE	chr2:74692023:74692537:-@chr2:74691623:74691849:-@chr2:74690317:74690513:-	-0.22	19139	14.2242	-0.21	5144.61	12.3288	-0.23	1.11928e+07	23.4161	-0.23	50919974890	35.5675	ENSG00000115275	MOGS	Excluded
SE	chr2:191819310:191819386:+@chr2:191819481:191819544:+@chr2:191827556:191829776:+	-0.56	1000000000000	39.8631	-0.56	1000000000000	39.8631	-0.46	1000000000000	39.8631	-0.66	1000000000000	39.8631	ENSG00000115419	GLS	Excluded
SE	chr2:85581843:85581952:+@chr2:85582678:85583019:+@chr2:85584090:85584375:+	-0.51	125.62	6.97292	-0.47	15.67	3.96993	-0.53	2.52493e+08	27.9117	-0.47	269.21	8.07259	ENSG00000115459	ELMOD3	Excluded
SE	chr2:62115516:62115791:-@chr2:62115159:62115392:-@chr2:62112155:62112207:-	0.04	1000000000000	39.8631	0.04	1000000000000	39.8631	0.05	1000000000000	39.8631	0.07	1000000000000	39.8631	ENSG00000115484	CCT4	Included
SE	chr2:63206323:63206470:+@chr2:63215066:63215173:+@chr2:63217851:63217975:+	-0.49	1000000000000	39.8631	-0.48	1000000000000	39.8631	-0.33	195.37	7.61007	-0.24	1.78	0.831877	ENSG00000115504	EHBP1	Excluded
SE	chr2:86088304:86088415:-@chr2:86078387:86078826:-@chr2:86074984:86075327:-	0.42	1000000000000	39.8631	0.45	1000000000000	39.8631	0.48	1732024772	30.6898	0.5	39199.5	15.2585	ENSG00000115525	ST3GAL5	Included
SE	chr2:86073500:86073686:-@chr2:86071519:86071677:-@chr2:86066271:86067515:-	-0.28	21.83	4.44824	-0.29	16.11	4.00988	-0.31	105.69	6.7237	-0.15	1.54	0.62293	ENSG00000115525	ST3GAL5	Excluded
SE	chr2:238451210:238451302:+@chr2:238454100:238454288:+@chr2:238455249:238455326:+	0.56	63.78	5.99503	0.55	29.33	4.87431	0.31	2.17	1.1177	0.4	2.52	1.33342	ENSG00000115648	MLPH	Included
SE	chr2:10536961:10537046:+@chr2:10548688:10548860:+@chr2:10559860:10560261:+	0.05	1.6347e+06	20.6406	0.05	1.78062e+06	20.764	0.03	16.66	4.05832	0.05	1739033217	30.6956	ENSG00000115756	HPCAL1	Included
SE	chr2:10563109:10563214:+@chr2:10564651:10564739:+@chr2:10566850:10567743:+	0.17	1000000000000	39.8631	0.17	1000000000000	39.8631	0.18	1000000000000	39.8631	0.17	1000000000000	39.8631	ENSG00000115756	HPCAL1	Included
SE	chr2:10536961:10537046:+@chr2:10546391:10546487:+@chr2:10559860:10560261:+	0.01	28.12	4.81352	0.01	1.46	0.545968	0.01	0.32	-1.64386	0.01	0	0	ENSG00000115756	HPCAL1	Included
SE	chr2:175982979:175983097:-@chr2:175982718:175982846:-@chr2:175979418:175979596:-	-0.44	175.15	7.45245	-0.48	180521	17.4618	-0.15	0.6	-0.736966	-0.35	37.68	5.23573	ENSG00000115966	ATF2	Excluded
SE	chr2:175957789:175957995:-@chr2:175957271:175957344:-@chr2:175945388:175945493:-	0.33	33.8	5.07895	0.29	22534.5	14.4598	0.34	60.46	5.91791	0.26	16.51	4.04527	ENSG00000115966	ATF2	Included
SE	chr1:174968571:174968825:+@chr1:174969225:174969331:+@chr1:174973750:174973969:+	0.11	23046.1	14.4922	0.1	3325.61	11.6994	0.07	34.09	5.09128	0.02	0.07	-3.8365	ENSG00000116161	CACYBP	Included
SE	chr1:110162459:110162900:+@chr1:110163536:110163888:+@chr1:110168284:110168414:+	0.25	633.51	9.30722	0.26	22942.5	14.4857	0.09	0.51	-0.971431	0.07	0.56	-0.836501	ENSG00000116337	AMPD2	Included
SE	chr1:110162459:110162900:+@chr1:110163536:110163888:+@chr1:110167925:110168055:+	0.19	622148	19.2469	0.21	965766	19.8813	0.11	1.38	0.464668	0.02	0.09	-3.47393	ENSG00000116337	AMPD2	Included
SE	chr1:29486887:29487029:-@chr1:29486376:29486570:-@chr1:29485886:29485998:-	0.08	1000000000000	39.8631	0.08	1000000000000	39.8631	0.08	264422	18.0125	0.21	1000000000000	39.8631	ENSG00000116350	SRSF4	Included
SE	chr1:29486887:29487029:-@chr1:29486376:29486603:-@chr1:29485886:29485998:-	0.03	1163.87	10.1847	0.03	632.58	9.3051	0.03	1.94	0.956057	0.07	163.82	7.35597	ENSG00000116350	SRSF4	Included
SE	chr1:184723623:184724041:-@chr1:184718681:184718726:-@chr1:184706745:184706845:-	-0.51	1000000000000	39.8631	-0.51	1000000000000	39.8631	-0.25	5.77	2.52857	-0.56	1000000000000	39.8631	ENSG00000116406	EDEM3	Excluded
SE	chr1:155231877:155232176:-@chr1:155231448:155231525:-@chr1:155230328:155230450:-	-0.11	183.03	7.51594	-0.1	1366.45	10.4162	-0.04	0.15	-2.73697	-0.07	1.22	0.286881	ENSG00000116521	SCAMP3	Excluded
SE	chr1:185276146:185276271:-@chr1:185275617:185275757:-@chr1:185274668:185274775:-	0.63	1000000000000	39.8631	0.63	1000000000000	39.8631	0.48	1.34282e+06	20.3568	0.52	1503594	20.52	ENSG00000116679	IVNS1ABP	Included
SE	chr1:183495731:183495902:+@chr1:183496761:183496866:+@chr1:183497091:183497162:+	0.52	8.18217e+08	29.6079	0.53	3.29814e+08	28.2971	0.17	1.68	0.748461	0.2	0.81	-0.304006	ENSG00000116698	SMG7	Included
SE	chr1:68150860:68151221:+@chr1:68151708:68151809:+@chr1:68152033:68152270:+	-0.12	1000000000000	39.8631	-0.12	1000000000000	39.8631	-0.16	1000000000000	39.8631	-0.13	1000000000000	39.8631	ENSG00000116717	GADD45A	Excluded
SE	chr1:193028552:193028906:+@chr1:193029004:193029352:+@chr1:193038164:193038764:+	0.3	1086050032	30.0164	0.31	805113	19.6188	0.2	10.13	3.34056	0.3	1330816759	30.3097	ENSG00000116747	RO60	Included
SE	chr1:75198640:75199092:-@chr1:75196066:75196104:-@chr1:75190395:75190518:-	0.26	80.75	6.33539	0.25	67.49	6.0766	0.19	3.8	1.926	0.07	0.25	-2	ENSG00000116791	CRYZ	Included
SE	chr1:16302478:16302627:-@chr1:16299534:16299620:-@chr1:16274786:16274992:-	-0.27	275821	18.0734	-0.29	13171828871	33.6167	-0.34	588000000000	39.0966	-0.28	33189.5	15.0184	ENSG00000116809	ZBTB17	Excluded
SE	chr1:36638965:36639079:+@chr1:36640499:36640609:+@chr1:36641800:36642182:+	-0.31	1000000000000	39.8631	-0.3	1000000000000	39.8631	-0.23	172.01	7.42635	-0.22	1284.31	10.3268	ENSG00000116871	MAP7D1	Excluded
SE	chr1:235543334:235543464:+@chr1:235564818:235564902:+@chr1:235577748:235577933:+	-0.25	41.98	5.39163	-0.25	9.68	3.27501	-0.24	7.35	2.87774	-0.13	0.56	-0.836501	ENSG00000116957	TBCE	Excluded
SE	chr1:169454801:169455208:-@chr1:169446393:169446995:-@chr1:169439202:169439424:-	-0.36	55581.6	15.7623	-0.37	447.7	8.80639	-0.3	25.93	4.69655	-0.03	0.25	-2	ENSG00000117479	SLC19A2	Excluded
SE	chr1:101460666:101460705:-@chr1:101458193:101458296:-@chr1:101455180:101456187:-	-0.34	27.71	4.79233	-0.34	379.86	8.56932	-0.3	9.09	3.18428	-0.23	17.89	4.16108	ENSG00000117543	DPH5	Excluded
SE	chr1:101491239:101491362:-@chr1:101490865:101491022:-@chr1:101487197:101487321:-	-0.54	1000000000000	39.8631	-0.53	1000000000000	39.8631	-0.41	7.76225e+08	29.5319	-0.35	1397725692	30.3804	ENSG00000117543	DPH5	Excluded
SE	chr1:25558595:25558702:-@chr1:25555489:25555614:-@chr1:25554609:25554726:-	-0.25	1000000000000	39.8631	-0.24	1000000000000	39.8631	-0.27	1000000000000	39.8631	-0.14	162.24	7.34199	ENSG00000117614	SYF2	Excluded
SE	chr3:136062674:136062848:-@chr3:136060283:136060393:-@chr3:136059333:136059447:-	-0.45	56.6	5.82273	-0.43	14.87	3.89433	-0.26	2.61	1.38405	-0.23	2.16	1.11103	ENSG00000118007	STAG1	Excluded
SE	chr6:127601376:127601485:+@chr6:127607195:127607322:+@chr6:127607761:127609705:+	-0.34	166.36	7.37816	-0.34	22.62	4.49953	-0.44	1000000000000	39.8631	-0.27	20.22	4.33771	ENSG00000118518	RNF146	Excluded
SE	chr2:20166485:20166670:-@chr2:20160315:20160375:-@chr2:20153595:20153739:-	-0.51	246.1	7.9431	-0.53	103.09	6.68776	-0.29	3.96	1.9855	-0.38	4.76	2.25096	ENSG00000118965	WDR35	Excluded
SE	chr9:71862928:71863140:+@chr9:71865951:71866280:+@chr9:71867731:71867816:+	-0.35	26.99	4.75435	-0.32	20.57	4.36247	-0.31	15.88	3.98914	-0.17	0.9	-0.152003	ENSG00000119139	TJP2	Excluded
SE	chr3:196594727:196594944:+@chr3:196612022:196613565:+@chr3:196626537:196626642:+	-0.54	1000000000000	39.8631	-0.54	1000000000000	39.8631	-0.52	1000000000000	39.8631	-0.68	1000000000000	39.8631	ENSG00000119231	SENP5	Excluded
SE	chr9:127933364:127933459:-@chr9:127920520:127920661:-@chr9:127916185:127916264:-	-0.41	54.79	5.77584	-0.39	21.3	4.41278	-0.54	445.64	8.79973	-0.36	2.74	1.45418	ENSG00000119414	PPP6C	Excluded
SE	chr14:75355978:75356052:+@chr14:75356581:75356655:+@chr14:75357759:75357870:+	-0.36	25.35	4.66391	-0.35	13.11	3.7126	-0.52	110939	16.7594	-0.14	0.93	-0.104697	ENSG00000119689	DLST	Excluded
SE	chr10:120863611:120863709:+@chr10:120864276:120864534:+@chr10:120867480:120867676:+	0.38	4177357089	31.9599	0.4	50781601171	35.5636	0.36	1.91495e+06	20.8689	0.43	31939.5	14.9631	ENSG00000119979	DENND10	Included
SE	chr1:173776405:173776656:-@chr1:173775577:173775714:-@chr1:173772101:173772643:-	0.3	233479	17.8329	0.29	2497.24	11.2861	0.26	3892.7	11.9266	0.32	1.35896e+06	20.3741	ENSG00000120334	CENPL	Included
SE	chr6:160210437:160210735:-@chr6:160209090:160209175:-@chr6:160208775:160208903:-	-0.07	16176.5	13.9816	-0.08	483.93	8.91865	-0.07	6952.82	12.7634	-0.02	0.06	-4.05889	ENSG00000120438	TCP1	Excluded
SE	chr1:11073773:11074022:+@chr1:11076180:11076311:+@chr1:11076901:11077064:+	0.04	5623719732	32.3889	0.04	16967.9	14.0505	0.06	1000000000000	39.8631	0.07	1000000000000	39.8631	ENSG00000120948	TARDBP	Included
SE	chr1:11073773:11074022:+@chr1:11076901:11077064:+@chr1:11078790:11078930:+	-0.17	1000000000000	39.8631	-0.16	1000000000000	39.8631	-0.17	1000000000000	39.8631	-0.1	300.06	8.22911	ENSG00000120948	TARDBP	Excluded
SE	chr8:102217663:102217960:-@chr8:102214561:102214675:-@chr8:102213835:102213971:-	0.11	2.22459e+08	27.729	0.11	44329.9	15.436	0.14	1000000000000	39.8631	0.17	1000000000000	39.8631	ENSG00000120963	ZNF706	Included
SE	chr8:102216878:102216921:-@chr8:102214561:102214675:-@chr8:102213835:102213971:-	0.56	102.37	6.67765	0.49	5.02	2.32769	0.4	2.6	1.37851	0.4	1.85	0.887525	ENSG00000120963	ZNF706	Included
SE	chr1:53373540:53373626:-@chr1:53370706:53372283:-@chr1:53370318:53370505:-	-0.14	1000000000000	39.8631	-0.14	1000000000000	39.8631	-0.07	204943	17.6449	-0.13	1000000000000	39.8631	ENSG00000121310	ECHDC2	Excluded
SE	chr1:53387225:53387591:-@chr1:53379567:53379767:-@chr1:53377395:53377462:-	-0.43	4172.04	12.0265	-0.45	9011480495	33.0691	-0.31	16.44	4.03914	-0.28	64.22	6.00495	ENSG00000121310	ECHDC2	Excluded
SE	chr19:58144535:58144804:+@chr19:58145081:58145273:+@chr19:58145391:58145429:+	-0.19	448.22	8.80806	-0.18	11.65	3.54226	-0.17	256.7	8.00394	-0.15	1.66	0.731183	ENSG00000121417	ZNF211	Excluded
SE	chr19:58145997:58146123:+@chr19:58151280:58151435:+@chr19:58152072:58154147:+	-0.18	29.33	4.87431	-0.17	98.2	6.61765	-0.11	1.19	0.250962	-0.1	1.06	0.0840643	ENSG00000121417	ZNF211	Excluded
SE	chr19:58144535:58144804:+@chr19:58145154:58145273:+@chr19:58145391:58145429:+	-0.32	52229040458	35.6041	-0.34	5923.24	12.5322	-0.3	7710.64	12.9126	-0.33	12.49	3.6427	ENSG00000121417	ZNF211	Excluded
SE	chr1:32495899:32496023:+@chr1:32497125:32497241:+@chr1:32498789:32498935:+	-0.1	21.76	4.44361	-0.1	21.57	4.43095	-0.12	574.79	9.16689	-0.07	0.4	-1.32193	ENSG00000121774	KHDRBS1	Excluded
SE	chr1:109505983:109506111:-@chr1:109504931:109505091:-@chr1:109492931:109493070:-	-0.38	182.11	7.50867	-0.39	75.99	6.24774	-0.06	0.35	-1.51457	-0.2	0.87	-0.200913	ENSG00000121940	CLCC1	Excluded
SE	chr16:24578464:24578826:+@chr16:24579113:24579214:+@chr16:24580066:24581820:+	-0.43	1000000000000	39.8631	-0.42	1000000000000	39.8631	-0.49	1000000000000	39.8631	-0.36	1000000000000	39.8631	ENSG00000122257	RBBP6	Excluded
SE	chr16:11890980:11891114:-@chr16:11890075:11890271:-@chr16:11876143:11876244:-	0.42	1840232832	30.7772	0.44	1000000000000	39.8631	0.45	1.64296e+06	20.6479	0.51	1779.98	10.7976	ENSG00000122299	ZC3H7A	Included
SE	chr16:11864639:11864843:-@chr16:11862887:11862951:-@chr16:11862171:11862357:-	-0.35	25.85	4.69209	-0.35	18.92	4.24184	-0.2	2.38	1.25096	-0.21	2.3	1.20163	ENSG00000122299	ZC3H7A	Excluded
SE	chr7:26240192:26240413:-@chr7:26237451:26237486:-@chr7:26237242:26237352:-	0.03	58.23	5.86369	0.03	18.25	4.18982	0.03	0.69	-0.535332	0.04	20.63	4.36667	ENSG00000122566	HNRNPA2B1	Included
SE	chr7:22999875:23000034:-@chr7:22986571:22986866:-@chr7:22980878:22985782:-	-0.4	6995849593	32.7039	-0.38	8234.55	13.0075	-0.14	0.65	-0.621488	-0.29	115.49	6.85162	ENSG00000122591	HYCC1	Excluded
SE	chr7:33102180:33102409:-@chr7:33075546:33075600:-@chr7:33066429:33066527:-	0.25	1000000000000	39.8631	0.25	1000000000000	39.8631	0.25	582256	19.1513	0.27	1000000000000	39.8631	ENSG00000122643	NT5C3A	Included
SE	chr7:44113997:44114129:-@chr7:44113730:44113832:-@chr7:44113382:44113624:-	-0.44	40.79	5.35014	-0.46	94.9	6.56834	-0.08	0.33	-1.59946	-0.45	3.45	1.7866	ENSG00000122678	POLM	Excluded
SE	chr7:2279053:2279342:-@chr7:2277650:2278572:-@chr7:2273926:2275199:-	0.33	1000000000000	39.8631	0.34	1000000000000	39.8631	0.31	1000000000000	39.8631	0.34	1000000000000	39.8631	ENSG00000122687	MRM2	Included
SE	chr7:2279053:2279342:-@chr7:2278469:2278572:-@chr7:2273926:2275199:-	0.19	7.83869e+08	29.546	0.19	115243	16.8143	0.18	91.83	6.52089	0.17	3230613726	31.5892	ENSG00000122687	MRM2	Included
SE	chr9:37819285:37819398:+@chr9:37842086:37842283:+@chr9:37854777:37854979:+	-0.37	3.47626e+07	25.051	-0.37	230003	17.8113	-0.12	0.5	-1	-0.09	0.36	-1.47393	ENSG00000122741	DCAF10	Excluded
SE	chr10:70892654:70892803:+@chr10:70915568:70915643:+@chr10:70916763:70916919:+	-0.18	1.31945e+07	23.6534	-0.18	79810814730	36.2159	-0.27	1000000000000	39.8631	-0.16	1384.49	10.4351	ENSG00000122958	VPS26A	Excluded
SE	chr10:70925798:70925866:+@chr10:70928245:70928387:+@chr10:70930912:70932616:+	-0.13	102883	16.6506	-0.13	2.86649e+06	21.4509	-0.18	16084766317	33.905	-0.14	49432974682	35.5248	ENSG00000122958	VPS26A	Excluded
SE	chr19:14602468:14602555:-@chr19:14593501:14593818:-@chr19:14591405:14591590:-	-0.19	1072.37	10.0666	-0.18	4079.83	11.9943	-0.13	3.41	1.76977	-0.12	1.13	0.176323	ENSG00000123159	GIPC1	Excluded
SE	chrX:102940099:102940188:-@chrX:102933427:102933548:-@chrX:102930426:102931979:-	-0.4	1000000000000	39.8631	-0.4	1000000000000	39.8631	-0.35	1000000000000	39.8631	-0.37	1000000000000	39.8631	ENSG00000123562	MORF4L2	Excluded
SE	chrX:102940099:102940188:-@chrX:102933427:102933579:-@chrX:102930426:102931979:-	-0.39	1000000000000	39.8631	-0.4	1000000000000	39.8631	-0.35	1000000000000	39.8631	-0.36	1000000000000	39.8631	ENSG00000123562	MORF4L2	Excluded
SE	chrX:102940099:102940188:-@chrX:102933427:102933577:-@chrX:102930426:102931979:-	-0.35	1000000000000	39.8631	-0.35	1000000000000	39.8631	-0.31	1000000000000	39.8631	-0.33	1000000000000	39.8631	ENSG00000123562	MORF4L2	Excluded
SE	chrX:102940099:102940188:-@chrX:102933427:102933528:-@chrX:102930426:102931979:-	-0.4	1000000000000	39.8631	-0.41	1000000000000	39.8631	-0.43	1000000000000	39.8631	-0.38	1000000000000	39.8631	ENSG00000123562	MORF4L2	Excluded
SE	chrX:102939609:102939657:-@chrX:102933427:102933579:-@chrX:102930426:102931979:-	-0.31	1000000000000	39.8631	-0.31	1000000000000	39.8631	-0.25	1000000000000	39.8631	-0.24	7918311752	32.8825	ENSG00000123562	MORF4L2	Excluded
SE	chrX:102939609:102939657:-@chrX:102933427:102933528:-@chrX:102930426:102931979:-	-0.38	1000000000000	39.8631	-0.36	1000000000000	39.8631	-0.37	1000000000000	39.8631	-0.29	1000000000000	39.8631	ENSG00000123562	MORF4L2	Excluded
SE	chrX:102939609:102939657:-@chrX:102933427:102933548:-@chrX:102930426:102931979:-	-0.36	1000000000000	39.8631	-0.36	1000000000000	39.8631	-0.32	1000000000000	39.8631	-0.27	1.63949e+08	27.2887	ENSG00000123562	MORF4L2	Excluded
SE	chr20:56993267:56993419:+@chr20:57009658:57009761:+@chr20:57014001:57014081:+	-0.4	106117	16.6953	-0.43	1532.62	10.5818	-0.3	52.55	5.71562	-0.11	0.43	-1.21759	ENSG00000124164	VAPB	Excluded
SE	chr20:57245568:57245659:+@chr20:57246220:57246353:+@chr20:57248687:57248767:+	-0.45	69.28	6.11437	-0.47	13.46	3.75061	-0.09	0.63	-0.666576	-0.18	0.91	-0.136062	ENSG00000124222	STX16	Excluded
SE	chr5:7870883:7871036:+@chr5:7873486:7873625:+@chr5:7875371:7875488:+	0.38	130.36	7.02636	0.39	17340.3	14.0818	0.13	0.51	-0.971431	0.26	2.07	1.04963	ENSG00000124275	MTRR	Included
SE	chr5:7870883:7871036:+@chr5:7873486:7873639:+@chr5:7875371:7875488:+	0.31	92.07	6.52466	0.31	42.45	5.40769	0.12	0.55	-0.862496	0.26	29.53	4.88411	ENSG00000124275	MTRR	Included
SE	chr6:8435672:8435794:-@chr6:8434618:8434663:-@chr6:8430097:8430390:-	-0.59	709118719	29.4015	-0.61	3.9821e+06	21.9251	-0.39	11.91	3.5741	-0.17	0.84	-0.251539	ENSG00000124786	SLC35B3	Excluded
SE	chr6:18249882:18250070:-@chr6:18244739:18244834:-@chr6:18237612:18237747:-	0.05	168467	17.3621	0.05	303.5	8.24555	0.05	56538	15.7869	0.02	0.1	-3.32193	ENSG00000124795	DEK	Included
SE	chr16:58663632:58663790:-@chr16:58658577:58658698:-@chr16:58633140:58633415:-	0.11	2482.57	11.2776	0.11	159.44	7.31687	0.08	1.02	0.0285692	0.08	3.4	1.76553	ENSG00000125107	CNOT1	Included
SE	chr16:58663632:58663790:-@chr16:58658557:58658698:-@chr16:58633140:58633415:-	0.1	113.76	6.82985	0.1	478.58	8.90262	0.11	21.76	4.44361	0.11	12725.7	13.6355	ENSG00000125107	CNOT1	Included
SE	chr19:46195145:46195443:-@chr19:46192491:46192605:-@chr19:46191645:46191824:-	-0.01	1000000000000	39.8631	-0.02	9760488778	33.1843	-0.01	18711270668	34.1232	-0.02	1.01615e+08	26.5985	ENSG00000125743	SNRPD2	Excluded
SE	chr20:10401176:10401406:-@chr20:10393178:10394579:-@chr20:10389276:10389451:-	-0.14	159550	17.2837	-0.14	2656.84	11.3755	-0.13	8.39	3.06867	-0.21	3.78	1.91839	ENSG00000125863	MKKS	Excluded
SE	chr1:23660011:23660124:-@chr1:23650049:23650225:-@chr1:23648021:23648156:-	-0.14	412.33	8.68766	-0.15	14607.6	13.8344	-0.04	0.12	-3.05889	-0.08	0.92	-0.120294	ENSG00000125944	HNRNPR	Excluded
SE	chr14:65569022:65569227:-@chr14:65568264:65568290:-@chr14:65560426:65560533:-	0.49	1000000000000	39.8631	0.49	1000000000000	39.8631	0.45	1000000000000	39.8631	0.48	1000000000000	39.8631	ENSG00000125952	MAX	Included
SE	chr14:104145721:104145882:+@chr14:104151323:104151373:+@chr14:104153418:104153548:+	0.29	19.86	4.31179	0.3	18.58	4.21568	0.24	3.2	1.67807	0.42	44.68	5.48156	ENSG00000126214	KLC1	Included
SE	chr12:6787293:6787626:-@chr12:6786333:6786425:-@chr12:6782382:6782606:-	0.09	76.04	6.24869	0.09	20.16	4.33342	0.02	0.06	-4.05889	0.04	0.19	-2.39593	ENSG00000126746	ZNF384	Included
SE	chr14:64977967:64978102:+@chr14:64983318:64983469:+@chr14:64988205:64991669:+	0.51	4989.43	12.2847	0.45	110.95	6.79377	0.44	16.78	4.06867	0.58	1064406439	29.9874	ENSG00000126804	ZBTB1	Included
SE	chr12:69004619:69004823:+@chr12:69034818:69034933:+@chr12:69042479:69042561:+	0.12	7.92962e+07	26.2407	0.12	239064	17.867	0.13	1.16375e+06	20.1503	0.16	796.09	9.63679	ENSG00000127314	RAP1B	Included
SE	chr12:69004619:69004832:+@chr12:69034818:69034933:+@chr12:69042479:69042561:+	0.18	18080	14.1421	0.18	112.35	6.81186	0.12	3.79	1.9222	0.24	80.24	6.32625	ENSG00000127314	RAP1B	Included
SE	chr1:19422039:19422146:-@chr1:19421400:19421519:-@chr1:19420443:19420633:-	-0.22	20.91	4.38612	-0.22	2716.32	11.4074	-0.18	3.6	1.848	-0.15	11.21	3.48671	ENSG00000127481	UBR4	Excluded
SE	chr19:11143966:11144193:+@chr19:11144443:11144541:+@chr19:11144799:11144876:+	0.21	44.39	5.47216	0.2	36.48	5.18903	0.16	2.02	1.01436	0.13	0.73	-0.454032	ENSG00000127616	SMARCA4	Included
SE	chr7:94285302:94285521:-@chr7:94259031:94259153:-@chr7:94257514:94257671:-	0.22	1000000000000	39.8631	0.21	1000000000000	39.8631	0.13	63.52	5.98914	0.25	1000000000000	39.8631	ENSG00000127990	SGCE	Included
SE	chr22:32340479:32340806:+@chr22:32346295:32346409:+@chr22:32352126:32353590:+	0.05	3.90355e+06	21.8964	0.05	1.33304e+06	20.3463	0.04	380.45	8.57156	0.04	1.41178e+08	27.0729	ENSG00000128245	YWHAH	Included
SE	chr22:32340479:32340806:+@chr22:32341543:32341664:+@chr22:32352126:32353590:+	0.15	1000000000000	39.8631	0.15	1000000000000	39.8631	0.16	1000000000000	39.8631	0.17	1000000000000	39.8631	ENSG00000128245	YWHAH	Included
SE	chr22:32340479:32340806:+@chr22:32341486:32341664:+@chr22:32352126:32353590:+	0.2	1000000000000	39.8631	0.19	1000000000000	39.8631	0.21	1000000000000	39.8631	0.2	1000000000000	39.8631	ENSG00000128245	YWHAH	Included
SE	chr22:37956471:37956595:+@chr22:37961607:37961729:+@chr22:37962079:37962819:+	0.14	20.06	4.32625	0.13	49.57	5.6314	0.07	0.74	-0.434403	0.15	280539	18.0978	ENSG00000128283	CDC42EP1	Included
SE	chr22:26986017:26986089:-@chr22:26940570:26940641:-@chr22:26936755:26937684:-	-0.17	43.87	5.45516	-0.16	24.88	4.63691	-0.11	1.36	0.443607	-0.14	7.11	2.82985	ENSG00000128294	TPST2	Excluded
SE	chr7:128489385:128489632:+@chr7:128490030:128490128:+@chr7:128490438:128490537:+	0.19	1000000000000	39.8631	0.18	1000000000000	39.8631	0.11	197.86	7.62834	0.12	129049	16.9776	ENSG00000128591	FLNC	Included
SE	chr15:40849415:40849571:-@chr15:40845794:40846326:-@chr15:40823530:40824501:-	-0.37	61.84	5.95047	-0.37	8.36	3.0635	-0.31	8.45	3.07895	-0.21	2.61	1.38405	ENSG00000128891	CCDC32	Excluded
SE	chr14:20825210:20825308:+@chr14:20825555:20825679:+@chr14:20825797:20826063:+	-0.59	2.26734e+07	24.4345	-0.57	681.48	9.41253	-0.28	18.75	4.22882	-0.08	0.24	-2.05889	ENSG00000129484	PARP2	Excluded
SE	chrX:23801917:23802000:+@chrX:23802411:23802520:+@chrX:23803445:23803546:+	-0.15	1000000000000	39.8631	-0.16	1000000000000	39.8631	-0.17	1000000000000	39.8631	-0.37	1.18239e+07	23.4952	ENSG00000130066	SAT1	Excluded
SE	chr6:168311964:168312169:+@chr6:168314083:168314103:+@chr6:168314848:168314993:+	-0.37	22.31	4.47962	-0.36	8.76	3.13093	-0.48	36.95	5.2075	-0.43	9.03	3.17473	ENSG00000130396	AFDN	Excluded
SE	chr20:60878624:60878837:+@chr20:60879517:60879633:+@chr20:60881253:60881376:+	-0.31	1000000000000	39.8631	-0.31	1000000000000	39.8631	-0.29	1000000000000	39.8631	-0.3	1000000000000	39.8631	ENSG00000130706	ADRM1	Excluded
SE	chr9:134348895:134349111:+@chr9:134349841:134351922:+@chr9:134353131:134353336:+	0.23	1000000000000	39.8631	0.23	2.31692e+07	24.4657	0.23	1000000000000	39.8631	0.14	53.14	5.73173	ENSG00000130723	PRRC2B	Included
SE	chr9:134330463:134330553:+@chr9:134334551:134334743:+@chr9:134340150:134340465:+	-0.23	7.19772e+08	29.423	-0.21	1398247368	30.381	-0.05	0.21	-2.25154	-0.04	0.27	-1.88897	ENSG00000130723	PRRC2B	Excluded
SE	chr19:9267944:9268070:+@chr19:9268510:9268751:+@chr19:9269502:9269584:+	-0.52	38.53	5.26791	-0.5	25.65	4.68089	-0.25	2.19	1.13093	-0.65	1565.92	10.6128	ENSG00000130803	ZNF317	Excluded
SE	chr19:9267944:9268070:+@chr19:9268656:9268751:+@chr19:9269502:9269584:+	-0.46	340.5	8.41151	-0.43	271.17	8.08305	-0.33	20.28	4.34199	-0.26	1.14	0.189034	ENSG00000130803	ZNF317	Excluded
SE	chr20:34319863:34320057:-@chr20:34317384:34317449:-@chr20:34317234:34317287:-	-0.16	1000000000000	39.8631	-0.16	1000000000000	39.8631	-0.16	1.72362e+08	27.3609	-0.15	1000000000000	39.8631	ENSG00000131051	RBM39	Excluded
SE	chr14:103243816:103244012:+@chr14:103296671:103296809:+@chr14:103336522:103336783:+	-0.41	47.75	5.57743	-0.41	2.44768e+06	21.223	-0.26	5.6	2.48543	-0.25	3.23	1.69153	ENSG00000131323	TRAF3	Excluded
SE	chr5:180229680:180230048:-@chr5:180222656:180222875:-@chr5:180217541:180220097:-	0.08	1000000000000	39.8631	0.08	1000000000000	39.8631	0.05	213341	17.7028	0.03	0.55	-0.862496	ENSG00000131446	MGAT1	Included
SE	chr5:180242414:180242541:-@chr5:180235648:180236066:-@chr5:180217541:180220097:-	-0.16	1000000000000	39.8631	-0.17	1000000000000	39.8631	-0.18	1000000000000	39.8631	-0.14	1000000000000	39.8631	ENSG00000131446	MGAT1	Excluded
SE	chr5:180242414:180242541:-@chr5:180235648:180236076:-@chr5:180217541:180220097:-	-0.18	1000000000000	39.8631	-0.18	1000000000000	39.8631	-0.18	1000000000000	39.8631	-0.17	1000000000000	39.8631	ENSG00000131446	MGAT1	Excluded
SE	chr5:139866543:139866645:+@chr5:139876105:139876863:+@chr5:139884406:139884551:+	-0.39	64.8	6.01792	-0.4	2945.35	11.5242	-0.33	3.65	1.8679	-0.42	13.1	3.71149	ENSG00000254996	ANKHD1-EIF4EBP3	Excluded
SE	chr5:140998365:140998622:-@chr5:140967791:140967817:-@chr5:140966609:140966764:-	-0.28	1000000000000	39.8631	-0.28	1000000000000	39.8631	-0.23	1000000000000	39.8631	-0.21	2.83693e+06	21.4359	ENSG00000131504	DIAPH1	Excluded
SE	chr17:37809734:37810003:+@chr17:37813261:37813338:+@chr17:37814028:37814105:+	-0.29	1162457862	30.1145	-0.28	16141	13.9784	-0.27	336483	18.3602	-0.2	919.36	9.84449	ENSG00000131748	STARD3	Excluded
SE	chr17:37809734:37810003:+@chr17:37813151:37813338:+@chr17:37814028:37814105:+	-0.29	26.78	4.74308	-0.32	27.73	4.79338	-0.07	0.25	-2	-0.56	377.42	8.56003	ENSG00000131748	STARD3	Excluded
SE	chr15:101827113:101827215:-@chr15:101826419:101826498:-@chr15:101825931:101826006:-	-0.76	1000000000000	39.8631	-0.77	1000000000000	39.8631	-0.7	1000000000000	39.8631	-0.45	5.15	2.36457	ENSG00000131876	SNRPA1	Excluded
SE	chr5:40771821:40771965:-@chr5:40769518:40769605:-@chr5:40767568:40767792:-	-0.47	1000000000000	39.8631	-0.47	1000000000000	39.8631	-0.38	1000000000000	39.8631	-0.43	3.48486e+07	25.0546	ENSG00000132356	PRKAA1	Excluded
SE	chr6:99831574:99831700:-@chr6:99830884:99831006:-@chr6:99828065:99828217:-	0.61	2498591912	31.2185	0.59	1151464122	30.1008	0.77	12340644507	33.5227	0.49	2.58	1.36737	ENSG00000132423	COQ3	Included
SE	chr16:69374097:69374235:+@chr16:69375083:69375223:+@chr16:69375436:69377013:+	-0.11	422000000000	38.6171	-0.12	1000000000000	39.8631	-0.09	8250.22	13.0102	-0.08	15.37	3.94205	ENSG00000132603	NIP7	Excluded
SE	chr20:11871477:11871602:+@chr20:11898426:11898659:+@chr20:11898982:11899249:+	0.26	101.3	6.66249	0.25	55.77	5.80142	0.3	8545.73	13.061	0.34	656.15	9.35788	ENSG00000132640	BTBD3	Included
SE	chr20:2945507:2945848:+@chr20:2955861:2955887:+@chr20:2967411:2967495:+	0.25	216.03	7.75509	0.27	44.95	5.49025	0.1	0.33	-1.59946	0.14	2.69	1.42761	ENSG00000132670	PTPRA	Included
SE	chr1:155701735:155701824:+@chr1:155706797:155706854:+@chr1:155707948:155708800:+	-0.24	13465345470	33.6485	-0.23	1000000000000	39.8631	-0.18	204899	17.6446	-0.27	1000000000000	39.8631	ENSG00000132676	DAP3	Excluded
SE	chr1:155697399:155697529:+@chr1:155698833:155698913:+@chr1:155698999:155699157:+	-0.21	1000000000000	39.8631	-0.21	1000000000000	39.8631	-0.22	1000000000000	39.8631	-0.11	3.65	1.8679	ENSG00000125459	MSTO1	Excluded
SE	chr1:155701735:155701824:+@chr1:155706737:155706854:+@chr1:155707948:155708800:+	-0.09	380978	18.5393	-0.09	1533117809	30.5138	-0.05	681.23	9.412	-0.08	1000000000000	39.8631	ENSG00000203761	MSTO2P	Excluded
SE	chr1:44436638:44436861:+@chr1:44437332:44437742:+@chr1:44437830:44438006:+	-0.39	1000000000000	39.8631	-0.37	235328	17.8443	-0.46	1000000000000	39.8631	-0.35	1000000000000	39.8631	ENSG00000132768	DPH2	Excluded
SE	chr1:44436638:44436861:+@chr1:44437059:44437212:+@chr1:44437830:44438006:+	-0.45	6146649363	32.5172	-0.43	2.12908e+07	24.3437	-0.61	1000000000000	39.8631	-0.44	125880	16.9417	ENSG00000132768	DPH2	Excluded
SE	chr1:44436638:44436861:+@chr1:44437059:44437742:+@chr1:44437830:44438006:+	-0.27	241575	17.8821	-0.25	1.09694e+07	23.387	-0.36	1000000000000	39.8631	-0.23	2.33732e+06	21.1564	ENSG00000132768	DPH2	Excluded
SE	chr13:31191830:31192193:+@chr13:31195210:31195376:+@chr13:31195901:31196029:+	0.22	367.84	8.52293	0.24	729.37	9.51051	0.1	0.46	-1.12029	0.15	1.96	0.970854	ENSG00000132952	USPL1	Included
SE	chr17:17083317:17083402:+@chr17:17083921:17083983:+@chr17:17088137:17095962:+	0.15	35.9	5.16591	0.15	72.3	6.17592	0.08	0.79	-0.340075	0.08	0.49	-1.02915	ENSG00000133030	MPRIP	Included
SE	chr13:45914129:45914319:-@chr13:45913632:45913737:-@chr13:45912795:45912911:-	-0.01	1964.78	10.9402	-0.01	37977.3	15.2129	-0.01	0	0	-0.01	3.02	1.59455	ENSG00000133112	TPT1	Excluded
SE	chr11:62601264:62601409:-@chr11:62601090:62601146:-@chr11:62600383:62600603:-	-0.65	1000000000000	39.8631	-0.65	1000000000000	39.8631	-0.61	1000000000000	39.8631	-0.56	1000000000000	39.8631	ENSG00000133316	WDR74	Excluded
SE	chr16:15977865:15978062:-@chr16:15976806:15976877:-@chr16:15973661:15973745:-	0.18	45.84	5.51854	0.19	14.56	3.86394	0.01	0.12	-3.05889	0.12	0.76	-0.395929	ENSG00000133393	CEP20	Included
SE	chr12:88429268:88429515:+@chr12:88433925:88434042:+@chr12:88436602:88436697:+	-0.25	1000000000000	39.8631	-0.25	13547658305	33.6573	-0.27	1000000000000	39.8631	-0.3	30126.9	14.8788	ENSG00000133641	C12orf29	Excluded
SE	chr14:73749067:73749213:-@chr14:73745989:73746132:-@chr14:73741918:73744001:-	0.22	90.5	6.49985	0.25	31.62	4.98277	0.14	1.08	0.111031	0.32	4.61015e+06	22.1364	ENSG00000133961	NUMB	Included
SE	chr14:73753818:73754022:-@chr14:73749067:73749213:-@chr14:73741918:73744001:-	-0.36	615.77	9.26625	-0.36	89.5	6.48382	-0.2	1.26	0.333424	-0.2	0.97	-0.0439433	ENSG00000133961	NUMB	Excluded
SE	chr8:23261467:23261586:-@chr8:23239904:23240026:-@chr8:23225510:23225947:-	0.04	4222.58	12.0439	0.04	72.53	6.18051	0.02	0.88	-0.184425	0.03	163256	17.3168	ENSG00000134013	LOXL2	Included
SE	chr5:68467097:68467279:+@chr5:68470078:68470236:+@chr5:68470704:68470940:+	-0.27	1000000000000	39.8631	-0.26	1000000000000	39.8631	-0.22	2.73438e+06	21.3828	-0.32	1000000000000	39.8631	ENSG00000134057	CCNB1	Excluded
SE	chr12:46757509:46757609:-@chr12:46756804:46756928:-@chr12:46756277:46756421:-	-0.2	35.01	5.1297	-0.19	14.48	3.85599	-0.2	5.71	2.51349	-0.24	387.01	8.59623	ENSG00000134294	SLC38A2	Excluded
SE	chr12:46764559:46764640:-@chr12:46764295:46764410:-@chr12:46761050:46761123:-	-0.7	1000000000000	39.8631	-0.68	1000000000000	39.8631	-0.47	3.82	1.93357	-0.36	1.52	0.604071	ENSG00000134294	SLC38A2	Excluded
SE	chr11:18420978:18421095:+@chr11:18422384:18422557:+@chr11:18424387:18424560:+	-0.05	212.88	7.7339	-0.05	923.01	9.8502	-0.06	292451	18.1578	-0.03	3.67	1.87578	ENSG00000134333	LDHA	Excluded
SE	chr16:18799385:18799464:-@chr16:18797562:18797658:-@chr16:18796060:18796145:-	0.03	995.68	9.95954	0.03	26.83	4.74578	0.03	14.42	3.85	0.17	23.89	4.57833	ENSG00000134419	RPS15A	Included
SE	chr1:31418193:31418330:-@chr1:31414769:31414970:-@chr1:31413998:31414119:-	-0.42	59529	15.8613	-0.42	22914.6	14.484	-0.45	2.0037e+07	24.2562	-0.29	4.19	2.06695	ENSG00000134644	PUM1	Excluded
SE	chr1:31418193:31418330:-@chr1:31414845:31414970:-@chr1:31413998:31414119:-	-0.25	1022840735	29.9299	-0.25	55353.1	15.7564	-0.33	1000000000000	39.8631	-0.16	4.89	2.28983	ENSG00000134644	PUM1	Excluded
SE	chr11:57193462:57193825:-@chr11:57193014:57193182:-@chr11:57191455:57191501:-	-0.19	38.98	5.28466	-0.18	19.84	4.31034	-0.1	0.55	-0.862496	-0.04	0.26	-1.94342	ENSG00000134802	SLC43A3	Excluded
SE	chr4:56412949:56413305:-@chr4:56376079:56376232:-@chr4:56355541:56355632:-	-0.6	186.65	7.54419	-0.61	4521.31	12.1425	-0.6	6.92	2.79077	-0.51	5.04	2.33342	ENSG00000134852	CLOCK	Excluded
SE	chr5:110459503:110459622:+@chr5:110459806:110459887:+@chr5:110461306:110461493:+	-0.57	1000000000000	39.8631	-0.57	1000000000000	39.8631	-0.64	1000000000000	39.8631	-0.35	51.47	5.68566	ENSG00000134987	WDR36	Excluded
SE	chr9:74354979:74355148:-@chr9:74349722:74349910:-@chr9:74347267:74347436:-	-0.55	1000000000000	39.8631	-0.54	1000000000000	39.8631	-0.43	1000000000000	39.8631	-0.4	1341075148	30.3207	ENSG00000135048	CEMIP2	Excluded
SE	chr7:108166473:108166762:-@chr7:108154880:108155891:-@chr7:108154588:108154737:-	-0.67	1000000000000	39.8631	-0.66	1000000000000	39.8631	-0.74	1000000000000	39.8631	-0.51	1000000000000	39.8631	ENSG00000135241	PNPLA8	Excluded
SE	chr7:108166473:108166762:-@chr7:108154880:108156018:-@chr7:108154588:108154737:-	-0.69	1000000000000	39.8631	-0.67	1000000000000	39.8631	-0.75	1000000000000	39.8631	-0.51	1000000000000	39.8631	ENSG00000135241	PNPLA8	Excluded
SE	chr6:91256977:91257106:-@chr6:91254271:91254351:-@chr6:91246056:91246120:-	0.68	114000000000	36.7302	0.7	4396756289	32.0338	0.72	1000000000000	39.8631	0.64	150.94	7.23783	ENSG00000135341	MAP3K7	Included
SE	chr12:58145958:58146230:-@chr12:58145283:58145479:-@chr12:58144990:58145125:-	-0.17	1000000000000	39.8631	-0.16	1000000000000	39.8631	-0.22	1000000000000	39.8631	-0.13	162.36	7.34305	ENSG00000135446	CDK4	Excluded
SE	chr12:58145958:58146230:-@chr12:58145283:58145519:-@chr12:58144990:58145125:-	-0.09	1000000000000	39.8631	-0.08	1000000000000	39.8631	-0.12	1000000000000	39.8631	-0.07	3613.16	11.819	ENSG00000135446	CDK4	Excluded
SE	chr12:58145958:58146230:-@chr12:58145283:58145535:-@chr12:58144990:58145125:-	-0.16	1000000000000	39.8631	-0.15	1000000000000	39.8631	-0.21	1000000000000	39.8631	-0.11	709.56	9.47078	ENSG00000135446	CDK4	Excluded
SE	chr12:58145958:58146230:-@chr12:58145283:58145442:-@chr12:58144990:58145125:-	-0.2	1000000000000	39.8631	-0.19	1000000000000	39.8631	-0.27	1000000000000	39.8631	-0.17	885.48	9.79032	ENSG00000135446	CDK4	Excluded
SE	chr12:56712872:56712965:-@chr12:56712021:56712218:-@chr12:56710007:56711427:-	-0.23	29.23	4.86938	-0.21	8.01	3.0018	-0.15	1	0	-0.25	65.6	6.03562	ENSG00000135473	PAN2	Excluded
SE	chr1:182360814:182361341:-@chr1:182359632:182359987:-@chr1:182357707:182357885:-	0.48	1000000000000	39.8631	0.48	1000000000000	39.8631	0.45	1000000000000	39.8631	0.44	1000000000000	39.8631	ENSG00000135821	GLUL	Included
SE	chr3:58124009:58124256:+@chr3:58127585:58127656:+@chr3:58128377:58128479:+	0.14	25.74	4.68594	0.14	111.52	6.80116	0.08	0.69	-0.535332	0.07	0.5	-1	ENSG00000136068	FLNB	Included
SE	chr13:75884078:75884287:-@chr13:75880449:75880607:-@chr13:75876379:75876537:-	-0.39	218.18	7.76938	-0.36	106.37	6.73295	-0.56	8469644542	32.9797	-0.09	0.28	-1.8365	ENSG00000136111	TBC1D4	Excluded
SE	chr13:50069801:50070231:+@chr13:50080771:50080892:+@chr13:50087195:50087302:+	-0.4	42.75	5.41785	-0.36	4.45	2.15381	-0.11	0.37	-1.4344	-0.16	0.6	-0.736966	ENSG00000136147	PHF11	Excluded
SE	chr13:76378425:76378677:+@chr13:76379615:76379896:+@chr13:76381616:76382335:+	0.65	7.8515e+08	29.5484	0.59	62787	15.9382	0.76	1000000000000	39.8631	0.57	8.77758e+06	23.0654	ENSG00000136153	LMO7	Included
SE	chr7:45077852:45078025:+@chr7:45103517:45103600:+@chr7:45104062:45104245:+	-0.34	1000000000000	39.8631	-0.34	1000000000000	39.8631	-0.43	1000000000000	39.8631	-0.3	1000000000000	39.8631	ENSG00000136280	CCM2	Excluded
SE	chr7:45104062:45104245:+@chr7:45109425:45109560:+@chr7:45112325:45112382:+	-0.43	51.14	5.67638	-0.49	15.59	3.96255	-0.31	2.46	1.29866	-0.22	0.96	-0.0588937	ENSG00000136280	CCM2	Excluded
SE	chr17:43138680:43138828:+@chr17:43159012:43159120:+@chr17:43163876:43164020:+	-0.16	439.85	8.78087	-0.15	148.4	7.21335	-0.07	0.27	-1.88897	-0.06	0.65	-0.621488	ENSG00000136448	NMT1	Excluded
SE	chr3:185655613:185655924:-@chr3:185644389:185644522:-@chr3:185643252:185643414:-	-0.12	1000000000000	39.8631	-0.11	309000000000	38.1683	-0.12	1000000000000	39.8631	-0.07	18.1	4.17792	ENSG00000136527	TRA2B	Excluded
SE	chr3:185655613:185655924:-@chr3:185649365:185649640:-@chr3:185644389:185644522:-	0.05	22824	14.4783	0.06	3346.08	11.7083	0.07	1000000000000	39.8631	0.05	19.6	4.29278	ENSG00000136527	TRA2B	Included
SE	chr2:160619391:160619504:+@chr2:160621137:160621185:+@chr2:160623795:160625084:+	-0.15	62.44	5.9644	-0.16	477.33	8.89884	-0.24	1000000000000	39.8631	-0.21	17590.5	14.1025	ENSG00000136536	MARCHF7	Excluded
SE	chr2:130931087:130931229:-@chr2:130930852:130930927:-@chr2:130930360:130930468:-	-0.34	103.83	6.69808	-0.34	1119.75	10.129	-0.25	1.91	0.933573	-0.13	0.44	-1.18442	ENSG00000136699	SMPD4	Excluded
SE	chr10:27047991:27048167:-@chr10:27044584:27044670:-@chr10:27040527:27040712:-	-0.35	211928	17.6932	-0.34	1000000000000	39.8631	-0.49	1000000000000	39.8631	-0.47	1000000000000	39.8631	ENSG00000136754	ABI1	Excluded
SE	chr10:27437835:27437969:-@chr10:27434357:27434519:-@chr10:27423760:27423910:-	-0.3	73.5	6.19967	-0.29	12.83	3.68145	-0.3	31.79	4.9905	-0.41	58.49	5.87012	ENSG00000136758	YME1L1	Excluded
SE	chr10:27437835:27437969:-@chr10:27436427:27436597:-@chr10:27434357:27434519:-	0.08	23.2	4.53605	0.08	12.09	3.59574	0.04	0.45	-1.152	0.06	0.85	-0.234465	ENSG00000136758	YME1L1	Included
SE	chr9:103109449:103109688:-@chr9:103108976:103109160:-@chr9:103108354:103108597:-	-0.34	105.47	6.72069	-0.32	6.46	2.69153	-0.33	550.64	9.10497	-0.15	0.67	-0.577767	ENSG00000136891	TEX10	Excluded
SE	chr9:32989757:32989893:-@chr9:32987542:32987844:-@chr9:32985969:32986028:-	-0.48	26.72	4.73985	-0.49	7.12	2.83188	-0.22	0.85	-0.234465	-0.28	1.81	0.85599	ENSG00000137074	APTX	Excluded
SE	chr4:15034785:15034835:+@chr4:15042088:15042111:+@chr4:15054038:15054208:+	0.51	61.15	5.93428	0.51	8.84	3.14405	0.39	2.42	1.27501	0.21	1.35	0.432959	ENSG00000137449	CPEB2	Included
SE	chr11:72554196:72554373:-@chr11:72553666:72553886:-@chr11:72552499:72552628:-	-0.49	1000000000000	39.8631	-0.47	1000000000000	39.8631	-0.44	11985.2	13.549	-0.34	28.13	4.81404	ENSG00000137478	FCHSD2	Excluded
SE	chr11:71723941:71727306:-@chr11:71723447:71723488:-@chr11:71721832:71721900:-	-0.38	1000000000000	39.8631	-0.39	1000000000000	39.8631	-0.16	6.97	2.80116	-0.21	175.85	7.4582	ENSG00000137497	NUMA1	Excluded
SE	chr8:59484764:59484873:+@chr8:59488462:59488620:+@chr8:59490592:59490767:+	-0.15	57303302750	35.7379	-0.15	154138	17.2339	-0.13	10877.4	13.409	-0.12	2014.79	10.9764	ENSG00000137575	SDCBP	Excluded
SE	chr8:59484764:59484873:+@chr8:59488459:59488620:+@chr8:59490592:59490767:+	-0.13	1000000000000	39.8631	-0.13	7.36158e+08	29.4554	-0.11	3439207887	31.6794	-0.1	1.07115e+06	20.0307	ENSG00000137575	SDCBP	Excluded
SE	chr11:102962516:102962944:-@chr11:102959956:102960047:-@chr11:102953985:102954055:-	-0.12	68.03	6.0881	-0.12	116.39	6.86282	-0.11	9	3.16993	-0.08	0.99	-0.0144996	ENSG00000137692	DCUN1D5	Excluded
SE	chr11:102953985:102954055:-@chr11:102953477:102953568:-@chr11:102937188:102937296:-	-0.37	3.60803e+08	28.4266	-0.38	3.02167e+07	24.8488	-0.43	2028.25	10.986	-0.15	0.57	-0.810966	ENSG00000137692	DCUN1D5	Excluded
SE	chr11:102962516:102962944:-@chr11:102953985:102954055:-@chr11:102937188:102937296:-	0.24	17807891114	34.0518	0.27	65299678613	35.9264	0.21	73511.2	16.1657	0.11	2.15	1.10434	ENSG00000137692	DCUN1D5	Included
SE	chr15:44806963:44807042:+@chr15:44810852:44811062:+@chr15:44811367:44811493:+	0.44	47.21	5.56102	0.39	12.82	3.68032	0.42	36.44	5.18745	0.47	3.79	1.9222	ENSG00000137770	CTDSPL2	Included
SE	chr15:41657600:41657787:+@chr15:41658014:41658061:+@chr15:41663725:41663882:+	0.19	3.53794e+06	21.7545	0.18	37342.5	15.1885	0.13	6.41	2.68032	0.25	156.28	7.28799	ENSG00000137804	NUSAP1	Included
SE	chr15:41624892:41625248:+@chr15:41634584:41634652:+@chr15:41641296:41641439:+	-0.08	1346.84	10.3954	-0.09	163.38	7.35209	-0.04	0.22	-2.18442	-0.1	16205.9	13.9842	ENSG00000137804	NUSAP1	Excluded
SE	chr15:69745159:69745359:+@chr15:69745986:69746060:+@chr15:69747509:69747626:+	-0.03	1000000000000	39.8631	-0.03	1000000000000	39.8631	-0.04	1000000000000	39.8631	-0.02	1000000000000	39.8631	ENSG00000137818	RPLP1	Excluded
SE	chr2:65325105:65325200:-@chr2:65316073:65316204:-@chr2:65313988:65315824:-	-0.34	1000000000000	39.8631	-0.33	1000000000000	39.8631	-0.27	1000000000000	39.8631	-0.24	1000000000000	39.8631	ENSG00000138069	RAB1A	Excluded
SE	chr10:51565108:51565296:+@chr10:51579128:51579282:+@chr10:51580556:51580696:+	-0.44	1000000000000	39.8631	-0.44	1000000000000	39.8631	-0.37	1000000000000	39.8631	-0.28	1000000000000	39.8631	ENSG00000138293	NCOA4	Excluded
SE	chr10:79796952:79797062:+@chr10:79799962:79799983:+@chr10:79800373:79800473:+	0.07	60.27	5.91337	0.07	228.55	7.83637	0.11	241520	17.8818	0.08	2.8	1.48543	ENSG00000138326	RPS24	Included
SE	chr10:70231548:70231879:-@chr10:70230246:70230369:-@chr10:70229738:70229920:-	0.2	20.94	4.38819	0.2	27.47	4.77979	0.07	0.27	-1.88897	0.18	2.21	1.14405	ENSG00000138346	DNA2	Included
SE	chr15:74711142:74711293:-@chr15:74710609:74710650:-@chr15:74710218:74710310:-	-0.28	16937.6	14.0479	-0.27	2894.53	11.4991	-0.29	17017449369	33.9863	-0.3	262.08	8.03386	ENSG00000138623	SEMA7A	Excluded
SE	chr4:113474991:113475138:-@chr4:113469409:113469536:-@chr4:113468441:113468564:-	-0.68	35.02	5.13011	-0.68	743.93	9.53902	-0.51	11.29	3.49697	-0.31	1.42	0.505891	ENSG00000138658	ZGRF1	Excluded
SE	chr4:83276457:83276554:-@chr4:83276048:83276154:-@chr4:83274467:83275307:-	0.41	1000000000000	39.8631	0.41	1000000000000	39.8631	0.36	1000000000000	39.8631	0.47	1000000000000	39.8631	ENSG00000138668	HNRNPD	Included
SE	chr4:83821230:83821376:-@chr4:83816845:83816927:-@chr4:83814605:83816000:-	-0.52	1000000000000	39.8631	-0.52	1000000000000	39.8631	-0.33	44.11	5.46303	-0.11	0.56	-0.836501	ENSG00000138674	SEC31A	Excluded
SE	chr4:83745708:83745827:-@chr4:83742190:83742261:-@chr4:83739814:83740406:-	-0.12	1000000000000	39.8631	-0.12	7019073708	32.7086	-0.11	6.32996e+07	25.9157	-0.07	1130.69	10.143	ENSG00000138674	SEC31A	Excluded
SE	chr4:99300168:99300314:+@chr4:99308587:99308658:+@chr4:99313103:99313231:+	0.14	50.41	5.65564	0.13	159.01	7.31297	0.07	0.39	-1.35845	0.14	0.61	-0.713119	ENSG00000138698	RAP1GDS1	Included
SE	chr4:77065543:77065626:-@chr4:77065302:77065445:-@chr4:77057339:77057565:-	-0.51	1179.91	10.2045	-0.53	1000000000000	39.8631	-0.48	128143	16.9674	-0.48	108.81	6.76567	ENSG00000138750	NUP54	Excluded
SE	chr4:76580250:76580430:-@chr4:76579167:76579265:-@chr4:76573823:76573925:-	0.14	613604	19.2269	0.14	59428.7	15.8589	0.12	449.62	8.81256	0.17	163657	17.3203	ENSG00000138757	G3BP2	Included
SE	chr4:106629795:106629881:-@chr4:106624805:106624966:-@chr4:106621007:106621171:-	-0.17	458.09	8.83949	-0.17	288.81	8.17398	-0.18	416.99	8.70387	-0.32	23.09	4.5292	ENSG00000138785	INTS12	Excluded
SE	chr4:102117073:102117273:-@chr4:102092241:102092383:-@chr4:102030111:102030235:-	0.02	22.79	4.51033	0.02	3.66	1.87184	0.02	0.38	-1.39593	0.01	0.04	-4.64386	ENSG00000138814	PPP3CA	Included
SE	chr22:24951583:24951903:-@chr22:24950917:24951104:-@chr22:24944885:24944969:-	-0.14	22.39	4.48478	-0.14	10.37	3.37434	-0.15	3.69	1.88362	-0.06	0.23	-2.12029	ENSG00000138867	GUCD1	Excluded
SE	chr12:89860547:89860699:-@chr12:89853415:89853495:-@chr12:89818938:89819156:-	-0.3	51.88	5.69711	-0.3	11.3	3.49825	-0.22	3.2	1.67807	-0.11	0.41	-1.2863	ENSG00000139323	POC1B	Excluded
SE	chr12:104376577:104376712:+@chr12:104376914:104376996:+@chr12:104377073:104377167:+	-0.39	33.67	5.07339	-0.4	18.29	4.19298	-0.14	0.56	-0.836501	-0.47	5.84	2.54597	ENSG00000139372	TDG	Excluded
SE	chr12:104359593:104359838:+@chr12:104370696:104370838:+@chr12:104373609:104373850:+	-0.26	531.64	9.05431	-0.25	2578.16	11.3321	-0.33	85140.1	16.3776	-0.25	960457	19.8734	ENSG00000139372	TDG	Excluded
SE	chr12:113623555:113623826:+@chr12:113623990:113624121:+@chr12:113624488:113624853:+	-0.21	1335680161	30.3149	-0.19	7734.66	12.9171	-0.22	144000000000	37.0685	-0.2	1000000000000	39.8631	ENSG00000139405	RITA1	Excluded
SE	chr12:113623555:113623826:+@chr12:113623998:113624121:+@chr12:113624488:113624853:+	-0.3	52802162875	35.6199	-0.29	1000000000000	39.8631	-0.31	79754370981	36.2148	-0.29	1000000000000	39.8631	ENSG00000139405	RITA1	Excluded
SE	chr12:110385061:110385309:-@chr12:110383065:110383154:-@chr12:110376970:110377052:-	-0.62	4.66284e+06	22.1528	-0.59	69.67	6.12247	-0.67	1000000000000	39.8631	-0.67	1000000000000	39.8631	ENSG00000139436	GIT2	Excluded
SE	chr12:53894705:53895245:+@chr12:53896811:53896913:+@chr12:53897497:53897592:+	-0.62	1619.96	10.6617	-0.57	201.81	7.65685	-0.54	12.76	3.67356	-0.61	33.73	5.07596	ENSG00000139546	TARBP2	Excluded
SE	chr12:123834857:123834988:-@chr12:123832576:123832680:-@chr12:123829805:123830117:-	-0.3	22.43	4.48736	-0.3	27.29	4.7703	-0.16	1.2	0.263034	-0.25	9.72	3.28096	ENSG00000139697	SBNO1	Excluded
SE	chr13:97999058:97999321:+@chr13:98009050:98009103:+@chr13:98009736:98009889:+	0.44	7469.26	12.8667	0.41	114764	16.8083	0.24	8.52	3.09085	0.19	1.91	0.933573	ENSG00000139793	MBNL2	Included
SE	chr14:69542062:69542128:-@chr14:69529101:69529228:-@chr14:69517637:69522328:-	-0.26	637.47	9.31621	-0.24	1991.74	10.9598	-0.26	28.29	4.82222	-0.18	3.25	1.70044	ENSG00000139990	DCAF5	Excluded
SE	chr15:23033894:23034392:-@chr15:23033278:23033413:-@chr15:23021198:23021429:-	-0.22	52.68	5.71918	-0.26	208.67	7.70508	-0.19	3.31	1.72683	-0.07	0.32	-1.64386	ENSG00000140157	NIPA2	Excluded
SE	chr15:23034147:23034427:-@chr15:23033894:23034006:-@chr15:23021198:23021429:-	0.22	1000000000000	39.8631	0.23	1000000000000	39.8631	0.14	1000000000000	39.8631	0.2	1000000000000	39.8631	ENSG00000140157	NIPA2	Included
SE	chr15:23034147:23034427:-@chr15:23033894:23034006:-@chr15:23033278:23033413:-	0.29	1000000000000	39.8631	0.29	1000000000000	39.8631	0.21	636000000000	39.2111	0.32	1000000000000	39.8631	ENSG00000140157	NIPA2	Included
SE	chr15:75631326:75631445:+@chr15:75631605:75631685:+@chr15:75632306:75632614:+	0.36	41.64	5.3799	0.34	11.16	3.48027	0.16	0.69	-0.535332	0.09	0.44	-1.18442	ENSG00000140365	COMMD4	Included
SE	chr15:89424588:89424956:-@chr15:89422649:89423841:-@chr15:89422198:89422500:-	-0.09	70137.8	16.0979	-0.09	17259.1	14.0751	-0.05	17.3	4.1127	-0.06	15193.6	13.8912	ENSG00000140511	HAPLN3	Excluded
SE	chr16:22385552:22385938:-@chr16:22376223:22376335:-@chr16:22361022:22361170:-	-0.2	901.85	9.81674	-0.2	1.32555e+08	26.982	-0.15	11.67	3.54473	-0.11	1.36	0.443607	ENSG00000140743	CDR2	Excluded
SE	chr16:24942105:24942725:-@chr16:24939005:24939053:-@chr16:24930712:24931581:-	-0.28	20.3	4.34341	-0.28	42.65	5.41447	-0.3	109931	16.7462	-0.25	185	7.53138	ENSG00000140750	ARHGAP17	Excluded
SE	chr16:72130721:72130908:+@chr16:72131576:72131680:+@chr16:72132544:72132691:+	-0.43	1000000000000	39.8631	-0.43	1000000000000	39.8631	-0.46	1000000000000	39.8631	-0.34	1000000000000	39.8631	ENSG00000140829	DHX38	Excluded
SE	chr16:84531540:84531717:-@chr16:84531025:84531253:-@chr16:84529289:84529519:-	0.15	1881.41	10.8776	0.15	133.17	7.05713	0.13	25.18	4.65421	0.07	1.2	0.263034	ENSG00000140950	MEAK7	Included
SE	chr17:17165280:17165420:-@chr17:17164914:17165006:-@chr17:17163615:17163788:-	0.09	4847.82	12.2431	0.09	51.5	5.6865	0.09	849.89	9.73113	0.12	20.27	4.34127	ENSG00000141030	COPS3	Included
SE	chr17:71229359:71229464:+@chr17:71231615:71233134:+@chr17:71238383:71238490:+	-0.67	889000000000	39.6933	-0.64	954373	19.8642	-0.66	1000000000000	39.8631	-0.12	0.62	-0.68966	ENSG00000141219	C17orf80	Excluded
SE	chr17:45662866:45663111:+@chr17:45663514:45663610:+@chr17:45663731:45663764:+	-0.29	63.16	5.98094	-0.28	162.84	7.34731	-0.17	1.43	0.516015	-0.37	3.44	1.78241	ENSG00000141279	NPEPPS	Excluded
SE	chr17:57784732:57784856:-@chr17:57776232:57777550:-@chr17:57774667:57775339:-	0.17	1000000000000	39.8631	0.17	1000000000000	39.8631	0.19	1000000000000	39.8631	0.17	1000000000000	39.8631	ENSG00000141378	PTRH2	Included
SE	chr18:23618519:23618623:-@chr18:23615795:23615887:-@chr18:23614969:23615091:-	0.41	2424.17	11.2433	0.39	2057.6	11.0067	0.58	381018	18.5395	0.11	0.45	-1.152	ENSG00000141380	SS18	Included
SE	chr17:80206751:80206890:-@chr17:80203852:80203915:-@chr17:80200537:80202707:-	-0.25	1000000000000	39.8631	-0.24	465000000000	38.759	-0.33	1000000000000	39.8631	-0.32	1000000000000	39.8631	ENSG00000141551	CSNK1D	Excluded
SE	chr17:80231182:80231594:-@chr17:80224601:80224770:-@chr17:80223562:80223672:-	0.1	1000000000000	39.8631	0.11	1000000000000	39.8631	0.1	1000000000000	39.8631	0.11	1000000000000	39.8631	ENSG00000141551	CSNK1D	Included
SE	chr18:47799934:47800233:-@chr18:47799704:47799841:-@chr18:47799194:47799325:-	-0.4	213000000000	37.6338	-0.41	1000000000000	39.8631	-0.3	4082.04	11.9951	-0.44	1000000000000	39.8631	ENSG00000141644	MBD1	Excluded
SE	chr18:47801499:47801615:-@chr18:47801347:47801415:-@chr18:47800556:47800723:-	-0.66	1000000000000	39.8631	-0.66	1000000000000	39.8631	-0.33	8.7	3.12102	-0.18	1.2	0.263034	ENSG00000141644	MBD1	Excluded
SE	chr18:57567192:57567467:+@chr18:57567660:57567810:+@chr18:57569879:57571538:+	0.19	1000000000000	39.8631	0.19	1000000000000	39.8631	0.16	1000000000000	39.8631	0.2	1000000000000	39.8631	ENSG00000141682	PMAIP1	Included
SE	chr19:47653459:47653632:+@chr19:47656155:47656297:+@chr19:47658371:47658470:+	-0.1	3626284	21.7901	-0.09	197000000000	37.5195	-0.05	4.45	2.15381	-0.01	0.04	-4.64386	ENSG00000142230	SAE1	Excluded
SE	chr19:50529212:50529379:+@chr19:50534149:50534348:+@chr19:50542418:50542544:+	-0.45	64.51	6.01145	-0.45	61.42	5.94064	-0.44	9987.65	13.2859	-0.1	0.38	-1.39593	ENSG00000142528	ZNF473	Excluded
SE	chr19:49993107:49993169:+@chr19:49993489:49993554:+@chr19:49993732:49993833:+	-0.14	1000000000000	39.8631	-0.14	1378729818	30.3607	-0.09	36.02	5.17073	-0.19	7.73	2.95047	ENSG00000142541	RPL13A	Excluded
SE	chr1:156756400:156756966:+@chr1:156761489:156761584:+@chr1:156764457:156764600:+	-0.38	1000000000000	39.8631	-0.37	1000000000000	39.8631	-0.29	1000000000000	39.8631	-0.34	1000000000000	39.8631	ENSG00000143294	PRCC	Excluded
SE	chr1:156702073:156702265:+@chr1:156702777:156702839:+@chr1:156703169:156703312:+	-0.4	326990	18.3189	-0.4	199873	17.6087	-0.47	1000000000000	39.8631	-0.46	241.67	7.91689	ENSG00000143303	METTL25B	Excluded
SE	chr1:179112068:179112224:-@chr1:179102447:179102509:-@chr1:179100446:179100616:-	-0.2	449.37	8.81176	-0.2	783804	19.5801	-0.23	9.52321e+08	29.8269	-0.26	67.95	6.0864	ENSG00000143322	ABL2	Excluded
SE	chr1:151536380:151536466:+@chr1:151537001:151537090:+@chr1:151538639:151538704:+	-0.72	1000000000000	39.8631	-0.74	1000000000000	39.8631	-0.52	148.73	7.21655	-0.28	1	0	ENSG00000143367	TUFT1	Excluded
SE	chr1:151512781:151512902:+@chr1:151535069:151535162:+@chr1:151536380:151536466:+	-0.53	1000000000000	39.8631	-0.56	56745250049	35.7238	-0.5	156832	17.2589	-0.42	76.95	6.26585	ENSG00000143367	TUFT1	Excluded
SE	chr1:151512781:151512902:+@chr1:151535061:151535162:+@chr1:151536380:151536466:+	-0.46	1000000000000	39.8631	-0.45	1000000000000	39.8631	-0.47	1000000000000	39.8631	-0.29	62.95	5.97613	ENSG00000143367	TUFT1	Excluded
SE	chr1:151254791:151254871:+@chr1:151257682:151258550:+@chr1:151258751:151260882:+	0.42	1000000000000	39.8631	0.43	1000000000000	39.8631	0.29	1000000000000	39.8631	0.3	1.93649e+08	27.5289	ENSG00000143373	ZNF687	Included
SE	chr1:151299747:151300191:-@chr1:151298648:151298849:-@chr1:151280050:151280277:-	-0.5	1000000000000	39.8631	-0.49	14848431101	33.7896	-0.29	24.08	4.58976	-0.26	20.02	4.32337	ENSG00000143393	PI4KB	Excluded
SE	chr1:151299747:151300191:-@chr1:151288049:151288148:-@chr1:151280050:151280277:-	-0.6	1000000000000	39.8631	-0.57	1000000000000	39.8631	-0.49	1843298909	30.7796	-0.53	1000000000000	39.8631	ENSG00000143393	PI4KB	Excluded
SE	chr1:151299747:151300191:-@chr1:151288049:151288985:-@chr1:151280050:151280277:-	-0.24	391000000000	38.5068	-0.24	8.52093e+07	26.3445	-0.15	308.28	8.2681	-0.24	1000000000000	39.8631	ENSG00000143393	PI4KB	Excluded
SE	chr1:151209034:151209239:+@chr1:151210658:151210741:+@chr1:151211606:151211654:+	-0.32	95.94	6.58406	-0.29	22.79	4.51033	-0.16	0.49	-1.02915	-0.36	42.05	5.39403	ENSG00000143398	PIP5K1A	Excluded
SE	chr1:151431628:151431941:-@chr1:151423386:151423523:-@chr1:151414557:151414681:-	0.54	314.12	8.29517	0.51	37.99	5.24755	0.29	2.61	1.38405	0.49	3.53	1.81967	ENSG00000143442	POGZ	Included
SE	chr1:212208919:212209284:+@chr1:212216335:212216460:+@chr1:212218002:212218100:+	-0.33	7.64993e+07	26.1889	-0.31	12370.3	13.5946	-0.18	22.8	4.51096	-0.29	4967.87	12.2784	ENSG00000143476	DTL	Excluded
SE	chr1:221915323:221915516:-@chr1:221912276:221913129:-@chr1:221879437:221879808:-	-0.44	1000000000000	39.8631	-0.43	1000000000000	39.8631	-0.33	5288112289	32.3001	-0.34	1000000000000	39.8631	ENSG00000143507	DUSP10	Excluded
SE	chr1:228335316:228335400:+@chr1:228336072:228336240:+@chr1:228336366:228336655:+	-0.12	39065.5	15.2536	-0.12	22190.8	14.4377	-0.11	10959	13.4198	-0.13	32.48	5.02148	ENSG00000143774	GUK1	Excluded
SE	chr1:228335316:228335400:+@chr1:228336072:228336157:+@chr1:228336366:228336655:+	-0.21	1000000000000	39.8631	-0.21	1000000000000	39.8631	-0.15	93568359378	36.4453	-0.15	2.24634e+07	24.4211	ENSG00000143774	GUK1	Excluded
SE	chr2:10952804:10952960:-@chr2:10950369:10950546:-@chr2:10942625:10942766:-	0.02	1000000000000	39.8631	0.02	1000000000000	39.8631	0.03	1000000000000	39.8631	0.03	1000000000000	39.8631	ENSG00000143870	PDIA6	Included
SE	chr2:73961556:73961718:-@chr2:73959711:73959827:-@chr2:73959290:73959412:-	0.15	169656	17.3723	0.15	53.33	5.73688	0.08	2.01	1.0072	0.14	2.76	1.46467	ENSG00000144034	TPRKB	Included
SE	chr2:73993955:73994030:-@chr2:73993545:73993721:-@chr2:73989325:73989986:-	-0.11	115.28	6.849	-0.11	38.09	5.25134	-0.21	11774.1	13.5233	-0.18	11578.5	13.4992	ENSG00000144048	DUSP11	Excluded
SE	chr2:159389692:159389828:+@chr2:159389950:159390046:+@chr2:159433783:159433895:+	0.63	81032.4	16.3062	0.62	143019	17.1258	0.5	400.64	8.64616	0.54	22.68	4.50335	ENSG00000144283	PKP4	Included
SE	chr2:232653265:232653442:+@chr2:232655632:232655883:+@chr2:232656443:232656518:+	0.34	6050.48	12.5628	0.36	11660.2	13.5093	0.08	1.99	0.992768	0.21	22.29	4.47832	ENSG00000144524	COPS7B	Included
SE	chr3:19992298:19992553:+@chr3:20012040:20012209:+@chr3:20017093:20017244:+	0.13	573000000000	39.0587	0.13	1000000000000	39.8631	0.1	1.42374e+06	20.4413	0.07	6.61	2.72465	ENSG00000144566	RAB5A	Included
SE	chr2:219449335:219449444:+@chr2:219452028:219452123:+@chr2:219452309:219452418:+	0.26	332.71	8.37812	0.22	40.43	5.33735	0.4	22.46	4.48929	0.06	0.21	-2.25154	ENSG00000144580	CNOT9	Included
SE	chr3:72897349:72897598:-@chr3:72893510:72893604:-@chr3:72891431:72891553:-	-0.54	182135	17.4746	-0.49	22.29	4.47832	-0.08	0.42	-1.25154	-0.08	0.52	-0.943416	ENSG00000144736	SHQ1	Excluded
SE	chr4:114378491:114378719:-@chr4:114376882:114376977:-@chr4:114372188:114375671:-	0.35	47.32	5.56438	0.33	101.93	6.67143	0.27	4.49	2.16672	0.19	1.39	0.475085	ENSG00000145349	CAMK2D	Included
SE	chr4:103790135:103790344:+@chr4:103803928:103804030:+@chr4:103806373:103806587:+	0.04	9464.73	13.2083	0.04	3.87718e+06	21.8866	0.03	1051.44	10.0382	0.05	4.99325e+07	25.5735	ENSG00000145354	CISD2	Included
SE	chr4:152020725:152020866:+@chr4:152021637:152021740:+@chr4:152024023:152024231:+	-0.07	1000000000000	39.8631	-0.06	1000000000000	39.8631	-0.06	1000000000000	39.8631	-0.09	325807	18.3137	ENSG00000145425	RPS3A	Excluded
SE	chr5:5235127:5235299:+@chr5:5237082:5237212:+@chr5:5239264:5239387:+	-0.41	58.97	5.88191	-0.38	14.75	3.88264	-0.21	0.87	-0.200913	-0.62	1153.53	10.1718	ENSG00000145536	ADAMTS16	Excluded
SE	chr5:72794959:72795027:+@chr5:72798313:72798426:+@chr5:72798741:72798942:+	-0.03	1000000000000	39.8631	-0.03	1000000000000	39.8631	-0.02	8.35738e+07	26.3165	-0.01	0.88	-0.184425	ENSG00000145741	BTF3	Excluded
SE	chr5:115177087:115177548:-@chr5:115176515:115176631:-@chr5:115176194:115176309:-	-0.23	111.56	6.80168	-0.23	224.9	7.81314	-0.34	6784.48	12.728	-0.5	73093383218	36.089	ENSG00000145782	ATG12	Excluded
SE	chr5:143550099:143550278:-@chr5:143549410:143549529:-@chr5:143544996:143545168:-	-0.32	1000000000000	39.8631	-0.31	1000000000000	39.8631	-0.39	1000000000000	39.8631	-0.37	1000000000000	39.8631	ENSG00000145817	YIPF5	Excluded
SE	chr5:176959444:176959642:-@chr5:176958283:176958522:-@chr5:176951186:176952206:-	0.32	4.006e+08	28.5776	0.31	3.02506e+08	28.1724	0.33	58.7	5.87529	0.3	215000000000	37.6448	ENSG00000146067	FAM193B	Included
SE	chr5:176959444:176959642:-@chr5:176958954:176959132:-@chr5:176958283:176958522:-	-0.36	1000000000000	39.8631	-0.36	1000000000000	39.8631	-0.21	13.24	3.72683	-0.32	42936376076	35.3215	ENSG00000146067	FAM193B	Excluded
SE	chr5:176959444:176959642:-@chr5:176958954:176959201:-@chr5:176958283:176958522:-	-0.4	1000000000000	39.8631	-0.4	1000000000000	39.8631	-0.28	88.57	6.46875	-0.4	1000000000000	39.8631	ENSG00000146067	FAM193B	Excluded
SE	chrX:70503042:70503571:+@chrX:70504247:70504303:+@chrX:70510479:70510641:+	-0.21	1000000000000	39.8631	-0.2	1000000000000	39.8631	-0.17	1000000000000	39.8631	-0.12	1000000000000	39.8631	ENSG00000147140	NONO	Excluded
SE	chrX:48380164:48380295:+@chrX:48380533:48380640:+@chrX:48382087:48382460:+	0.09	14867.4	13.8599	0.09	89.77	6.48816	0.1	1657.37	10.6947	0.08	77142.4	16.2352	ENSG00000147155	EBP	Included
SE	chrX:48380164:48380295:+@chrX:48380581:48380640:+@chrX:48382087:48382460:+	0.11	35.53	5.15097	0.13	186572	17.5094	0.14	2.36353e+07	24.4944	0.13	14718386720	33.7769	ENSG00000147155	EBP	Included
SE	chr8:98725890:98725997:+@chr8:98731277:98731417:+@chr8:98735107:98735263:+	-0.29	1000000000000	39.8631	-0.29	1000000000000	39.8631	-0.27	1000000000000	39.8631	-0.18	186.72	7.54473	ENSG00000147649	MTDH	Excluded
SE	chr8:98699657:98699833:+@chr8:98701266:98701331:+@chr8:98703180:98703416:+	-0.34	1000000000000	39.8631	-0.32	1000000000000	39.8631	-0.3	1000000000000	39.8631	-0.3	1000000000000	39.8631	ENSG00000147649	MTDH	Excluded
SE	chr8:98703180:98703416:+@chr8:98711982:98712080:+@chr8:98718854:98718978:+	-0.22	509.44	8.99277	-0.22	6.33554e+07	25.917	-0.2	13612.7	13.7327	-0.27	386502	18.5601	ENSG00000147649	MTDH	Excluded
SE	chr9:115456411:115456513:-@chr9:115451807:115451897:-@chr9:115448791:115449913:-	-0.54	1000000000000	39.8631	-0.51	1000000000000	39.8631	-0.21	1.96	0.970854	-0.3	15.88	3.98914	ENSG00000148153	INIP	Excluded
SE	chr9:125026882:125027217:+@chr9:125027741:125027824:+@chr9:125033143:125033354:+	0.2	86.39	6.43279	0.19	79.96	6.32121	0.14	2.06	1.04264	0.09	0.35	-1.51457	ENSG00000148187	MRRF	Included
SE	chr10:11893996:11894214:+@chr10:11904911:11905041:+@chr10:11908530:11908782:+	0.23	107224	16.7103	0.23	3767.58	11.8794	0.19	1856.16	10.8581	0.08	0.57	-0.810966	ENSG00000148426	PROSER2	Included
SE	chr10:34606035:34606266:-@chr10:34573063:34573173:-@chr10:34558585:34558827:-	-0.43	16990.2	14.0524	-0.44	158355	17.2728	-0.13	0.53	-0.915936	-0.17	1.38	0.464668	ENSG00000148498	PARD3	Excluded
SE	chr11:47522413:47522484:-@chr11:47521005:47521156:-@chr11:47510389:47510576:-	-0.36	793181	19.5973	-0.37	174467	17.4126	-0.15	0.71	-0.494109	-0.27	1.89	0.918386	ENSG00000149187	CELF1	Excluded
SE	chr11:77051691:77051808:-@chr11:77048369:77048468:-@chr11:77047131:77047327:-	-0.34	113.57	6.82744	-0.35	2144.37	11.0663	-0.33	9.74986e+06	23.217	-0.12	0.5	-1	ENSG00000149269	PAK1	Excluded
SE	chr11:75111738:75111868:+@chr11:75112684:75113490:+@chr11:75115064:75115251:+	-0.04	9324701436	33.1184	-0.04	246.59	7.94597	-0.02	0.2	-2.32193	-0.04	0.19	-2.39593	ENSG00000149273	RPS3	Excluded
SE	chr11:118920268:118920347:-@chr11:118919730:118919915:-@chr11:118919426:118919598:-	-0.06	2915.4	11.5095	-0.06	10.65	3.41278	-0.06	205.58	7.68356	-0.03	0.32	-1.64386	ENSG00000149428	HYOU1	Excluded
SE	chr11:61188862:61189080:-@chr11:61188019:61188045:-@chr11:61187421:61187566:-	-0.38	34.73	5.11811	-0.37	31.19	4.96301	-0.19	1.8	0.847997	-0.5	7183.64	12.8105	ENSG00000149532	CPSF7	Excluded
SE	chr11:61188862:61189080:-@chr11:61187942:61188045:-@chr11:61187421:61187566:-	-0.26	2471.31	11.2711	-0.24	2416.93	11.239	-0.23	136.59	7.09371	-0.32	343880	18.3915	ENSG00000149532	CPSF7	Excluded
SE	chr11:61188862:61189080:-@chr11:61187942:61188002:-@chr11:61187421:61187566:-	-0.31	50.75	5.66534	-0.31	79.37	6.31052	-0.23	10.09	3.33485	-0.33	17.78	4.15218	ENSG00000149532	CPSF7	Excluded
SE	chr11:125439298:125439469:+@chr11:125440000:125440086:+@chr11:125442354:125442465:+	0.12	5.01593e+07	25.58	0.11	136354082	27.0228	0.09	20.04	4.32481	0.11	1.87	0.903038	ENSG00000149547	EI24	Included
SE	chr16:30087636:30087796:+@chr16:30092580:30092631:+@chr16:30093805:30093855:+	-0.52	1000000000000	39.8631	-0.5	1000000000000	39.8631	-0.52	1000000000000	39.8631	-0.38	650.8	9.34607	ENSG00000149923	PPP4C	Excluded
SE	chr16:30006424:30006538:-@chr16:30005227:30006164:-@chr16:30004961:30005129:-	-0.4	157.51	7.2993	-0.39	310.51	8.2785	-0.39	1000000000000	39.8631	-0.4	11674.9	13.5111	ENSG00000149929	HIRIP3	Excluded
SE	chr13:21331594:21331756:-@chr13:21311862:21311944:-@chr13:21305980:21306260:-	-0.65	1000000000000	39.8631	-0.62	1000000000000	39.8631	-0.35	7.71	2.94673	-0.5	29.85	4.89966	ENSG00000150456	EEF1AKMT1	Excluded
SE	chr11:111957364:111957522:-@chr11:111956691:111957034:-@chr11:111955539:111956186:-	0.08	109.46	6.77426	0.08	930.7	9.86217	0.06	0.94	-0.0892673	0.05	2.04	1.02857	ENSG00000150779	TIMM8B	Included
SE	chr11:111957364:111957522:-@chr11:111956702:111957034:-@chr11:111955539:111956186:-	0.09	2242.14	11.1307	0.09	131.9	7.0433	0.05	0.28	-1.8365	0.07	21.04	4.39506	ENSG00000150779	TIMM8B	Included
SE	chr3:25770624:25770809:-@chr3:25761505:25761682:-@chr3:25760435:25761126:-	-0.23	28.17	4.81609	-0.22	23.06	4.52732	-0.17	2.65	1.40599	-0.25	374.14	8.54743	ENSG00000151092	NGLY1	Excluded
SE	chr4:99850246:99851786:-@chr4:99830829:99831110:-@chr4:99823027:99823133:-	0.68	1000000000000	39.8631	0.66	1000000000000	39.8631	0.51	1000000000000	39.8631	0.27	16.43	4.03826	ENSG00000151247	EIF4E	Included
SE	chr14:36780779:36780931:-@chr14:36777298:36777395:-@chr14:36769991:36770029:-	-0.56	103.48	6.69321	-0.54	10.22	3.35332	-0.18	0.83	-0.268817	-0.16	0.83	-0.268817	ENSG00000151332	MBIP	Excluded
SE	chr2:39006114:39006260:+@chr2:39006400:39006583:+@chr2:39008659:39009106:+	0.29	210.76	7.71946	0.3	114.13	6.83453	0.4	1000000000000	39.8631	0.32	204000000000	37.5676	ENSG00000152147	GEMIN6	Included
SE	chr3:152163071:152163328:+@chr3:152165409:152165562:+@chr3:152173331:152173366:+	-0.38	230.55	7.84894	-0.37	112.33	6.8116	-0.26	1.21	0.275007	-0.1	0.28	-1.8365	ENSG00000152601	MBNL1	Excluded
SE	chr3:152163071:152163328:+@chr3:152165409:152165562:+@chr3:152174056:152174150:+	-0.49	1798.07	10.8122	-0.47	2889.66	11.4967	-0.25	1.08	0.111031	-0.1	0.38	-1.39593	ENSG00000152601	MBNL1	Excluded
SE	chr5:133968418:133968533:-@chr5:133967767:133967885:-@chr5:133959652:133959727:-	0.21	43.66	5.44824	0.21	47.12	5.55827	0.34	37009.4	15.1756	0.17	0.73	-0.454032	ENSG00000152700	SAR1B	Included
SE	chr4:83347190:83347282:-@chr4:83346716:83346820:-@chr4:83343717:83346036:-	0.53	1000000000000	39.8631	0.51	1000000000000	39.8631	0.51	1000000000000	39.8631	0.53	1000000000000	39.8631	ENSG00000152795	HNRNPDL	Included
SE	chr4:83348343:83348457:-@chr4:83347616:83347786:-@chr4:83347190:83347282:-	-0.58	1000000000000	39.8631	-0.59	1000000000000	39.8631	-0.55	1000000000000	39.8631	-0.22	1000000000000	39.8631	ENSG00000152795	HNRNPDL	Excluded
SE	chr5:112200154:112200225:+@chr5:112200318:112200429:+@chr5:112227300:112228776:+	-0.56	645.4	9.33405	-0.58	3.46743e+08	28.3693	-0.78	1000000000000	39.8631	-0.44	2.07	1.04963	ENSG00000153037	SRP19	Excluded
SE	chr2:111907621:111907724:+@chr2:111911357:111911481:+@chr2:111921710:111926022:+	-0.35	6287	12.6182	-0.32	115.11	6.84687	-0.34	39.13	5.2902	-0.22	5.04	2.33342	ENSG00000153094	BCL2L11	Excluded
SE	chr2:111881627:111881716:+@chr2:111911357:111911481:+@chr2:111921710:111926022:+	-0.53	1831.72	10.839	-0.52	214095	17.7079	-0.42	13.58	3.76341	-0.32	2.87	1.52105	ENSG00000153094	BCL2L11	Excluded
SE	chr2:157188992:157189287:-@chr2:157187180:157187303:-@chr2:157185835:157186700:-	-0.59	1000000000000	39.8631	-0.56	33943.3	15.0508	-0.59	437000000000	38.6685	-0.42	1000000000000	39.8631	ENSG00000153234	NR4A2	Excluded
SE	chr8:130883621:130883742:-@chr8:130874475:130874580:-@chr8:130867857:130867993:-	-0.14	62431.3	15.93	-0.14	10429.1	13.3483	-0.15	45128.9	15.4618	-0.04	0.13	-2.94342	ENSG00000153310	CYRIB	Excluded
SE	chr8:130951854:130952118:-@chr8:130916745:130916831:-@chr8:130915558:130915596:-	-0.27	1000000000000	39.8631	-0.27	931000000000	39.7598	-0.22	183.28	7.51791	-0.25	41.72	5.38267	ENSG00000153310	CYRIB	Excluded
SE	chr21:18977178:18977315:-@chr21:18976463:18976594:-@chr21:18970935:18971142:-	0.13	36.5	5.18982	0.13	28.79	4.8475	0.21	1.60666e+07	23.9376	0.23	29707660111	34.7901	ENSG00000154640	BTG3	Included
SE	chr7:66260498:66260579:+@chr7:66261763:66261879:+@chr7:66262361:66262493:+	0.43	326792	18.318	0.43	14702.3	13.8438	0.53	1000000000000	39.8631	0.42	5.23	2.38681	ENSG00000154710	RABGEF1	Included
SE	chr8:103870241:103870378:-@chr8:103862227:103862372:-@chr8:103855779:103855975:-	-0.13	20.65	4.36807	-0.13	9.92	3.31034	-0.28	1000000000000	39.8631	-0.04	0.2	-2.32193	ENSG00000155096	AZIN1	Excluded
SE	chr8:92052872:92053203:-@chr8:92036517:92036594:-@chr8:92033484:92033632:-	0.48	1.09914e+07	23.3899	0.5	5758.61	12.4915	0.43	276402	18.0764	0.26	6.51	2.70266	ENSG00000155099	PIP4P2	Included
SE	chr5:132342451:132342612:-@chr5:132335824:132335893:-@chr5:132332678:132334542:-	-0.6	66211.9	16.0148	-0.59	211.37	7.72363	-0.14	0.62	-0.68966	-0.3	4.51	2.17313	ENSG00000155329	ZCCHC10	Excluded
SE	chr5:132342451:132342612:-@chr5:132335824:132335865:-@chr5:132332678:132334542:-	-0.4	3427.8	11.7431	-0.33	8.96	3.1635	-0.2	1.64	0.713696	-0.19	3.13	1.64616	ENSG00000155329	ZCCHC10	Excluded
SE	chr14:23237167:23237380:+@chr14:23239006:23239143:+@chr14:23239402:23239487:+	-0.36	31.12	4.95977	-0.37	19.38	4.2765	-0.37	53.69	5.74658	-0.12	0.45	-1.152	ENSG00000155463	OXA1L	Excluded
SE	chr5:154238199:154238376:+@chr5:154238913:154239056:+@chr5:154242767:154242955:+	0.16	556.42	9.12003	0.18	133.7	7.06286	0.07	0.45	-1.152	0.12	1423.2	10.4749	ENSG00000155508	CNOT8	Included
SE	chr5:154238199:154238328:+@chr5:154242767:154242955:+@chr5:154244752:154244945:+	-0.33	449000000000	38.7094	-0.31	32337893487	34.9125	-0.36	228000000000	37.7285	-0.29	55163.6	15.7514	ENSG00000155508	CNOT8	Excluded
SE	chr5:154244752:154244945:+@chr5:154250221:154250382:+@chr5:154251290:154251434:+	-0.26	28.83	4.8495	-0.27	27.37	4.77452	-0.27	9.09	3.18428	-0.28	22.85	4.51412	ENSG00000155508	CNOT8	Excluded
SE	chr5:154238199:154238328:+@chr5:154238913:154239056:+@chr5:154242767:154242955:+	0.09	2669.25	11.3822	0.09	6411.55	12.6465	0.03	0.27	-1.88897	0.09	26524.2	14.695	ENSG00000155508	CNOT8	Included
SE	chr21:33078587:33078670:-@chr21:33077736:33077780:-@chr21:33076078:33076239:-	-0.35	49.57	5.6314	-0.34	144.99	7.17981	-0.11	0.56	-0.836501	-0.36	4.65	2.21723	ENSG00000156304	SCAF4	Excluded
SE	chr14:102975866:102976128:-@chr14:102974978:102975183:-@chr14:102974812:102974886:-	0.32	34.2	5.09592	0.29	20.3	4.34341	0.19	1.67	0.739848	0.28	8.22	3.03914	ENSG00000156381	ANKRD9	Included
SE	chr14:104387807:104387903:-@chr14:104387277:104387545:-@chr14:104381403:104381526:-	0.02	142202	17.1176	0.02	2590.9	11.3392	0.02	14.96	3.90304	0.05	1053.09	10.0404	ENSG00000156411	ATP5MJ	Included
SE	chr8:97244002:97244168:-@chr8:97243454:97243743:-@chr8:97238904:97243360:-	-0.04	460943	18.8142	-0.04	7.47492e+06	22.8336	-0.02	0.41	-1.2863	-0.04	1000000000000	39.8631	ENSG00000156467	UQCRB	Excluded
SE	chr8:99057575:99057627:-@chr8:99057171:99057316:-@chr8:99054873:99055003:-	-0.1	1000000000000	39.8631	-0.1	1000000000000	39.8631	-0.07	1000000000000	39.8631	-0.03	546000000000	38.9895	ENSG00000156482	RPL30	Excluded
SE	chr8:99057575:99057627:-@chr8:99057055:99057316:-@chr8:99054873:99055003:-	-0.35	1000000000000	39.8631	-0.34	1000000000000	39.8631	-0.26	1000000000000	39.8631	-0.15	1000000000000	39.8631	ENSG00000156482	RPL30	Excluded
SE	chr11:57455980:57456137:+@chr11:57457503:57457909:+@chr11:57460083:57460174:+	-0.67	1000000000000	39.8631	-0.65	1000000000000	39.8631	-0.49	84209.2	16.3617	-0.36	8.83	3.14241	ENSG00000156599	ZDHHC5	Excluded
SE	chrX:129299525:129299861:-@chrX:129290435:129290577:-@chrX:129283444:129283543:-	-0.27	2.78468e+07	24.731	-0.25	180000000000	37.3904	-0.21	3875.88	11.9203	-0.23	152080	17.2145	ENSG00000156709	AIFM1	Excluded
SE	chr8:38034106:38034657:+@chr8:38050206:38050313:+@chr8:38065030:38065284:+	-0.32	30.12	4.91265	-0.28	10.72	3.42223	-0.28	9.69	3.2765	-0.13	0.54	-0.888969	ENSG00000156735	BAG4	Excluded
SE	chr3:186502353:186502485:+@chr3:186502751:186502890:+@chr3:186503672:186503840:+	-0.36	1000000000000	39.8631	-0.36	1000000000000	39.8631	-0.34	1000000000000	39.8631	-0.3	1000000000000	39.8631	ENSG00000156976	EIF4A2	Excluded
SE	chr3:186505592:186505671:+@chr3:186506099:186506209:+@chr3:186506914:186507685:+	0.18	1000000000000	39.8631	0.18	1000000000000	39.8631	0.17	1000000000000	39.8631	0.2	1000000000000	39.8631	ENSG00000156976	EIF4A2	Included
SE	chr3:186505592:186505671:+@chr3:186506099:186506205:+@chr3:186506914:186507685:+	0.12	1000000000000	39.8631	0.12	1000000000000	39.8631	0.09	1000000000000	39.8631	0.09	1000000000000	39.8631	ENSG00000156976	EIF4A2	Included
SE	chr3:9785262:9785585:+@chr3:9785908:9786192:+@chr3:9786692:9786839:+	-0.34	7912.86	12.95	-0.32	196.06	7.61515	-0.35	51640.4	15.6562	-0.27	5176.62	12.3378	ENSG00000156983	BRPF1	Excluded
SE	chr3:9881868:9881991:-@chr3:9880716:9880855:-@chr3:9879533:9879891:-	-0.4	299.75	8.22762	-0.34	8.21	3.03738	-0.16	0.77	-0.37707	-0.25	3.78	1.91839	ENSG00000156990	RPUSD3	Excluded
SE	chr14:24025198:24025552:+@chr14:24025952:24026513:+@chr14:24027904:24028790:+	-0.26	18880	14.2046	-0.27	55.73	5.80038	-0.21	14.55	3.86295	-0.31	1000000000000	39.8631	ENSG00000157306	ZFHX2-AS1	Excluded
SE	chr4:57244314:57244630:-@chr4:57237617:57237809:-@chr4:57221348:57221589:-	-0.37	6753.14	12.7213	-0.36	1505.68	10.5562	-0.3	362.29	8.501	-0.12	0.54	-0.888969	ENSG00000157426	AASDH	Excluded
SE	chr21:38639539:38639833:-@chr21:38612797:38612940:-@chr21:38610761:38610910:-	-0.31	1000000000000	39.8631	-0.3	1000000000000	39.8631	-0.27	1000000000000	39.8631	-0.15	22.47	4.48993	ENSG00000157538	VPS26C	Excluded
SE	chr21:40177895:40178044:+@chr21:40178375:40178732:+@chr21:40181959:40182030:+	0.73	699000000000	39.3471	0.77	2846427200	31.4065	0.75	1000000000000	39.8631	0.77	10686.4	13.3835	ENSG00000157557	ETS2	Included
SE	chr9:112898407:112900819:+@chr9:112918599:112918777:+@chr9:112930679:112934791:+	-0.31	1000000000000	39.8631	-0.31	1000000000000	39.8631	-0.31	1000000000000	39.8631	-0.28	1000000000000	39.8631	ENSG00000157654	PALM2AKAP2	Excluded
SE	chr2:153497305:153497428:+@chr2:153501948:153502041:+@chr2:153504310:153506348:+	-0.66	1000000000000	39.8631	-0.66	1000000000000	39.8631	-0.68	1000000000000	39.8631	-0.62	1000000000000	39.8631	ENSG00000157827	FMNL2	Excluded
SE	chr2:99787973:99788109:-@chr2:99787806:99787892:-@chr2:99787000:99787115:-	-0.4	3719.76	11.861	-0.39	80.35	6.32823	-0.19	1.06	0.0840643	-0.16	0.6	-0.736966	ENSG00000158411	MITD1	Excluded
SE	chr2:220073294:220073361:+@chr2:220073699:220073771:+@chr2:220073984:220074373:+	-0.39	55.72	5.80012	-0.4	3418.19	11.739	-0.35	42.91	5.42324	-0.51	1000000000000	39.8631	ENSG00000158552	ZFAND2B	Excluded
SE	chr11:76183608:76183884:+@chr11:76207259:76207513:+@chr11:76224430:76224579:+	-0.27	24.49	4.61412	-0.24	3.45	1.7866	-0.16	0.88	-0.184425	-0.07	0.29	-1.78588	ENSG00000158636	EMSY	Excluded
SE	chr5:130766552:130767042:-@chr5:130764595:130764909:-@chr5:130759614:130762984:-	-0.24	59040.5	15.8494	-0.24	101.91	6.67115	-0.21	5.16	2.36737	-0.19	3797.54	11.8908	ENSG00000158987	RAPGEF6	Excluded
SE	chr21:34775202:34775922:+@chr21:34787195:34787327:+@chr21:34793787:34793992:+	-0.32	4281706669	31.9955	-0.31	1000000000000	39.8631	-0.22	7345.35	12.8426	-0.36	1000000000000	39.8631	ENSG00000159128	IFNGR2	Excluded
SE	chr21:34941277:34941393:+@chr21:34944857:34944936:+@chr21:34945614:34945761:+	0.38	1000000000000	39.8631	0.38	1000000000000	39.8631	0.39	15211622275	33.8245	0.28	12627.4	13.6243	ENSG00000159140	SON	Included
SE	chr16:57238416:57238920:+@chr16:57241505:57241597:+@chr16:57241970:57242022:+	0.3	84.84	6.40667	0.32	412.77	8.68919	0.29	8.76	3.13093	0.3	101204	16.6269	ENSG00000159579	RSPRY1	Included
SE	chr1:46153847:46153947:+@chr1:46156646:46156782:+@chr1:46158876:46160108:+	-0.24	1000000000000	39.8631	-0.25	1000000000000	39.8631	-0.17	1000000000000	39.8631	-0.19	1000000000000	39.8631	ENSG00000159596	TMEM69	Excluded
SE	chr4:3429817:3429896:+@chr4:3430285:3430438:+@chr4:3432134:3432682:+	-0.53	123.38	6.94696	-0.54	2806.64	11.4546	-0.59	267.71	8.06453	-0.11	0.44	-1.18442	ENSG00000159788	RGS12	Excluded
SE	chr7:143079000:143079184:+@chr7:143079341:143079540:+@chr7:143079894:143080415:+	0.13	81.48	6.34837	0.12	8.31	3.05485	0.11	1.28	0.356144	0.08	3.62	1.85599	ENSG00000159840	ZYX	Included
SE	chr7:143079341:143079540:+@chr7:143079686:143079778:+@chr7:143079894:143080415:+	-0.28	1000000000000	39.8631	-0.26	1000000000000	39.8631	-0.19	848.03	9.72797	-0.15	9858.26	13.2671	ENSG00000159840	ZYX	Excluded
SE	chr21:44317037:44317157:+@chr21:44323292:44324386:+@chr21:44328974:44329773:+	-0.17	42.47	5.40837	-0.16	54.72	5.774	-0.21	51.96	5.69933	-0.01	0.13	-2.94342	ENSG00000160194	NDUFV3	Excluded
SE	chr21:44524425:44524512:-@chr21:44521476:44521542:-@chr21:44520563:44520629:-	0.36	51617.9	15.6556	0.39	2.49279e+06	21.2493	0.47	418.14	8.70784	0.51	6.69	2.74201	ENSG00000160201	U2AF1	Included
SE	chr21:47604270:47604373:-@chr21:47602538:47603688:-@chr21:47588222:47588572:-	0.17	1000000000000	39.8631	0.19	1000000000000	39.8631	0.15	1000000000000	39.8631	0.16	1000000000000	39.8631	ENSG00000160284	SPATC1L	Included
SE	chr21:47611795:47611873:-@chr21:47610990:47611149:-@chr21:47608360:47608735:-	-0.37	1.80066e+07	24.102	-0.34	1.41232e+07	23.7516	-0.33	147793	17.1732	-0.45	1000000000000	39.8631	ENSG00000160285	LSS	Excluded
SE	chr21:47611795:47611873:-@chr21:47610980:47611149:-@chr21:47608360:47608735:-	-0.4	442000000000	38.6853	-0.37	4.66677e+06	22.154	-0.37	380000000000	38.4659	-0.48	24846680837	34.5323	ENSG00000160285	LSS	Excluded
SE	chr21:47769598:47769734:+@chr21:47771343:47771454:+@chr21:47773018:47773240:+	-0.29	40.31	5.33307	-0.29	3.81	1.92979	-0.02	0.12	-3.05889	-0.24	1.29	0.367371	ENSG00000160299	PCNT	Excluded
SE	chr19:42721784:42721944:-@chr19:42720832:42721197:-@chr19:42719285:42719404:-	0.33	3.57282e+06	21.7686	0.29	26.98	4.75382	0.33	327942	18.3231	0.2	16.33	4.02945	ENSG00000160570	DEDD2	Included
SE	chr1:155278539:155278756:+@chr1:155279834:155279996:+@chr1:155282046:155282186:+	-0.14	1000000000000	39.8631	-0.13	1000000000000	39.8631	-0.11	2.54472e+08	27.9229	-0.14	1000000000000	39.8631	ENSG00000160752	FDPS	Excluded
SE	chr1:155278539:155278756:+@chr1:155279855:155279996:+@chr1:155282046:155282186:+	-0.16	1000000000000	39.8631	-0.16	1000000000000	39.8631	-0.11	7.08199e+06	22.7557	-0.17	1000000000000	39.8631	ENSG00000160752	FDPS	Excluded
SE	chr5:179247842:179248141:+@chr5:179248551:179248707:+@chr5:179249958:179250053:+	0.14	1000000000000	39.8631	0.14	1000000000000	39.8631	0.14	1000000000000	39.8631	0.15	1000000000000	39.8631	ENSG00000161011	SQSTM1	Included
SE	chr17:73663399:73663558:+@chr17:73664596:73664705:+@chr17:73667896:73667943:+	-0.16	1000000000000	39.8631	-0.16	1000000000000	39.8631	-0.12	10772.4	13.3951	-0.01	0.05	-4.32193	ENSG00000161526	SAP30BP	Excluded
SE	chr17:74732236:74732546:-@chr17:74731854:74731957:-@chr17:74730197:74731240:-	0.29	1000000000000	39.8631	0.28	1000000000000	39.8631	0.3	1000000000000	39.8631	0.25	1000000000000	39.8631	ENSG00000161547	SRSF2	Included
SE	chr12:50410414:50410502:-@chr12:50400217:50400419:-@chr12:50399039:50399175:-	-0.28	1206.85	10.237	-0.28	1514.68	10.5648	-0.36	22084.2	14.4307	-0.12	0.48	-1.05889	ENSG00000161800	RACGAP1	Excluded
SE	chr16:3355433:3355643:+@chr16:3358313:3358836:+@chr16:3361753:3361948:+	-0.6	1000000000000	39.8631	-0.58	1000000000000	39.8631	-0.56	1000000000000	39.8631	-0.74	1000000000000	39.8631	ENSG00000162086	ZNF75A	Excluded
SE	chr11:62568801:62568889:-@chr11:62568566:62568673:-@chr11:62567849:62567958:-	-0.32	1000000000000	39.8631	-0.32	5.80612e+08	29.113	-0.28	75.05	6.22978	-0.08	0.35	-1.51457	ENSG00000162231	NXF1	Excluded
SE	chr1:85725041:85725355:-@chr1:85724618:85724744:-@chr1:85724207:85724405:-	0.24	1000000000000	39.8631	0.24	1.84145e+07	24.1343	0.25	1000000000000	39.8631	0.19	1000000000000	39.8631	ENSG00000162642	C1orf52	Included
SE	chr1:228296850:228297013:-@chr1:228296138:228296722:-@chr1:228295936:228296019:-	-0.42	1000000000000	39.8631	-0.43	210219	17.6815	-0.29	3808.73	11.8951	-0.46	199.92	7.64328	ENSG00000162910	MRPL55	Excluded
SE	chr2:200824477:200824603:+@chr2:200826504:200826651:+@chr2:200828456:200828847:+	-0.43	699395435	29.3815	-0.42	471.61	8.88145	-0.46	3.52344e+06	21.7486	-0.46	1.36305e+06	20.3784	ENSG00000162972	MAIP1	Excluded
SE	chr4:79845011:79845101:-@chr4:79843295:79843575:-@chr4:79841688:79841835:-	0.76	4.01961e+07	25.2606	0.66	62.11	5.95675	0.52	8.46	3.08066	0.61	79.63	6.31524	ENSG00000163291	PAQR3	Included
SE	chr4:84406139:84406290:-@chr4:84405145:84405319:-@chr4:84403307:84403397:-	0.24	114.89	6.84411	0.24	84.18	6.39541	0.2	15.7	3.97269	0.18	1.11	0.15056	ENSG00000163322	ABRAXAS1	Included
SE	chr1:145293371:145293580:+@chr1:145295423:145295525:+@chr1:145296357:145296571:+	-0.48	164.69	7.36361	-0.52	1210.97	10.2419	-0.24	1.29	0.367371	-0.61	33.05	5.04658	ENSG00000163386	NBPF10	Excluded
SE	chr3:73110174:73110211:+@chr3:73112824:73112898:+@chr3:73113154:73113297:+	-0.31	22.43	4.48736	-0.31	15.46	3.95047	-0.19	1.67	0.739848	-0.01	0.23	-2.12029	ENSG00000163605	PPP4R2	Excluded
SE	chr3:112738389:112738555:-@chr3:112736295:112736449:-@chr3:112732800:112732879:-	-0.51	467.32	8.86827	-0.51	937766	19.8389	-0.3	6.7	2.74416	-0.07	0.25	-2	ENSG00000163608	NEPRO	Excluded
SE	chr3:64008951:64009282:-@chr3:64008415:64008477:-@chr3:64007994:64008199:-	0.13	1000000000000	39.8631	0.13	1000000000000	39.8631	0.1	28804801208	34.7456	0.07	21710.1	14.4061	ENSG00000163636	PSMD6	Included
SE	chr3:64008951:64009282:-@chr3:64008319:64008477:-@chr3:64007994:64008199:-	0.19	1000000000000	39.8631	0.19	1000000000000	39.8631	0.17	1000000000000	39.8631	0.14	1000000000000	39.8631	ENSG00000163636	PSMD6	Included
SE	chr3:57908616:57908750:+@chr3:57911572:57911661:+@chr3:57913023:57914894:+	-0.39	8177.07	12.9974	-0.39	1000000000000	39.8631	-0.42	4.05904e+08	28.5966	-0.45	1000000000000	39.8631	ENSG00000163681	SLMAP	Excluded
SE	chr3:9974292:9974387:+@chr3:9974504:9974542:+@chr3:9974637:9975305:+	-0.45	1000000000000	39.8631	-0.44	1000000000000	39.8631	-0.26	4.43	2.14731	-0.36	469.21	8.87409	ENSG00000163702	IL17RC	Excluded
SE	chr3:45883481:45883621:-@chr3:45879419:45879543:-@chr3:45877082:45877276:-	-0.37	97.04	6.60051	-0.34	11.57	3.53232	-0.15	0.52	-0.943416	-0.34	10.36	3.37295	ENSG00000163818	LZTFL1	Excluded
SE	chr3:48505440:48505531:+@chr3:48505981:48506061:+@chr3:48506230:48506482:+	-0.54	224.74	7.81211	-0.52	81.17	6.34287	-0.06	0.45	-1.152	-0.08	0.43	-1.21759	ENSG00000164053	ATRIP	Excluded
SE	chr5:148727835:148727988:+@chr5:148729217:148729298:+@chr5:148730481:148734146:+	-0.25	55327559723	35.6873	-0.26	70490.2	16.1051	-0.09	0.76	-0.395929	-0.13	1.73	0.790772	ENSG00000164284	GRPEL2	Excluded
SE	chr7:23571408:23571656:-@chr7:23570800:23570889:-@chr7:23561751:23562051:-	0.2	80.84	6.337	0.2	260.34	8.02425	0.21	186.56	7.5435	0.15	4.04	2.01436	ENSG00000164548	TRA2A	Included
SE	chr7:23571408:23571656:-@chr7:23561740:23562051:-@chr7:23561326:23561459:-	0.12	517.02	9.01408	0.13	736.91	9.52534	0.24	1000000000000	39.8631	0.2	1.36686e+06	20.3824	ENSG00000164548	TRA2A	Included
SE	chr7:23571408:23571656:-@chr7:23570800:23570889:-@chr7:23561326:23561459:-	0.12	431.95	8.75472	0.11	233.5	7.86728	0.17	1303.44	10.3481	0.13	9.64	3.26903	ENSG00000164548	TRA2A	Included
SE	chr7:23571408:23571656:-@chr7:23561751:23562051:-@chr7:23561326:23561459:-	0.12	75.61	6.24051	0.13	720.17	9.49219	0.21	6889624074	32.6818	0.2	6.46576e+08	29.2682	ENSG00000164548	TRA2A	Included
SE	chr7:1126443:1126880:+@chr7:1127834:1127957:+@chr7:1131043:1133451:+	-0.39	51632.8	15.656	-0.38	206.13	7.68741	-0.24	7.46	2.89918	-0.24	31.24	4.96532	ENSG00000164850	GPER1	Excluded
SE	chr7:1476378:1476492:-@chr7:1474737:1474783:-@chr7:1474002:1474308:-	-0.39	284.05	8.15	-0.43	179.71	7.48953	-0.5	3951.17	11.9481	-0.43	107.51	6.74833	ENSG00000164877	MICALL2	Excluded
SE	chr7:1476378:1476492:-@chr7:1474742:1474783:-@chr7:1474002:1474308:-	-0.62	1479.72	10.5311	-0.6	52.4	5.71149	-0.43	6.71	2.74631	-0.28	1.11	0.15056	ENSG00000164877	MICALL2	Excluded
SE	chr8:95835534:95835789:+@chr8:95837121:95837295:+@chr8:95839491:95839631:+	-0.44	34.55	5.11061	-0.41	26.79	4.74362	-0.09	0.41	-1.2863	-0.18	0.75	-0.415037	ENSG00000164941	INTS8	Excluded
SE	chr9:95872850:95873003:+@chr9:95874161:95874220:+@chr9:95874500:95874571:+	-0.24	79.54	6.31361	-0.24	44.93	5.48961	-0.26	81.72	6.35262	-0.23	5.24	2.38957	ENSG00000165233	CARD19	Excluded
SE	chr10:45959687:45959775:-@chr10:45958599:45959444:-@chr10:45956679:45956859:-	0.66	34.06	5.09001	0.63	813.31	9.66766	0.31	12.89	3.68818	0.22	0.83	-0.268817	ENSG00000165406	MARCHF8	Included
SE	chr13:21750514:21750741:-@chr13:21746759:21746820:-@chr13:21746478:21746643:-	-0.48	1000000000000	39.8631	-0.47	1000000000000	39.8631	-0.26	16.38	4.03386	-0.35	165.06	7.36685	ENSG00000165480	SKA3	Excluded
SE	chr11:82624329:82624428:+@chr11:82624999:82625212:+@chr11:82625765:82625893:+	0.53	85.05	6.41024	0.54	10.73	3.42358	0.47	7.07	2.82171	0.31	1.82	0.863938	ENSG00000165490	DDIAS	Included
SE	chr11:126079416:126079617:-@chr11:126076149:126076448:-@chr11:126075583:126075676:-	0.28	78561	16.2615	0.3	5810.65	12.5045	0.57	46400.9	15.5019	0.52	1670.79	10.7063	ENSG00000165526	RPUSD4	Included
SE	chr14:89338674:89338796:+@chr14:89341370:89341453:+@chr14:89343638:89344335:+	-0.32	2365.7	11.2081	-0.3	941.67	9.87908	-0.4	53.44	5.73985	-0.3	6.24	2.64155	ENSG00000165533	TTC8	Excluded
SE	chr14:21967636:21967744:-@chr14:21967450:21967515:-@chr14:21967169:21967281:-	-0.32	3420.93	11.7402	-0.34	610.2	9.25314	-0.37	6762.84	12.7234	-0.16	0.7	-0.514573	ENSG00000165819	METTL3	Excluded
SE	chr10:103347961:103348027:-@chr10:103347003:103347139:-@chr10:103345619:103345913:-	-0.5	30.06	4.90977	-0.5	42.23	5.4002	-0.28	1.01	0.0143553	-0.41	14.82	3.88947	ENSG00000166169	POLL	Excluded
SE	chr10:103347961:103348027:-@chr10:103347003:103347163:-@chr10:103345619:103345913:-	-0.51	16389.8	14.0005	-0.51	1.69324e+06	20.6914	-0.3	1.48	0.565597	-0.27	2.49	1.31615	ENSG00000166169	POLL	Excluded
SE	chr10:103919653:103919781:+@chr10:103919990:103920100:+@chr10:103920209:103920850:+	-0.36	1000000000000	39.8631	-0.35	1000000000000	39.8631	-0.29	1000000000000	39.8631	-0.32	1000000000000	39.8631	ENSG00000166197	NOLC1	Excluded
SE	chr11:123611101:123611244:-@chr11:123610825:123610940:-@chr11:123601195:123601693:-	-0.67	1000000000000	39.8631	-0.66	1000000000000	39.8631	-0.53	1456.71	10.5085	-0.54	39386.5	15.2654	ENSG00000166261	ZNF202	Excluded
SE	chr11:123612257:123612363:-@chr11:123611101:123611244:-@chr11:123601195:123601693:-	-0.24	3081.27	11.5893	-0.25	1556.29	10.6039	-0.27	79.61	6.31488	-0.21	14.02	3.80941	ENSG00000166261	ZNF202	Excluded
SE	chr16:81053705:81053881:+@chr16:81056202:81056303:+@chr16:81058320:81058383:+	-0.5	177733	17.4394	-0.52	85779.3	16.3883	-0.32	3.32	1.73118	-0.22	1.04	0.0565835	ENSG00000166451	CENPN	Excluded
SE	chr7:99655321:99655513:+@chr7:99661411:99661602:+@chr7:99661706:99662661:+	-0.61	1000000000000	39.8631	-0.65	1000000000000	39.8631	-0.51	1000000000000	39.8631	-0.43	182.35	7.51057	ENSG00000166529	ZSCAN21	Excluded
SE	chr17:8363327:8363478:+@chr17:8366638:8366672:+@chr17:8370248:8371495:+	-0.21	1000000000000	39.8631	-0.2	1262617397	30.2338	-0.32	1000000000000	39.8631	-0.33	1000000000000	39.8631	ENSG00000166579	NDEL1	Excluded
SE	chr17:8339179:8339363:+@chr17:8347245:8347494:+@chr17:8347578:8347675:+	0.48	1000000000000	39.8631	0.49	1000000000000	39.8631	0.46	1000000000000	39.8631	0.47	4.41199e+08	28.7169	ENSG00000166579	NDEL1	Included
SE	chr20:36156195:36156333:-@chr20:36149721:36149811:-@chr20:36145819:36147752:-	0.33	1000000000000	39.8631	0.33	1000000000000	39.8631	0.31	1000000000000	39.8631	0.25	1000000000000	39.8631	ENSG00000166619	BLCAP	Included
SE	chr20:36156195:36156333:-@chr20:36149721:36149853:-@chr20:36145819:36147752:-	0.57	1000000000000	39.8631	0.57	1000000000000	39.8631	0.59	1000000000000	39.8631	0.5	1000000000000	39.8631	ENSG00000166619	BLCAP	Included
SE	chr16:71842408:71842580:-@chr16:71841918:71842053:-@chr16:71823182:71823385:-	0.41	125.39	6.97028	0.42	88.58	6.46891	0.34	63.56	5.99005	0.48	24.76	4.62994	ENSG00000166747	AP1G1	Included
SE	chr16:71842666:71842976:-@chr16:71841918:71842053:-@chr16:71823182:71823385:-	0.21	3.23639e+08	28.2698	0.22	52168.5	15.6709	0.3	1165.71	10.187	0.22	402.12	8.65148	ENSG00000166747	AP1G1	Included
SE	chr17:33587990:33588115:+@chr17:33591202:33591922:+@chr17:33592091:33594761:+	-0.3	1000000000000	39.8631	-0.3	1000000000000	39.8631	-0.15	8.69	3.11936	-0.22	7882.84	12.9445	ENSG00000166750	SLFN5	Excluded
SE	chr15:64380886:64381050:-@chr15:64373301:64373350:-@chr15:64367691:64367736:-	-0.28	34.84	5.12267	-0.27	44.85	5.48704	-0.12	0.53	-0.915936	-0.04	0.37	-1.4344	ENSG00000166797	CIAO2A	Excluded
SE	chr12:57458429:57458522:-@chr12:57457854:57457968:-@chr12:57456902:57457127:-	-0.45	162791	17.3127	-0.41	20128.4	14.2969	-0.17	0.8	-0.321928	-0.07	0.3	-1.73697	ENSG00000166881	NEMP1	Excluded
SE	chr12:57881851:57881982:+@chr12:57882802:57882892:+@chr12:57883990:57884162:+	-0.14	28.68	4.84197	-0.15	163.02	7.34891	-0.22	9.76769e+07	26.5415	-0.12	0.97	-0.0439433	ENSG00000166986	MARS1	Excluded
SE	chr12:57881851:57881982:+@chr12:57882802:57883128:+@chr12:57883990:57884162:+	-0.37	55.22	5.78712	-0.36	20619.7	14.3317	-0.46	1000000000000	39.8631	-0.37	19.86	4.31179	ENSG00000166986	MARS1	Excluded
SE	chr15:78293961:78294082:-@chr15:78290845:78291242:-@chr15:78287327:78290697:-	0.27	25459.9	14.6359	0.25	4381.22	12.0971	0.31	6053.11	12.5635	0.2	87.53	6.45171	ENSG00000167202	TBC1D2B	Included
SE	chr11:118272104:118272432:+@chr11:118276372:118276424:+@chr11:118277652:118277812:+	0.02	5.77924e+06	22.4624	0.02	1000000000000	39.8631	0.02	5055477030	32.2352	0.02	1000000000000	39.8631	ENSG00000167283	ATP5MG	Included
SE	chr16:89371614:89371752:-@chr16:89358089:89358185:-@chr16:89357421:89357591:-	0.39	910.03	9.82977	0.38	31.14	4.9607	0.29	22.67	4.50271	0.36	5.17	2.37016	ENSG00000167522	ANKRD11	Included
SE	chr16:89383341:89383486:-@chr16:89379725:89379997:-@chr16:89371614:89371752:-	0.1	162.92	7.34802	0.09	52.67	5.71891	0.18	7.59254e+07	26.1781	0.04	0.19	-2.39593	ENSG00000167522	ANKRD11	Included
SE	chr19:41745069:41745219:+@chr19:41745599:41745625:+@chr19:41748788:41748920:+	-0.11	86.4	6.43296	-0.11	57.9	5.85549	-0.11	30.64	4.93734	-0.12	3.44	1.78241	ENSG00000167601	AXL	Excluded
SE	chr19:54960396:54960484:+@chr19:54962467:54962559:+@chr19:54963270:54963444:+	-0.45	1000000000000	39.8631	-0.45	1000000000000	39.8631	-0.37	1000000000000	39.8631	-0.22	27.12	4.76129	ENSG00000167615	LENG8	Excluded
SE	chr11:67374429:67374547:+@chr11:67374770:67375087:+@chr11:67375867:67375949:+	-0.02	6392.69	12.6422	-0.01	79.03	6.30433	-0.02	25.54	4.67469	-0.02	0.09	-3.47393	ENSG00000167792	NDUFV1	Excluded
SE	chr17:5389694:5390004:+@chr17:5390877:5391014:+@chr17:5391516:5391909:+	0.17	52569.9	15.6819	0.17	8137851587	32.922	0.12	60.17	5.91097	0.07	1.18	0.238787	ENSG00000167842	MIS12	Included
SE	chr16:2745936:2746044:+@chr16:2747907:2747998:+@chr16:2749822:2749917:+	-0.34	1007.45	9.97649	-0.33	6.85541e+06	22.7088	-0.17	2.17	1.1177	-0.08	0.35	-1.51457	ENSG00000167977	KCTD5	Excluded
SE	chr11:117015000:117015134:+@chr11:117034486:117034608:+@chr11:117046622:117047131:+	-0.5	228.71	7.83738	-0.45	11.69	3.5472	-0.29	1.18	0.238787	-0.33	1.09	0.124328	ENSG00000168092	PAFAH1B2	Excluded
SE	chr2:242263631:242263656:+@chr2:242263824:242264077:+@chr2:242265408:242265528:+	0.15	29725.5	14.8594	0.16	1482.61	10.5339	0.12	33.61	5.07082	0.67	4.4308e+06	22.0791	ENSG00000168385	SEPTIN2	Included
SE	chr17:42266303:42266667:+@chr17:42266779:42266956:+@chr17:42267869:42269099:+	-0.26	74694.9	16.1887	-0.26	9053.98	13.1443	-0.34	1000000000000	39.8631	-0.36	1000000000000	39.8631	ENSG00000168591	TMUB2	Excluded
SE	chr17:42266303:42266667:+@chr17:42266792:42266956:+@chr17:42267869:42269099:+	-0.27	2032.4	10.989	-0.25	105.08	6.71534	-0.32	2226.31	11.1204	-0.33	1000000000000	39.8631	ENSG00000168591	TMUB2	Excluded
SE	chr17:40540297:40540513:-@chr17:40500407:40500535:-@chr17:40498587:40498731:-	-0.22	92.14	6.52576	-0.2	33.58	5.06953	-0.12	1.07	0.0976108	-0.08	0.48	-1.05889	ENSG00000168610	STAT3	Excluded
SE	chr16:69154956:69155073:-@chr16:69154010:69154111:-@chr16:69152025:69152428:-	0.44	1000000000000	39.8631	0.48	1000000000000	39.8631	0.54	1000000000000	39.8631	0.58	1000000000000	39.8631	ENSG00000168802	CHTF8	Included
SE	chr2:228189984:228190143:+@chr2:228193394:228195562:+@chr2:228197135:228197304:+	-0.09	277.98	8.11884	-0.09	855.46	9.74056	-0.08	8.2	3.03562	-0.04	0.39	-1.35845	ENSG00000168958	MFF	Excluded
SE	chr2:228189984:228190143:+@chr2:228195342:228195562:+@chr2:228197135:228197304:+	-0.26	132.92	7.05441	-0.25	62.04	5.95513	-0.19	7.02	2.81147	-0.12	0.7	-0.514573	ENSG00000168958	MFF	Excluded
SE	chr2:11605898:11606297:-@chr2:11597305:11597359:-@chr2:11593708:11593924:-	-0.54	1000000000000	39.8631	-0.53	1000000000000	39.8631	-0.41	7.25362e+07	26.1122	-0.42	2094.34	11.0323	ENSG00000169016	E2F6	Excluded
SE	chr5:179047893:179048036:-@chr5:179046270:179046408:-@chr5:179045146:179045324:-	-0.34	1000000000000	39.8631	-0.33	1000000000000	39.8631	-0.3	1000000000000	39.8631	-0.32	1000000000000	39.8631	ENSG00000169045	HNRNPH1	Excluded
SE	chr5:179047893:179048036:-@chr5:179045146:179045324:-@chr5:179044800:179044912:-	-0.54	1000000000000	39.8631	-0.54	1000000000000	39.8631	-0.51	1000000000000	39.8631	-0.4	1000000000000	39.8631	ENSG00000169045	HNRNPH1	Excluded
SE	chr5:179047893:179048036:-@chr5:179046270:179046361:-@chr5:179045146:179045324:-	-0.41	1000000000000	39.8631	-0.41	1000000000000	39.8631	-0.38	1000000000000	39.8631	-0.45	1000000000000	39.8631	ENSG00000169045	HNRNPH1	Excluded
SE	chr5:179050038:179050165:-@chr5:179048844:179048977:-@chr5:179048243:179048398:-	0.31	1000000000000	39.8631	0.31	1000000000000	39.8631	0.32	1000000000000	39.8631	0.3	1000000000000	39.8631	ENSG00000169045	HNRNPH1	Included
SE	chr8:48962413:48962538:+@chr8:48962820:48963068:+@chr8:48973242:48974454:+	0.12	14900748788	33.7947	0.12	493770	18.9135	0.09	109.97	6.78097	0.1	210.64	7.71864	ENSG00000169139	UBE2V2	Included
SE	chr16:21436300:21436457:-@chr16:21433127:21433464:-@chr16:21430811:21431087:-	0.54	1000000000000	39.8631	0.52	1000000000000	39.8631	0.56	1000000000000	39.8631	0.25	0.66	-0.599462	ENSG00000169246	NPIPB3	Included
SE	chr16:21436300:21436457:-@chr16:21430956:21431087:-@chr16:21426278:21426406:-	0.56	139.09	7.11987	0.55	169.36	7.40395	0.65	1390664844	30.3731	0.37	2.76	1.46467	ENSG00000169246	NPIPB3	Included
SE	chr8:141935760:141935848:-@chr8:141930913:141931231:-@chr8:141900642:141900868:-	0.21	3709.83	11.8571	0.22	491.62	8.9414	0.23	38.35	5.26115	0.22	146.32	7.19298	ENSG00000169398	PTK2	Included
SE	chr16:30012250:30012361:+@chr16:30012533:30012851:+@chr16:30016542:30017112:+	0.22	21.33	4.41481	0.23	24.27	4.6011	0.2	22.18	4.47119	0.13	0.84	-0.251539	ENSG00000169592	INO80E	Included
SE	chr7:65670259:65670509:+@chr7:65705312:65706257:+@chr7:65751498:65751696:+	0.19	26.31	4.71754	0.16	2.16	1.11103	0.05	0.22	-2.18442	0.06	0.28	-1.8365	ENSG00000169902	TPST1	Included
SE	chr3:149093467:149093556:-@chr3:149093230:149093375:-@chr3:149089474:149089654:-	-0.2	1000000000000	39.8631	-0.2	1000000000000	39.8631	-0.21	2.24704e+06	21.0996	-0.15	3891.63	11.9262	ENSG00000169908	TM4SF1	Excluded
SE	chr3:44692433:44692751:+@chr3:44694049:44694193:+@chr3:44700193:44702283:+	0.33	94392.1	16.5264	0.31	91.2	6.51096	0.24	3.5	1.80735	0.3	360.18	8.49257	ENSG00000169981	ZNF35	Included
SE	chr17:7835049:7835147:-@chr17:7834824:7834894:-@chr17:7834329:7834467:-	-0.12	1000000000000	39.8631	-0.12	1000000000000	39.8631	-0.1	3535.53	11.7877	-0.03	0.12	-3.05889	ENSG00000170043	TRAPPC1	Excluded
SE	chr17:7161907:7162002:+@chr17:7162145:7162245:+@chr17:7162890:7163259:+	-0.54	1000000000000	39.8631	-0.5	1000000000000	39.8631	-0.37	10810818607	33.3318	-0.18	6.72	2.74846	ENSG00000170291	ELP5	Excluded
SE	chr10:6263344:6263490:+@chr10:6263604:6263708:+@chr10:6264818:6264947:+	-0.16	64.37	6.00832	-0.17	12.17	3.60526	-0.17	12.6	3.65535	-0.03	0.21	-2.25154	ENSG00000170525	PFKFB3	Excluded
SE	chr2:48541795:48541953:+@chr2:48555700:48555841:+@chr2:48573340:48573890:+	0.2	23.14	4.53232	0.23	465.16	8.86158	0.13	0.85	-0.234465	0.17	1.14	0.189034	ENSG00000170802	FOXN2	Included
SE	chr10:99393104:99393344:-@chr10:99379344:99379440:-@chr10:99376965:99377079:-	0.22	69.94	6.12805	0.2	3.09	1.62761	0.11	0.61	-0.713119	0.03	0.17	-2.55639	ENSG00000171160	MORN4	Included
SE	chr6:43488013:43488165:+@chr6:43488363:43488512:+@chr6:43488670:43488786:+	-0.38	1000000000000	39.8631	-0.38	267000000000	37.9572	-0.34	1000000000000	39.8631	-0.17	1.71	0.773996	ENSG00000171453	POLR1C	Excluded
SE	chr20:31017141:31017234:+@chr20:31017704:31017856:+@chr20:31019124:31019287:+	0.33	19.85	4.31107	0.34	20.75	4.37504	0.14	0.71	-0.494109	0.03	0.24	-2.05889	ENSG00000171456	ASXL1	Included
SE	chr19:9771396:9771550:-@chr19:9770055:9770143:-@chr19:9768685:9768811:-	-0.54	108.01	6.75502	-0.55	266.77	8.05945	-0.69	1000000000000	39.8631	-0.3	1.91	0.933573	ENSG00000171466	ZNF562	Excluded
SE	chr20:30309458:30310133:-@chr20:30254794:30254950:-@chr20:30252261:30253889:-	0.08	1000000000000	39.8631	0.08	1000000000000	39.8631	0.1	1000000000000	39.8631	0.13	1000000000000	39.8631	ENSG00000171552	BCL2L1	Included
SE	chr19:58697079:58697205:+@chr19:58698314:58698409:+@chr19:58718087:58718568:+	-0.46	1000000000000	39.8631	-0.46	1000000000000	39.8631	-0.4	1000000000000	39.8631	-0.47	1000000000000	39.8631	ENSG00000171606	ZNF274	Excluded
SE	chr5:70241893:70242003:+@chr5:70242534:70242642:+@chr5:70248266:70248842:+	0.17	1.10405e+08	26.7182	0.18	13195	13.6877	0.15	36774.2	15.1664	0.16	46741.4	15.5124	ENSG00000172062	SMN1	Included
SE	chr19:575047:575140:+@chr19:577774:578121:+@chr19:579500:579656:+	0.1	1000000000000	39.8631	0.11	3.20462e+08	28.2556	0.18	1000000000000	39.8631	0.76	1000000000000	39.8631	ENSG00000172270	BSG	Included
SE	chr19:572454:572701:+@chr19:577774:578121:+@chr19:579500:579656:+	0.01	1000000000000	39.8631	0.01	1000000000000	39.8631	0.01	1000000000000	39.8631	0.03	1000000000000	39.8631	ENSG00000172270	BSG	Included
SE	chr11:67169199:67169376:-@chr11:67168539:67168703:-@chr11:67168160:67168390:-	-0.22	1000000000000	39.8631	-0.21	1000000000000	39.8631	-0.19	1000000000000	39.8631	-0.19	1000000000000	39.8631	ENSG00000172531	PPP1CA	Excluded
SE	chr11:67169199:67169376:-@chr11:67168539:67168670:-@chr11:67168160:67168390:-	-0.17	1000000000000	39.8631	-0.16	1000000000000	39.8631	-0.13	1000000000000	39.8631	-0.14	1000000000000	39.8631	ENSG00000172531	PPP1CA	Excluded
SE	chr3:178789383:178789656:-@chr3:178789115:178789235:-@chr3:178785271:178785597:-	0.32	73.11	6.192	0.33	38.94	5.28318	0.04	0.31	-1.68966	0.51	1.02824e+07	23.2937	ENSG00000172667	ZMAT3	Included
SE	chr11:65626702:65626886:-@chr11:65625568:65626101:-@chr11:65623406:65623713:-	-0.09	1000000000000	39.8631	-0.08	3.41477e+08	28.3472	-0.07	1.00789e+06	19.9429	-0.08	84.73	6.4048	ENSG00000172757	CFL1	Excluded
SE	chr11:71189441:71189515:+@chr11:71191265:71191320:+@chr11:71191801:71191925:+	0.49	880.61	9.78236	0.47	1323.25	10.3699	0.11	0.36	-1.47393	0.25	0.98	-0.0291463	ENSG00000172890	NADSYN1	Included
SE	chr3:121388059:121388202:-@chr3:121387161:121387355:-@chr3:121386908:121387005:-	0.66	35.88	5.16511	0.62	13.3	3.73335	0.56	605.03	9.24086	0.09	0.75	-0.415037	ENSG00000173230	GOLGB1	Included
SE	chrX:134480944:134481397:+@chrX:134482679:134482762:+@chrX:134483035:134483239:+	-0.62	54.67	5.77268	-0.64	14.52	3.85997	-0.51	7.4	2.88753	-0.5	13.34	3.73769	ENSG00000173275	ZNF449	Excluded
SE	chr15:93426073:93426416:+@chr15:93426815:93427008:+@chr15:93428745:93428814:+	0.38	1000000000000	39.8631	0.42	1000000000000	39.8631	0.43	8855.31	13.1123	0.23	65.56	6.03474	ENSG00000173575	CHD2	Included
SE	chr11:66444139:66444562:-@chr11:66436086:66436762:-@chr11:66432470:66433049:-	-0.45	1000000000000	39.8631	-0.45	1000000000000	39.8631	-0.45	1000000000000	39.8631	-0.58	1000000000000	39.8631	ENSG00000173914	RBM4B	Excluded
SE	chr11:66436086:66436762:-@chr11:66433743:66433964:-@chr11:66432470:66433049:-	0.7	1000000000000	39.8631	0.7	1000000000000	39.8631	0.53	2303945339	31.1015	0.77	1000000000000	39.8631	ENSG00000173914	RBM4B	Included
SE	chr10:105155503:105155789:-@chr10:105153956:105154151:-@chr10:105152128:105152223:-	0.15	1000000000000	39.8631	0.16	215000000000	37.6484	0.14	521.54	9.02663	0.1	8.94	3.16027	ENSG00000173915	ATP5MK	Included
SE	chr12:65672423:65672645:+@chr12:65702309:65702435:+@chr12:65720606:65720714:+	-0.34	782550	19.5778	-0.34	31874.1	14.9601	-0.2	4.36	2.12433	-0.11	0.46	-1.12029	ENSG00000174099	MSRB3	Excluded
SE	chr4:1656705:1657450:-@chr4:1645916:1646069:-@chr4:1641608:1643334:-	0.49	531.94	9.05512	0.49	53.24	5.73444	0.66	304570	18.2164	0.51	77.81	6.28188	ENSG00000174137	FAM53A	Included
SE	chr17:1565200:1565447:-@chr17:1564905:1565084:-@chr17:1564565:1564700:-	-0.34	1000000000000	39.8631	-0.32	1000000000000	39.8631	-0.28	1000000000000	39.8631	-0.26	1000000000000	39.8631	ENSG00000174231	PRPF8	Excluded
SE	chr1:242012033:242012329:+@chr1:242012411:242012518:+@chr1:242013711:242013888:+	0.35	112.05	6.808	0.35	14.33	3.84097	0.47	9316.79	13.1856	0.5	4353510411	32.0195	ENSG00000174371	EXO1	Included
SE	chr1:242012033:242012329:+@chr1:242012414:242012518:+@chr1:242013711:242013888:+	0.4	762.4	9.5744	0.39	43924.2	15.4227	0.35	70.21	6.1336	0.43	999.79	9.96548	ENSG00000174371	EXO1	Included
SE	chr15:66789980:66790146:-@chr15:66787668:66787757:-@chr15:66786753:66786890:-	-0.25	284.36	8.15157	-0.25	430.99	8.75151	-0.22	13.88	3.79494	-0.25	3.28	1.7137	ENSG00000174446	SNAPC5	Excluded
SE	chr15:66789828:66790097:-@chr15:66787668:66787757:-@chr15:66786753:66786890:-	-0.47	1000000000000	39.8631	-0.47	3482500709	31.6975	-0.5	256000000000	37.8963	-0.29	92.77	6.53559	ENSG00000174446	SNAPC5	Excluded
SE	chr12:110486168:110486326:-@chr12:110482225:110482338:-@chr12:110478983:110480264:-	0.54	1000000000000	39.8631	0.54	1000000000000	39.8631	0.43	3.11058e+07	24.8907	0.55	1000000000000	39.8631	ENSG00000174456	C12orf76	Included
SE	chr12:110494994:110495101:-@chr12:110482225:110482338:-@chr12:110478983:110480264:-	0.51	35.58	5.15299	0.52	97.51	6.60748	0.27	1.34	0.422233	0.53	6.22	2.63691	ENSG00000174456	C12orf76	Included
SE	chr11:66106192:66106256:-@chr11:66105714:66105753:-@chr11:66104804:66105360:-	-0.25	19714.6	14.267	-0.27	44193.3	15.4315	-0.31	2.07855e+08	27.631	-0.26	1605.02	10.6484	ENSG00000174744	BRMS1	Excluded
SE	chr10:126849396:126849624:-@chr10:126848888:126849089:-@chr10:126799559:126799662:-	0.51	97.49	6.60718	0.51	389.14	8.60415	0.19	0.66	-0.599462	0.26	1.49	0.575312	ENSG00000175029	CTBP2	Included
SE	chr10:126848888:126849103:-@chr10:126822081:126822181:-@chr10:126727566:126727724:-	0.17	1095.85	10.0978	0.17	11291.8	13.463	0.12	11.72	3.5509	0.35	1937.43	10.9199	ENSG00000175029	CTBP2	Included
SE	chr3:184053717:184053911:+@chr3:184055099:184055159:+@chr3:184059512:184059605:+	-0.52	1000000000000	39.8631	-0.52	1000000000000	39.8631	-0.43	1000000000000	39.8631	-0.5	1000000000000	39.8631	ENSG00000175182	FAM131A	Excluded
SE	chr11:46780473:46780593:-@chr11:46776438:46776617:-@chr11:46774860:46775047:-	-0.21	20.85	4.38198	-0.2	23.1	4.52982	-0.03	0.08	-3.64386	-0.07	0.23	-2.12029	ENSG00000175216	CKAP5	Excluded
SE	chr5:177658670:177659792:-@chr5:177658406:177658524:-@chr5:177656941:177657100:-	-0.77	1000000000000	39.8631	-0.76	1000000000000	39.8631	-0.61	6.90931e+07	26.042	-0.7	1000000000000	39.8631	ENSG00000175309	PHYKPL	Excluded
SE	chr8:38029483:38029551:-@chr8:38027320:38027435:-@chr8:38020839:38021358:-	-0.39	1000000000000	39.8631	-0.39	1000000000000	39.8631	-0.24	15889.5	13.9558	-0.36	1000000000000	39.8631	ENSG00000175324	LSM1	Excluded
SE	chr11:65769550:65770041:+@chr11:65770706:65770844:+@chr11:65771097:65771617:+	-0.03	1000000000000	39.8631	-0.03	1000000000000	39.8631	-0.04	1000000000000	39.8631	-0.04	1000000000000	39.8631	ENSG00000175334	BANF1	Excluded
SE	chr11:65769511:65769637:-@chr11:65767774:65767877:-@chr11:65767524:65767632:-	-0.43	29.97	4.90545	-0.45	20.89	4.38474	-0.32	1.4	0.485427	-0.15	0.51	-0.971431	ENSG00000175376	EIF1AD	Excluded
SE	chr11:65769511:65769637:-@chr11:65767774:65767976:-@chr11:65767524:65767632:-	-0.47	8069.53	12.9783	-0.47	19.26	4.26754	-0.38	3.86	1.9486	-0.13	0.65	-0.621488	ENSG00000175376	EIF1AD	Excluded
SE	chr11:65769511:65769637:-@chr11:65767774:65767952:-@chr11:65767524:65767632:-	-0.47	392.89	8.61798	-0.49	71.77	6.16531	-0.48	20.16	4.33342	-0.27	1.57	0.650765	ENSG00000175376	EIF1AD	Excluded
SE	chr11:8008445:8009263:+@chr11:8013328:8013518:+@chr11:8013631:8013710:+	-0.22	19.97	4.31976	-0.23	36.28	5.1811	-0.07	0.26	-1.94342	-0.07	0.27	-1.88897	ENSG00000175390	EIF3F	Excluded
SE	chr3:123679991:123680255:-@chr3:123674690:123675642:-@chr3:123667743:123667979:-	-0.49	1257.42	10.2963	-0.5	4854.33	12.2451	-0.39	15.72	3.97453	-0.49	422.28	8.72206	ENSG00000175455	CCDC14	Excluded
SE	chr3:123679991:123680255:-@chr3:123674690:123674812:-@chr3:123667743:123667979:-	-0.68	20109450767	34.2272	-0.73	2568155117	31.2581	-0.51	8.9	3.15381	-0.46	3.09	1.62761	ENSG00000175455	CCDC14	Excluded
SE	chr11:65664280:65664477:-@chr11:65661485:65661587:-@chr11:65659692:65660767:-	-0.17	1000000000000	39.8631	-0.15	1000000000000	39.8631	-0.17	1000000000000	39.8631	-0.13	1000000000000	39.8631	ENSG00000175592	FOSL1	Excluded
SE	chr11:65664280:65664477:-@chr11:65661485:65661592:-@chr11:65659692:65660767:-	-0.12	1000000000000	39.8631	-0.11	1000000000000	39.8631	-0.13	1000000000000	39.8631	-0.09	1000000000000	39.8631	ENSG00000175592	FOSL1	Excluded
SE	chr11:65667712:65667997:-@chr11:65664280:65664477:-@chr11:65659692:65660767:-	-0.39	1000000000000	39.8631	-0.39	1000000000000	39.8631	-0.37	1000000000000	39.8631	-0.41	1000000000000	39.8631	ENSG00000175592	FOSL1	Excluded
SE	chr11:33182845:33183037:-@chr11:33166416:33166519:-@chr11:33163431:33163532:-	0.04	37.53	5.22997	0.04	78.16	6.28836	0.05	4.35	2.12102	0.03	0.32	-1.64386	ENSG00000176102	CSTF3	Included
SE	chr1:155239279:155239507:-@chr1:155238499:155238583:-@chr1:155238084:155238150:-	0.39	22.94	4.51979	0.38	38.46	5.26529	0.16	0.64	-0.643856	0.24	1.62	0.695994	ENSG00000176444	CLK2	Included
SE	chr14:100842755:100842832:+@chr14:100847247:100848083:+@chr14:100934358:100934505:+	-0.68	2.89751e+06	21.4664	-0.65	23099.4	14.4956	-0.21	0.96	-0.0588937	-0.16	0.74	-0.434403	ENSG00000176473	WDR25	Excluded
SE	chr5:178977571:178977880:+@chr5:178982651:178982791:+@chr5:178987026:178987199:+	0.1	764.71	9.57877	0.11	54278.3	15.7281	0.03	0.29	-1.78588	0.08	3.51	1.81147	ENSG00000176783	RUFY1	Included
SE	chr8:124822522:124822591:+@chr8:124824296:124824417:+@chr8:124824759:124827690:+	0.2	26868	14.7136	0.21	1529.85	10.5792	0.25	2.82971e+07	24.7541	0.22	128817	16.975	ENSG00000176853	FAM91A1	Included
SE	chr12:133310971:133311161:-@chr12:133310582:133310657:-@chr12:133306265:133306856:-	0.22	34073.5	15.0564	0.22	106034	16.6942	0.22	5.27693e+06	22.3313	0.25	4.19244e+06	21.9994	ENSG00000176915	ANKLE2	Included
SE	chr10:75506563:75506762:+@chr10:75510866:75511001:+@chr10:75519380:75519552:+	-0.29	3.41408e+08	28.3469	-0.27	1000000000000	39.8631	-0.39	1000000000000	39.8631	-0.24	341.38	8.41523	ENSG00000176986	SEC24C	Excluded
SE	chr10:75504131:75504195:+@chr10:75506388:75506474:+@chr10:75506563:75506762:+	-0.13	215000000000	37.6424	-0.12	7263788727	32.7581	-0.05	0.7	-0.514573	-0.11	356.03	8.47586	ENSG00000176986	SEC24C	Excluded
SE	chr15:85189415:85189579:-@chr15:85189204:85189316:-@chr15:85188702:85189067:-	-0.18	2011.66	10.9742	-0.17	2732.89	11.4162	-0.14	3.04	1.60407	-0.08	1.9	0.925999	ENSG00000177082	WDR73	Excluded
SE	chr3:48956254:48956431:+@chr3:48960181:48960244:+@chr3:48982569:48982614:+	-0.38	1854.32	10.8567	-0.4	5.1532e+07	25.619	-0.35	11428.8	13.4804	-0.27	4.45	2.15381	ENSG00000177479	ARIH2	Excluded
SE	chr3:48964895:48965246:+@chr3:48982569:48982614:+@chr3:48986499:48986529:+	0.23	67.68	6.08066	0.23	37.2	5.21723	0.01	0.15	-2.73697	0.46	106.74	6.73796	ENSG00000177479	ARIH2	Included
SE	chr3:48956254:48956431:+@chr3:48964895:48965246:+@chr3:48982569:48982614:+	-0.47	1000000000000	39.8631	-0.44	1000000000000	39.8631	-0.37	100.29	6.64803	-0.33	13.39	3.74308	ENSG00000177479	ARIH2	Excluded
SE	chr3:48964895:48965246:+@chr3:48982569:48982614:+@chr3:48999045:48999112:+	0.19	138.1	7.10957	0.19	75.04	6.22959	0.09	0.66	-0.599462	0.29	1.06918e+08	26.6719	ENSG00000177479	ARIH2	Included
SE	chr3:49004558:49004708:+@chr3:49005494:49005610:+@chr3:49005967:49006088:+	0.23	4984.43	12.2832	0.22	64904.2	15.986	0.27	535000000000	38.9603	0.33	911.97	9.83284	ENSG00000177479	ARIH2	Included
SE	chr3:48956254:48956431:+@chr3:48959782:48959901:+@chr3:48960181:48960244:+	0.18	39239940945	35.1916	0.18	3.64281e+07	25.1185	0.17	1000000000000	39.8631	0.25	6335961838	32.5609	ENSG00000177479	ARIH2	Included
SE	chr3:48956254:48956431:+@chr3:48982569:48982614:+@chr3:48999045:48999112:+	0.51	69.76	6.12433	0.48	13.96	3.80323	0.52	27.05	4.75756	0.3	1.1	0.137504	ENSG00000177479	ARIH2	Included
SE	chr3:49065864:49065965:-@chr3:49065632:49065755:-@chr3:49065143:49065349:-	-0.35	1000000000000	39.8631	-0.33	1000000000000	39.8631	-0.19	11.07	3.46858	-0.25	341.04	8.4138	ENSG00000178035	IMPDH2	Excluded
SE	chr3:49065864:49065965:-@chr3:49065681:49065755:-@chr3:49065143:49065349:-	-0.11	454490	18.7939	-0.11	7782.67	12.926	-0.11	3995.32	11.9641	-0.08	1401.36	10.4526	ENSG00000178035	IMPDH2	Excluded
SE	chr3:49046360:49046457:+@chr3:49049068:49049174:+@chr3:49049455:49050347:+	0.18	1.11142e+06	20.084	0.18	252808	17.9477	0.2	8182.68	12.9984	0.44	1000000000000	39.8631	ENSG00000178252	WDR6	Included
SE	chr17:21114249:21114540:-@chr17:21111705:21111852:-@chr17:21101263:21102153:-	0.17	7.31469e+07	26.1243	0.18	1000000000000	39.8631	0.21	2.75461e+07	24.7153	0.21	1000000000000	39.8631	ENSG00000178307	TMEM11	Included
SE	chr19:13041037:13041155:-@chr19:13039569:13039661:-@chr19:13039349:13039477:-	-0.36	1000000000000	39.8631	-0.36	1000000000000	39.8631	-0.4	1000000000000	39.8631	-0.17	192.06	7.58541	ENSG00000179115	FARSA	Excluded
SE	chr19:13058991:13059172:+@chr19:13059311:13059366:+@chr19:13059500:13059627:+	-0.1	843.73	9.72064	-0.11	1412.77	10.4643	-0.11	14930036541	33.7975	-0.04	0.18	-2.47393	ENSG00000179262	RAD23A	Excluded
SE	chr8:144903767:144903856:-@chr8:144902836:144902886:-@chr8:144900543:144900704:-	-0.45	1000000000000	39.8631	-0.45	1000000000000	39.8631	-0.26	24491.3	14.58	-0.32	1.62432e+06	20.6314	ENSG00000179950	PUF60	Excluded
SE	chr1:28856370:28856451:+@chr1:28857035:28857127:+@chr1:28858315:28858502:+	0.12	255.98	7.99989	0.12	20.35	4.34696	0.13	18957.7	14.2105	0.27	30015.5	14.8734	ENSG00000180198	RCC1	Included
SE	chr15:64995228:64995462:-@chr15:64983633:64983790:-@chr15:64982573:64982748:-	-0.16	8901.48	13.1198	-0.16	125.54	6.972	-0.12	14.56	3.86394	-0.13	22.17	4.47054	ENSG00000180304	OAZ2	Excluded
SE	chr15:64982573:64982748:-@chr15:64981283:64981368:-@chr15:64979773:64981033:-	-0.08	3058.92	11.5788	-0.08	11007.9	13.4262	-0.04	0.44	-1.18442	-0.05	3.17	1.66448	ENSG00000180304	OAZ2	Excluded
SE	chr8:144890779:144891195:-@chr8:144889722:144889784:-@chr8:144889094:144889183:-	-0.26	1000000000000	39.8631	-0.24	2414310969	31.169	-0.14	10.33	3.36877	-0.17	5.46	2.4489	ENSG00000180900	SCRIB	Excluded
SE	chr22:28254375:28254497:-@chr22:28250842:28250927:-@chr22:28247657:28249651:-	-0.11	20.4	4.3505	-0.11	6.34	2.66448	-0.12	53.7	5.74685	-0.17	123864	16.9184	ENSG00000180957	PITPNB	Excluded
SE	chr17:202503:202633:-@chr17:183550:183725:-@chr17:177258:177370:-	0.22	26.64	4.73552	0.22	6.29	2.65306	0.27	13.27	3.7301	0.31	1.34	0.422233	ENSG00000181031	RPH3AL	Included
SE	chr5:170814708:170815010:+@chr5:170817055:170817134:+@chr5:170818309:170818428:+	-0.03	1000000000000	39.8631	-0.03	1000000000000	39.8631	-0.02	1000000000000	39.8631	-0.02	1000000000000	39.8631	ENSG00000181163	NPM1	Excluded
SE	chr5:170814708:170815010:+@chr5:170817079:170817134:+@chr5:170818309:170818428:+	-0.15	1000000000000	39.8631	-0.18	1000000000000	39.8631	-0.13	1000000000000	39.8631	-0.05	1000000000000	39.8631	ENSG00000181163	NPM1	Excluded
SE	chr9:24851:25004:-@chr9:18381:18492:-@chr9:18028:18174:-	-0.45	132629	17.017	-0.47	560000000000	39.0268	-0.2	0.83	-0.268817	-0.15	0.78	-0.358454	ENSG00000181404	WASHC1	Excluded
SE	chr19:1011366:1011498:-@chr19:1011095:1011194:-@chr19:1009650:1010894:-	-0.18	546779	19.0606	-0.18	1.69545e+08	27.3371	-0.11	935.43	9.86949	-0.13	47731.8	15.5427	ENSG00000182087	TMEM259	Excluded
SE	chr12:57623356:57623594:+@chr12:57624586:57624783:+@chr12:57625496:57625696:+	-0.36	1000000000000	39.8631	-0.34	1000000000000	39.8631	-0.24	1000000000000	39.8631	-0.27	1000000000000	39.8631	ENSG00000182199	SHMT2	Excluded
SE	chr17:79536042:79536137:-@chr17:79534960:79535101:-@chr17:79534443:79534559:-	0.09	1285.15	10.3277	0.09	345.94	8.43438	0.06	2.09	1.0635	0.13	0.92	-0.120294	ENSG00000182446	NPLOC4	Included
SE	chrX:155251988:155252124:+@chrX:155252364:155252499:+@chrX:155252677:155252878:+	-0.5	2.68317e+08	27.9994	-0.5	1000000000000	39.8631	-0.38	2304.87	11.1705	-0.36	40.01	5.32229	ENSG00000182484	WASH6P	Excluded
SE	chr15:60690142:60690185:-@chr15:60689457:60689537:-@chr15:60688350:60688626:-	-0.23	63.41	5.98664	-0.22	102.92	6.68538	-0.17	3.76	1.91073	-0.25	20.67	4.36947	ENSG00000182718	ANXA2	Excluded
SE	chr1:226349232:226349390:-@chr1:226346885:226347059:-@chr1:226342348:226342534:-	-0.38	1000000000000	39.8631	-0.37	1000000000000	39.8631	-0.4	1000000000000	39.8631	-0.33	1000000000000	39.8631	ENSG00000182827	ACBD3	Excluded
SE	chrX:47028714:47028897:+@chrX:47030427:47030657:+@chrX:47032527:47032596:+	-0.38	9.50777e+07	26.5026	-0.37	54405.6	15.7315	-0.1	0.43	-1.21759	-0.06	0.29	-1.78588	ENSG00000182872	RBM10	Excluded
SE	chr17:79892529:79892621:-@chr17:79892202:79892365:-@chr17:79890269:79891252:-	0.17	84.83	6.4065	0.16	6.65073e+07	25.987	0.03	0.14	-2.8365	0.06	0.33	-1.59946	ENSG00000183010	PYCR1	Included
SE	chr2:111320680:111320910:-@chr2:111320189:111320334:-@chr2:111315429:111315624:-	-0.48	178.37	7.47873	-0.47	13.12	3.7137	-0.34	3.43	1.77821	-0.37	2.88	1.52607	ENSG00000183054	RGPD6	Excluded
SE	chr3:128998553:128998758:+@chr3:129007697:129007840:+@chr3:129017197:129017378:+	-0.24	38.57	5.26941	-0.23	13.96	3.80323	-0.14	0.88	-0.184425	-0.18	4.9	2.29278	ENSG00000183624	HMCES	Excluded
SE	chr3:128998553:128998758:+@chr3:129009522:129009647:+@chr3:129017197:129017378:+	-0.42	5.64584e+06	22.4288	-0.41	4.08634e+06	21.9624	-0.24	6.71	2.74631	-0.39	524.53	9.03488	ENSG00000183624	HMCES	Excluded
SE	chr11:9165644:9165825:-@chr11:9164269:9164392:-@chr11:9163487:9163655:-	-0.29	69.83	6.12578	-0.27	17.55	4.1334	-0.39	1.44439e+07	23.784	-0.45	1000000000000	39.8631	ENSG00000184014	DENND5A	Excluded
SE	chr11:9165644:9165825:-@chr11:9164269:9165032:-@chr11:9163487:9163655:-	-0.16	7241.06	12.822	-0.17	6599367794	32.6197	-0.17	7.72436e+06	22.881	-0.15	18349.5	14.1635	ENSG00000184014	DENND5A	Excluded
SE	chr11:9171628:9171756:-@chr11:9168577:9168698:-@chr11:9167217:9167362:-	-0.4	36.38	5.18507	-0.42	57.9	5.85549	-0.27	2.26	1.17632	-0.55	844153	19.6871	ENSG00000184014	DENND5A	Excluded
SE	chr11:2421718:2422028:+@chr11:2423069:2423377:+@chr11:2423524:2423680:+	0.32	1000000000000	39.8631	0.34	1000000000000	39.8631	0.34	1000000000000	39.8631	0.32	72235.9	16.1404	ENSG00000184281	TSSC4	Included
SE	chr11:2421718:2422028:+@chr11:2423206:2423377:+@chr11:2423524:2423680:+	0.19	7.75289e+06	22.8863	0.2	307049	18.2281	0.22	14345209024	33.7398	0.21	27.3	4.77083	ENSG00000184281	TSSC4	Included
SE	chr3:139108390:139108522:-@chr3:139103846:139104042:-@chr3:139102140:139102277:-	0.07	2691.28	11.3941	0.07	2268.19	11.1473	0.07	5956.82	12.5403	0.1	13.46	3.75061	ENSG00000184432	COPB2	Included
SE	chr3:139108390:139108522:-@chr3:139103846:139104271:-@chr3:139102140:139102277:-	0.03	1.09328e+08	26.7041	0.03	268610	18.0352	0.04	3325.82	11.6995	0.08	1.62199e+07	23.9513	ENSG00000184432	COPB2	Included
SE	chr21:46197214:46197332:-@chr21:46194636:46194735:-@chr21:46193462:46193602:-	0.72	1000000000000	39.8631	0.73	1000000000000	39.8631	0.34	16.66	4.05832	0.5	612636	19.2247	ENSG00000184787	UBE2G2	Included
SE	chr21:46197214:46197332:-@chr21:46194482:46194656:-@chr21:46193462:46193602:-	0.83	1000000000000	39.8631	0.8	1000000000000	39.8631	0.68	1000000000000	39.8631	0.61	1000000000000	39.8631	ENSG00000184787	UBE2G2	Included
SE	chr16:18573198:18573434:-@chr16:18569999:18570176:-@chr16:18569024:18569113:-	0.05	1000000000000	39.8631	0.05	1627253416	30.5998	0.04	11020.6	13.4279	0.05	8.6	3.10434	ENSG00000185164	NOMO2	Included
SE	chrX:102611380:102611534:+@chrX:102612011:102612089:+@chrX:102612543:102613397:+	-0.22	1000000000000	39.8631	-0.21	1000000000000	39.8631	-0.22	1000000000000	39.8631	-0.17	1000000000000	39.8631	ENSG00000185222	TCEAL9	Excluded
SE	chr3:195698194:195698315:-@chr3:195695090:195695256:-@chr3:195694750:195694861:-	0.34	264.35	8.04631	0.34	41.27	5.36702	0.32	6.2	2.63227	0.19	0.89	-0.168123	ENSG00000185485	SDHAP1	Included
SE	chr11:236808:237144:+@chr11:238998:239076:+@chr11:244041:244075:+	-0.19	1000000000000	39.8631	-0.19	1000000000000	39.8631	-0.16	1000000000000	39.8631	-0.08	41841.1	15.3526	ENSG00000185627	PSMD13	Excluded
SE	chr22:21965146:21965332:+@chr22:21968846:21968954:+@chr22:21975804:21978323:+	0.03	304.57	8.25063	0.03	207.52	7.69711	0.01	0.13	-2.94342	0.01	1.08	0.111031	ENSG00000185651	UBE2L3	Included
SE	chr22:21921836:21922060:+@chr22:21947150:21947245:+@chr22:21965146:21965332:+	-0.17	1000000000000	39.8631	-0.17	1000000000000	39.8631	-0.13	1000000000000	39.8631	-0.06	14.59	3.86691	ENSG00000185651	UBE2L3	Excluded
SE	chr19:46288852:46290129:-@chr19:46287899:46287973:-@chr19:46286264:46287548:-	-0.27	19.72	4.30159	-0.26	15.4	3.94486	-0.09	0.37	-1.4344	-0.17	2.26	1.17632	ENSG00000185800	DMWD	Excluded
SE	chr16:21868580:21868737:-@chr16:21863236:21863367:-@chr16:21858734:21858862:-	0.49	31.05	4.95652	0.4	4.23	2.08066	0.65	36.38	5.18507	0.7	3.85807e+06	21.8794	ENSG00000185864	NPIPB4	Included
SE	chr13:113963958:113964177:+@chr13:113965024:113965182:+@chr13:113973784:113973971:+	-0.14	1000000000000	39.8631	-0.13	1000000000000	39.8631	-0.13	1000000000000	39.8631	-0.13	1000000000000	39.8631	ENSG00000185896	LAMP1	Excluded
SE	chr7:155094457:155094556:+@chr7:155095535:155095605:+@chr7:155099951:155101945:+	-0.08	20201.8	14.3022	-0.08	218.93	7.77433	-0.09	1000000000000	39.8631	-0.09	26997373253	34.6521	ENSG00000186480	INSIG1	Excluded
SE	chr6:34215458:34215641:-@chr6:34215244:34215269:-@chr6:34214821:34214926:-	-0.31	165.79	7.37321	-0.31	26634.3	14.701	-0.32	1.14039e+06	20.1211	-0.21	11.6	3.53605	ENSG00000186577	SMIM29	Excluded
SE	chr6:149918643:149918777:-@chr6:149918199:149918325:-@chr6:149916011:149916370:-	-0.35	1000000000000	39.8631	-0.34	1000000000000	39.8631	-0.39	1000000000000	39.8631	-0.4	1000000000000	39.8631	ENSG00000186625	KATNA1	Excluded
SE	chr10:14882074:14882156:+@chr10:14884133:14884845:+@chr10:14885370:14886747:+	0.4	736000000000	39.4201	0.35	7521747097	32.8084	0.38	39120972315	35.1872	0.2	4.49	2.16672	ENSG00000187522	HSPA14	Included
SE	chr1:935246:935552:-@chr1:935072:935167:-@chr1:934906:934993:-	0.15	49.62	5.63285	0.14	4.37	2.12763	0.2	23.9	4.57894	0.17	46.45	5.53761	ENSG00000188290	HES4	Included
SE	chr12:122213515:122214350:+@chr12:122214728:122215803:+@chr12:122215983:122216033:+	-0.49	140683	17.1021	-0.49	8.29961e+06	22.9846	-0.43	7542.49	12.8808	-0.42	31816.2	14.9575	ENSG00000188735	TMEM120B	Excluded
SE	chr12:109530312:109530592:-@chr12:109527814:109528012:-@chr12:109525993:109526317:-	0.19	22.15	4.46923	0.21	26.82	4.74524	0.14	2.28	1.18903	0.09	0.74	-0.434403	ENSG00000189046	ALKBH2	Included
SE	chr17:73150437:73150775:-@chr17:73145186:73145280:-@chr17:73144624:73144766:-	0.03	2035494119	30.9227	0.03	146000000000	37.0913	0.03	4.85748e+08	28.8556	0.03	1000000000000	39.8631	ENSG00000189159	JPT1	Included
SE	chr1:153518229:153518282:-@chr1:153517946:153517994:-@chr1:153517130:153517285:-	-0.02	20.81	4.37921	-0.02	25.03	4.64559	-0.02	0.63	-0.666576	-0.01	0.11	-3.18442	ENSG00000196154	S100A4	Excluded
SE	chr12:133657037:133657658:+@chr12:133657859:133657915:+@chr12:133659689:133659815:+	-0.58	1000000000000	39.8631	-0.59	1000000000000	39.8631	-0.4	79.91	6.3203	-0.44	52377.1	15.6766	ENSG00000196387	ZNF140	Excluded
SE	chr22:42017994:42018090:+@chr22:42024122:42024234:+@chr22:42032117:42032255:+	-0.12	1000000000000	39.8631	-0.12	1000000000000	39.8631	-0.12	1000000000000	39.8631	-0.06	1000000000000	39.8631	ENSG00000196419	XRCC6	Excluded
SE	chr3:150126788:150129095:+@chr3:150140836:150140907:+@chr3:150174863:150174914:+	0.44	1000000000000	39.8631	0.42	25929358352	34.5939	0.17	1.99	0.992768	0.22	32.73	5.03254	ENSG00000196428	TSC22D2	Included
SE	chr17:27413456:27413595:-@chr17:27412622:27412666:-@chr17:27409334:27409456:-	-0.38	19.84	4.31034	-0.37	888.33	9.79495	-0.25	1.56	0.641546	-0.29	1.51	0.594549	ENSG00000196535	MYO18A	Excluded
SE	chr22:40820210:40820385:-@chr22:40819540:40819689:-@chr22:40816851:40817104:-	-0.32	119.62	6.90231	-0.32	35.25	5.13955	-0.17	0.86	-0.217591	-0.29	2.41	1.26903	ENSG00000196588	MRTFA	Excluded
SE	chr7:99117450:99117532:+@chr7:99117792:99117927:+@chr7:99123436:99124041:+	0.47	290.23	8.18105	0.46	222.8	7.79961	0.57	5726443815	32.415	0.2	1.06	0.0840643	ENSG00000196652	ZKSCAN5	Included
SE	chr11:118889853:118890027:+@chr11:118890860:118890963:+@chr11:118892470:118892596:+	-0.15	29.09	4.86245	-0.15	16.08	4.0072	-0.07	0.32	-1.64386	-0.11	1.02	0.0285692	ENSG00000196655	TRAPPC4	Excluded
SE	chrX:153583193:153583440:-@chrX:153582984:153583079:-@chrX:153582749:153582851:-	-0.03	483.55	8.91752	-0.04	1715005503	30.6756	-0.03	25442.2	14.6349	-0.02	0.49	-1.02915	ENSG00000196924	FLNA	Excluded
SE	chrX:153585802:153585991:-@chrX:153585619:153585642:-@chrX:153583193:153583440:-	-0.13	1000000000000	39.8631	-0.14	1000000000000	39.8631	-0.12	1000000000000	39.8631	-0.11	1000000000000	39.8631	ENSG00000196924	FLNA	Excluded
SE	chrX:153582283:153582411:-@chrX:153581922:153582095:-@chrX:153581664:153581825:-	-0.06	15074485093	33.8114	-0.05	1270.1	10.3107	-0.05	44032.8	15.4263	-0.02	0.19	-2.39593	ENSG00000196924	FLNA	Excluded
SE	chrX:153581140:153581292:-@chrX:153580921:153581043:-@chrX:153580549:153580815:-	-0.09	1000000000000	39.8631	-0.07	1000000000000	39.8631	-0.05	193000000000	37.4922	-0.01	0.13	-2.94342	ENSG00000196924	FLNA	Excluded
SE	chr2:210882197:210882283:+@chr2:210882514:210882611:+@chr2:210884393:210886291:+	0.32	2482.77	11.2777	0.35	167.76	7.39025	0.54	7.65954e+07	26.1908	0.23	25.2	4.65535	ENSG00000197713	RPE	Included
SE	chr18:74728788:74729011:-@chr18:74721805:74721882:-@chr18:74701912:74702016:-	0.66	33.27	5.05615	0.7	97.09	6.60125	0.59	7.32	2.87184	0.41	1.97	0.978196	ENSG00000197971	MBP	Included
SE	chr1:28908102:28908366:-@chr1:28907606:28907741:-@chr1:28907072:28907158:-	-0.54	1000000000000	39.8631	-0.56	1000000000000	39.8631	-0.51	5.77107e+07	25.7823	-0.46	10684455422	33.3148	ENSG00000197989	SNHG12	Excluded
SE	chr1:28908102:28908366:-@chr1:28907623:28907741:-@chr1:28907072:28907158:-	-0.46	1000000000000	39.8631	-0.46	1000000000000	39.8631	-0.4	1.23999e+06	20.2419	-0.38	1000000000000	39.8631	ENSG00000197989	SNHG12	Excluded
SE	chr17:61851567:61851736:+@chr17:61852468:61852538:+@chr17:61864394:61864630:+	-0.17	17554.4	14.0995	-0.16	1000000000000	39.8631	-0.15	72193.8	16.1396	-0.2	1000000000000	39.8631	ENSG00000198231	DDX42	Excluded
SE	chr17:61851567:61851736:+@chr17:61864394:61864630:+@chr17:61869772:61869922:+	-0.38	1000000000000	39.8631	-0.37	1000000000000	39.8631	-0.27	23646254752	34.4609	-0.06	0.25	-2	ENSG00000198231	DDX42	Excluded
SE	chr17:61875398:61875459:+@chr17:61876949:61876985:+@chr17:61877828:61877977:+	-0.64	1000000000000	39.8631	-0.66	1000000000000	39.8631	-0.55	171576299	27.3543	-0.54	81.5	6.34873	ENSG00000198231	DDX42	Excluded
SE	chr12:111806716:111806925:-@chr12:111803936:111804061:-@chr12:111798455:111801267:-	-0.39	103.1	6.6879	-0.37	9.14	3.19219	-0.36	28.27	4.8212	-0.42	941795	19.8451	ENSG00000198324	PHETA1	Excluded
SE	chr12:111806716:111806925:-@chr12:111803917:111804061:-@chr12:111798455:111801267:-	-0.46	764336	19.5438	-0.47	1000000000000	39.8631	-0.37	55182.1	15.7519	-0.43	6.74355e+07	26.007	ENSG00000198324	PHETA1	Excluded
SE	chr2:65561739:65561907:-@chr2:65561249:65561399:-@chr2:65559121:65559185:-	0.67	429819	18.7134	0.75	425508	18.6988	0.6	8714.24	13.0892	0.6	85.09	6.41092	ENSG00000198369	SPRED2	Included
SE	chr10:103557737:103557911:-@chr10:103553443:103553501:-@chr10:103552596:103552700:-	0.59	167.07	7.38431	0.58	26213.4	14.678	0.16	0.55	-0.862496	0.14	0.58	-0.785875	ENSG00000198408	OGA	Included
SE	chr10:103563492:103563776:-@chr10:103559999:103560157:-@chr10:103558599:103559212:-	-0.17	11384.1	13.4747	-0.17	108.04	6.75542	-0.12	3.91	1.96717	-0.07	0.84	-0.251539	ENSG00000198408	OGA	Excluded
SE	chr12:104682709:104682818:+@chr12:104703537:104703877:+@chr12:104705068:104705190:+	0.02	2527.73	11.3036	0.02	2579.97	11.3331	0.03	6.35013e+06	22.5984	0.04	4	2	ENSG00000198431	TXNRD1	Included
SE	chr12:104682709:104682818:+@chr12:104703537:104703728:+@chr12:104705068:104705190:+	0.03	17033.9	14.0561	0.03	8867.58	13.1143	0.03	68.52	6.09845	0.05	8.17	3.03034	ENSG00000198431	TXNRD1	Included
SE	chr11:57529234:57529518:+@chr11:57558857:57559145:+@chr11:57563049:57563201:+	0.38	5519.95	12.4304	0.39	2003.69	10.9684	0.25	30.21	4.91695	0.34	46.58	5.54164	ENSG00000198561	CTNND1	Included
SE	chr11:57529234:57529518:+@chr11:57558857:57559145:+@chr11:57561482:57561553:+	0.24	1513.97	10.5641	0.26	1585.71	10.6309	0.16	3.82	1.93357	0.2	5.18	2.37295	ENSG00000198561	CTNND1	Included
SE	chr6:31508099:31508441:-@chr6:31506540:31506632:-@chr6:31504277:31504460:-	-0.35	1000000000000	39.8631	-0.34	1000000000000	39.8631	-0.36	1000000000000	39.8631	-0.35	1000000000000	39.8631	ENSG00000198563	DDX39B	Excluded
SE	chr6:31508099:31508441:-@chr6:31506924:31507051:-@chr6:31506540:31506632:-	-0.23	1000000000000	39.8631	-0.22	1000000000000	39.8631	-0.19	1000000000000	39.8631	-0.23	1000000000000	39.8631	ENSG00000198563	DDX39B	Excluded
SE	chr2:237994084:237994685:+@chr2:237995375:237995439:+@chr2:237995770:237995840:+	0.2	1470.45	10.522	0.21	209.35	7.70977	0.28	5651355186	32.3959	0.27	15.1	3.91648	ENSG00000198612	COPS8	Included
SE	chr1:204511912:204512072:+@chr1:204513663:204513812:+@chr1:204515925:204516005:+	-0.49	29.06	4.86096	-0.51	43.01	5.4266	-0.34	2.16	1.11103	-0.18	0.69	-0.535332	ENSG00000198625	MDM4	Excluded
SE	chr20:33356267:33356389:-@chr20:33346608:33346736:-@chr20:33345023:33345907:-	-0.21	40096.9	15.2912	-0.22	815.34	9.67126	-0.17	20.98	4.39094	-0.14	0.91	-0.136062	ENSG00000198646	NCOA6	Excluded
SE	chr20:57089715:57089949:-@chr20:57088873:57089043:-@chr20:57045665:57045803:-	0.31	125.93	6.97648	0.31	26.09	4.70543	0.4	650.88	9.34625	0.17	0.9	-0.152003	ENSG00000198768	APCDD1L	Included
SE	chr3:193310933:193311198:+@chr3:193321289:193321346:+@chr3:193332512:193332830:+	0.17	110.54	6.78842	0.17	1041.36	10.0243	0.22	5.09916e+08	28.9257	0.2	38643.1	15.2379	ENSG00000198836	OPA1	Included
SE	chr15:91537637:91537804:-@chr15:91527923:91528055:-@chr15:91527248:91527370:-	-0.17	343.4	8.42375	-0.18	1484.31	10.5356	-0.16	73.35	6.19673	-0.1	3.34	1.73985	ENSG00000198901	PRC1	Excluded
SE	chr15:91537637:91537804:-@chr15:91527923:91528055:-@chr15:91524978:91525211:-	-0.37	1000000000000	39.8631	-0.35	1000000000000	39.8631	-0.36	1000000000000	39.8631	-0.24	1436801355	30.4202	ENSG00000198901	PRC1	Excluded
SE	chr15:91537637:91537804:-@chr15:91527248:91527370:-@chr15:91524978:91525211:-	-0.33	1000000000000	39.8631	-0.3	1000000000000	39.8631	-0.31	1000000000000	39.8631	-0.18	18.46	4.20633	ENSG00000198901	PRC1	Excluded
SE	chr15:91524978:91525211:-@chr15:91524729:91524899:-@chr15:91524114:91524263:-	-0.15	292.75	8.19353	-0.14	400.15	8.6444	-0.14	17329.9	14.081	-0.11	8.04	3.0072	ENSG00000198901	PRC1	Excluded
SE	chr17:6524108:6524318:-@chr17:6515239:6515468:-@chr17:6513314:6513480:-	-0.39	106.94	6.74066	-0.4	4189.29	12.0325	-0.61	1000000000000	39.8631	-0.47	6743.57	12.7193	ENSG00000198920	KIAA0753	Excluded
SE	chr1:244998639:244999058:+@chr1:245005246:245005360:+@chr1:245005497:245005560:+	-0.31	1000000000000	39.8631	-0.3	134000000000	36.9586	-0.35	1000000000000	39.8631	-0.19	10.68	3.41684	ENSG00000203667	COX20	Excluded
SE	chr10:51381762:51381846:+@chr10:51384299:51384357:+@chr10:51387653:51387763:+	-0.35	1.23124e+07	23.5536	-0.35	3.06591e+08	28.1917	-0.43	643000000000	39.2253	-0.24	2.06	1.04264	ENSG00000204152	TIMM23B	Excluded
SE	chr10:51371395:51371646:+@chr10:51374370:51374428:+@chr10:51381439:51381532:+	-0.16	90.38	6.49793	-0.16	296.23	8.21057	-0.25	1000000000000	39.8631	-0.18	275000000000	37.9985	ENSG00000204152	TIMM23B	Excluded
SE	chr6:32942239:32942542:+@chr6:32942798:32942889:+@chr6:32943161:32943298:+	-0.1	1000000000000	39.8631	-0.1	1000000000000	39.8631	-0.1	1000000000000	39.8631	-0.15	1000000000000	39.8631	ENSG00000204256	BRD2	Excluded
SE	chr11:104915119:104915385:-@chr11:104914210:104914272:-@chr11:104912053:104912446:-	0.4	50.93	5.67044	0.42	24441	14.577	0.25	3.01	1.58976	0.36	33.3	5.05745	ENSG00000204397	CARD16	Included
SE	chr6:30614816:30615080:+@chr6:30615383:30615623:+@chr6:30617335:30617736:+	0.23	167487	17.3537	0.24	181977	17.4734	0.14	14.3	3.83794	0.13	10.23	3.35473	ENSG00000204564	C6orf136	Included
SE	chr6:30619043:30619243:+@chr6:30620425:30620494:+@chr6:30620579:30620987:+	-0.29	2.54763e+08	27.9246	-0.28	2.7281e+08	28.0233	-0.25	27.97	4.80581	-0.23	2.43563e+06	21.2159	ENSG00000204564	C6orf136	Excluded
SE	chr6:30619043:30619243:+@chr6:30620425:30620505:+@chr6:30620579:30620987:+	-0.42	7277.66	12.8293	-0.39	2006.46	10.9704	-0.15	0.73	-0.454032	-0.3	21.34	4.41549	ENSG00000204564	C6orf136	Excluded
SE	chr6:30614816:30615080:+@chr6:30618771:30618859:+@chr6:30619043:30619243:+	-0.49	1694642577	30.6583	-0.5	55622.6	15.7634	-0.4	29.72	4.89336	-0.32	4.27	2.09424	ENSG00000204564	C6orf136	Excluded
SE	chr6:30539170:30539337:+@chr6:30545186:30545232:+@chr6:30545595:30545690:+	-0.23	1000000000000	39.8631	-0.23	1000000000000	39.8631	-0.17	71899.9	16.1337	-0.15	7.40794e+06	22.8206	ENSG00000204574	ABCF1	Excluded
SE	chr6:30525927:30525989:+@chr6:30529105:30529285:+@chr6:30529611:30529901:+	0.54	168127	17.3592	0.51	148.32	7.21257	0.6	360.15	8.49245	0.61	1614.55	10.6569	ENSG00000204576	PRR3	Included
SE	chr5:180668492:180668639:-@chr5:180667216:180667327:-@chr5:180666487:180666582:-	0.01	1000000000000	39.8631	0.01	78974720304	36.2007	0.01	0	0	0.02	4830.53	12.238	ENSG00000204628	RACK1	Included
SE	chr5:69366468:69366578:+@chr5:69367109:69367217:+@chr5:69372846:69373422:+	0.17	11183908857	33.3807	0.17	13220.6	13.6905	0.12	67.34	6.07339	0.18	178000000000	37.3703	ENSG00000205571	SMN2	Included
SE	chr21:40719305:40719409:-@chr21:40717756:40719218:-@chr21:40717072:40717200:-	-0.05	88.8	6.47249	-0.05	6.17	2.62527	-0.03	30.31	4.92172	-0.06	0.77	-0.37707	ENSG00000205581	HMGN1	Excluded
SE	chr16:2317664:2317858:-@chr16:2316111:2316217:-@chr16:2314574:2314761:-	0.22	1.77376e+06	20.7584	0.22	13245.6	13.6932	0.23	2.4657e+06	21.2336	0.2	575.33	9.16825	ENSG00000205937	RNPS1	Included
SE	chr3:45746627:45746701:+@chr3:45748272:45748399:+@chr3:45750990:45751139:+	-0.41	2854.23	11.4789	-0.46	1481.45	10.5328	-0.2	1.03	0.0426443	-0.24	0.81	-0.304006	ENSG00000211456	SACM1L	Excluded
SE	chr2:122513121:122513421:+@chr2:122514816:122515010:+@chr2:122516286:122516382:+	-0.71	1000000000000	39.8631	-0.71	1000000000000	39.8631	-0.67	1000000000000	39.8631	-0.58	1000000000000	39.8631	ENSG00000211460	TSN	Excluded
SE	chr2:122513121:122513421:+@chr2:122518985:122519100:+@chr2:122520581:122520660:+	-0.39	51.33	5.68173	-0.3	5.99	2.58256	-0.18	0.78	-0.358454	-0.19	0.96	-0.0588937	ENSG00000211460	TSN	Excluded
SE	chr2:122513121:122513421:+@chr2:122516286:122516382:+@chr2:122518985:122519100:+	-0.4	6.54617e+07	25.9641	-0.38	819.89	9.67929	-0.21	4.25	2.08746	-0.3	662.6	9.37199	ENSG00000211460	TSN	Excluded
SE	chr2:122513121:122513421:+@chr2:122514816:122514909:+@chr2:122516286:122516382:+	-0.42	1000000000000	39.8631	-0.41	1000000000000	39.8631	-0.38	1000000000000	39.8631	-0.24	1000000000000	39.8631	ENSG00000211460	TSN	Excluded
SE	chr19:50432583:50432988:-@chr19:50430951:50431072:-@chr19:50410084:50413141:-	-0.12	1.79819e+06	20.7781	-0.12	2791.11	11.4466	-0.12	2.6908e+06	21.3596	-0.16	1000000000000	39.8631	ENSG00000213024	NUP62	Excluded
SE	chr19:50432583:50432988:-@chr19:50430951:50431105:-@chr19:50410084:50413141:-	-0.12	1000000000000	39.8631	-0.12	1000000000000	39.8631	-0.14	1000000000000	39.8631	-0.17	1000000000000	39.8631	ENSG00000213024	NUP62	Excluded
SE	chr2:30457271:30457373:+@chr2:30479568:30479669:+@chr2:30480299:30482899:+	0.37	362652	18.4682	0.35	90625.3	16.4676	0.32	57.2	5.83794	0.36	5033008211	32.2288	ENSG00000213626	LBH	Included
SE	chr7:150065879:150066030:+@chr7:150066760:150066957:+@chr7:150068317:150071133:+	0.18	65.93	6.04286	0.17	88.15	6.46189	0.22	1326.74	10.3737	0.17	91.85	6.52121	ENSG00000214022	REPIN1	Included
SE	chr7:150065879:150066030:+@chr7:150066831:150066957:+@chr7:150068317:150071133:+	0.17	46487	15.5045	0.16	96.64	6.59455	0.17	6967.47	12.7664	0.13	71.86	6.16712	ENSG00000196456	ZNF775	Included
SE	chr11:847201:847300:+@chr11:850288:850367:+@chr11:862550:862741:+	0.16	25.97	4.69877	0.16	102.92	6.68538	0.22	3722316343	31.7936	0.15	227.34	7.82871	ENSG00000214063	TSPAN4	Included
SE	chr3:183966570:183966759:-@chr3:183963501:183963600:-@chr3:183963256:183963403:-	-0.48	1000000000000	39.8631	-0.47	1000000000000	39.8631	-0.37	1000000000000	39.8631	-0.42	1000000000000	39.8631	ENSG00000214160	ALG3	Excluded
SE	chr3:183966533:183966759:-@chr3:183963501:183963600:-@chr3:183963256:183963403:-	-0.34	1000000000000	39.8631	-0.33	1000000000000	39.8631	-0.24	25047168805	34.5439	-0.29	25096538825	34.5468	ENSG00000214160	ALG3	Excluded
SE	chr7:100895176:100895593:-@chr7:100887288:100887420:-@chr7:100884111:100884187:-	-0.22	51.46	5.68538	-0.22	18.82	4.23419	-0.18	1.64	0.713696	-0.17	69.29	6.11458	ENSG00000214253	FIS1	Excluded
SE	chr3:50327991:50328110:-@chr3:50327819:50327903:-@chr3:50327601:50327725:-	-0.13	52.06	5.7021	-0.13	10.22	3.35332	-0.09	0.85	-0.234465	-0.04	0.18	-2.47393	ENSG00000214706	IFRD2	Excluded
SE	chr5:73207100:73207400:+@chr5:73218912:73218989:+@chr5:73236669:73237818:+	0.26	119.52	6.90111	0.27	166.01	7.37513	0.34	148786	17.1829	0.29	1000000000000	39.8631	ENSG00000214944	ARHGEF28	Included
SE	chrX:41202469:41202604:+@chrX:41202990:41203075:+@chrX:41203283:41203381:+	-0.35	48098194427	35.4853	-0.35	3.2852e+06	21.6475	-0.4	121000000000	36.8108	-0.21	11.72	3.5509	ENSG00000215301	DDX3X	Excluded
SE	chr17:79782163:79782281:-@chr17:79781288:79781389:-@chr17:79781085:79781187:-	-0.21	211435	17.6899	-0.21	3.95675e+07	25.2378	-0.22	9059.19	13.1452	-0.13	3.12	1.64155	ENSG00000225663	FAM195B	Excluded
SE	chr1:109633403:109633504:+@chr1:109635512:109635643:+@chr1:109637039:109639554:+	-0.12	30127325339	34.8104	-0.12	33658.6	15.0387	-0.15	1000000000000	39.8631	-0.11	2.6535e+06	21.3395	ENSG00000215717	TMEM167B	Excluded
SE	chr17:6915736:6916080:+@chr17:6916638:6916854:+@chr17:6916985:6917061:+	0.39	20.75	4.37504	0.38	210.1	7.71493	0.13	0.47	-1.08927	0.22	1.7	0.765535	ENSG00000219200	RNASEK	Included
SE	chr8:26196406:26196503:+@chr8:26197419:26197489:+@chr8:26211984:26212149:+	0.2	404.95	8.6616	0.19	229.04	7.83946	0.12	8.6	3.10434	0.14	1.93	0.948601	ENSG00000221914	PPP2R2A	Included
SE	chr17:15580490:15580594:-@chr17:15562116:15562190:-@chr17:15554405:15555260:-	0.62	489.94	8.93646	0.54	14.09	3.8166	0.09	0.39	-1.35845	0.57	4.76	2.25096	ENSG00000221926	TRIM16	Included
SE	chr1:1325610:1325751:-@chr1:1324006:1324123:-@chr1:1323334:1323445:-	0.08	90.34	6.49729	0.08	30.27	4.91982	0.05	0.41	-1.2863	0.1	3	1.58496	ENSG00000221978	CCNL2	Included
SE	chr1:1325610:1325751:-@chr1:1324330:1324427:-@chr1:1323334:1323445:-	0.16	4.04495e+06	21.9477	0.16	8071813267	32.9102	0.09	6.33	2.66221	0.03	0.11	-3.18442	ENSG00000221978	CCNL2	Included
SE	chr2:87754974:87755164:+@chr2:87779742:87779942:+@chr2:87820726:87821030:+	0.14	1000000000000	39.8631	0.14	1000000000000	39.8631	0.13	1000000000000	39.8631	0.12	1000000000000	39.8631	ENSG00000222041	CYTOR	Included
SE	chr2:87754974:87755164:+@chr2:87779742:87780126:+@chr2:87820726:87821030:+	0.06	1000000000000	39.8631	0.06	1000000000000	39.8631	0.05	1000000000000	39.8631	0.03	1000000000000	39.8631	ENSG00000222041	CYTOR	Included
SE	chr2:87754974:87755164:+@chr2:87769669:87769823:+@chr2:87779742:87779942:+	0.15	1000000000000	39.8631	0.16	1000000000000	39.8631	0.15	1000000000000	39.8631	0.12	62810996092	35.8703	ENSG00000222041	CYTOR	Included
SE	chr2:87754974:87755164:+@chr2:87769669:87769823:+@chr2:87820726:87821030:+	0.09	1000000000000	39.8631	0.09	1000000000000	39.8631	0.09	1000000000000	39.8631	0.07	1000000000000	39.8631	ENSG00000222041	CYTOR	Included
SE	chr2:87754974:87755164:+@chr2:87769669:87769823:+@chr2:87772259:87772404:+	0.27	1000000000000	39.8631	0.28	1000000000000	39.8631	0.25	1000000000000	39.8631	0.65	54649.8	15.7379	ENSG00000222041	CYTOR	Included
SE	chr2:87769669:87769823:+@chr2:87779742:87779942:+@chr2:87820726:87821030:+	0.19	294122	18.1661	0.2	303605	18.2118	0.16	20.76	4.37573	0.21	8636.33	13.0762	ENSG00000222041	CYTOR	Included
SE	chr2:87769669:87769823:+@chr2:87779742:87780126:+@chr2:87820726:87821030:+	0.06	2.4404e+06	21.2187	0.06	2.75552e+07	24.7158	0.06	340.29	8.41062	0.04	0.66	-0.599462	ENSG00000222041	CYTOR	Included
SE	chr19:12184846:12184972:+@chr19:12185176:12185236:+@chr19:12186127:12188626:+	-0.52	93.47	6.54643	-0.55	1141961938	30.0889	-0.56	22867.2	14.481	-0.47	78.16	6.28836	ENSG00000223547	ZNF844	Excluded
SE	chr7:75042067:75042210:+@chr7:75043918:75044076:+@chr7:75044163:75044301:+	-0.47	234.46	7.8732	-0.54	6126.63	12.5809	-0.42	2.76	1.46467	-0.1	0.56	-0.836501	ENSG00000223705	NSUN5P1	Excluded
SE	chr17:43552466:43553092:-@chr17:43545575:43545959:-@chr17:43535535:43535805:-	-0.21	161.92	7.33914	-0.23	567.38	9.14817	-0.15	3.64	1.86394	-0.13	6.37	2.67129	ENSG00000225190	PLEKHM1	Excluded
SE	chr15:59960302:59960337:-@chr15:59957549:59957641:-@chr15:59955062:59956319:-	0.7	48341019611	35.4925	0.73	7.94585e+07	26.2437	0.44	365.71	8.51456	0.38	771.91	9.59229	ENSG00000140299	BNIP2	Included
SE	chr1:24738:24891:-@chr1:18268:18369:-@chr1:17915:18061:-	-0.46	7949.45	12.9566	-0.44	133.51	7.0608	-0.5	895.67	9.80682	-0.35	11.38	3.50843	ENSG00000227232	WASH7P	Excluded
SE	chr1:24738:24891:-@chr1:18268:18366:-@chr1:17915:18061:-	-0.44	5508.43	12.4274	-0.44	2.96908e+06	21.5016	-0.49	3.56984e+06	21.7674	-0.52	1.05135e+08	26.6477	ENSG00000227232	WASH7P	Excluded
SE	chr1:24738:24891:-@chr1:18268:18379:-@chr1:17915:18061:-	-0.54	1000000000000	39.8631	-0.51	3448.94	11.7519	-0.51	2.43738e+07	24.5388	-0.45	1120.63	10.1301	ENSG00000227232	WASH7P	Excluded
SE	chr12:56510559:56510583:+@chr12:56510973:56510995:+@chr12:56511266:56511616:+	-0.11	1000000000000	39.8631	-0.11	1000000000000	39.8631	-0.07	1000000000000	39.8631	-0.02	1000000000000	39.8631	ENSG00000229117	RPL41	Excluded
SE	chr7:45025620:45025696:-@chr7:45023956:45024025:-@chr7:45023421:45023645:-	-0.81	1000000000000	39.8631	-0.8	1000000000000	39.8631	-0.71	1000000000000	39.8631	-0.71	1000000000000	39.8631	ENSG00000232956	SNHG15	Excluded
SE	chr7:45026124:45026259:-@chr7:45023956:45024025:-@chr7:45023421:45023645:-	-0.57	214000000000	37.6385	-0.55	1000000000000	39.8631	-0.5	902000000000	39.7137	-0.6	1000000000000	39.8631	ENSG00000232956	SNHG15	Excluded
SE	chr12:112279131:112280706:-@chr12:112278137:112278281:-@chr12:112277574:112277807:-	-0.16	159.23	7.31497	-0.15	9.62	3.26604	-0.08	0.63	-0.666576	-0.06	0.25	-2	ENSG00000234608	MAPKAPK5-AS1	Excluded
SE	chr6:28303859:28304152:-@chr6:28297080:28297491:-@chr6:28295160:28295310:-	-0.67	27.54	4.78346	-0.63	470055	18.8425	-0.45	1.67	0.739848	-0.31	2.03	1.02148	ENSG00000235109	ZSCAN31	Excluded
SE	chr11:66384053:66384528:+@chr11:66391372:66391439:+@chr11:66391685:66393149:+	0.06	33.69	5.07425	0.07	22.73	4.50653	0.03	1.23	0.298658	0.04	3.16	1.65992	ENSG00000239306	RBM14	Included
SE	chr17:49230897:49231023:+@chr17:49231586:49231805:+@chr17:49233012:49233141:+	-0.02	46440977942	35.4347	-0.02	1000000000000	39.8631	-0.03	1000000000000	39.8631	-0.04	402.65	8.65338	ENSG00000239672	NME1	Excluded
SE	chr22:18368644:18368817:-@chr22:18367041:18367124:-@chr22:18354603:18354789:-	0.2	31.42	4.97361	0.19	13.79	3.78555	0.19	1.56	0.641546	0.19	1.32	0.400538	ENSG00000243156	MICAL3	Included
SE	chr20:34284299:34284382:-@chr20:34280171:34280292:-@chr20:34278335:34278487:-	0.29	5.78409e+06	22.4637	0.29	70.56	6.14078	0.3	2613.54	11.3518	0.53	25.73	4.68538	ENSG00000244005	NFS1	Included
SE	chr20:34284299:34284382:-@chr20:34280171:34280218:-@chr20:34278335:34278487:-	0.37	2125.44	11.0535	0.36	8789.31	13.1015	0.24	3.27	1.70929	0.53	146.45	7.19426	ENSG00000244005	NFS1	Included
SE	chr14:19925240:19925333:-@chr14:19921359:19921470:-@chr14:19919492:19919629:-	-0.39	110.68	6.79025	-0.38	70.24	6.13422	-0.27	1.83	0.871844	-0.38	5.94	2.57046	ENSG00000244306	DUXAP10	Excluded
SE	chr20:48729644:48729735:-@chr20:48713020:48713357:-@chr20:48700666:48700791:-	-0.34	5740.85	12.487	-0.34	240.28	7.90857	-0.06	0.29	-1.78588	-0.21	1.66	0.731183	ENSG00000244687	UBE2V1	Excluded
SE	chr20:48729644:48729735:-@chr20:48713209:48713357:-@chr20:48700666:48700791:-	-0.09	2837.95	11.4706	-0.09	8605.6	13.0711	-0.01	0.06	-4.05889	-0.03	0.15	-2.73697	ENSG00000244687	UBE2V1	Excluded
SE	chr20:48729644:48729735:-@chr20:48713209:48713348:-@chr20:48700666:48700791:-	-0.21	35169.2	15.102	-0.21	20626	14.3322	-0.05	0.18	-2.47393	-0.14	3.77	1.91456	ENSG00000244687	UBE2V1	Excluded
SE	chr8:67837672:67837777:-@chr8:67834849:67834960:-@chr8:67834559:67834627:-	-0.16	64.03	6.00068	-0.16	18.69	4.22419	-0.2	31784997604	34.8876	-0.08	0.75	-0.415037	ENSG00000245910	SNHG6	Excluded
SE	chr8:67834849:67834960:-@chr8:67834559:67834627:-@chr8:67834165:67834349:-	-0.12	8.18628e+07	26.2867	-0.12	11024	13.4284	-0.16	300000000000	38.1275	-0.1	2.7	1.43296	ENSG00000245910	SNHG6	Excluded
SE	chr8:129108764:129108900:+@chr8:129111616:129111819:+@chr8:129113226:129113499:+	0.21	506927	18.9514	0.22	2.64429e+06	21.3344	0.3	286233	18.1268	0.38	1.65434e+08	27.3017	ENSG00000249859	PVT1	Included
SE	chr8:128951754:128951922:+@chr8:128996150:128996450:+@chr8:129001408:129001537:+	0.41	47729.8	15.5426	0.41	5.04844e+06	22.2674	0.4	128.92	7.01033	0.34	2.58	1.36737	ENSG00000249859	PVT1	Included
SE	chr5:304292:304336:+@chr5:311408:311517:+@chr5:314532:315089:+	-0.34	39.45	5.30195	-0.33	3179.71	11.6347	-0.33	24.05	4.58796	-0.2	1.72	0.782409	ENSG00000249915	PDCD6	Excluded
SE	chr5:311408:311517:+@chr5:313816:313965:+@chr5:314532:315089:+	0.49	1000000000000	39.8631	0.5	1000000000000	39.8631	0.52	1000000000000	39.8631	0.43	1000000000000	39.8631	ENSG00000063438	AHHR	Included
SE	chr3:9854932:9855029:+@chr3:9859329:9862425:+@chr3:9867484:9867632:+	-0.55	22.28	4.47768	-0.52	121.49	6.92469	-0.54	18.22	4.18745	-0.67	1008.12	9.97745	ENSG00000214021	TTLL3	Excluded
SE	chr19:58057825:58059361:-@chr19:58055019:58055951:-@chr19:58053208:58054611:-	0.41	113.57	6.82744	0.42	1.28449e+07	23.6147	0.22	1.24	0.31034	0.49	982000000000	39.8374	ENSG00000251369	ZNF550	Included
SE	chr11:82708266:82708366:-@chr11:82705081:82705164:-@chr11:82698629:82698812:-	-0.46	719.62	9.49109	-0.44	173.85	7.4417	-0.48	24.09	4.59036	-0.48	5.64	2.4957	ENSG00000254698	RAB30	Excluded
SE	chr11:82708266:82708366:-@chr11:82705081:82705148:-@chr11:82698629:82698812:-	-0.57	153.15	7.2588	-0.57	411.56	8.68496	-0.63	22.11	4.46663	-0.45	3.17	1.66448	ENSG00000254698	RAB30	Excluded
SE	chr11:57529234:57529518:+@chr11:57556509:57556627:+@chr11:57558966:57559145:+	-0.39	471.72	8.88179	-0.36	411.97	8.6864	-0.15	0.66	-0.599462	-0.05	0.43	-1.21759	ENSG00000198561	CTNND1	Excluded
SE	chr11:121972155:121972394:-@chr11:121971082:121971114:-@chr11:121959811:121962448:-	0.29	1000000000000	39.8631	0.27	25.08	4.64847	0.21	5.7	2.51096	0.41	64.39	6.00876	ENSG00000255248	MIR100HG	Included
SE	chr1:19238457:19238577:-@chr1:19237878:19237970:-@chr1:19236836:19236966:-	-0.38	1000000000000	39.8631	-0.38	1000000000000	39.8631	-0.3	1000000000000	39.8631	-0.11	0.79	-0.340075	ENSG00000255275	IFFO2	Excluded
SE	chr14:104029299:104029461:+@chr14:104037960:104038157:+@chr14:104053611:104053701:+	-0.42	1000000000000	39.8631	-0.42	1000000000000	39.8631	-0.32	32927.1	15.007	-0.16	1.08	0.111031	ENSG00000256053	APOPT1	Excluded
SE	chr14:104029299:104029461:+@chr14:104029552:104029716:+@chr14:104037960:104038157:+	0.11	1000000000000	39.8631	0.11	1000000000000	39.8631	0.08	1246008262	30.2147	0.09	23419	14.5154	ENSG00000126214	KLC1	Included
SE	chr14:104037960:104038157:+@chr14:104040444:104040507:+@chr14:104053611:104053701:+	-0.29	286.5	8.16239	-0.28	728.2	9.50819	-0.34	2.49648e+07	24.5734	-0.18	3.52	1.81558	ENSG00000256053	APOPT1	Excluded
SE	chr11:118955587:118955776:+@chr11:118958965:118959018:+@chr11:118959345:118959417:+	-0.35	721.93	9.49572	-0.33	112206	16.7758	-0.18	44.92	5.48929	-0.2	163.21	7.35059	ENSG00000256269	HMBS	Excluded
SE	chr17:62479036:62479116:-@chr17:62477363:62477563:-@chr17:62476406:62476506:-	0.43	155.89	7.28438	0.38	44.69	5.48188	0.42	78.28	6.29057	0.19	0.77	-0.37707	ENSG00000256525	POLG2	Included
SE	chr11:61205097:61205320:+@chr11:61205476:61205585:+@chr11:61213413:61214239:+	-0.15	399.91	8.64353	-0.15	1777.68	10.7958	-0.16	19.47	4.28318	-0.2	597000000000	39.1198	ENSG00000167985	SDHAF2	Excluded
SE	chr12:53853056:53853187:+@chr12:53854115:53854209:+@chr12:53854799:53854927:+	0.14	1000000000000	39.8631	0.13	1000000000000	39.8631	0.14	1000000000000	39.8631	0.12	4.96192e+07	25.5644	ENSG00000197111	PCBP2	Included
SE	chr12:56215785:56215971:-@chr12:56214023:56214233:-@chr12:56197413:56197512:-	-0.6	334.36	8.38526	-0.57	90.13	6.49394	-0.31	1.7	0.765535	-0.17	0.78	-0.358454	ENSG00000257390	RP11-762I7.5	Excluded
SE	chr14:65390709:65390844:+@chr14:65392725:65392798:+@chr14:65398856:65402084:+	-0.35	1.03485e+06	19.981	-0.35	122239	16.8993	-0.07	0.29	-1.78588	-0.19	1.74	0.799087	ENSG00000125954	CHURC1-FNTB	Excluded
SE	chr14:65390709:65390844:+@chr14:65392728:65392798:+@chr14:65398856:65402084:+	-0.25	189.22	7.56392	-0.24	285.86	8.15916	-0.01	0.19	-2.39593	-0.13	1.1	0.137504	ENSG00000125954	CHURC1-FNTB	Excluded
SE	chr17:6919814:6920004:+@chr17:6920229:6920333:+@chr17:6920576:6920843:+	-0.21	11107.4	13.4392	-0.19	9330.6	13.1878	-0.1	1.26	0.333424	-0.08	0.45	-1.152	ENSG00000258315	C17orf49	Excluded
SE	chr14:68151732:68151921:-@chr14:68129746:68129907:-@chr14:68129194:68129252:-	0.45	85.52	6.41819	0.45	24.08	4.58976	0.35	2.98	1.57531	0.13	0.62	-0.68966	ENSG00000258466	RP11-1012A1.4	Included
SE	chr14:74353318:74353618:+@chr14:74358730:74358911:+@chr14:74360500:74360635:+	-0.49	1000000000000	39.8631	-0.48	1000000000000	39.8631	-0.46	1000000000000	39.8631	-0.18	146686	17.1624	ENSG00000258653	RP5-1021I20.4	Excluded
SE	chr14:74353318:74353618:+@chr14:74358730:74358810:+@chr14:74360500:74360635:+	-0.66	1000000000000	39.8631	-0.65	1000000000000	39.8631	-0.64	1000000000000	39.8631	-0.35	15561.2	13.9257	ENSG00000258653	RP5-1021I20.4	Excluded
SE	chr14:62211423:62211531:+@chr14:62212409:62212535:+@chr14:62213652:62214977:+	-0.28	1000000000000	39.8631	-0.28	1000000000000	39.8631	-0.22	1000000000000	39.8631	-0.23	1000000000000	39.8631	ENSG00000258964	RP11-618G20.1	Excluded
SE	chr17:7481145:7481234:+@chr17:7481438:7481562:+@chr17:7481660:7482324:+	-0.17	1000000000000	39.8631	-0.16	1000000000000	39.8631	-0.16	1000000000000	39.8631	-0.17	1000000000000	39.8631	ENSG00000264772	SNORA67	Excluded
SE	chr17:7481145:7481234:+@chr17:7481545:7481562:+@chr17:7481660:7482324:+	-0.38	1000000000000	39.8631	-0.38	1000000000000	39.8631	-0.42	1000000000000	39.8631	-0.45	1000000000000	39.8631	ENSG00000264772	SNORA67	Excluded
SE	chr17:7481145:7481234:+@chr17:7481483:7481562:+@chr17:7481660:7482324:+	-0.06	1000000000000	39.8631	-0.06	1000000000000	39.8631	-0.05	1000000000000	39.8631	-0.04	1000000000000	39.8631	ENSG00000264772	SNORA67	Excluded
SE	chr21:33975471:33975602:-@chr21:33974582:33974677:-@chr21:33973984:33974283:-	-0.22	13226.7	13.6912	-0.21	1.31914e+08	26.975	-0.16	42.36	5.40463	-0.09	0.5	-1	ENSG00000159079	C21orf59	Excluded
SE	chr6:8097500:8097700:-@chr6:8095611:8095728:-@chr6:8090419:8090514:-	0.08	41.11	5.36142	0.08	242.63	7.92261	0.08	2099.47	11.0358	0.09	436.9	8.77116	ENSG00000265818	EEF1E1-BLOC1S5	Included
SE	chr19:52900715:52901010:-@chr19:52899863:52900005:-@chr19:52899569:52899752:-	0.45	27.83	4.79857	0.37	4.58	2.19535	0.59	21.83	4.44824	0.01	0.63	-0.666576	ENSG00000269834	ZNF528-AS1	Included
SE	chr1:32377297:32377427:-@chr1:32375639:32375713:-@chr1:32372022:32374561:-	-0.28	1000000000000	39.8631	-0.28	1000000000000	39.8631	-0.29	1000000000000	39.8631	-0.24	1000000000000	39.8631	ENSG00000184007	PTP4A2	Excluded
SE	chr1:32381496:32381588:-@chr1:32375639:32375713:-@chr1:32372022:32374561:-	-0.11	97.5	6.60733	-0.11	9255.05	13.176	-0.14	1.99072e+08	27.5687	-0.09	7.92	2.9855	ENSG00000184007	PTP4A2	Excluded
SE	chr1:32384571:32385259:-@chr1:32381496:32381588:-@chr1:32377297:32377427:-	-0.17	1000000000000	39.8631	-0.16	1000000000000	39.8631	-0.1	105.42	6.72	-0.14	1000000000000	39.8631	ENSG00000184007	PTP4A2	Excluded
SE	chr1:19949968:19950077:+@chr1:19951886:19952126:+@chr1:19952881:19956315:+	0.06	1000000000000	39.8631	0.06	1000000000000	39.8631	0.07	1000000000000	39.8631	0.09	1000000000000	39.8631	ENSG00000270136	MICOS10-NBL1	Included
RI	chr7:127229539-127229648:+@chr7:127230120-127230191:+	-0.07	1000000000000	39.8631	-0.07	1000000000000	39.8631	-0.05	1000000000000	39.8631	-0.14	7.86	2.97453	ENSG00000004059	ARF5	Excluded
RI	chr19:18699805-18699887:+@chr19:18700289-18700493:+	-0.32	71.54	6.16068	-0.32	106.11	6.72942	-0.42	236000000000	37.7805	-0.37	39.75	5.31288	ENSG00000006015	REX1BD	Excluded
RI	chr19:18701664-18701743:+@chr19:18702918-18703146:+	-0.03	236592	17.852	-0.03	5029.7	12.2963	-0.03	1435.44	10.4873	-0.04	15.83	3.98459	ENSG00000006015	REX1BD	Excluded
RI	chr17:45885765-45885557:-@chr17:45885202-45884739:-	-0.62	9.677e+06	23.2061	-0.6	1000000000000	39.8631	-0.63	52661.7	15.6845	-0.56	57.54	5.84649	ENSG00000006025	OSBPL7	Excluded
RI	chr8:134488843-134488521:-@chr8:134488317-134487962:-	-0.22	1000000000000	39.8631	-0.21	1000000000000	39.8631	-0.25	1000000000000	39.8631	-0.28	1000000000000	39.8631	ENSG00000008513	ST3GAL1	Excluded
RI	chr1:231487050-231487317:+@chr1:231488356-231490769:+	0.26	147.25	7.20212	0.28	128.94	7.01056	0.29	268936	18.0369	0.3	1.43563e+06	20.4533	ENSG00000010072	SPRTN	Included
RI	chr1:231487050-231487317:+@chr1:231488356-231489989:+	0.23	113.94	6.83213	0.26	250.52	7.96878	0.23	6799.42	12.7312	0.27	1514.84	10.5649	ENSG00000010072	SPRTN	Included
RI	chr19:15514526-15514469:-@chr19:15514366-15514286:-	-0.41	23.13	4.53169	-0.38	3.83	1.93734	-0.18	0.55	-0.862496	-0.16	0.93	-0.104697	ENSG00000011243	AKAP8L	Excluded
RI	chr12:31242337-31242424:+@chr12:31242774-31243028:+	-0.56	9.95683e+07	26.5692	-0.53	2.63624e+06	21.3301	-0.3	6.11	2.61117	-0.54	10.45	3.38543	ENSG00000013573	DDX11	Excluded
RI	chr12:31242337-31242424:+@chr12:31242820-31243028:+	-0.18	33.48	5.06523	-0.17	1533.44	10.5826	-0.11	2.71	1.43829	-0.18	155.33	7.27919	ENSG00000013573	DDX11	Excluded
RI	chr12:31241978-31242085:+@chr12:31242820-31243028:+	-0.38	2.50183e+07	24.5765	-0.39	2.13756e+06	21.0275	-0.15	52.78	5.72192	-0.4	3561.1	11.7981	ENSG00000013573	DDX11	Excluded
RI	chr12:31256511-31256665:+@chr12:31256741-31257725:+	-0.26	92092.7	16.4908	-0.26	29239594	24.8014	-0.2	133.84	7.06437	-0.32	587000000000	39.0935	ENSG00000013573	DDX11	Excluded
RI	chr12:31242337-31242424:+@chr12:31242825-31243028:+	-0.56	2.21174e+06	21.0768	-0.58	7014.76	12.7762	-0.29	4.34	2.1177	-0.67	3.30559e+06	21.6565	ENSG00000013573	DDX11	Excluded
RI	chr1:149902857-149902684:-@chr1:149902439-149902257:-	-0.4	1000000000000	39.8631	-0.4	1000000000000	39.8631	-0.29	1000000000000	39.8631	-0.53	1000000000000	39.8631	ENSG00000014914	MTMR11	Excluded
RI	chr10:17277168-17277388:+@chr10:17277845-17278378:+	-0.02	1000000000000	39.8631	-0.02	379795	18.5349	-0.01	0.2	-2.32193	-0.05	1000000000000	39.8631	ENSG00000026025	VIM	Excluded
RI	chr9:139744465-139744589:+@chr9:139744958-139745012:+	-0.51	36051.2	15.1378	-0.56	1445.53	10.4974	-0.31	2.14	1.09761	-0.34	1.41	0.495695	ENSG00000054148	PHPT1	Excluded
RI	chr12:96674663-96674586:-@chr12:96674057-96672039:-	-0.3	1.08607e+08	26.6945	-0.29	2.75644e+07	24.7163	-0.22	141.82	7.14792	-0.3	7910352265	32.8811	ENSG00000059758	CDK17	Excluded
RI	chr3:38168191-38168001:-@chr3:38167372-38167317:-	-0.25	25.24	4.65764	-0.27	402.83	8.65403	-0.27	349.64	8.44973	-0.45	196.56	7.61883	ENSG00000060971	ACAA1	Excluded
RI	chrX:149931038-149931210:+@chrX:149932985-149933575:+	-0.29	14166.2	13.7902	-0.31	25891.1	14.6602	-0.44	1000000000000	39.8631	-0.24	95186.4	16.5385	ENSG00000063601	MTMR1	Excluded
RI	chr19:19106089-19105953:-@chr19:19105295-19105175:-	-0.29	1.05262e+08	26.6494	-0.29	161000000000	37.2275	-0.19	68.1	6.08958	-0.69	1000000000000	39.8631	ENSG00000064607	SUGP2	Excluded
RI	chr19:3573690-3573798:+@chr19:3574381-3574584:+	-0.05	4936.45	12.2693	-0.05	373470	18.5106	-0.02	0.45	-1.152	-0.06	2.81	1.49057	ENSG00000064961	HMG20B	Excluded
RI	chr19:3573690-3573798:+@chr19:3574368-3574584:+	-0.15	246.92	7.9479	-0.15	9.35	3.22497	-0.1	1.5	0.584963	-0.34	30.84	4.94673	ENSG00000064961	HMG20B	Excluded
RI	chr19:3573690-3573798:+@chr19:3574339-3574584:+	-0.2	10746.7	13.3916	-0.19	14013.3	13.7745	-0.1	0.77	-0.37707	-0.32	17.42	4.12267	ENSG00000064961	HMG20B	Excluded
RI	chr10:1090111-1089939:-@chr10:1089333-1089241:-	0.27	1000000000000	39.8631	0.28	1000000000000	39.8631	0.29	1000000000000	39.8631	0.3	1000000000000	39.8631	ENSG00000067064	IDI1	Included
RI	chr17:40714092-40714237:+@chr17:40714630-40715340:+	-0.47	1000000000000	39.8631	-0.46	1000000000000	39.8631	-0.44	1000000000000	39.8631	-0.46	1000000000000	39.8631	ENSG00000068120	COASY	Excluded
RI	chr3:48732854-48732523:-@chr3:48731673-48730884:-	-0.32	1000000000000	39.8631	-0.3	3.33892e+08	28.3148	-0.16	3.73	1.89918	-0.29	3349687	21.6756	ENSG00000068745	IP6K2	Excluded
RI	chr3:48732851-48732523:-@chr3:48731673-48730884:-	-0.3	5684724590	32.4044	-0.31	1.5513e+08	27.2089	-0.16	3.86	1.9486	-0.29	1.70167e+06	20.6985	ENSG00000068745	IP6K2	Excluded
RI	chr3:48732854-48732523:-@chr3:48732257-48732127:-	-0.26	15160580909	33.8196	-0.25	1.76476e+08	27.3949	-0.14	1.89	0.918386	-0.29	5.4036e+08	29.0093	ENSG00000068745	IP6K2	Excluded
RI	chr19:45261503-45261670:+@chr19:45261981-45262098:+	-0.1	176000000000	37.3531	-0.09	150.61	7.23467	-0.02	0.14	-2.8365	-0.14	1.82	0.863938	ENSG00000069399	BCL3	Excluded
RI	chr8:101734114-101733962:-@chr8:101733847-101733619:-	-0.07	29.6	4.88753	-0.07	37.24	5.21878	-0.03	0.22	-2.18442	-0.03	0.2	-2.32193	ENSG00000070756	PABPC1	Excluded
RI	chr8:101734315-101733957:-@chr8:101733680-101733619:-	-0.08	128710	16.9738	-0.07	1284.76	10.3273	-0.05	3.91	1.96717	-0.02	0.2	-2.32193	ENSG00000070756	PABPC1	Excluded
RI	chr16:58149361-58149173:-@chr16:58148824-58148714:-	0.07	1340.1	10.3881	0.08	20063.1	14.2923	0.05	698.5	9.44812	0.06	6.82	2.76977	ENSG00000070761	CFAP20	Included
RI	chr6:170892276-170892145:-@chr6:170891353-170890835:-	0.22	58.3	5.86542	0.22	71.67	6.1633	0.18	6.82	2.76977	0.2	17.01	4.08831	ENSG00000071994	PDCD2	Included
RI	chr17:7124085-7124149:+@chr17:7124243-7124377:+	-0.1	9719.05	13.2466	-0.1	954959	19.8651	-0.08	646.98	9.33758	-0.17	2.34	1.22651	ENSG00000072778	ACADVL	Excluded
RI	chr17:7127132-7127194:+@chr17:7127287-7127388:+	-0.08	89.08	6.47703	-0.08	696.41	9.44379	-0.02	0.09	-3.47393	-0.19	0.78	-0.358454	ENSG00000072778	ACADVL	Excluded
RI	chr17:7125986-7126184:+@chr17:7126452-7126556:+	-0.16	1000000000000	39.8631	-0.16	1000000000000	39.8631	-0.13	1000000000000	39.8631	-0.24	1000000000000	39.8631	ENSG00000072778	ACADVL	Excluded
RI	chr17:7123783-7123848:+@chr17:7123923-7123995:+	-0.3	54.2	5.76022	-0.31	33.6	5.07039	-0.18	1.85	0.887525	-0.4	1.26	0.333424	ENSG00000072778	ACADVL	Excluded
RI	chr17:7123441-7123516:+@chr17:7123783-7123995:+	-0.38	5.62655e+08	29.0677	-0.38	2.29179e+08	27.7719	-0.26	3.25	1.70044	-0.22	1.12	0.163499	ENSG00000072778	ACADVL	Excluded
RI	chr12:125271049-125270903:-@chr12:125267357-125267229:-	-0.01	131.5	7.03892	-0.01	96.96	6.59932	-0.02	8083371656	32.9123	-0.05	7.36057e+06	22.8114	ENSG00000073060	SCARB1	Excluded
RI	chr11:85988960-85989033:+@chr11:85989441-85989785:+	0.12	45.22	5.49889	0.14	235380	17.8446	0.07	12.63	3.65878	0.05	25.21	4.65592	ENSG00000074266	EED	Included
RI	chr12:98987403-98987518:+@chr12:98987757-98987913:+	0.24	31.79	4.9905	0.23	26.02	4.70155	0.22	50.16	5.64847	0.15	1	0	ENSG00000075415	SLC25A3	Included
RI	chr12:98987464-98987518:+@chr12:98987753-98987913:+	0.06	10468.7	13.3538	0.06	196105	17.5813	0.06	1000000000000	39.8631	0.03	39977.3	15.2869	ENSG00000075415	SLC25A3	Included
RI	chr12:98987403-98987518:+@chr12:98987753-98987913:+	0.06	30.15	4.91409	0.06	70.14	6.13217	0.08	78019373959	36.1831	0.04	456.07	8.83311	ENSG00000075415	SLC25A3	Included
RI	chr7:150938739-150938578:-@chr7:150937608-150937511:-	0.6	3188.45	11.6386	0.55	38.11	5.2521	0.28	1.86	0.895303	0.03	0.49	-1.02915	ENSG00000082014	SMARCD3	Included
RI	chr17:46127969-46128181:+@chr17:46128479-46128990:+	-0.09	82347604070	36.261	-0.09	106000000000	36.6239	-0.08	144.32	7.17313	-0.09	1000000000000	39.8631	ENSG00000082641	NFE2L1	Excluded
RI	chr2:61713097-61712903:-@chr2:61711240-61711072:-	0.02	26924.8	14.7166	0.02	122948	16.9077	0.02	446843	18.7694	0.02	95.95	6.58421	ENSG00000082898	XPO1	Included
RI	chr7:134132813-134132732:-@chr7:134132133-134132050:-	-0.04	4.78137e+07	25.5109	-0.04	176729	17.4312	-0.03	32009.2	14.9662	-0.11	1.91	0.933573	ENSG00000085662	AKR1B1	Excluded
RI	chr17:26521608-26521734:+@chr17:26523206-26523407:+	-0.69	38142867169	35.1507	-0.75	1000000000000	39.8631	-0.58	10.62	3.40871	-0.2	0.62	-0.68966	ENSG00000087095	NLK	Excluded
RI	chr20:4162736-4162970:+@chr20:4163130-4163495:+	-0.55	1000000000000	39.8631	-0.54	1000000000000	39.8631	-0.57	1000000000000	39.8631	-0.61	1000000000000	39.8631	ENSG00000088826	SMOX	Excluded
RI	chr12:121784808-121784699:-@chr12:121783834-121783642:-	-0.02	1404024412	30.3869	-0.02	154469	17.237	-0.02	710.59	9.47287	-0.04	2.82024e+07	24.7493	ENSG00000089053	ANAPC5	Excluded
RI	chr12:121868272-121868145:-@chr12:121867966-121867312:-	-0.42	1000000000000	39.8631	-0.43	115000000000	36.7393	-0.16	1.18	0.238787	-0.31	156.74	7.29223	ENSG00000089094	KDM2B	Excluded
RI	chr16:31196260-31196500:+@chr16:31199646-31199678:+	-0.14	1000000000000	39.8631	-0.14	1000000000000	39.8631	-0.06	14776.9	13.8511	-0.12	1000000000000	39.8631	ENSG00000089280	FUS	Excluded
RI	chr14:94524243-94524168:-@chr14:94521530-94521342:-	-0.01	1000000000000	39.8631	-0.01	1000000000000	39.8631	-0.01	0	0	-0.01	1000000000000	39.8631	ENSG00000089737	DDX24	Excluded
RI	chr4:1330649-1330782:+@chr4:1332214-1332405:+	0.49	1000000000000	39.8631	0.51	1000000000000	39.8631	0.62	1000000000000	39.8631	0.57	1000000000000	39.8631	ENSG00000090316	MAEA	Included
RI	chr4:1330649-1330782:+@chr4:1332210-1332405:+	0.23	1000000000000	39.8631	0.24	1000000000000	39.8631	0.26	1000000000000	39.8631	0.27	1000000000000	39.8631	ENSG00000090316	MAEA	Included
RI	chrX:48673369-48673458:+@chrX:48673791-48673897:+	-0.3	165.52	7.37086	-0.3	801.29	9.64618	-0.36	40.35	5.3345	-0.37	2.07	1.04963	ENSG00000094631	HDAC6	Excluded
RI	chr10:28899637-28899750:+@chr10:28900703-28900851:+	-0.03	1000000000000	39.8631	-0.03	1000000000000	39.8631	-0.02	1.10141e+07	23.3929	-0.05	1000000000000	39.8631	ENSG00000095787	WAC	Excluded
RI	chr10:70096956-70097090:+@chr10:70098260-70098444:+	-0.04	1000000000000	39.8631	-0.04	1000000000000	39.8631	-0.03	223000000000	37.6982	-0.04	1000000000000	39.8631	ENSG00000096746	HNRNPH3	Excluded
RI	chr19:1244314-1244439:+@chr19:1244736-1244824:+	-0.21	99.58	6.63778	-0.21	19.25	4.26679	-0.11	0.99	-0.0144996	-0.2	4.1	2.03562	ENSG00000099624	ATP5F1D	Excluded
RI	chr19:1244314-1244439:+@chr19:1244736-1244823:+	-0.2	24.77	4.63052	-0.19	49.85	5.63952	-0.12	1.7	0.765535	-0.2	3.27	1.70929	ENSG00000099624	ATP5F1D	Excluded
RI	chr22:22317265-22317119:-@chr22:22316974-22316801:-	-0.26	27.33	4.77241	-0.28	2049.23	11.0009	-0.09	0.56	-0.836501	-0.03	0.17	-2.55639	ENSG00000100038	TOP3B	Excluded
RI	chr22:51021283-51020678:-@chr22:51020291-51020178:-	-0.65	1000000000000	39.8631	-0.64	1000000000000	39.8631	-0.54	1000000000000	39.8631	-0.55	1000000000000	39.8631	ENSG00000254413	CHKB-CPT1B	Excluded
RI	chr22:51020786-51020678:-@chr22:51020291-51020178:-	-0.74	1000000000000	39.8631	-0.77	1000000000000	39.8631	-0.55	3.89888e+06	21.8946	-0.52	23.84	4.57531	ENSG00000100288	CHKB	Excluded
RI	chr22:36661197-36662181:+@chr22:36662881-36663571:+	-0.38	9304.47	13.1837	-0.39	492.65	8.94442	-0.17	1.5	0.584963	-0.24	2.86	1.51602	ENSG00000100342	APOL1	Excluded
RI	chr22:40803021-40803332:+@chr22:40803417-40803572:+	-0.4	130.17	7.02425	-0.37	17.12	4.09761	-0.17	1.78	0.831877	-0.17	0.8	-0.321928	ENSG00000100359	SGSM3	Excluded
RI	chr22:40803205-40803332:+@chr22:40803417-40803572:+	-0.32	59.53	5.89554	-0.3	8.44	3.07724	-0.13	0.74	-0.434403	-0.17	1.04	0.0565835	ENSG00000100359	SGSM3	Excluded
RI	chr22:46751341-46751485:+@chr22:46752739-46753234:+	-0.1	57.72	5.851	-0.1	18.46	4.20633	-0.08	5	2.32193	-0.13	624.63	9.28686	ENSG00000100416	TRMU	Excluded
RI	chr22:50181535-50181225:-@chr22:50181142-50181038:-	-0.66	40214704946	35.227	-0.63	9.0546e+07	26.4321	-0.27	1.5	0.584963	-0.34	5.54	2.46989	ENSG00000100425	BRD1	Excluded
RI	chr22:50684521-50684339:-@chr22:50684256-50684104:-	-0.21	55.87	5.804	-0.21	26.06	4.70377	-0.14	1.07	0.0976108	-0.14	1.04	0.0565835	ENSG00000100429	HDAC10	Excluded
RI	chr14:23468365-23468263:-@chr14:23467950-23467636:-	-0.5	1231.76	10.2665	-0.44	23.86	4.57652	-0.19	0.85	-0.234465	-0.42	114.84	6.84348	ENSG00000100802	C14orf93	Excluded
RI	chr14:20923385-20923487:+@chr14:20923737-20923862:+	-0.29	9.43168e+07	26.491	-0.29	17587.9	14.1023	-0.11	0.71	-0.494109	-0.35	1944.32	10.925	ENSG00000100823	APEX1	Excluded
RI	chr20:33530809-33530734:-@chr20:33530430-33530291:-	-0.13	1000000000000	39.8631	-0.13	1000000000000	39.8631	-0.12	2.09257e+08	27.6407	-0.26	23.98	4.58376	ENSG00000100983	GSS	Excluded
RI	chr20:57563969-57564076:+@chr20:57564543-57564695:+	-0.06	1000000000000	39.8631	-0.06	1000000000000	39.8631	-0.04	9.48	3.24489	-0.12	109130	16.7357	ENSG00000101158	NELFCD	Excluded
RI	chr20:57568679-57568819:+@chr20:57569165-57569294:+	-0.05	1000000000000	39.8631	-0.06	1000000000000	39.8631	-0.02	9.26	3.21101	-0.05	414.17	8.69408	ENSG00000101158	NELFCD	Excluded
RI	chr20:57568679-57568730:+@chr20:57569165-57569294:+	-0.5	31.28	4.96717	-0.49	8.79	3.13586	-0.35	5.97	2.57773	-0.09	0.64	-0.643856	ENSG00000101158	NELFCD	Excluded
RI	chr20:61918916-61920848:+@chr20:61921030-61921140:+	-0.34	1000000000000	39.8631	-0.35	1000000000000	39.8631	-0.44	1000000000000	39.8631	-0.36	1000000000000	39.8631	ENSG00000101199	ARFGAP1	Excluded
RI	chrX:48759510-48760072:+@chrX:48760205-48760361:+	0.33	1000000000000	39.8631	0.35	1000000000000	39.8631	0.34	1000000000000	39.8631	0.28	6.85571e+07	26.0308	ENSG00000102103	PQBP1	Included
RI	chrX:153608302-153608379:+@chrX:153608594-153608727:+	-0.07	534.23	9.06132	-0.07	994.28	9.95751	-0.06	3.42	1.774	-0.12	0.95	-0.0740006	ENSG00000102119	EMD	Excluded
RI	chrX:54841681-54842123:+@chrX:54842314-54842440:+	-0.17	1000000000000	39.8631	-0.17	1000000000000	39.8631	-0.09	3.19	1.67356	-0.14	1000000000000	39.8631	ENSG00000102316	MAGED2	Excluded
RI	chrX:48433949-48434055:+@chrX:48434203-48434471:+	-0.64	1000000000000	39.8631	-0.61	1000000000000	39.8631	-0.49	1.17078e+07	23.481	-0.63	1000000000000	39.8631	ENSG00000102317	RBM3	Excluded
RI	chrX:48433949-48434471:+@chrX:48434702-48434807:+	-0.32	89.67	6.48655	-0.32	47.5	5.56986	-0.29	19.33	4.27277	-0.21	5.58	2.48027	ENSG00000102317	RBM3	Excluded
RI	chr16:67864451-67864293:-@chr16:67863991-67863668:-	-0.56	1000000000000	39.8631	-0.57	1000000000000	39.8631	-0.57	1000000000000	39.8631	-0.59	1000000000000	39.8631	ENSG00000102901	CENPT	Excluded
RI	chr16:67865261-67865119:-@chr16:67864451-67863668:-	-0.35	1000000000000	39.8631	-0.37	1000000000000	39.8631	-0.27	887000000000	39.6899	-0.18	531.74	9.05458	ENSG00000102901	CENPT	Excluded
RI	chr16:68331137-68331379:+@chr16:68332394-68335722:+	-0.39	1000000000000	39.8631	-0.4	1000000000000	39.8631	-0.43	1000000000000	39.8631	-0.35	1000000000000	39.8631	ENSG00000103064	SLC7A6	Excluded
RI	chr16:3073969-3073848:-@chr16:3073531-3073234:-	0.27	1000000000000	39.8631	0.28	1000000000000	39.8631	0.29	1000000000000	39.8631	0.3	1000000000000	39.8631	ENSG00000103145	HCFC1R1	Included
RI	chr16:3073531-3073475:-@chr16:3073362-3073234:-	0.29	670.38	9.38884	0.29	8730.16	13.0918	0.4	1000000000000	39.8631	0.49	30855802298	34.8448	ENSG00000103145	HCFC1R1	Included
RI	chr16:779009-779088:+@chr16:779288-779715:+	-0.35	82.72	6.37016	-0.36	1137.33	10.1514	-0.28	4.7	2.23266	-0.29	5.84	2.54597	ENSG00000103253	HAGHL	Excluded
RI	chr8:42176788-42176939:+@chr8:42178253-42178362:+	-0.47	33.51	5.06652	-0.47	21.31	4.41346	-0.15	0.7	-0.514573	-0.32	3.15	1.65535	ENSG00000104365	IKBKB	Excluded
RI	chr19:12767501-12767385:-@chr19:12766693-12766508:-	-0.12	1000000000000	39.8631	-0.12	1000000000000	39.8631	-0.1	1000000000000	39.8631	-0.18	1000000000000	39.8631	ENSG00000104774	MAN2B1	Excluded
RI	chr19:11456981-11456684:-@chr19:11456304-11456196:-	-0.3	1000000000000	39.8631	-0.31	1000000000000	39.8631	-0.22	9.32	3.22033	-0.29	11560.4	13.4969	ENSG00000105518	TMEM205	Excluded
RI	chr1:1275029-1274962:-@chr1:1274819-1274667:-	-0.25	31.09	4.95838	-0.25	88.52	6.46793	-0.14	0.75	-0.415037	-0.4	2.98	1.57531	ENSG00000107404	DVL1	Excluded
RI	chr17:38319734-38319855:+@chr17:38320139-38320419:+	-0.17	45.38	5.50398	-0.14	5.46	2.4489	-0.1	1.29	0.367371	-0.28	2936834788	31.4516	ENSG00000108349	CASC3	Excluded
RI	chr17:46051766-46051814:+@chr17:46052538-46052703:+	-0.64	1000000000000	39.8631	-0.65	400194	18.6103	-0.64	3.51881e+06	21.7467	-0.32	2.28	1.18903	ENSG00000108465	CDK5RAP3	Excluded
RI	chr17:46052880-46053004:+@chr17:46053235-46053379:+	-0.37	3.75387e+07	25.1619	-0.38	1.42724e+07	23.7667	-0.41	126.86	6.98709	-0.49	1000000000000	39.8631	ENSG00000108465	CDK5RAP3	Excluded
RI	chr17:46051766-46051814:+@chr17:46052525-46052703:+	-0.36	1000000000000	39.8631	-0.37	1000000000000	39.8631	-0.31	1000000000000	39.8631	-0.51	1000000000000	39.8631	ENSG00000108465	CDK5RAP3	Excluded
RI	chr17:46052880-46053019:+@chr17:46053235-46053379:+	-0.62	1000000000000	39.8631	-0.62	1000000000000	39.8631	-0.47	1000000000000	39.8631	-0.57	1000000000000	39.8631	ENSG00000108465	CDK5RAP3	Excluded
RI	chr17:46050885-46051059:+@chr17:46051297-46051397:+	-0.34	125607	16.9386	-0.34	212915	17.6999	-0.45	10.02	3.32481	-0.6	3911.7	11.9336	ENSG00000108465	CDK5RAP3	Excluded
RI	chr17:46050885-46051016:+@chr17:46051297-46051397:+	-0.11	1000000000000	39.8631	-0.11	1000000000000	39.8631	-0.11	1.38625e+08	27.0466	-0.19	1000000000000	39.8631	ENSG00000108465	CDK5RAP3	Excluded
RI	chr17:61898475-61898390:-@chr17:61898298-61898199:-	0.27	58518.9	15.8366	0.27	34580.7	15.0777	0.15	35.61	5.15421	0.08	0.45	-1.152	ENSG00000108592	FTSJ3	Included
RI	chr17:62498187-62498128:-@chr17:62496891-62496667:-	-0.04	1000000000000	39.8631	-0.05	1000000000000	39.8631	-0.01	1000000000000	39.8631	-0.08	1000000000000	39.8631	ENSG00000108654	DDX5	Excluded
RI	chr17:30807507-30807649:+@chr17:30807771-30808042:+	0.09	3.28145e+06	21.6459	0.1	45405.2	15.4706	0.08	1636.75	10.6766	0.06	3.24	1.69599	ENSG00000108671	PSMD11	Included
RI	chr17:30807507-30807649:+@chr17:30807771-30807980:+	0.09	6.82903e+06	22.7032	0.09	329.55	8.36435	0.07	636.51	9.31404	0.06	3.35	1.74416	ENSG00000108671	PSMD11	Included
RI	chr17:48827862-48828055:+@chr17:48829561-48830072:+	-0.33	1000000000000	39.8631	-0.32	1000000000000	39.8631	-0.18	1000000000000	39.8631	-0.37	1000000000000	39.8631	ENSG00000108848	LUC7L3	Excluded
RI	chr4:2934936-2934833:-@chr4:2934485-2934327:-	-0.11	1000000000000	39.8631	-0.11	1000000000000	39.8631	-0.06	1000000000000	39.8631	-0.13	20801633479	34.276	ENSG00000109736	MFSD10	Excluded
RI	chr4:2933663-2933552:-@chr4:2933192-2933102:-	-0.47	23.69	4.56621	-0.44	7.32	2.87184	-0.12	0.92	-0.120294	-0.38	1.53	0.613532	ENSG00000109736	MFSD10	Excluded
RI	chr11:67810413-67810498:+@chr11:67810838-67810964:+	-0.65	1000000000000	39.8631	-0.64	1000000000000	39.8631	-0.55	1000000000000	39.8631	-0.66	6.33385e+06	22.5947	ENSG00000110719	TCIRG1	Excluded
RI	chr11:67815114-67815271:+@chr11:67815349-67815439:+	-0.31	1000000000000	39.8631	-0.31	1000000000000	39.8631	-0.13	2.48	1.31034	-0.29	58539.9	15.8371	ENSG00000110719	TCIRG1	Excluded
RI	chr12:51375586-51375422:-@chr12:51373841-51373566:-	-0.53	7321.88	12.838	-0.52	475.97	8.89473	-0.23	1.45	0.536053	-0.37	48.79	5.60851	ENSG00000110911	SLC11A2	Excluded
RI	chr12:124091979-124092209:+@chr12:124093227-124093376:+	-0.19	5875.5	12.5205	-0.19	18.66	4.22188	-0.1	0.7	-0.514573	-0.31	7.25	2.85798	ENSG00000111364	DDX55	Excluded
RI	chr6:160103670-160103506:-@chr6:160100330-160100096:-	-0.61	1000000000000	39.8631	-0.61	1000000000000	39.8631	-0.6	1000000000000	39.8631	-0.53	1000000000000	39.8631	ENSG00000112096	SOD2	Excluded
RI	chr6:33168603-33168715:+@chr6:33169019-33169433:+	-0.45	1000000000000	39.8631	-0.45	1000000000000	39.8631	-0.43	1000000000000	39.8631	-0.4	1000000000000	39.8631	ENSG00000112473	SLC39A7	Excluded
RI	chr6:33382502-33382606:+@chr6:33382743-33382921:+	-0.32	633.19	9.30649	-0.31	4326.68	12.079	-0.33	2233.99	11.1254	-0.34	9557.85	13.2225	ENSG00000112511	PHF1	Excluded
RI	chr6:33386065-33385646:-@chr6:33385472-33385258:-	-0.13	3990.8	11.9625	-0.13	185.15	7.53255	-0.1	12.77	3.67469	-0.13	1541.67	10.5903	ENSG00000112514	CUTA	Excluded
RI	chr6:33386065-33385864:-@chr6:33385472-33385258:-	-0.2	1000000000000	39.8631	-0.2	1000000000000	39.8631	-0.15	1000000000000	39.8631	-0.2	1000000000000	39.8631	ENSG00000112514	CUTA	Excluded
RI	chr6:33386065-33385736:-@chr6:33385472-33385258:-	-0.19	1000000000000	39.8631	-0.19	1000000000000	39.8631	-0.16	1000000000000	39.8631	-0.13	1636.36	10.6763	ENSG00000112514	CUTA	Excluded
RI	chr6:163984452-163984751:+@chr6:163986978-163999628:+	0.64	1000000000000	39.8631	0.64	1000000000000	39.8631	0.61	1000000000000	39.8631	0.62	1000000000000	39.8631	ENSG00000112531	QKI	Included
RI	chr6:163984452-163984751:+@chr6:163986978-163991177:+	0.61	1000000000000	39.8631	0.6	1000000000000	39.8631	0.59	1000000000000	39.8631	0.58	1000000000000	39.8631	ENSG00000112531	QKI	Included
RI	chr6:43109910-43110037:+@chr6:43111160-43111358:+	-0.26	753873	19.524	-0.27	2770.69	11.436	-0.1	0.65	-0.621488	-0.14	1.18	0.238787	ENSG00000112655	PTK7	Excluded
RI	chr6:43109910-43110037:+@chr6:43111155-43111358:+	-0.07	1.84174e+07	24.1346	-0.08	1000000000000	39.8631	-0.03	9.27	3.21257	-0.06	15.81	3.98277	ENSG00000112655	PTK7	Excluded
RI	chr6:43163807-43164003:+@chr6:43164383-43164600:+	-0.27	384.34	8.58624	-0.29	935.26	9.86922	-0.18	11.88	3.57046	-0.34	432.73	8.75732	ENSG00000112659	CUL9	Excluded
RI	chr6:4060647-4060920:+@chr6:4061249-4061381:+	-0.31	1000000000000	39.8631	-0.32	1000000000000	39.8631	-0.36	1000000000000	39.8631	-0.56	1000000000000	39.8631	ENSG00000112739	PRPF4B	Excluded
RI	chr6:4060647-4060878:+@chr6:4061249-4061381:+	-0.47	392766	18.5833	-0.5	2.58387e+06	21.3011	-0.4	334.1	8.38414	-0.22	4.28	2.09761	ENSG00000112739	PRPF4B	Excluded
RI	chr5:178045779-178044345:-@chr5:178043949-178043883:-	-0.66	1000000000000	39.8631	-0.65	1000000000000	39.8631	-0.46	3.19	1.67356	-0.57	8.74	3.12763	ENSG00000113240	CLK4	Excluded
RI	chr3:183705705-183705558:-@chr3:183702682-183701541:-	-0.33	52119.5	15.6695	-0.34	242401	17.887	-0.28	4.13151e+06	21.9782	-0.32	14890627791	33.7937	ENSG00000114770	ABCC5	Excluded
RI	chr3:42674093-42674315:+@chr3:42675072-42675227:+	-0.29	18516.8	14.1765	-0.28	92773	16.5014	-0.21	72.59	6.1817	-0.33	552493	19.0756	ENSG00000114857	NKTR	Excluded
RI	chr2:98275466-98275342:-@chr2:98275106-98274890:-	-0.3	1000000000000	39.8631	-0.3	1000000000000	39.8631	-0.22	554263	19.0802	-0.33	1000000000000	39.8631	ENSG00000115073	ACTR1B	Excluded
RI	chr2:74756409-74756259:-@chr2:74756062-74755878:-	-0.18	1000000000000	39.8631	-0.18	1000000000000	39.8631	-0.13	1000000000000	39.8631	-0.27	1000000000000	39.8631	ENSG00000115307	AUP1	Excluded
RI	chr2:99225042-99225189:+@chr2:99226219-99226502:+	0.06	1000000000000	39.8631	0.07	1000000000000	39.8631	0.05	16133.6	13.9778	0.04	70.45	6.13853	ENSG00000115446	UNC50	Included
RI	chr2:151344209-151344063:-@chr2:151343969-151343782:-	-0.3	1000000000000	39.8631	-0.29	1000000000000	39.8631	-0.24	1000000000000	39.8631	-0.35	1000000000000	39.8631	ENSG00000115963	RND3	Excluded
RI	chr2:43519361-43519243:-@chr2:43518907-43518835:-	-0.53	923.97	9.8517	-0.65	17.02	4.08916	-0.14	0.93	-0.104697	-0.14	0.69	-0.535332	ENSG00000115970	THADA	Excluded
RI	chr1:180165397-180165734:+@chr1:180166468-180167169:+	-0.07	1000000000000	39.8631	-0.07	1000000000000	39.8631	-0.09	1000000000000	39.8631	-0.08	1000000000000	39.8631	ENSG00000116260	QSOX1	Excluded
RI	chr1:207940358-207940540:+@chr1:207943666-207943707:+	-0.04	1000000000000	39.8631	-0.03	1000000000000	39.8631	-0.02	1000000000000	39.8631	-0.14	1000000000000	39.8631	ENSG00000117335	CD46	Excluded
RI	chr1:43213083-43212943:-@chr1:43212523-43212046:-	-0.06	29.36	4.87578	-0.07	89.19	6.47881	-0.07	115101	16.8125	-0.07	3326850892	31.6315	ENSG00000117385	P3H1	Excluded
RI	chr1:43213083-43212924:-@chr1:43212523-43212006:-	-0.1	20.42	4.35191	-0.1	10.78	3.43029	-0.09	8.45	3.07895	-0.1	320017	18.2878	ENSG00000117385	P3H1	Excluded
RI	chr1:43213083-43212943:-@chr1:43212523-43212006:-	-0.06	83.51	6.38388	-0.06	69.81	6.12536	-0.08	18.59	4.21645	-0.07	1000000000000	39.8631	ENSG00000117385	P3H1	Excluded
RI	chr1:44442698-44442888:+@chr1:44443653-44443967:+	0.03	1.07119e+07	23.3527	0.03	1.65578e+08	27.3029	0.03	1000000000000	39.8631	0.03	1000000000000	39.8631	ENSG00000117410	ATP6V0B	Included
RI	chr1:25571792-25571641:-@chr1:25570124-25570041:-	-0.56	3.41849e+06	21.7049	-0.58	362380091	28.4329	-0.56	1.71667e+06	20.7112	-0.72	2413362129	31.1684	ENSG00000117616	RSRP1	Excluded
RI	chr1:25571792-25571641:-@chr1:25570715-25570041:-	-0.31	244.64	7.93452	-0.36	111.63	6.80258	-0.18	1.52	0.604071	-0.12	0.73	-0.454032	ENSG00000117616	RSRP1	Excluded
RI	chr6:79912106-79911993:-@chr6:79911443-79910962:-	-0.09	1000000000000	39.8631	-0.09	940000000000	39.7744	-0.07	5166.51	12.335	-0.14	1000000000000	39.8631	ENSG00000118418	HMGN3	Excluded
RI	chr6:79912106-79912034:-@chr6:79911443-79910962:-	-0.09	3.60597e+06	21.782	-0.09	5607.75	12.4532	-0.04	7.88	2.9782	-0.13	1000000000000	39.8631	ENSG00000118418	HMGN3	Excluded
RI	chr14:73577539-73577863:+@chr14:73578236-73578510:+	-0.04	364000000000	38.4037	-0.04	6484775377	32.5944	-0.01	0.06	-4.05889	-0.02	0.15	-2.73697	ENSG00000119707	RBM25	Excluded
RI	chr2:27885148-27885046:-@chr2:27884255-27883851:-	-0.18	1000000000000	39.8631	-0.19	1000000000000	39.8631	-0.12	93.17	6.54179	-0.23	1000000000000	39.8631	ENSG00000119760	SUPT7L	Excluded
RI	chr5:135382024-135382184:+@chr5:135382540-135382704:+	-0.06	1000000000000	39.8631	-0.06	5.52619e+07	25.7198	-0.05	95.74	6.58105	-0.07	119.94	6.90617	ENSG00000120708	TGFBI	Excluded
RI	chr5:135382024-135382245:+@chr5:135382540-135382704:+	-0.33	5574243724	32.3761	-0.34	5877.3	12.5209	-0.2	3.32	1.73118	-0.2	22.68	4.50335	ENSG00000120708	TGFBI	Excluded
RI	chr10:58120144-58120054:-@chr10:58119902-58119779:-	-0.16	1.41788e+08	27.0792	-0.16	106000000000	36.6205	-0.07	0.91	-0.136062	-0.25	2.07	1.04963	ENSG00000122952	ZWINT	Excluded
RI	chr19:12780569-12780707:+@chr19:12780791-12780894:+	0.52	1000000000000	39.8631	0.51	1000000000000	39.8631	0.48	1000000000000	39.8631	0.13	0.56	-0.836501	ENSG00000123154	WDR83	Included
RI	chr12:53689623-53689725:+@chr12:53690028-53690059:+	-0.31	23.59	4.5601	-0.24	17.88	4.16027	-0.04	0.2	-2.32193	-0.27	1.33	0.411426	ENSG00000123349	PFDN5	Excluded
RI	chr12:56360615-56360908:+@chr12:56361641-56361718:+	-0.06	1000000000000	39.8631	-0.06	1000000000000	39.8631	-0.04	1000000000000	39.8631	-0.09	1000000000000	39.8631	ENSG00000123374	CDK2	Excluded
RI	chr17:8192961-8192892:-@chr17:8191750-8191082:-	-0.34	1267.47	10.3077	-0.33	9.59	3.26153	-0.27	4.2	2.07039	-0.31	3.52	1.81558	ENSG00000125434	SLC25A35	Excluded
RI	chr1:155580032-155580123:+@chr1:155580216-155580351:+	0.22	3.66353e+08	28.4487	0.21	2.43243e+06	21.214	0.13	1.87	0.903038	0.26	6.35	2.66676	ENSG00000125459	MSTO1	Included
RI	chr13:113832601-113832488:-@chr13:113832322-113831925:-	-0.23	42.25	5.40088	-0.22	30.9	4.94953	-0.3	2.34438e+06	21.1608	-0.31	126.57	6.98379	ENSG00000126226	PCID2	Excluded
RI	chr13:113832601-113832488:-@chr13:113832290-113831925:-	-0.22	35.11	5.13381	-0.21	37.6	5.23266	-0.24	51.06	5.67412	-0.24	17.42	4.12267	ENSG00000126226	PCID2	Excluded
RI	chr16:838931-839125:+@chr16:839210-839360:+	-0.27	144.85	7.17842	-0.28	1012.16	9.98322	-0.17	8.34	3.06005	-0.34	264.08	8.04483	ENSG00000127586	CHTF18	Excluded
RI	chr22:20077192-20077334:+@chr22:20077499-20077781:+	-0.18	4985.17	12.2834	-0.19	150.11	7.22988	-0.08	0.46	-1.12029	-0.15	2.29	1.19535	ENSG00000128191	DGCR8	Excluded
RI	chr2:190647849-190647740:-@chr2:190647328-190647148:-	-0.16	92.11	6.52529	-0.17	146.35	7.19328	-0.11	5.02	2.32769	-0.32	21.68	4.43829	ENSG00000128699	ORMDL1	Excluded
RI	chr11:14536037-14535949:-@chr11:14535433-14535363:-	0.04	1.99055e+08	27.5686	0.04	7.61905e+06	22.8612	0.09	3.04266e+07	24.8588	0.23	10.25	3.35755	ENSG00000256206	PSMA1	Included
RI	chr19:45394477-45394571:+@chr19:45394667-45394946:+	-0.19	14494.9	13.8233	-0.18	951.97	9.89477	-0.07	0.42	-1.25154	-0.04	0.16	-2.64386	ENSG00000130204	TOMM40	Excluded
RI	chr15:101827215-101827113:-@chr15:101826006-101825931:-	-0.62	341.22	8.41456	-0.61	54.62	5.77136	-0.44	10.87	3.44228	-0.39	3.84	1.94111	ENSG00000131876	SNRPA1	Excluded
RI	chr1:155885755-155885664:-@chr1:155884111-155882836:-	-0.11	1000000000000	39.8631	-0.12	1000000000000	39.8631	-0.06	1000000000000	39.8631	-0.18	1000000000000	39.8631	ENSG00000132680	KHDC4	Excluded
RI	chr13:107212005-107211780:-@chr13:107209479-107209396:-	-0.08	1000000000000	39.8631	-0.09	1000000000000	39.8631	-0.07	1000000000000	39.8631	-0.06	1000000000000	39.8631	ENSG00000134884	ARGLU1	Excluded
RI	chr13:111299586-111299448:-@chr13:111298437-111298314:-	-0.07	838832	19.678	-0.08	12250.8	13.5806	-0.05	20.23	4.33842	-0.08	2.07	1.04963	ENSG00000134905	CARS2	Excluded
RI	chr11:128844897-128844019:-@chr11:128843327-128842348:-	0.26	67.09	6.06803	0.24	24.91	4.63865	0.17	2.29	1.19535	0.28	318.26	8.31406	ENSG00000134909	ARHGAP32	Included
RI	chr11:124955850-124955914:+@chr11:124958015-124959131:+	-0.08	1000000000000	39.8631	-0.08	1000000000000	39.8631	-0.03	4.32	2.11103	-0.09	1000000000000	39.8631	ENSG00000134955	SLC37A2	Excluded
RI	chr12:58139959-58140039:+@chr12:58140372-58140503:+	0.61	1000000000000	39.8631	0.6	1000000000000	39.8631	0.72	1000000000000	39.8631	0.52	8.73	3.12598	ENSG00000135452	TSPAN31	Included
RI	chr6:109773604-109773449:-@chr6:109772903-109772803:-	-0.18	24.59	4.62	-0.18	30.94	4.9514	-0.14	71.11	6.15198	-0.66	1000000000000	39.8631	ENSG00000135596	MICAL1	Excluded
RI	chr1:180080132-180080330:+@chr1:180081572-180082515:+	-0.52	1000000000000	39.8631	-0.52	1000000000000	39.8631	-0.61	1000000000000	39.8631	-0.48	3814377933	31.8288	ENSG00000135837	CEP350	Excluded
RI	chr2:220149354-220149557:+@chr2:220150709-220151622:+	-0.18	88895432472	36.3714	-0.18	1000000000000	39.8631	-0.16	356129	18.442	-0.22	1000000000000	39.8631	ENSG00000135924	DNAJB2	Excluded
RI	chr2:105959305-105959431:+@chr2:105959558-105959680:+	-0.43	126.33	6.98105	-0.43	474.6	8.89057	-0.21	1.35	0.432959	-0.09	0.37	-1.4344	ENSG00000135974	C2orf49	Excluded
RI	chr17:61666362-61666599:+@chr17:61671565-61671628:+	-0.36	1000000000000	39.8631	-0.37	1000000000000	39.8631	-0.33	410005	18.6453	-0.5	1000000000000	39.8631	ENSG00000136485	DCAF7	Excluded
RI	chr3:170077487-170077664:+@chr3:170078156-170079217:+	-0.46	8.43129e+07	26.3292	-0.49	7.71245e+08	29.5226	-0.49	1000000000000	39.8631	-0.3	14.45	3.853	ENSG00000136603	SKIL	Excluded
RI	chr1:213414045-213415640:+@chr1:213415912-213416001:+	0.39	2269.12	11.1479	0.38	8085.03	12.981	0.46	1000000000000	39.8631	0.53	1000000000000	39.8631	ENSG00000136643	RPS6KC1	Included
RI	chr9:124544610-124544680:+@chr9:124545815-124547809:+	-0.34	308.25	8.26796	-0.37	259.39	8.01898	-0.36	38217.8	15.222	-0.21	8.67	3.11603	ENSG00000136848	DAB2IP	Excluded
RI	chr6:30709481-30709391:-@chr6:30709110-30708967:-	-0.04	42165.2	15.3638	-0.04	2.49952e+06	21.2532	-0.03	2053.66	11.004	-0.12	8537.48	13.0596	ENSG00000137312	FLOT1	Excluded
RI	chr11:85372793-85372681:-@chr11:85371641-85371379:-	-0.39	274.07	8.0984	-0.37	26.46	4.72574	-0.45	1.28661e+06	20.2951	-0.45	89835.2	16.455	ENSG00000137504	CREBZF	Excluded
RI	chr11:85375148-85374859:-@chr11:85374645-85374568:-	-0.44	1000000000000	39.8631	-0.44	1000000000000	39.8631	-0.46	1000000000000	39.8631	-0.38	58494.7	15.836	ENSG00000137504	CREBZF	Excluded
RI	chr11:85376182-85374859:-@chr11:85374645-85374568:-	-0.53	1000000000000	39.8631	-0.53	1000000000000	39.8631	-0.52	1000000000000	39.8631	-0.38	1000000000000	39.8631	ENSG00000137504	CREBZF	Excluded
RI	chr11:85376146-85374859:-@chr11:85374645-85374568:-	-0.53	1000000000000	39.8631	-0.53	1000000000000	39.8631	-0.52	1000000000000	39.8631	-0.38	1000000000000	39.8631	ENSG00000137504	CREBZF	Excluded
RI	chr11:118899136-118898904:-@chr11:118898582-118898338:-	-0.13	1000000000000	39.8631	-0.13	1000000000000	39.8631	-0.07	580.37	9.18083	-0.16	1000000000000	39.8631	ENSG00000137700	SLC37A4	Excluded
RI	chr2:182779943-182781154:+@chr2:182783325-182783402:+	0.16	1000000000000	39.8631	0.17	1000000000000	39.8631	0.07	1.33682e+07	23.6723	0.06	73.92	6.20789	ENSG00000138434	ITPRID2	Included
RI	chr12:19671021-19671047:+@chr12:19671609-19675173:+	-0.6	1000000000000	39.8631	-0.61	1000000000000	39.8631	-0.64	1000000000000	39.8631	-0.57	1000000000000	39.8631	ENSG00000139154	AEBP2	Excluded
RI	chr15:74326819-74326871:+@chr15:74327513-74328735:+	-0.25	4.01166e+08	28.5796	-0.25	40.9	5.35403	-0.28	1000000000000	39.8631	-0.2	70.9	6.14771	ENSG00000140464	PML	Excluded
RI	chr16:4855311-4854523:-@chr16:4854149-4853204:-	-0.28	1000000000000	39.8631	-0.27	288000000000	38.0682	-0.22	1.43953e+07	23.7791	-0.26	1000000000000	39.8631	ENSG00000140632	GLYR1	Excluded
RI	chr16:720892-721000:+@chr16:721083-721203:+	-0.38	65.92	6.04264	-0.37	19319.2	14.2378	-0.33	69.4	6.11686	-0.27	1.74	0.799087	ENSG00000140983	RHOT2	Excluded
RI	chr16:90102789-90102994:+@chr16:90103640-90103807:+	-0.08	6474.63	12.6606	-0.09	6637.67	12.6965	-0.02	0.17	-2.55639	-0.06	4.43	2.14731	ENSG00000141013	GAS8	Excluded
RI	chr21:45733796-45733904:+@chr21:45736127-45736222:+	-0.02	6906519005	32.6853	-0.02	4.98455e+08	28.8929	-0.01	0	0	-0.04	415.65	8.69923	ENSG00000141959	PFKL	Excluded
RI	chr2:241535351-241535569:+@chr2:241535736-241535938:+	-0.67	7998.35	12.9655	-0.65	567.34	9.14807	-0.49	36.6	5.19377	-0.7	1000000000000	39.8631	ENSG00000142330	CAPN10	Excluded
RI	chr1:27630112-27630286:+@chr1:27631492-27631684:+	-0.07	56.18	5.81198	-0.08	198.76	7.63488	-0.06	20608.8	14.331	-0.11	5.40731e+06	22.3665	ENSG00000142784	WDTC1	Excluded
RI	chr1:32048750-32049176:+@chr1:32050279-32050402:+	-0.16	1000000000000	39.8631	-0.17	1000000000000	39.8631	-0.18	1000000000000	39.8631	-0.3	1000000000000	39.8631	ENSG00000142910	TINAGL1	Excluded
RI	chr1:32051041-32051477:+@chr1:32052311-32052356:+	-0.67	1000000000000	39.8631	-0.68	1000000000000	39.8631	-0.39	1000000000000	39.8631	-0.47	28.44	4.82985	ENSG00000142910	TINAGL1	Excluded
RI	chr1:32048750-32048842:+@chr1:32049062-32049176:+	-0.07	1000000000000	39.8631	-0.07	18760285339	34.127	-0.06	135.07	7.07756	-0.29	329.74	8.36519	ENSG00000142910	TINAGL1	Excluded
RI	chr1:145532115-145532265:+@chr1:145532457-145532622:+	-0.28	91.28	6.51223	-0.22	8.6	3.10434	-0.15	0.82	-0.286304	-0.15	0.91	-0.136062	ENSG00000143127	ITGA10	Excluded
RI	chr1:179078576-179078343:-@chr1:179078033-179076853:-	-0.32	55396538109	35.6891	-0.32	1000000000000	39.8631	-0.23	1743.84	10.7681	-0.29	1000000000000	39.8631	ENSG00000143322	ABL2	Excluded
RI	chr1:179078576-179078343:-@chr1:179078033-179068462:-	-0.34	1000000000000	39.8631	-0.34	1000000000000	39.8631	-0.26	56205309405	35.71	-0.28	1000000000000	39.8631	ENSG00000143322	ABL2	Excluded
RI	chr1:214505361-214505535:+@chr1:214507543-214507651:+	-0.03	4328.4	12.0796	-0.02	83.9	6.3906	-0.02	184823	17.4958	-0.04	20.61	4.36527	ENSG00000143499	SMYD2	Excluded
RI	chr1:155253765-155253926:+@chr1:155254330-155254548:+	-0.5	535.02	9.06345	-0.47	527.84	9.04396	-0.16	0.71	-0.494109	-0.61	8026.54	12.9706	ENSG00000143630	HCN3	Excluded
RI	chr2:38830178-38829999:-@chr2:38829742-38829580:-	-0.31	52.09	5.70293	-0.31	23.91	4.57954	-0.38	590113	19.1706	-0.41	1120.76	10.1303	ENSG00000143889	HNRNPLL	Excluded
RI	chr3:32612350-32612117:-@chr3:32611911-32611838:-	0.06	104.49	6.70722	0.06	58.77	5.87701	0.06	65.63	6.03628	0.11	360670170	28.4261	ENSG00000144635	DYNC1LI1	Included
RI	chr3:49455151-49455048:-@chr3:49454800-49454211:-	-0.68	1000000000000	39.8631	-0.62	6889.51	12.7502	-0.2	0.93	-0.104697	-0.68	1000000000000	39.8631	ENSG00000145020	AMT	Excluded
RI	chr6:160169223-160169401:+@chr6:160169622-160170453:+	-0.32	1291.03	10.3343	-0.31	737.34	9.52619	-0.48	1000000000000	39.8631	-0.3	795649	19.6018	ENSG00000146457	WTAP	Excluded
RI	chr8:23423621-23424326:+@chr8:23425835-23425891:+	-0.52	1000000000000	39.8631	-0.51	1000000000000	39.8631	-0.41	6479571880	32.5933	-0.46	1000000000000	39.8631	ENSG00000147454	SLC25A37	Excluded
RI	chr8:23423621-23423849:+@chr8:23425835-23425891:+	-0.59	1000000000000	39.8631	-0.61	1000000000000	39.8631	-0.65	1000000000000	39.8631	-0.61	1000000000000	39.8631	ENSG00000147454	SLC25A37	Excluded
RI	chr8:23423621-23423849:+@chr8:23425772-23425891:+	-0.56	156.06	7.28596	-0.52	243.49	7.92772	-0.22	1.15	0.201634	-0.18	1.12	0.163499	ENSG00000147454	SLC25A37	Excluded
RI	chr9:130885413-130885213:-@chr9:130884925-130884641:-	-0.48	1.29045e+07	23.6214	-0.47	887.21	9.79313	-0.17	0.84	-0.251539	-0.45	2994.23	11.548	ENSG00000148334	PTGES2	Excluded
RI	chr9:130885413-130885213:-@chr9:130884758-130884641:-	-0.06	5.80588e+06	22.4691	-0.06	1.69982e+08	27.3408	-0.02	0.08	-3.64386	-0.04	2.39	1.25701	ENSG00000148334	PTGES2	Excluded
RI	chr9:130885413-130885209:-@chr9:130884758-130884641:-	-0.19	28.37	4.82629	-0.19	92.51	6.53154	-0.07	0.38	-1.39593	-0.21	2.08	1.05658	ENSG00000148334	PTGES2	Excluded
RI	chr9:139887377-139887426:+@chr9:139887505-139887695:+	-0.37	41349.8	15.3356	-0.36	1.47596e+07	23.8152	-0.27	25.92	4.69599	-0.31	10.34	3.37016	ENSG00000148362	PAXX	Excluded
RI	chr9:139887092-139887426:+@chr9:139887505-139887695:+	-0.31	5.12731e+06	22.2898	-0.31	22049.1	14.4284	-0.28	378.21	8.56304	-0.4	1.96704e+08	27.5515	ENSG00000148362	PAXX	Excluded
RI	chr10:74095689-74095538:-@chr10:74094375-74092588:-	-0.26	5301914904	32.3039	-0.25	84606202	26.3343	-0.24	609000000000	39.1476	-0.21	1.17494e+07	23.4861	ENSG00000148719	DNAJB12	Excluded
RI	chr10:74095689-74095592:-@chr10:74094375-74092588:-	-0.26	37111275955	35.1111	-0.26	1000000000000	39.8631	-0.22	2.19851e+06	21.0681	-0.23	4855.03	12.2453	ENSG00000148719	DNAJB12	Excluded
RI	chr11:10327227-10327345:+@chr11:10327496-10327645:+	-0.06	312.92	8.28965	-0.05	38.55	5.26866	-0.05	6.65	2.73335	-0.09	23.99	4.58436	ENSG00000148926	ADM	Excluded
RI	chr11:62370719-62370621:-@chr11:62370361-62370231:-	-0.45	6611.81	12.6908	-0.46	34248438818	34.9953	-0.12	0.53	-0.915936	-0.14	0.65	-0.621488	ENSG00000149499	EML3	Excluded
RI	chr16:30094067-30094284:+@chr16:30094715-30094888:+	-0.27	181.14	7.50096	-0.28	97.13	6.60185	-0.21	11.34	3.50335	-0.38	35122.2	15.1001	ENSG00000149923	PPP4C	Excluded
RI	chr3:25832481-25832806:+@chr3:25833261-25833488:+	-0.46	1000000000000	39.8631	-0.45	1000000000000	39.8631	-0.42	1000000000000	39.8631	-0.37	1000000000000	39.8631	ENSG00000151093	OXSM	Excluded
RI	chr11:134129502-134129639:+@chr11:134130938-134131073:+	-0.08	4.5179e+08	28.7511	-0.09	4189476416	31.9641	-0.02	0.09	-3.47393	-0.12	3.16	1.65992	ENSG00000151498	ACAD8	Excluded
RI	chr2:173460557-173460751:+@chr2:173462341-173463862:+	-0.36	52.93	5.72601	-0.36	578.01	9.17495	-0.26	17.82	4.15543	-0.31	45.53	5.50875	ENSG00000152256	PDK1	Excluded
RI	chr11:124748480-124748692:+@chr11:124749086-124749237:+	-0.28	1000000000000	39.8631	-0.28	1000000000000	39.8631	-0.15	3.53	1.81967	-0.24	32756.1	14.9995	ENSG00000154134	ROBO3	Excluded
RI	chr2:176043978-176043785:-@chr2:176043130-176040986:-	0.09	1000000000000	39.8631	0.09	1000000000000	39.8631	0.07	1000000000000	39.8631	0.09	1000000000000	39.8631	ENSG00000154518	ATP5MC3	Included
RI	chr1:113240909-113241100:+@chr1:113241337-113241411:+	-0.24	385621039	28.5226	-0.25	3712.02	11.858	-0.12	4.93	2.30159	-0.14	0.83	-0.268817	ENSG00000155363	MOV10	Excluded
RI	chr14:23239402-23239487:+@chr14:23239670-23239834:+	0.22	141.17	7.14129	0.22	36.06	5.17233	0.08	1.54	0.62293	0.17	4.56	2.18903	ENSG00000155463	OXA1L	Included
RI	chr3:186502353-186502485:+@chr3:186503672-186503840:+	-0.03	86.45	6.43379	-0.02	7.38	2.88362	-0.01	0.07	-3.8365	-0.05	624911	19.2533	ENSG00000156976	EIF4A2	Excluded
RI	chr14:24025198-24025552:+@chr14:24025952-24026243:+	-0.44	44.46	5.47444	-0.42	47.84	5.58015	-0.36	11.58	3.53356	-0.19	0.99	-0.0144996	ENSG00000157306	ZFHX2-AS1	Excluded
RI	chr14:24025198-24025552:+@chr14:24025952-24026248:+	-0.44	2651.86	11.3728	-0.44	333.44	8.38128	-0.31	7.69	2.94298	-0.18	0.83	-0.268817	ENSG00000157306	ZFHX2-AS1	Excluded
RI	chr1:161088924-161089178:+@chr1:161089299-161089402:+	0.27	379.46	8.5678	0.26	26.71	4.73931	0.01	0.09	-3.47393	0.04	0.2	-2.32193	ENSG00000158793	NIT1	Included
RI	chr8:21960304-21960696:+@chr8:21961580-21961891:+	-0.32	408.52	8.67426	-0.33	513.78	9.00501	-0.04	0.23	-2.12029	-0.2	1.88	0.910733	ENSG00000158863	FHIP2B	Excluded
RI	chr21:34921782-34923595:+@chr21:34924554-34927697:+	-0.34	1000000000000	39.8631	-0.34	1000000000000	39.8631	-0.33	1000000000000	39.8631	-0.31	1000000000000	39.8631	ENSG00000159140	SON	Excluded
RI	chr1:201458112-201457983:-@chr1:201454504-201454411:-	-0.01	1000000000000	39.8631	-0.01	1000000000000	39.8631	-0.01	0	0	-0.02	502403765	28.9043	ENSG00000159176	CSRP1	Excluded
RI	chr1:153609048-153609129:+@chr1:153610771-153610924:+	-0.04	666.99	9.38152	-0.05	40.59	5.34305	-0.02	0.12	-3.05889	-0.01	0.1	-3.32193	ENSG00000160679	CHTOP	Excluded
RI	chr1:156107445-156107534:+@chr1:156108279-156108548:+	-0.03	1000000000000	39.8631	-0.04	1000000000000	39.8631	-0.03	1000000000000	39.8631	-0.03	1000000000000	39.8631	ENSG00000160789	LMNA	Excluded
RI	chr5:179267959-179267872:-@chr5:179264885-179264276:-	0.21	1000000000000	39.8631	0.23	1000000000000	39.8631	0.25	1000000000000	39.8631	0.18	1000000000000	39.8631	ENSG00000161010	MRNIP	Included
RI	chr5:179227068-179226954:-@chr5:179226636-179226506:-	-0.03	1000000000000	39.8631	-0.03	102000000000	36.5767	-0.02	2.73	1.4489	-0.08	1000000000000	39.8631	ENSG00000161013	MGAT4B	Excluded
RI	chr22:21984050-21983891:-@chr22:21983696-21983299:-	0.33	198.41	7.63234	0.31	48.64	5.60407	0.06	0.33	-1.59946	0.04	0.37	-1.4344	ENSG00000161179	YDJC	Included
RI	chr16:1828613-1828436:-@chr16:1828322-1828135:-	-0.17	78.12	6.28762	-0.17	13.67	3.77294	-0.16	885.76	9.79077	-0.21	125.43	6.97074	ENSG00000162032	SPSB3	Excluded
RI	chr1:6655617-6655545:-@chr1:6653718-6650784:-	-0.05	1000000000000	39.8631	-0.05	1000000000000	39.8631	-0.05	1000000000000	39.8631	-0.06	1000000000000	39.8631	ENSG00000162413	KLHL21	Excluded
RI	chr1:212792388-212792608:+@chr1:212792700-212792897:+	-0.63	23178.9	14.5005	-0.64	893.76	9.80374	-0.23	0.75	-0.415037	-0.34	3.11	1.63691	ENSG00000162772	ATF3	Excluded
RI	chr1:156254975-156255774:+@chr1:156256051-156256264:+	-0.28	46.84	5.54967	-0.31	76.33	6.25418	-0.14	0.86	-0.217591	-0.14	0.91	-0.136062	ENSG00000163472	TMEM79	Excluded
RI	chr2:220098855-220099010:+@chr2:220099548-220100034:+	-0.21	311.72	8.28411	-0.22	24826.5	14.5996	-0.18	71.23	6.15441	-0.23	1000000000000	39.8631	ENSG00000163516	ANKZF1	Excluded
RI	chr3:9965565-9965704:+@chr3:9965916-9965975:+	0.44	67.68	6.08066	0.48	57.92	5.85599	0.12	0.46	-1.12029	0.36	1.3	0.378512	ENSG00000163702	IL17RC	Included
RI	chr3:180326489-180326598:+@chr3:180327418-180327791:+	-0.22	12547.1	13.6151	-0.24	887417	19.7593	-0.19	7829.16	12.9346	-0.15	187.24	7.54874	ENSG00000163728	TTC14	Excluded
RI	chr5:78908243-78908558:+@chr5:78908834-78908898:+	-0.38	25479.2	14.637	-0.39	1681.79	10.7158	-0.43	6.09027e+06	22.5381	-0.39	34413.2	15.0707	ENSG00000164329	TENT2	Excluded
RI	chr7:23562051-23561751:-@chr7:23561459-23561326:-	-0.51	1000000000000	39.8631	-0.51	1000000000000	39.8631	-0.36	1263.72	10.3035	-0.46	1000000000000	39.8631	ENSG00000164548	TRA2A	Excluded
RI	chr7:23562051-23561740:-@chr7:23561459-23561326:-	-0.36	1000000000000	39.8631	-0.37	1000000000000	39.8631	-0.26	4.64892e+06	22.1485	-0.4	1000000000000	39.8631	ENSG00000164548	TRA2A	Excluded
RI	chr7:6732334-6732233:-@chr7:6732118-6728064:-	-0.58	582000000000	39.0818	-0.58	2.36534e+07	24.4955	-0.49	78.19	6.28891	-0.64	1000000000000	39.8631	ENSG00000164631	ZNF12	Excluded
RI	chr7:1482120-1481828:-@chr7:1480320-1480227:-	-0.3	1000000000000	39.8631	-0.31	295000000000	38.1032	-0.18	3.2394e+07	24.9492	-0.25	5.22731e+07	25.6396	ENSG00000164877	MICALL2	Excluded
RI	chr7:150774867-150774708:-@chr7:150774488-150774397:-	-0.11	28.64	4.83996	-0.1	6.88	2.78241	-0.08	1.52	0.604071	-0.16	2.72	1.44361	ENSG00000164896	FASTK	Excluded
RI	chr9:95872850-95873003:+@chr9:95874500-95874571:+	-0.12	1000000000000	39.8631	-0.13	1000000000000	39.8631	-0.09	1.15243e+06	20.1362	-0.32	1852328611	30.7867	ENSG00000165233	CARD19	Excluded
RI	chr10:13489316-13489266:-@chr10:13483750-13483088:-	-0.31	43397.6	15.4053	-0.31	4247.46	12.0524	-0.16	1.63	0.704872	-0.36	2.95468e+06	21.4946	ENSG00000165626	BEND7	Excluded
RI	chr9:139316284-139316428:+@chr9:139317547-139318212:+	-0.04	37.32	5.22188	-0.04	1739.89	10.7648	-0.03	1.77	0.823749	-0.04	8.71	3.12267	ENSG00000165688	PMPCA	Excluded
RI	chr14:21549032-21549175:+@chr14:21549668-21550278:+	0.43	1583.42	10.6288	0.4	103488	16.6591	0.44	33181.8	15.0181	0.33	137371	17.0677	ENSG00000165801	ARHGEF40	Included
RI	chr9:140347632-140347508:-@chr9:140347271-140347188:-	-0.09	49.7	5.63517	-0.09	14.91	3.89821	-0.04	0.23	-2.12029	-0.12	0.84	-0.251539	ENSG00000165802	NSMF	Excluded
RI	chr14:21967744-21967636:-@chr14:21967281-21967169:-	-0.48	54.24	5.76129	-0.48	30.38	4.92505	-0.43	11.81	3.56194	-0.39	6.85	2.7761	ENSG00000165819	METTL3	Excluded
RI	chr11:9305140-9304918:-@chr11:9302588-9302201:-	-0.29	652.55	9.34994	-0.28	140.97	7.13924	-0.14	0.82	-0.286304	-0.19	1.88	0.910733	ENSG00000166471	TMEM41B	Excluded
RI	chr7:99697026-99696902:-@chr7:99696826-99696646:-	-0.08	1000000000000	39.8631	-0.08	1000000000000	39.8631	-0.03	1.7	0.765535	-0.11	1166.73	10.1883	ENSG00000166508	MCM7	Excluded
RI	chr12:57500122-57499974:-@chr12:57499382-57499251:-	-0.1	2.65523e+08	27.9843	-0.09	23976.3	14.5493	-0.03	0.11	-3.18442	-0.13	9.49	3.24641	ENSG00000166888	STAT6	Excluded
RI	chr12:49580616-49580394:-@chr12:49580197-49580093:-	-0.09	97506	16.5732	-0.08	5620.03	12.4564	-0.06	0.78	-0.358454	-0.16	4.67	2.22342	ENSG00000167552	TUBA1A	Excluded
RI	chr12:50186371-50186229:-@chr12:50185834-50184929:-	-0.19	76344.9	16.2202	-0.19	357585	18.4479	-0.1	1.35	0.432959	-0.14	29.26	4.87086	ENSG00000167566	NCKAP5L	Excluded
RI	chr11:67375871-67375949:+@chr11:67376023-67376193:+	-0.13	3.18925e+07	24.9267	-0.13	3709344170	31.7885	-0.07	91.9	6.52199	-0.23	12145.4	13.5681	ENSG00000167792	NDUFV1	Excluded
RI	chr11:67375697-67375949:+@chr11:67376023-67376193:+	-0.24	1000000000000	39.8631	-0.24	1000000000000	39.8631	-0.13	126958	16.954	-0.26	2505.13	11.2907	ENSG00000167792	NDUFV1	Excluded
RI	chr11:67377852-67378041:+@chr11:67378466-67378678:+	-0.04	1000000000000	39.8631	-0.04	1000000000000	39.8631	-0.02	77283518254	36.1694	-0.03	1000000000000	39.8631	ENSG00000167792	NDUFV1	Excluded
RI	chr16:2050482-2050410:-@chr16:2050257-2049497:-	-0.13	23.97	4.58316	-0.13	17.98	4.16832	-0.07	0.43	-1.21759	-0.09	1.04	0.0565835	ENSG00000167962	ZNF598	Excluded
RI	chr11:62529267-62529376:+@chr11:62530014-62530338:+	-0.09	5139.23	12.3273	-0.08	17.8	4.15381	-0.12	44.54	5.47703	-0.09	6.8	2.76553	ENSG00000168002	POLR2G	Excluded
RI	chr3:41280625-41280845:+@chr3:41281310-41281939:+	-0.37	1000000000000	39.8631	-0.37	1000000000000	39.8631	-0.29	1000000000000	39.8631	-0.39	1000000000000	39.8631	ENSG00000168036	CTNNB1	Excluded
RI	chr3:41280625-41280845:+@chr3:41281151-41281939:+	-0.31	1000000000000	39.8631	-0.31	1000000000000	39.8631	-0.28	1000000000000	39.8631	-0.27	1000000000000	39.8631	ENSG00000168036	CTNNB1	Excluded
RI	chr11:64533627-64533423:-@chr11:64532990-64532078:-	-0.45	1000000000000	39.8631	-0.45	1000000000000	39.8631	-0.48	1000000000000	39.8631	-0.42	1000000000000	39.8631	ENSG00000168066	SF1	Excluded
RI	chr7:102208631-102208457:-@chr7:102207530-102207444:-	-0.09	8573401805	32.9972	-0.1	1000000000000	39.8631	-0.1	1.63054e+07	23.9588	-0.25	2650.27	11.3719	ENSG00000168255	POLR2J3-POLR2J2	Excluded
RI	chr3:52561947-52561845:-@chr3:52561734-52561633:-	-0.07	2894	11.4988	-0.07	691.01	9.43256	-0.06	22.42	4.48671	-0.08	1.31	0.389567	ENSG00000168268	NT5DC2	Excluded
RI	chr11:94229770-94230117:+@chr11:94231237-94232744:+	-0.18	382000000000	38.4755	-0.18	1.00569e+06	19.9397	-0.15	614.36	9.26294	-0.18	737000000000	39.4221	ENSG00000168876	ANKRD49	Excluded
RI	chr2:85769278-85769496:+@chr2:85769688-85769870:+	-0.08	1000000000000	39.8631	-0.09	1000000000000	39.8631	-0.06	1000000000000	39.8631	-0.12	1000000000000	39.8631	ENSG00000168906	MAT2A	Excluded
RI	chr5:179048398-179048243:-@chr5:179048036-179047893:-	-0.12	1000000000000	39.8631	-0.12	1000000000000	39.8631	-0.06	1000000000000	39.8631	-0.16	1000000000000	39.8631	ENSG00000169045	HNRNPH1	Excluded
RI	chr5:179051670-179050637:-@chr5:179050165-179050038:-	0.24	7.26748e+07	26.115	0.23	1.11634e+07	23.4123	0.34	1000000000000	39.8631	0.34	356.07	8.47602	ENSG00000169045	HNRNPH1	Included
RI	chr5:179044111-179044022:-@chr5:179043219-179043127:-	-0.29	217.67	7.766	-0.29	35.64	5.15543	-0.22	2445.65	11.256	-0.27	2.44	1.28688	ENSG00000169045	HNRNPH1	Excluded
RI	chr16:30007565-30007712:+@chr16:30007868-30007938:+	0.12	4576.51	12.16	0.12	212771	17.6989	0.11	575.71	9.1692	0.25	1.67164e+08	27.3167	ENSG00000169592	INO80E	Included
RI	chr16:30012533-30012851:+@chr16:30015889-30015978:+	-0.46	698.86	9.44886	-0.48	928.29	9.85843	-0.39	5630.97	12.4592	-0.52	11.08	3.46989	ENSG00000169592	INO80E	Excluded
RI	chr17:80019597-80019433:-@chr17:80019229-80019085:-	-0.44	24.98	4.6427	-0.46	49259	15.5881	-0.24	1.55	0.632268	-0.1	0.49	-1.02915	ENSG00000169718	DUS1L	Excluded
RI	chr17:80019597-80019494:-@chr17:80019229-80019085:-	-0.08	1583.5	10.6289	-0.09	11892.1	13.5377	-0.06	2.7	1.43296	-0.04	0.17	-2.55639	ENSG00000169718	DUS1L	Excluded
RI	chr17:80008431-80008278:-@chr17:80007882-80007553:-	-0.34	569625	19.1197	-0.33	2540.02	11.3106	-0.21	5.4	2.43296	-0.33	3.11374e+06	21.5702	ENSG00000169733	RFNG	Excluded
RI	chr17:7350362-7350470:+@chr17:7350822-7350969:+	-0.16	230.88	7.851	-0.17	14.88	3.8953	-0.05	0.31	-1.68966	-0.34	4510.64	12.1391	ENSG00000170175	CHRNB1	Excluded
RI	chr17:7161907-7162002:+@chr17:7162890-7163259:+	0.41	1000000000000	39.8631	0.44	1000000000000	39.8631	0.46	1000000000000	39.8631	0.56	1000000000000	39.8631	ENSG00000170291	ELP5	Included
RI	chr19:54710421-54710592:+@chr19:54711266-54711515:+	-0.07	1000000000000	39.8631	-0.07	1000000000000	39.8631	-0.05	130000000000	36.918	-0.08	1000000000000	39.8631	ENSG00000170889	RPS9	Excluded
RI	chr17:76994045-76993922:-@chr17:76993726-76993074:-	-0.19	1000000000000	39.8631	-0.21	1000000000000	39.8631	-0.13	22.7	4.50462	-0.17	323.53	8.33776	ENSG00000171302	CANT1	Excluded
RI	chr20:60962899-60962970:+@chr20:60963365-60963576:+	-0.05	4.61439e+06	22.1377	-0.05	626334	19.2566	-0.01	0.1	-3.32193	-0.06	0.73	-0.454032	ENSG00000171858	RPS21	Excluded
RI	chr15:44166660-44166317:-@chr15:44166137-44165473:-	-0.63	1000000000000	39.8631	-0.63	1000000000000	39.8631	-0.58	125861	16.9415	-0.61	1000000000000	39.8631	ENSG00000171877	FRMD5	Excluded
RI	chr11:118972852-118972205:-@chr11:118971848-118971728:-	-0.07	29.3	4.87283	-0.07	29.67	4.89093	-0.04	0.28	-1.8365	-0.05	1.9	0.925999	ENSG00000172269	DPAGT1	Excluded
RI	chr6:43593297-43593100:-@chr6:43592799-43592625:-	-0.32	1000000000000	39.8631	-0.32	1000000000000	39.8631	-0.18	214.08	7.74201	-0.22	36.63	5.19495	ENSG00000172432	GTPBP2	Excluded
RI	chr6:43589527-43589498:-@chr6:43589253-43588227:-	-0.5	1000000000000	39.8631	-0.49	1000000000000	39.8631	-0.53	1000000000000	39.8631	-0.48	1000000000000	39.8631	ENSG00000172432	GTPBP2	Excluded
RI	chr11:65632191-65632616:+@chr11:65632691-65632794:+	0.47	803.57	9.65028	0.49	85539.7	16.3843	0.38	25.2	4.65535	0.47	55.43	5.7926	ENSG00000172732	MUS81	Included
RI	chr11:65633282-65633365:+@chr11:65633457-65633910:+	0.3	288.53	8.17258	0.28	493.5	8.94691	0.27	4024.44	11.9746	0.34	2.47387e+06	21.2383	ENSG00000172732	MUS81	Included
RI	chr11:65633282-65633365:+@chr11:65633457-65633909:+	0.29	102.85	6.6844	0.29	468.02	8.87043	0.27	108.57	6.76248	0.34	210417	17.6829	ENSG00000172732	MUS81	Included
RI	chr11:69062700-69062962:+@chr11:69063059-69064754:+	-0.41	1000000000000	39.8631	-0.42	1000000000000	39.8631	-0.35	13196604852	33.6194	-0.39	1000000000000	39.8631	ENSG00000172927	MYEOV	Excluded
RI	chrX:53965679-53965595:-@chrX:53964492-53963113:-	-0.58	1000000000000	39.8631	-0.58	1000000000000	39.8631	-0.61	1000000000000	39.8631	-0.6	1000000000000	39.8631	ENSG00000172943	PHF8	Excluded
RI	chr11:64084619-64084530:-@chr11:64084440-64084163:-	0.04	1000000000000	39.8631	0.04	1000000000000	39.8631	0.04	1000000000000	39.8631	0.05	1000000000000	39.8631	ENSG00000173113	TRMT112	Included
RI	chr21:43414217-43412602:-@chr21:43411998-43406940:-	-0.44	1000000000000	39.8631	-0.45	1000000000000	39.8631	-0.44	1000000000000	39.8631	-0.51	1000000000000	39.8631	ENSG00000173276	ZBTB21	Excluded
RI	chr18:8376460-8376595:+@chr18:8378263-8378412:+	-0.03	1000000000000	39.8631	-0.04	1000000000000	39.8631	-0.02	1000000000000	39.8631	-0.09	1000000000000	39.8631	ENSG00000173482	PTPRM	Excluded
RI	chr11:66366587-66366724:+@chr11:66366930-66367107:+	-0.31	69.73	6.12371	-0.31	51.71	5.69237	-0.2	1.33	0.411426	-0.31	12.31	3.62176	ENSG00000173992	CCS	Excluded
RI	chr12:49165756-49165493:-@chr12:49164753-49164549:-	-0.13	1000000000000	39.8631	-0.14	1000000000000	39.8631	-0.04	0.48	-1.05889	-0.06	27305.7	14.7369	ENSG00000174233	ADCY6	Excluded
RI	chr15:66795502-66795396:-@chr15:66795088-66794950:-	0.02	1000000000000	39.8631	0.02	1000000000000	39.8631	0.02	1000000000000	39.8631	0.03	1000000000000	39.8631	ENSG00000174444	RPL4	Included
RI	chr17:16342895-16343017:+@chr17:16343499-16343567:+	-0.1	1000000000000	39.8631	-0.1	1000000000000	39.8631	-0.06	1000000000000	39.8631	-0.12	40022783546	35.2201	ENSG00000175061	SNHG29	Excluded
RI	chr17:16342641-16343017:+@chr17:16343499-16343567:+	-0.25	1000000000000	39.8631	-0.26	1000000000000	39.8631	-0.2	1000000000000	39.8631	-0.25	1000000000000	39.8631	ENSG00000175061	SNHG29	Excluded
RI	chr17:16342641-16342728:+@chr17:16342895-16343567:+	-0.1	679.36	9.40803	-0.09	82.61	6.36824	-0.1	25.98	4.69933	-0.26	1000000000000	39.8631	ENSG00000175061	SNHG29	Excluded
RI	chr17:16342641-16342728:+@chr17:16342842-16343017:+	-0.05	1000000000000	39.8631	-0.05	1000000000000	39.8631	-0.04	1000000000000	39.8631	-0.06	1000000000000	39.8631	ENSG00000175061	SNHG29	Excluded
RI	chr15:34680153-34680034:-@chr15:34678942-34678826:-	-0.54	8154.37	12.9934	-0.58	68.2	6.0917	-0.31	2.37	1.24489	-0.37	2.56	1.35614	ENSG00000175265	GOLGA8A	Excluded
RI	chr15:34652410-34652312:-@chr15:34651946-34651790:-	-0.28	5.37604e+07	25.68	-0.28	2.83932e+07	24.759	-0.3	1000000000000	39.8631	-0.26	11.75	3.55459	ENSG00000176454	LPCAT4	Excluded
RI	chr10:75530038-75530229:+@chr10:75530467-75530556:+	0.09	47.3	5.56377	0.09	41	5.35755	0.17	1000000000000	39.8631	0.16	30.93	4.95093	ENSG00000176986	SEC24C	Included
RI	chr10:75529105-75529243:+@chr10:75529373-75529491:+	0.13	94.14	6.55674	0.13	270.11	8.0774	0.09	10.31	3.36597	0.13	1.29	0.367371	ENSG00000176986	SEC24C	Included
RI	chr11:803647-803174:-@chr11:802891-802682:-	0.38	25.5	4.67243	0.32	4.15	2.05311	0.15	0.66	-0.599462	0.09	0.41	-1.2863	ENSG00000177595	PIDD1	Included
RI	chr1:155205635-155205472:-@chr1:155205102-155204986:-	-0.02	582.49	9.18609	-0.02	434.53	8.76331	-0.01	0	0	-0.03	5.23	2.38681	ENSG00000177628	GBA1	Excluded
RI	chr11:836251-836442:+@chr11:836769-836843:+	-0.04	1000000000000	39.8631	-0.04	1000000000000	39.8631	-0.03	1000000000000	39.8631	-0.04	1000000000000	39.8631	ENSG00000177697	CD151	Excluded
RI	chr17:18149376-18149248:-@chr17:18149164-18149058:-	-0.06	63.24	5.98277	-0.06	52.37	5.71067	-0.06	2091	11.03	-0.16	48.45	5.59842	ENSG00000177731	FLII	Excluded
RI	chr17:18157496-18157393:-@chr17:18157033-18156858:-	-0.06	1000000000000	39.8631	-0.06	1000000000000	39.8631	-0.02	5118971353	32.2532	-0.08	1000000000000	39.8631	ENSG00000177731	FLII	Excluded
RI	chr3:49062235-49061928:-@chr3:49061837-49061758:-	0.26	1000000000000	39.8631	0.26	4189644602	31.9642	0.2	5.42957e+06	22.3724	0.13	6.26	2.64616	ENSG00000178035	IMPDH2	Included
RI	chr3:46717892-46717735:-@chr3:46717466-46716056:-	-0.64	27.83	4.79857	-0.63	5.23	2.38681	-0.22	0.83	-0.268817	-0.41	4.34	2.1177	ENSG00000178038	ALS2CL	Excluded
RI	chr8:67958195-67958047:-@chr8:67955552-67955317:-	0.03	19443552254	34.1786	0.03	2.45497e+07	24.5492	0.01	286.9	8.1644	0.01	1.09	0.124328	ENSG00000178125	PPP1R42-COPS5	Included
RI	chr3:49042294-49042479:+@chr3:49043210-49043300:+	-0.18	1000000000000	39.8631	-0.18	1000000000000	39.8631	-0.12	695116	19.4069	-0.39	1000000000000	39.8631	ENSG00000178467	P4HTM	Excluded
RI	chr3:49042294-49042603:+@chr3:49043151-49043300:+	-0.45	1213.52	10.245	-0.39	6.98	2.80323	-0.48	2.36014e+07	24.4924	-0.34	8.33	3.05832	ENSG00000178467	P4HTM	Excluded
RI	chrX:229591-229433:-@chrX:228294-228086:-	-0.1	31900016215	34.8928	-0.1	2.26023e+07	24.43	-0.06	549395	19.0675	-0.12	1000000000000	39.8631	ENSG00000178605	GTPBP6	Excluded
RI	chr17:8159585-8159725:+@chr17:8159842-8159966:+	0.33	38.79	5.27761	0.34	635.61	9.312	0.29	58090.3	15.826	0.49	2261.21	11.1429	ENSG00000178921	PFAS	Included
RI	chr17:8110685-8110494:-@chr17:8110206-8110058:-	-0.11	31.02	4.95513	-0.1	21.77	4.44427	-0.06	0.66	-0.599462	-0.14	6.47	2.69377	ENSG00000178999	AURKB	Excluded
RI	chr15:74912350-74912566:+@chr15:74914461-74914557:+	-0.05	20412980504	34.2488	-0.05	39295573157	35.1936	-0.03	42.96	5.42492	-0.04	12.69	3.66562	ENSG00000179335	CLK3	Excluded
RI	chr11:6591239-6592653:+@chr11:6592866-6593257:+	-0.31	298052	18.1852	-0.31	40.23	5.3302	-0.1	0.42	-1.25154	-0.31	68.93	6.10706	ENSG00000179532	DNHD1	Excluded
RI	chr8:145161246-145161367:+@chr8:145161458-145161577:+	-0.14	16928.2	14.0471	-0.13	36847.1	15.1693	-0.07	1.17	0.226509	-0.13	0.75	-0.415037	ENSG00000179632	MAF1	Excluded
RI	chr12:123467016-123467085:+@chr12:123467167-123467456:+	-0.05	441.22	8.78535	-0.05	188.05	7.55497	-0.03	0.74	-0.434403	-0.03	0.22	-2.18442	ENSG00000182196	ARL6IP4	Excluded
RI	chr12:123467016-123467085:+@chr12:123467167-123467455:+	-0.05	1004.92	9.97286	-0.06	836.06	9.70746	-0.03	0.38	-1.39593	-0.03	0.18	-2.47393	ENSG00000182196	ARL6IP4	Excluded
RI	chr12:123465676-123465813:+@chr12:123466118-123466426:+	-0.06	5.60139e+06	22.4174	-0.06	648.18	9.34025	-0.03	1.01	0.0143553	-0.08	1000000000000	39.8631	ENSG00000182196	ARL6IP4	Excluded
RI	chr12:123465676-123465846:+@chr12:123466142-123466426:+	-0.04	1000000000000	39.8631	-0.04	1000000000000	39.8631	-0.01	2.06	1.04264	-0.05	1000000000000	39.8631	ENSG00000182196	ARL6IP4	Excluded
RI	chr12:123465676-123465846:+@chr12:123466118-123466426:+	-0.06	1000000000000	39.8631	-0.06	1000000000000	39.8631	-0.03	410.93	8.68275	-0.09	1000000000000	39.8631	ENSG00000182196	ARL6IP4	Excluded
RI	chr12:123465676-123465813:+@chr12:123466142-123466426:+	-0.05	2033097679	30.921	-0.05	16182412290	33.9137	-0.02	0.24	-2.05889	-0.06	1000000000000	39.8631	ENSG00000256028	RP11-197N18.2	Excluded
RI	chr12:57627786-57627893:+@chr12:57628017-57628509:+	0.09	1000000000000	39.8631	0.09	1000000000000	39.8631	0.06	94787210404	36.464	0.11	1000000000000	39.8631	ENSG00000182199	SHMT2	Included
RI	chr15:90808895-90809108:+@chr15:90809520-90809630:+	-0.19	1136.09	10.1499	-0.18	382049	18.5434	-0.13	10.2	3.3505	-0.05	0.21	-2.25154	ENSG00000182768	NGRN	Excluded
RI	chr16:66656125-66655965:-@chr16:66651261-66648653:-	-0.27	363.32	8.5051	-0.27	283.73	8.14837	-0.27	17.06	4.09255	-0.07	0.32	-1.64386	ENSG00000183723	CMTM4	Excluded
RI	chr5:138861289-138861063:-@chr5:138860927-138860744:-	-0.27	119.09	6.89591	-0.27	299.41	8.22598	-0.23	29.03	4.85947	-0.26	7.89	2.98003	ENSG00000184584	STING1	Excluded
RI	chr12:132625965-132625648:-@chr12:132625565-132625376:-	-0.36	141.17	7.14129	-0.39	3123.24	11.6088	-0.22	2.08	1.05658	-0.19	4.05	2.01792	ENSG00000185163	DDX51	Excluded
RI	chr11:244041-244216:+@chr11:244426-244469:+	-0.54	14582.6	13.832	-0.62	1114.53	10.1222	-0.26	0.58	-0.785875	-0.34	1.52	0.604071	ENSG00000185627	PSMD13	Excluded
RI	chr12:132588542-132588715:+@chr12:132588923-132589849:+	-0.6	514.15	9.00605	-0.57	2351.81	11.1996	-0.55	255.82	7.99899	-0.28	5.22	2.38405	ENSG00000185684	EP400P1	Excluded
RI	chr12:132588542-132588715:+@chr12:132588920-132589849:+	-0.54	85.86	6.42391	-0.57	16.96	4.08406	-0.51	5.61	2.488	-0.39	5.36	2.42223	ENSG00000185684	EP400P1	Excluded
RI	chr15:37100525-37100690:+@chr15:37101105-37102449:+	-0.58	1000000000000	39.8631	-0.58	1000000000000	39.8631	-0.49	9.0945e+08	29.7604	-0.6	1000000000000	39.8631	ENSG00000186073	CDIN1	Excluded
RI	chr17:43003867-43003782:-@chr17:43003554-43002079:-	-0.57	1000000000000	39.8631	-0.56	1000000000000	39.8631	-0.52	1000000000000	39.8631	-0.6	1000000000000	39.8631	ENSG00000186185	KIF18B	Excluded
RI	chr2:96693838-96693739:-@chr2:96693300-96693167:-	-0.04	120.04	6.90737	-0.04	13.28	3.73118	-0.06	38.11	5.2521	-0.19	22.28	4.47768	ENSG00000186281	GPAT2	Excluded
RI	chrX:57147064-57146838:-@chrX:57146534-57146115:-	-0.4	32.94	5.04177	-0.39	591.57	9.20841	-0.21	1.13	0.176323	-0.2	1.19	0.250962	ENSG00000186787	SPIN2B	Excluded
RI	chr12:113729679-113729763:+@chr12:113730739-113730878:+	-0.07	134.08	7.06695	-0.08	16.16	4.01436	-0.03	0.95	-0.0740006	-0.02	0.58	-0.785875	ENSG00000186815	TPCN1	Excluded
RI	chr21:46687628-46687505:-@chr21:46685550-46683843:-	-0.05	2.01783e+08	27.5882	-0.05	302000000000	38.1336	-0.06	4.01626e+07	25.2594	-0.09	1000000000000	39.8631	ENSG00000186866	POFUT2	Excluded
RI	chr17:79872578-79872480:-@chr17:79872406-79872170:-	-0.19	22.3	4.47897	-0.18	9.3	3.21723	-0.15	3.83	1.93734	-0.1	0.51	-0.971431	ENSG00000187531	SIRT7	Excluded
RI	chr1:935552-935246:-@chr1:935167-935072:-	-0.13	511.57	8.99879	-0.13	645.6	9.3345	-0.18	181669	17.471	-0.17	91641	16.4837	ENSG00000188290	HES4	Excluded
RI	chr15:40631820-40631713:-@chr15:40631104-40630949:-	-0.18	50516.7	15.6245	-0.18	22975	14.4878	-0.17	60.04	5.90785	-0.21	2.08	1.05658	ENSG00000188549	CCDC9B	Excluded
RI	chr12:57106692-57106570:-@chr12:57106336-57106224:-	0.02	1000000000000	39.8631	0.02	1000000000000	39.8631	0.02	1000000000000	39.8631	0.03	1000000000000	39.8631	ENSG00000196531	NACA	Included
RI	chr9:140508067-140508221:+@chr9:140508484-140508666:+	0.38	1000000000000	39.8631	0.37	1000000000000	39.8631	0.44	1000000000000	39.8631	0.14	3.03	1.59932	ENSG00000197070	ARRDC1	Included
RI	chr20:62364939-62365091:+@chr20:62365997-62366176:+	-0.42	8.28772e+08	29.6264	-0.41	28530.3	14.8002	-0.31	29.18	4.86691	-0.43	1000000000000	39.8631	ENSG00000197114	ZGPAT	Excluded
RI	chr20:62364939-62365091:+@chr20:62366057-62366176:+	-0.13	1000000000000	39.8631	-0.12	1000000000000	39.8631	-0.07	234868	17.8415	-0.22	9.6417e+07	26.5228	ENSG00000197114	ZGPAT	Excluded
RI	chr20:62364939-62365127:+@chr20:62365997-62366176:+	-0.55	1000000000000	39.8631	-0.52	64936874109	35.9183	-0.22	0.99	-0.0144996	-0.36	15.96	3.99639	ENSG00000197114	ZGPAT	Excluded
RI	chr21:46641933-46643492:+@chr21:46645462-46646478:+	-0.45	398.9	8.63988	-0.46	147.26	7.20222	-0.14	0.59	-0.761213	-0.33	14.97	3.904	ENSG00000197381	ADARB1	Excluded
RI	chr21:46641933-46643492:+@chr21:46645462-46646475:+	-0.46	621512	19.2454	-0.46	5.18559e+07	25.628	-0.13	0.54	-0.888969	-0.33	5.19	2.37573	ENSG00000197381	ADARB1	Excluded
RI	chr7:142961641-142961769:+@chr7:142962085-142962185:+	-0.04	1.92522e+06	20.8766	-0.04	2.76502e+06	21.3989	-0.04	56646.1	15.7897	-0.24	5.53962e+07	25.7233	ENSG00000197448	GSTK1	Excluded
RI	chr5:177631534-177631741:+@chr5:177631816-177632047:+	0.11	1000000000000	39.8631	0.11	1000000000000	39.8631	0.13	1000000000000	39.8631	0.11	1000000000000	39.8631	ENSG00000197451	HNRNPAB	Included
RI	chr1:1560926-1561033:+@chr1:1562030-1562134:+	-0.23	5.47363e+07	25.706	-0.24	4.52937e+06	22.1109	-0.28	112.7	6.81634	-0.5	15.45	3.94953	ENSG00000197530	MIB2	Excluded
RI	chr8:145138292-145138327:+@chr8:145138617-145138764:+	-0.6	86.42	6.43329	-0.53	195.59	7.61169	-0.24	1.31	0.389567	-0.09	0.88	-0.184425	ENSG00000197858	GPAA1	Excluded
RI	chr8:145138292-145138403:+@chr8:145138617-145138764:+	-0.09	8.98037e+08	29.7422	-0.08	10269997933	33.2577	-0.09	8.88829e+06	23.0835	-0.11	3.26	1.70487	ENSG00000197858	GPAA1	Excluded
RI	chr5:141026289-141026170:-@chr5:141025758-141025654:-	-0.2	1.60276e+07	23.9341	-0.21	1240.47	10.2767	-0.18	4.33	2.11437	-0.25	5.71	2.51349	ENSG00000197948	FCHSD1	Excluded
RI	chr6:31503262-31503144:-@chr6:31500688-31500557:-	0.28	1000000000000	39.8631	0.29	1000000000000	39.8631	0.33	1000000000000	39.8631	0.29	1000000000000	39.8631	ENSG00000198563	DDX39B	Included
RI	chrX:100871756-100871662:-@chrX:100870750-100870110:-	-0.24	1000000000000	39.8631	-0.24	1000000000000	39.8631	-0.23	1000000000000	39.8631	-0.33	1000000000000	39.8631	ENSG00000198960	ARMCX6	Excluded
RI	chr6:32944339-32944713:+@chr6:32945219-32945347:+	-0.03	1000000000000	39.8631	-0.03	682000000000	39.3106	-0.02	278053	18.085	-0.04	1000000000000	39.8631	ENSG00000204256	BRD2	Excluded
RI	chr6:32944339-32944713:+@chr6:32945037-32945347:+	-0.14	1000000000000	39.8631	-0.14	1000000000000	39.8631	-0.1	2.35297e+06	21.1661	-0.16	1000000000000	39.8631	ENSG00000204256	BRD2	Excluded
RI	chr6:32918580-32918296:-@chr6:32917564-32917388:-	-0.23	134.56	7.07211	-0.24	119.66	6.9028	-0.26	28.61	4.83845	-0.13	0.74	-0.434403	ENSG00000204257	HLA-DMA	Excluded
RI	chr6:31604510-31604722:+@chr6:31604819-31604913:+	0.09	341.76	8.41684	0.09	19.71	4.30086	0.05	1.13	0.176323	0.05	1.78	0.831877	ENSG00000204469	PRRC2A	Included
RI	chr6:29856244-29856519:+@chr6:29857105-29857381:+	-0.07	1000000000000	39.8631	-0.08	1000000000000	39.8631	-0.04	1000000000000	39.8631	-0.16	1000000000000	39.8631	ENSG00000206341	HLA-H	Excluded
RI	chr19:10822837-10822975:+@chr19:10823229-10823304:+	-0.22	392.47	8.61644	-0.21	399954	18.6095	-0.18	66.56	6.05658	-0.36	26.16	4.70929	ENSG00000213339	QTRT1	Excluded
RI	chr5:139931769-139931567:-@chr5:139930754-139930646:-	0.3	199.59	7.6409	0.3	194.51	7.6037	0.18	21.38	4.41819	0.14	2.35	1.23266	ENSG00000213523	SRA1	Included
RI	chr8:145753456-145753408:-@chr8:145753171-145751603:-	0.25	108.62	6.76315	0.25	6636.47	12.6962	0.2	61.21	5.9357	0.2	1089.52	10.0895	ENSG00000213563	C8orf82	Included
RI	chr9:34648331-34648453:+@chr9:34648759-34648891:+	-0.15	35.27	5.14037	-0.16	4250.83	12.0535	-0.09	1.38	0.464668	-0.19	1.6	0.678072	ENSG00000213930	GALT	Excluded
RI	chr14:24033430-24033255:-@chr14:24033065-24032925:-	-0.35	58203.7	15.8288	-0.36	316000000000	38.1994	-0.08	0.4	-1.32193	-0.04	0.45	-1.152	ENSG00000213983	AP1G2	Excluded
RI	chr14:24031624-24031497:-@chr14:24031275-24031171:-	-0.2	21915	14.4196	-0.2	3.64317e+06	21.7968	-0.02	0.12	-3.05889	-0.38	5.23883e+07	25.6427	ENSG00000213983	AP1G2	Excluded
RI	chr11:865513-865614:+@chr11:865694-865825:+	-0.16	2534894667	31.2393	-0.16	803000000000	39.5473	-0.1	30.24	4.91839	-0.2	18.24	4.18903	ENSG00000214063	TSPAN4	Excluded
RI	chr20:34214725-34214485:-@chr20:34214303-34213966:-	-0.12	1000000000000	39.8631	-0.13	1000000000000	39.8631	-0.07	1000000000000	39.8631	-0.08	1000000000000	39.8631	ENSG00000214078	CPNE1	Excluded
RI	chr20:34214725-34214489:-@chr20:34214303-34213966:-	-0.05	1000000000000	39.8631	-0.05	1000000000000	39.8631	-0.03	1000000000000	39.8631	-0.04	1000000000000	39.8631	ENSG00000214078	CPNE1	Excluded
RI	chr7:44054382-44054205:-@chr7:44053278-44053161:-	-0.22	345000000000	38.3275	-0.22	567000000000	39.0449	-0.37	1000000000000	39.8631	-0.46	44.46	5.47444	ENSG00000214783	POLR2J4	Excluded
RI	chr12:7077184-7077055:-@chr12:7076942-7076839:-	0.11	1.33729e+06	20.3509	0.12	1672964793	30.6398	0.07	23.86	4.57652	0.13	430.61	8.75024	ENSG00000215021	PHB2	Included
RI	chr12:7079808-7079580:-@chr12:7079443-7079359:-	0.02	111.46	6.80038	0.02	25.49	4.67186	0.02	2.95	1.56071	0.01	0.47	-1.08927	ENSG00000215021	PHB2	Included
RI	chr15:34826374-34826255:-@chr15:34825163-34825047:-	-0.57	1245.05	10.282	-0.55	65.23	6.02746	-0.33	3.64	1.86394	-0.42	3.85	1.94486	ENSG00000175265	GOLGA8A	Excluded
RI	chr20:57288476-57288599:+@chr20:57288973-57289149:+	-0.24	200.17	7.64508	-0.25	2.2819e+06	21.1218	-0.27	58.55	5.8716	-0.49	57.35	5.84172	ENSG00000215440	GOLGA8B	Excluded
RI	chr1:1328183-1328170:-@chr1:1326955-1326146:-	-0.57	1000000000000	39.8631	-0.65	1000000000000	39.8631	-0.53	1000000000000	39.8631	-0.49	1000000000000	39.8631	ENSG00000221978	CCNL2	Excluded
RI	chr1:1326955-1326677:-@chr1:1326245-1326146:-	-0.27	31.71	4.98687	-0.23	5.54	2.46989	-0.06	0.32	-1.64386	-0.06	0.2	-2.32193	ENSG00000221978	CCNL2	Excluded
RI	chr7:75042067-75042210:+@chr7:75044163-75044301:+	-0.53	1000000000000	39.8631	-0.51	1000000000000	39.8631	-0.61	796.55	9.63762	-0.35	154.94	7.27557	ENSG00000223705	NSUN5P1	Excluded
RI	chr7:75044870-75045056:+@chr7:75045259-75045469:+	-0.37	60.84	5.92695	-0.35	16.64	4.05658	-0.36	18.12	4.17951	-0.08	0.41	-1.2863	ENSG00000223705	NSUN5P1	Excluded
RI	chr7:75044870-75045048:+@chr7:75045259-75045469:+	-0.4	105.86	6.72601	-0.39	919.6	9.84486	-0.45	457.88	8.83883	-0.34	24.83	4.63401	ENSG00000223705	NSUN5P1	Excluded
RI	chr1:3656951-3656797:-@chr1:3655077-3652548:-	-0.33	16702.3	14.0278	-0.34	1.06388e+07	23.3428	-0.45	29340929303	34.7722	-0.3	959.82	9.90662	ENSG00000227372	TP73-AS1	Excluded
RI	chr6_mcf_hap5:1292422-1292691:+@chr6_mcf_hap5:1292933-1293208:+	-0.02	43.13	5.43062	-0.02	47.4	5.56682	-0.02	1355.32	10.4044	-0.01	314.35	8.29623	ENSG00000227715	HLA-A	Excluded
RI	chr6_mcf_hap5:2883012-2882894:-@chr6_mcf_hap5:2880438-2880307:-	0.55	84.55	6.40173	0.53	8.64	3.11103	0.15	1.29	0.367371	0.06	0.69	-0.535332	ENSG00000229496	DDX39B	Included
RI	chr7:1624020-1625253:+@chr7:1627457-1629261:+	-0.56	1000000000000	39.8631	-0.52	2.64268e+07	24.6555	-0.48	32.53	5.0237	-0.53	1619.75	10.6616	ENSG00000230487	PSMG3-AS1	Excluded
RI	chr8:143746087-143745895:-@chr8:143740356-143738874:-	-0.55	1000000000000	39.8631	-0.53	1000000000000	39.8631	-0.58	1000000000000	39.8631	-0.34	9.41	3.23419	ENSG00000234616	JRK	Excluded
RI	chr8:143746092-143745895:-@chr8:143740356-143738874:-	-0.55	1000000000000	39.8631	-0.54	1000000000000	39.8631	-0.57	1000000000000	39.8631	-0.38	111.08	6.79546	ENSG00000234616	JRK	Excluded
RI	chr6:33264102-33263805:-@chr6:33263536-33263285:-	-0.08	469.12	8.87381	-0.08	1509.92	10.5603	-0.04	0.42	-1.25154	-0.09	2693.67	11.3954	ENSG00000237441	RGL2	Excluded
RI	chr2:96462237-96462336:+@chr2:96462775-96462908:+	-0.04	67.99	6.08725	-0.04	20.35	4.34696	-0.06	66.37	6.05246	-0.2	4.99	2.31904	ENSG00000237510	GPAT2P1	Excluded
RI	chr22:38087181-38087431:+@chr22:38089339-38089483:+	-0.1	73.66	6.20281	-0.09	58.7	5.87529	-0.04	0.2	-2.32193	-0.09	5.19	2.37573	ENSG00000100101	NOL12	Excluded
RI	chr17:7481145-7481234:+@chr17:7481483-7481562:+	0.03	237.62	7.89251	0.03	14.57	3.86493	0.02	1.26	0.333424	0.32	27.25	4.76818	ENSG00000161960	EIF4A1	Included
A5SS	chr2:85573217:85572636|85573098:-@chr2:85571717:85571855:-	-0.03	90.48	6.49953	-0.03	245.62	7.94028	-0.01	0.15	-2.73697	-0.03	0.94	-0.0892673	ENSG00000042445	RETSAT	Excluded
A5SS	chr3:38168191:38167653|38168001:-@chr3:38167317:38167372:-	-0.36	354.06	8.46785	-0.41	1425.16	10.4769	-0.47	2043.68	10.997	-0.45	193.58	7.59679	ENSG00000060971	ACAA1	Excluded
A5SS	chr15:72523727:72523237|72523457:-@chr15:72513509:72513625:-	0.49	38.18	5.25475	0.51	535.72	9.06534	0.29	1.45	0.536053	0.14	0.45	-1.152	ENSG00000067225	PKM	Included
A5SS	chr3:48732854:48732127|48732523:-@chr3:48730884:48731673:-	-0.28	1808.65	10.8207	-0.28	17858.1	14.1243	-0.14	1	0	-0.28	2202.54	11.105	ENSG00000068745	IP6K2	Excluded
A5SS	chr7:24874355:24873706|24874105:-@chr7:24870387:24870524:-	0.1	56.43	5.81839	0.11	59.4	5.89239	0.07	0.68	-0.556393	0.09	4.54	2.18269	ENSG00000070882	OSBPL3	Included
A5SS	chrX:153657394:153657520|153660003:+@chrX:153660176:153660250:+	-0.03	1860114013	30.7927	-0.03	2.57555e+07	24.6184	-0.01	0	0	-0.05	0.32	-1.64386	ENSG00000071553	ATP6AP1	Excluded
A5SS	chr12:125271049:125267229|125270653:-@chr12:125262174:125263132:-	-0.11	1.98682e+06	20.922	-0.12	4.49226e+06	22.099	-0.1	113721	16.7951	-0.08	20.28	4.34199	ENSG00000073060	SCARB1	Excluded
A5SS	chr12:125271049:125267229|125270903:-@chr12:125262174:125263132:-	-0.08	368000000000	38.4205	-0.08	1000000000000	39.8631	-0.08	8081.77	12.9805	-0.06	5976.05	12.545	ENSG00000073060	SCARB1	Excluded
A5SS	chr7:134132813:134132213|134132732:-@chr7:134132050:134132133:-	-0.04	113898	16.7974	-0.04	66558	16.0223	-0.02	1992.53	10.9604	-0.09	1.42	0.505891	ENSG00000085662	AKR1B1	Excluded
A5SS	chr4:2955372:2955130|2955238:-@chr4:2954002:2954124:-	0.11	3622.12	11.8226	0.1	1011.24	9.98191	0.09	908.6	9.8275	0.06	3.84	1.94111	ENSG00000087269	NOP14	Included
A5SS	chr12:112847443:112847215|112847391:-@chr12:112846224:112846460:-	-0.02	1000000000000	39.8631	-0.02	1000000000000	39.8631	-0.01	1000000000000	39.8631	-0.03	1000000000000	39.8631	ENSG00000089009	RPL6	Excluded
A5SS	chr3:51994336:51993911|51994205:-@chr3:51993593:51993667:-	-0.58	46.09	5.52638	-0.59	16.03	4.0027	-0.04	0.55	-0.862496	-0.11	0.61	-0.713119	ENSG00000090097	PCBP4	Excluded
A5SS	chr19:12791139:12790975|12791010:-@chr19:12790615:12790736:-	-0.1	581.57	9.18381	-0.1	8.67	3.11603	-0.07	1.47	0.555816	-0.03	0.1	-3.32193	ENSG00000095059	DHPS	Excluded
A5SS	chr10:28822927:28822963|28823111:+@chr10:28824491:28824686:+	0.13	1000000000000	39.8631	0.13	1000000000000	39.8631	0.17	1000000000000	39.8631	0.18	12.89	3.68818	ENSG00000095787	WAC	Included
A5SS	chr6:7579508:7580005|7580473:+@chr6:7582875:7586946:+	-0.13	22.62	4.49953	-0.13	4.64	2.21412	-0.05	0.17	-2.55639	-0.01	0.09	-3.47393	ENSG00000096696	DSP	Excluded
A5SS	chr19:59084942:59084422|59084740:-@chr19:59082361:59082796:-	0.22	23.76	4.57046	0.22	204.2	7.67384	0.13	2.02	1.01436	0.08	0.35	-1.51457	ENSG00000099326	MZF1	Included
A5SS	chr14:23398661:23398376|23398461:-@chr14:23397706:23397824:-	0.07	35.26	5.13996	0.07	15.66	3.96901	0.03	0.19	-2.39593	0.09	1.74	0.799087	ENSG00000100462	PRMT5	Included
A5SS	chr14:20923385:20923487|20923548:+@chr14:20923737:20923862:+	-0.29	630979279	29.233	-0.28	198805073	27.5668	-0.19	9.66	3.27202	-0.32	1000000000000	39.8631	ENSG00000100823	APEX1	Excluded
A5SS	chr14:20923385:20923553|20923862:+@chr14:20924073:20924260:+	0.14	47.42	5.56742	0.14	21.63	4.43496	0.05	0.18	-2.47393	0.03	0.13	-2.94342	ENSG00000100823	APEX1	Included
A5SS	chr14:20923385:20923487|20923553:+@chr14:20923737:20923862:+	-0.14	34116.3	15.0582	-0.14	1173085957	30.1277	-0.09	15.55	3.95884	-0.18	2.297e+07	24.4532	ENSG00000100823	APEX1	Excluded
A5SS	chr20:2636580:2636680|2636860:+@chr20:2637047:2637195:+	-0.39	1000000000000	39.8631	-0.39	1000000000000	39.8631	-0.36	1000000000000	39.8631	-0.34	1000000000000	39.8631	ENSG00000101361	NOP56	Excluded
A5SS	chr8:134309547:134308980|134309377:-@chr8:134296492:134296572:-	0.04	1000000000000	39.8631	0.04	1000000000000	39.8631	0.04	541000000000	38.9777	0.09	163048	17.3149	ENSG00000104419	NDRG1	Included
A5SS	chr7:157202489:157202695|157208223:+@chr7:157208710:157210133:+	0.02	1000000000000	39.8631	0.02	1000000000000	39.8631	0.02	1000000000000	39.8631	0.02	1000000000000	39.8631	ENSG00000105993	DNAJB6	Included
A5SS	chr7:99716995:99716827|99716952:-@chr7:99711677:99711891:-	-0.3	128.79	7.00888	-0.29	58.6	5.87283	-0.3	41.72	5.38267	-0.1	0.43	-1.21759	ENSG00000106290	TAF6	Excluded
A5SS	chr7:99716995:99716503|99716952:-@chr7:99711677:99711891:-	-0.1	34.62	5.11353	-0.11	5.97	2.57773	-0.06	0.28	-1.8365	-0.11	0.42	-1.25154	ENSG00000106290	TAF6	Excluded
A5SS	chr10:91172679:91172395|91172548:-@chr10:90987957:90988155:-	0.78	1000000000000	39.8631	0.78	1000000000000	39.8631	0.75	1000000000000	39.8631	0.7	41152.8	15.3287	ENSG00000107798	LIPA	Included
A5SS	chr10:860790:860577|860682:-@chr10:855484:859153:-	0.29	344376	18.3936	0.31	91535920310	36.4136	0.26	5492.14	12.4232	0.3	1.53344e+07	23.8703	ENSG00000107929	LARP4B	Included
A5SS	chr11:10821895:10821637|10821791:-@chr11:10821099:10821303:-	-0.06	82689.6	16.3354	-0.07	2.93518e+07	24.8069	-0.04	9.35	3.22497	-0.02	0.21	-2.25154	ENSG00000110321	EIF4G2	Excluded
A5SS	chr11:10823756:10823208|10823596:-@chr11:10822509:10822634:-	-0.05	1000000000000	39.8631	-0.05	1000000000000	39.8631	-0.05	1000000000000	39.8631	-0.07	637332	19.2817	ENSG00000110321	EIF4G2	Excluded
A5SS	chr12:53452831:53453751|53454042:+@chr12:53454189:53454339:+	-0.39	164.34	7.36054	-0.4	308.36	8.26847	-0.22	0.91	-0.136062	-0.26	4.17	2.06005	ENSG00000111077	TNS2	Excluded
A5SS	chr12:46663208:46662309|46662648:-@chr12:46623347:46623422:-	0.11	962.55	9.91072	0.11	61292817833	35.835	0.06	0.83	-0.268817	0.06	1.6	0.678072	ENSG00000111371	SLC38A1	Included
A5SS	chr12:46663208:46662309|46662648:-@chr12:46633462:46633676:-	0.13	819.05	9.67781	0.12	6.93	2.79286	0.12	12.05	3.59096	0.21	25673740768	34.5796	ENSG00000111371	SLC38A1	Included
A5SS	chr12:6603006:6602625|6602883:-@chr12:6602028:6602138:-	-0.21	1000000000000	39.8631	-0.21	1000000000000	39.8631	-0.15	36823.8	15.1684	-0.19	12.32	3.62293	ENSG00000111639	MRPL51	Excluded
A5SS	chr12:6959022:6958487|6958729:-@chr12:6957972:6958362:-	-0.34	2.26929e+06	21.1138	-0.31	204.81	7.67814	-0.14	0.78	-0.358454	-0.02	0.21	-2.25154	ENSG00000111665	CDCA3	Excluded
A5SS	chr12:7053639:7053728|7053815:+@chr12:7054934:7055165:+	-0.14	78.96	6.30305	-0.14	8.30284e+06	22.9852	-0.15	1718348345	30.6784	-0.09	4.39	2.13422	ENSG00000111678	C12orf57	Excluded
A5SS	chr6:133136111:133136227|133136363:+@chr6:133137600:133137702:+	0.02	111425	16.7657	0.02	1336494352	30.3158	0.01	0.8	-0.321928	0.06	1000000000000	39.8631	ENSG00000112306	RPS12	Included
A5SS	chr6:24775159:24775340|24775472:+@chr6:24777450:24777525:+	0.22	200.48	7.64731	0.23	178.72	7.48156	0.21	205.25	7.68124	0.28	7723.8	12.9151	ENSG00000112312	GMNN	Included
A5SS	chr6:33386065:33385646|33385864:-@chr6:33385258:33385472:-	-0.07	5515.81	12.4294	-0.07	3814.36	11.8972	-0.03	0.28	-1.8365	-0.06	18.87	4.23802	ENSG00000112514	CUTA	Excluded
A5SS	chr5:133512641:133512377|133512546:-@chr5:133509617:133509713:-	0.01	100.27	6.64775	0.01	41.35	5.36982	0.01	9.28	3.21412	0.02	0.71	-0.494109	ENSG00000113558	SKP1	Included
A5SS	chr2:191819310:191819386|191819544:+@chr2:191827556:191829776:+	-0.63	1000000000000	39.8631	-0.59	8311294817	32.9524	-0.32	28.9	4.853	-0.38	35902.7	15.1318	ENSG00000115419	GLS	Excluded
A5SS	chr2:63175395:63175451|63176297:+@chr2:63182652:63182795:+	-0.63	1000000000000	39.8631	-0.65	1000000000000	39.8631	-0.28	1.27	0.344828	-0.31	1.38	0.464668	ENSG00000115504	EHBP1	Excluded
A5SS	chr1:207940358:207940540|207943707:+@chr1:207956637:207956675:+	-0.03	1000000000000	39.8631	-0.03	1000000000000	39.8631	-0.03	1000000000000	39.8631	-0.16	13.9	3.79701	ENSG00000117335	CD46	Excluded
A5SS	chr1:45987610:45987307|45987530:-@chr1:45984610:45984726:-	-0.2	452.39	8.82142	-0.2	81.5	6.34873	-0.19	2.82	1.4957	-0.07	0.47	-1.08927	ENSG00000117450	PRDX1	Excluded
A5SS	chr1:45987610:45987281|45987530:-@chr1:45984610:45984726:-	-0.21	172.21	7.42803	-0.2	182.8	7.51412	-0.19	1.93	0.948601	-0.03	0.52	-0.943416	ENSG00000117450	PRDX1	Excluded
A5SS	chr1:25571792:25570668|25571641:-@chr1:25570041:25570124:-	-0.53	294557	18.1682	-0.5	2.63213e+06	21.3278	-0.52	29838.3	14.8649	-0.68	627991	19.2604	ENSG00000117616	RSRP1	Excluded
A5SS	chr2:9607836:9607905|9608104:+@chr2:9611472:9611568:+	0.61	41.1	5.36107	0.56	75.4	6.23649	0.17	0.51	-0.971431	0.27	1.07	0.0976108	ENSG00000119203	CPSF3	Included
A5SS	chr11:130786344:130784161|130786175:-@chr11:130781528:130781666:-	-0.29	1000000000000	39.8631	-0.28	5589104746	32.38	-0.34	1000000000000	39.8631	-0.43	1000000000000	39.8631	ENSG00000120451	SNX19	Excluded
A5SS	chr11:130781666:130781346|130781528:-@chr11:130780165:130780265:-	0.31	82.38	6.36422	0.32	32.67	5.02989	0.07	0.22	-2.18442	0.16	0.64	-0.643856	ENSG00000120451	SNX19	Included
A5SS	chr5:137878625:137878323|137878522:-@chr5:137854381:137854556:-	0.3	1000000000000	39.8631	0.3	1000000000000	39.8631	0.31	1000000000000	39.8631	0.28	1000000000000	39.8631	ENSG00000120705	ETF1	Included
A5SS	chr5:137878625:137878394|137878522:-@chr5:137854381:137854556:-	0.38	1000000000000	39.8631	0.37	1000000000000	39.8631	0.37	1000000000000	39.8631	0.3	1000000000000	39.8631	ENSG00000120705	ETF1	Included
A5SS	chr7:2278572:2277650|2278469:-@chr7:2273926:2275199:-	0.35	1000000000000	39.8631	0.36	1000000000000	39.8631	0.3	1000000000000	39.8631	0.33	1000000000000	39.8631	ENSG00000122687	MRM2	Included
A5SS	chr12:56360615:56360908|56361718:+@chr12:56361833:56361953:+	-0.13	1000000000000	39.8631	-0.13	1000000000000	39.8631	-0.07	10920787514	33.3464	-0.16	1000000000000	39.8631	ENSG00000123374	CDK2	Excluded
A5SS	chr6:8435794:8435461|8435576:-@chr6:8434618:8434663:-	0.58	2315.12	11.1769	0.58	1.43613e+06	20.4538	0.01	0.37	-1.4344	0.11	0.47	-1.08927	ENSG00000124786	SLC35B3	Included
A5SS	chr1:155583448:155583524|155583557:+@chr1:155583850:155584758:+	-0.47	238.02	7.89494	-0.44	10.13	3.34056	-0.36	52.58	5.71644	-0.41	78675.6	16.2636	ENSG00000125459	MSTO1	Excluded
A5SS	chr14:104145721:104145855|104145882:+@chr14:104153418:104153548:+	-0.44	1.54959e+07	23.8854	-0.46	9273.03	13.1788	-0.37	302.41	8.24036	-0.36	9.24	3.20789	ENSG00000126214	KLC1	Excluded
A5SS	chr4:183837692:183837439|183837572:-@chr4:183836614:183836728:-	-0.26	263.46	8.04144	-0.25	27.98	4.80632	-0.15	0.78	-0.358454	-0.03	0.63	-0.666576	ENSG00000129187	DCTD	Excluded
A5SS	chr1:40506255:40506455|40506473:+@chr1:40525009:40525130:+	-0.14	22.38	4.48414	-0.14	19.21	4.26379	-0.07	0.43	-1.21759	-0.05	0.31	-1.68966	ENSG00000131236	CAP1	Excluded
A5SS	chr1:155658882:155658965|155659034:+@chr1:155679564:155679615:+	0.31	97.8	6.61176	0.29	91.65	6.51806	0.35	11.02	3.46205	0.32	1.94	0.956057	ENSG00000132676	DAP3	Included
A5SS	chr16:18801656:18801566|18801632:-@chr16:18800303:18800440:-	0.14	1000000000000	39.8631	0.14	1000000000000	39.8631	0.16	1000000000000	39.8631	0.19	4.83	2.27202	ENSG00000134419	RPS15A	Included
A5SS	chr17:56082961:56082759|56082775:-@chr17:56081949:56082402:-	-0.5	144000000000	37.0631	-0.49	9.57134e+08	29.8341	-0.59	1.6135e+06	20.6218	-0.43	24.18	4.59574	ENSG00000136450	SRSF1	Excluded
A5SS	chr9:103109688:103108976|103109449:-@chr9:103108354:103108597:-	-0.3	164.72	7.36387	-0.27	103.84	6.69822	-0.38	1000000000000	39.8631	-0.19	4.71	2.23573	ENSG00000136891	TEX10	Excluded
A5SS	chr6:34204650:34204740|34205094:+@chr6:34208514:34208659:+	-0.13	2533.55	11.3069	-0.12	29.22	4.86888	-0.18	1000000000000	39.8631	-0.06	0.26	-1.94342	ENSG00000137309	HMGA1	Excluded
A5SS	chr2:182779943:182781154|182781732:+@chr2:182783325:182783402:+	0.48	1000000000000	39.8631	0.5	1000000000000	39.8631	0.24	1000000000000	39.8631	0.12	134.35	7.06985	ENSG00000138434	ITPRID2	Included
A5SS	chr16:1793333:1793477|1795104:+@chr16:1797030:1797276:+	-0.71	1000000000000	39.8631	-0.7	1000000000000	39.8631	-0.6	1000000000000	39.8631	-0.69	1000000000000	39.8631	ENSG00000138834	MAPK8IP3	Excluded
A5SS	chr17:80206890:80203852|80206751:-@chr17:80200537:80202707:-	-0.06	1000000000000	39.8631	-0.06	1000000000000	39.8631	-0.06	1000000000000	39.8631	-0.05	1000000000000	39.8631	ENSG00000141551	CSNK1D	Excluded
A5SS	chr19:49993107:49993169|49993554:+@chr19:49993732:49993833:+	-0.57	1000000000000	39.8631	-0.59	1000000000000	39.8631	-0.43	79.68	6.31615	-0.5	7.99	2.9982	ENSG00000142541	RPL13A	Excluded
A5SS	chr1:165738159:165737719|165737996:-@chr1:165737429:165737506:-	0.3	76.56	6.25852	0.31	643.73	9.33031	0.09	0.37	-1.4344	0.26	1.65	0.722466	ENSG00000143183	TMCO1	Included
A5SS	chr5:72794250:72794383|72794624:+@chr5:72794959:72795027:+	0.04	1000000000000	39.8631	0.04	1000000000000	39.8631	0.04	1000000000000	39.8631	0.1	1000000000000	39.8631	ENSG00000145741	BTF3	Included
A5SS	chr5:176959201:176958954|176959157:-@chr5:176958283:176958522:-	-0.57	741.17	9.53366	-0.59	1320.83	10.3672	-0.51	23.07	4.52795	-0.29	0.95	-0.0740006	ENSG00000146067	FAM193B	Excluded
A5SS	chr8:23423621:23424326|23425891:+@chr8:23428848:23430063:+	-0.41	1000000000000	39.8631	-0.41	1000000000000	39.8631	-0.39	1000000000000	39.8631	-0.45	1000000000000	39.8631	ENSG00000147454	SLC25A37	Excluded
A5SS	chr8:23423621:23423849|23424326:+@chr8:23425835:23425891:+	-0.42	493315	18.9122	-0.41	354895	18.437	-0.52	7.46215e+07	26.1531	-0.43	1364.68	10.4143	ENSG00000147454	SLC25A37	Excluded
A5SS	chr9:132394929:132395080|132395144:+@chr9:132396333:132396585:+	-0.31	1000000000000	39.8631	-0.29	6.56064e+07	25.9673	-0.27	41346.9	15.3355	-0.32	1000000000000	39.8631	ENSG00000148335	NTMT1	Excluded
A5SS	chr11:75112684:75112777|75113490:+@chr11:75115064:75115251:+	-0.03	3078059260	31.5194	-0.03	149.71	7.22603	-0.02	0.28	-1.8365	-0.02	0.08	-3.64386	ENSG00000149273	RPS3	Excluded
A5SS	chr11:117070040:117070148|117070545:+@chr11:117073718:117073909:+	-0.22	117.16	6.87234	-0.19	949.12	9.89045	-0.15	17.84	4.15704	-0.51	156.88	7.29352	ENSG00000149591	TAGLN	Excluded
A5SS	chr16:30094067:30094168|30094284:+@chr16:30094715:30094888:+	0.1	6.9748e+08	29.3776	0.1	1000000000000	39.8631	0.13	1000000000000	39.8631	0.16	1000000000000	39.8631	ENSG00000149923	PPP4C	Included
A5SS	chr19:58881295:58881084|58881186:-@chr19:58878990:58880728:-	-0.39	27.27	4.76924	-0.38	4.16	2.05658	-0.32	10.51	3.39369	-0.44	102.67	6.68187	ENSG00000152475	ZNF837	Excluded
A5SS	chr12:48528726:48528821|48529166:+@chr12:48531504:48531629:+	-0.22	38.2	5.2555	-0.21	116.04	6.85848	-0.22	4.78	2.25701	-0.22	0.87	-0.200913	ENSG00000152556	PFKM	Excluded
A5SS	chr1:245027827:245026919|245026976:-@chr1:245025921:245026032:-	0.24	1000000000000	39.8631	0.25	1000000000000	39.8631	0.23	1000000000000	39.8631	0.22	1000000000000	39.8631	ENSG00000153187	HNRNPU	Included
A5SS	chr8:99057627:99057171|99057575:-@chr8:99054873:99055003:-	-0.56	1000000000000	39.8631	-0.55	1000000000000	39.8631	-0.47	1000000000000	39.8631	-0.3	1000000000000	39.8631	ENSG00000156482	RPL30	Excluded
A5SS	chr14:24025198:24025552|24026248:+@chr14:24027904:24028790:+	-0.21	52.08	5.70266	-0.2	222.96	7.80064	-0.31	1000000000000	39.8631	-0.27	1000000000000	39.8631	ENSG00000157306	ZFHX2-AS1	Excluded
A5SS	chr14:24025198:24025552|24026243:+@chr14:24027904:24028790:+	-0.21	60.3	5.91409	-0.22	693	9.43671	-0.31	1000000000000	39.8631	-0.27	1423673865	30.407	ENSG00000157306	ZFHX2-AS1	Excluded
A5SS	chr14:24025198:24025552|24026513:+@chr14:24027904:24028790:+	-0.32	1000000000000	39.8631	-0.31	1000000000000	39.8631	-0.31	12721598455	33.5666	-0.34	1000000000000	39.8631	ENSG00000157306	ZFHX2-AS1	Excluded
A5SS	chr9:139836918:139836207|139836498:-@chr9:139835989:139836136:-	-0.12	1000000000000	39.8631	-0.12	1000000000000	39.8631	-0.14	1000000000000	39.8631	-0.15	1000000000000	39.8631	ENSG00000159069	FBXW5	Excluded
A5SS	chr4:1208261:1207979|1208131:-@chr4:1207266:1207393:-	0.21	1741383443	30.6976	0.2	1456790310	30.4401	0.22	15989709520	33.8964	0.15	4676.73	12.1913	ENSG00000159692	CTBP1	Included
A5SS	chr7:143079341:143079540|143079778:+@chr7:143079894:143080415:+	-0.33	10130.2	13.3064	-0.32	1171539165	30.1258	-0.24	20.11	4.32984	-0.18	6.39	2.67582	ENSG00000159840	ZYX	Excluded
A5SS	chr1:32671236:32671324|32671564:+@chr1:32671755:32671898:+	0.62	193.84	7.59872	0.64	96.31	6.58961	0.66	167369	17.3527	0.29	1.14	0.189034	ENSG00000160051	IQCC	Included
A5SS	chr1:1203372:1203113|1203242:-@chr1:1198726:1198766:-	0.5	778674	19.5707	0.5	34110928525	34.9895	0.45	963.5	9.91214	0.56	71.12	6.15218	ENSG00000160087	UBE2J2	Included
A5SS	chr1:1209217:1208879|1209046:-@chr1:1203242:1203372:-	0.08	284.2	8.15076	0.08	4043.04	11.9812	0.07	1.24241e+07	23.5666	0.06	12.89	3.68818	ENSG00000160087	UBE2J2	Included
A5SS	chr9:130653322:130652916|130652935:-@chr9:130649763:130649870:-	-0.27	36315.7	15.1483	-0.26	1678.75	10.7132	-0.16	43.1	5.42962	-0.01	0.12	-3.05889	ENSG00000160408	ST6GALNAC6	Excluded
A5SS	chr3:9958782:9959104|9959317:+@chr3:9959397:9959418:+	0.43	1000000000000	39.8631	0.42	3.9401e+07	25.2317	0.55	1000000000000	39.8631	0.57	1000000000000	39.8631	ENSG00000163702	IL17RC	Included
A5SS	chr3:9965565:9965704|9965821:+@chr3:9965916:9965975:+	0.55	58.02	5.85848	0.61	6.74903e+06	22.6862	0.29	1.66	0.731183	0.5	4.16	2.05658	ENSG00000163702	IL17RC	Included
A5SS	chr3:52719936:52720121|52720218:+@chr3:52720785:52720843:+	0.35	103.18	6.68902	0.32	46.64	5.5435	0.51	185226	17.4989	0.65	40.97	5.3565	ENSG00000163938	GNL3	Included
A5SS	chr7:1477244:1476378|1477171:-@chr7:1468101:1468427:-	-0.72	1000000000000	39.8631	-0.7	1000000000000	39.8631	-0.43	9.08	3.18269	-0.68	1000000000000	39.8631	ENSG00000164877	MICALL2	Excluded
A5SS	chrX:15350114:15349338|15349996:-@chrX:15344036:15344168:-	-0.72	1000000000000	39.8631	-0.69	2.19572e+06	21.0663	-0.28	1.45	0.536053	-0.19	0.75	-0.415037	ENSG00000165195	PIGA	Excluded
A5SS	chrX:15350114:15349712|15349996:-@chrX:15344036:15344168:-	-0.63	872810	19.7353	-0.63	2.35591e+07	24.4898	-0.17	0.67	-0.577767	-0.18	0.87	-0.200913	ENSG00000165195	PIGA	Excluded
A5SS	chr9:95869956:95870098|95870109:+@chr9:95872850:95873003:+	-0.28	1000000000000	39.8631	-0.28	1000000000000	39.8631	-0.06	0.24	-2.05889	-0.15	2.11	1.07724	ENSG00000165233	CARD19	Excluded
A5SS	chr13:21750690:21750487|21750514:-@chr13:21746759:21746820:-	0.69	1000000000000	39.8631	0.66	1000000000000	39.8631	0.41	2773.71	11.4376	0.06	0.46	-1.12029	ENSG00000165480	SKA3	Included
A5SS	chr17:19281774:19281855|19281943:+@chr17:19282209:19282445:+	0.4	1000000000000	39.8631	0.41	1000000000000	39.8631	0.32	42310	15.3687	0.48	1000000000000	39.8631	ENSG00000166484	MAPK7	Included
A5SS	chr12:49583107:49582200|49582760:-@chr12:49580394:49580616:-	0.05	1000000000000	39.8631	0.06	1000000000000	39.8631	0.05	1000000000000	39.8631	0.04	1000000000000	39.8631	ENSG00000167552	TUBA1A	Included
A5SS	chr12:49583107:49582672|49582760:-@chr12:49580394:49580616:-	0.02	4660.46	12.1863	0.02	110.12	6.78293	0.01	0	0	0.01	0	0	ENSG00000167552	TUBA1A	Included
A5SS	chr12:49583107:49582200|49582672:-@chr12:49580394:49580616:-	0.15	335334	18.3552	0.16	2.96168e+07	24.8199	0.27	1000000000000	39.8631	0.57	33517.4	15.0326	ENSG00000167552	TUBA1A	Included
A5SS	chr11:67374429:67374547|67374795:+@chr11:67375867:67375949:+	-0.03	2.89942e+07	24.7893	-0.03	2146579264	30.9994	-0.02	9.05	3.17792	-0.03	0.52	-0.943416	ENSG00000167792	NDUFV1	Excluded
A5SS	chr17:40174417:40174490|40174658:+@chr17:40175672:40177656:+	-0.11	575.21	9.16794	-0.11	549.87	9.10295	-0.16	1000000000000	39.8631	-0.16	7.73979e+07	26.2058	ENSG00000168256	NKIRAS2	Excluded
A5SS	chr17:42266390:42266667|42266956:+@chr17:42267869:42269099:+	-0.25	1000000000000	39.8631	-0.25	48971298901	35.5112	-0.24	399000000000	38.5367	-0.29	1000000000000	39.8631	ENSG00000168591	TMUB2	Excluded
A5SS	chr5:179048398:179047893|179048243:-@chr5:179046270:179046408:-	-0.21	20.92	4.38681	-0.23	35.57	5.15259	-0.13	1.09	0.124328	-0.06	0.27	-1.88897	ENSG00000169045	HNRNPH1	Excluded
A5SS	chr16:21431087:21430811|21430956:-@chr16:21426278:21426406:-	-0.53	267.47	8.06323	-0.52	26684407025	34.6353	-0.67	1165627477	30.1185	-0.14	0.65	-0.621488	ENSG00000169246	NPIPB3	Excluded
A5SS	chr16:30012533:30012851|30015978:+@chr16:30016542:30017112:+	-0.09	2057.16	11.0064	-0.09	277.34	8.11551	-0.04	1.07	0.0976108	-0.14	1000000000000	39.8631	ENSG00000169592	INO80E	Excluded
A5SS	chr3:149093556:149093230|149093467:-@chr3:149089474:149089654:-	-0.39	483000000000	38.8121	-0.38	137000000000	37.0005	-0.31	8.29702e+08	29.628	-0.42	1000000000000	39.8631	ENSG00000169908	TM4SF1	Excluded
A5SS	chr4:6675178:6676364|6676433:+@chr4:6676720:6677774:+	-0.28	28.93	4.85449	-0.27	18.49	4.20867	-0.13	0.63	-0.666576	-0.2	3.65	1.8679	ENSG00000170846	AC093323	Excluded
A5SS	chr7:32919554:32919047|32919313:-@chr7:32914604:32914769:-	-0.22	24.13	4.59276	-0.22	112.91	6.81903	-0.18	8.12	3.02148	-0.26	535.45	9.06461	ENSG00000170852	KBTBD2	Excluded
A5SS	chr9:130924283:130924394|130925231:+@chr9:130925722:130926207:+	-0.07	36.66	5.19613	-0.06	26.67	4.73715	-0.06	5.82	2.54102	-0.01	0.04	-4.64386	ENSG00000171159	BBLN	Excluded
A5SS	chr5:1800009:1799885|1799906:-@chr5:1798501:1799061:-	-0.12	193.26	7.5944	-0.12	49276.2	15.5886	-0.13	364000000000	38.4059	-0.13	38.02	5.24869	ENSG00000171421	MRPL36	Excluded
A5SS	chr20:30310151:30309458|30309647:-@chr20:30252261:30253889:-	-0.1	1000000000000	39.8631	-0.1	1000000000000	39.8631	-0.07	572251	19.1263	-0.06	188377	17.5233	ENSG00000171552	BCL2L1	Excluded
A5SS	chr10:134218130:134219490|134219793:+@chr10:134230565:134231358:+	-0.56	1000000000000	39.8631	-0.56	1000000000000	39.8631	-0.54	1000000000000	39.8631	-0.51	1000000000000	39.8631	ENSG00000171813	PWWP2B	Excluded
A5SS	chr11:118972852:118971728|118972205:-@chr11:118971340:118971553:-	-0.16	5222.65	12.3506	-0.16	249.05	7.96029	-0.06	0.32	-1.64386	-0.13	6.9	2.7866	ENSG00000172269	DPAGT1	Excluded
A5SS	chr11:67017557:67017817|67018269:+@chr11:67020165:67020328:+	-0.17	214.88	7.74739	-0.17	3731.12	11.8654	-0.07	0.64	-0.643856	-0.13	162.88	7.34767	ENSG00000173120	KDM2A	Excluded
A5SS	chr2:192542862:192542967|192543431:+@chr2:192543716:192543854:+	-0.25	37.04	5.21101	-0.25	48.91	5.61206	-0.2	11.33	3.50208	-0.2	7.67	2.93923	ENSG00000173559	NABP1	Excluded
A5SS	chr20:39833706:39830697|39830923:-@chr20:39807089:39813841:-	-0.25	175.73	7.45722	-0.23	95.61	6.57909	-0.44	1000000000000	39.8631	-0.42	275000000000	37.9989	ENSG00000174306	ZHX3	Excluded
A5SS	chr4:113565824:113565924|113566027:+@chr4:113567507:113567607:+	-0.33	26.85	4.74685	-0.31	6.91	2.78869	-0.09	0.38	-1.39593	-0.11	0.42	-1.25154	ENSG00000174720	LARP7	Excluded
A5SS	chr11:65769550:65769984|65770041:+@chr11:65771097:65771617:+	0.51	1000000000000	39.8631	0.5	1000000000000	39.8631	0.47	1000000000000	39.8631	0.49	1000000000000	39.8631	ENSG00000175334	BANF1	Included
A5SS	chr11:65769550:65769984|65770041:+@chr11:65770706:65770844:+	0.09	1000000000000	39.8631	0.09	1000000000000	39.8631	0.12	1000000000000	39.8631	0.19	1000000000000	39.8631	ENSG00000175334	BANF1	Included
A5SS	chr11:27722035:27721711|27721729:-@chr11:27676442:27680132:-	-0.47	1829381687	30.7687	-0.47	1000000000000	39.8631	-0.4	884600	19.7547	-0.23	2.77	1.46989	ENSG00000176697	BDNF	Excluded
A5SS	chr3:49008028:49008137|49008274:+@chr3:49011132:49011249:+	0.22	350000000000	38.3484	0.22	1000000000000	39.8631	0.23	1000000000000	39.8631	0.26	5.32	2.41143	ENSG00000177479	ARIH2	Included
A5SS	chr11:836251:836442|836843:+@chr11:837250:837354:+	-0.17	1000000000000	39.8631	-0.18	1000000000000	39.8631	-0.14	1000000000000	39.8631	-0.22	1000000000000	39.8631	ENSG00000177697	CD151	Excluded
A5SS	chr12:93805075:93804829|93804902:-@chr12:93804510:93804650:-	-0.13	5307.42	12.3738	-0.14	1.67838e+07	24.0006	-0.16	1000000000000	39.8631	-0.18	41427399182	35.2699	ENSG00000177889	UBE2N	Excluded
A5SS	chr3:49039933:49040029|49043620:+@chr3:49044120:49044581:+	-0.09	23519368146	34.4531	-0.08	18396.9	14.1672	-0.06	80.42	6.32948	-0.16	1000000000000	39.8631	ENSG00000178467	P4HTM	Excluded
A5SS	chr19:58326281:58325901|58326079:-@chr19:58324662:58324788:-	0.43	5414.05	12.4025	0.43	50471.6	15.6232	0.37	2658.98	11.3767	0.12	0.49	-1.02915	ENSG00000178935	ZNF552	Included
A5SS	chr17:8110685:8110058|8110636:-@chr17:8109809:8109957:-	-0.59	579457	19.1443	-0.57	215.18	7.7494	-0.31	2.28	1.18903	-0.07	0.59	-0.761213	ENSG00000178999	AURKB	Excluded
A5SS	chr17:74722912:74723295|74723439:+@chr17:74729060:74729297:+	0.44	1000000000000	39.8631	0.45	1000000000000	39.8631	0.61	1000000000000	39.8631	0.44	1000000000000	39.8631	ENSG00000181038	METTL23	Included
A5SS	chr17:74722912:74723260|74723439:+@chr17:74729060:74729297:+	0.34	861412	19.7163	0.35	331704	18.3395	0.44	1000000000000	39.8631	0.37	1000000000000	39.8631	ENSG00000181038	METTL23	Included
A5SS	chrX:155251988:155252124|155252499:+@chrX:155252677:155252878:+	-0.6	1000000000000	39.8631	-0.58	1000000000000	39.8631	-0.4	1601	10.6448	-0.46	3.02819e+06	21.53	ENSG00000182484	WASH6P	Excluded
A5SS	chr1:87380107:87379711|87379998:-@chr1:87368964:87369131:-	0.15	465.25	8.86186	0.14	4587346604	32.095	0.1	16.1	4.00899	0.05	0.36	-1.47393	ENSG00000183291	SELENOF	Included
A5SS	chr16:16429718:16429849|16429994:+@chr16:16434163:16434291:+	-0.38	17905.1	14.1281	-0.39	46.77	5.54751	-0.51	1000000000000	39.8631	-0.62	1000000000000	39.8631	ENSG00000183889	NPIPA9	Excluded
A5SS	chr17:79479892:79479641|79479760:-@chr17:79479258:79479386:-	0.02	1000000000000	39.8631	0.02	1000000000000	39.8631	0.03	1000000000000	39.8631	0.07	1000000000000	39.8631	ENSG00000184009	ACTG1	Included
A5SS	chr3:196294178:196293748|196294062:-@chr3:196287867:196288362:-	-0.57	1000000000000	39.8631	-0.56	1000000000000	39.8631	-0.6	1000000000000	39.8631	-0.54	1000000000000	39.8631	ENSG00000185798	WDR53	Excluded
A5SS	chr3:196294178:196293761|196294062:-@chr3:196287867:196288362:-	-0.48	1000000000000	39.8631	-0.47	397035	18.5989	-0.56	1000000000000	39.8631	-0.54	1000000000000	39.8631	ENSG00000185798	WDR53	Excluded
A5SS	chr16:21863367:21863091|21863236:-@chr16:21858734:21858862:-	-0.4	39.34	5.29793	-0.36	42.12	5.39643	-0.69	1000000000000	39.8631	-0.57	16697.3	14.0273	ENSG00000185864	NPIPB4	Excluded
A5SS	chr6:34216904:34216504|34216756:-@chr6:34215458:34215641:-	0.43	1000000000000	39.8631	0.44	1000000000000	39.8631	0.35	1000000000000	39.8631	0.28	1000000000000	39.8631	ENSG00000186577	SMIM29	Included
A5SS	chr17:65989351:65989017|65989160:-@chr17:65987217:65988219:-	-0.37	278000000000	38.015	-0.37	93732329166	36.4478	-0.14	0.71	-0.494109	-0.15	0.98	-0.0291463	ENSG00000186665	C17orf58	Excluded
A5SS	chr1:247267674:247267241|247267499:-@chr1:247265289:247265415:-	0.54	1000000000000	39.8631	0.54	1000000000000	39.8631	0.62	1000000000000	39.8631	0.66	1000000000000	39.8631	ENSG00000188295	ZNF669	Included
A5SS	chr20:62339380:62339470|62339540:+@chr20:62339905:62340516:+	0.15	51.88	5.69711	0.15	47.9	5.58195	0.2	113673	16.7945	0.08	0.66	-0.599462	ENSG00000197114	ZGPAT	Included
A5SS	chr20:62339380:62339470|62339521:+@chr20:62339905:62340516:+	0.12	39.66	5.30961	0.13	2685.29	11.3909	0.17	775.52	9.59902	0.05	0.29	-1.78588	ENSG00000197114	ZGPAT	Included
A5SS	chr12:3069114:3069206|3069519:+@chr12:3103904:3104158:+	0.3	56.5	5.82018	0.31	28.14	4.81455	0.25	28.28	4.82171	0.35	325.93	8.34842	ENSG00000197905	TEAD4	Included
A5SS	chr12:111804061:111803917|111803936:-@chr12:111798455:111801267:-	-0.44	60.98	5.93026	-0.42	14.53	3.86096	-0.18	0.78	-0.358454	-0.34	5.63	2.49313	ENSG00000198324	PHETA1	Excluded
A5SS	chr6:31620477:31620177|31620201:-@chr6:31619433:31619553:-	-0.12	449.62	8.81256	-0.12	25.37	4.66505	-0.15	5.63298e+06	22.4255	-0.16	232.82	7.86307	ENSG00000204463	BAG6	Excluded
A5SS	chr6:30614816:30615080|30615623:+@chr6:30617335:30617736:+	0.22	1.03315e+08	26.6225	0.24	59671.1	15.8647	0.26	1000000000000	39.8631	0.15	11.71	3.54967	ENSG00000204564	C6orf136	Included
A5SS	chr5:180670904:180670680|180670692:-@chr5:180669174:180669345:-	0.01	1000000000000	39.8631	0.01	1000000000000	39.8631	0.01	2365.66	11.208	0.01	1000000000000	39.8631	ENSG00000204628	RACK1	Included
A5SS	chr19:50380644:50379860|50380494:-@chr19:50376174:50376559:-	0.15	66.48	6.05485	0.16	57.15	5.83668	0.2	1.08731e+08	26.6962	0.26	1000000000000	39.8631	ENSG00000204673	AKT1S1	Included
A5SS	chr19:50380644:50380282|50380494:-@chr19:50376174:50376559:-	0.2	1575.3	10.6214	0.2	1255.35	10.2939	0.2	1730.33	10.7568	0.32	1000000000000	39.8631	ENSG00000204673	AKT1S1	Included
A5SS	chr2:122513121:122513421|122513529:+@chr2:122518985:122519100:+	-0.24	70.22	6.13381	-0.24	29.53	4.88411	-0.2	1.9	0.925999	-0.12	0.42	-1.25154	ENSG00000211460	TSN	Excluded
A5SS	chr2:122513121:122513421|122513529:+@chr2:122516286:122516382:+	-0.3	20.93	4.3875	-0.29	177.33	7.47029	-0.29	392.42	8.61625	-0.32	1.32	0.400538	ENSG00000211460	TSN	Excluded
A5SS	chr20:34252878:34252682|34252724:-@chr20:34220717:34220845:-	-0.24	56535982051	35.7185	-0.24	1.27401e+08	26.9248	-0.2	1258.54	10.2975	-0.2	15.91	3.99186	ENSG00000214078	CPNE1	Excluded
A5SS	chr3:183966759:183966533|183966570:-@chr3:183963256:183963403:-	-0.34	2219.66	11.1161	-0.34	3198.15	11.643	-0.2	1.15	0.201634	-0.25	1.63	0.704872	ENSG00000214160	ALG3	Excluded
A5SS	chr6:58275346:58275151|58275196:-@chr6:58272360:58273455:-	-0.55	37.11	5.21374	-0.47	11.26	3.49313	-0.26	1.28	0.356144	-0.45	4.12	2.04264	ENSG00000215190	LINC00680	Excluded
A5SS	chr1:1328183:1328059|1328170:-@chr1:1326146:1326955:-	0.25	22.13	4.46793	0.27	2550.11	11.3163	0.41	166.47	7.37912	0.38	5369.51	12.3906	ENSG00000221978	CCNL2	Included
A5SS	chr19:18682614:18682697|18682719:+@chr19:18684103:18684213:+	0.13	35943995027	35.065	0.13	1000000000000	39.8631	0.11	6708.61	12.7118	0.07	0.3	-1.73697	ENSG00000221983	UBA52	Included
A5SS	chr16:18466711:18466435|18466580:-@chr16:18462115:18462243:-	-0.39	4068.44	11.9903	-0.39	1209.05	10.2397	-0.49	1000000000000	39.8631	-0.54	118349	16.8527	ENSG00000233024	NPIPA9	Excluded
A5SS	chr16:22530459:22530590|22530735:+@chr16:22535141:22535269:+	-0.53	4.29535e+06	22.0343	-0.51	49708.6	15.6012	-0.53	538.73	9.07342	-0.29	2.47	1.30451	ENSG00000243716	NPIPB5	Excluded
A5SS	chr14:24025952:24026243|24026513:+@chr14:24027904:24028790:+	-0.39	202.82	7.66406	-0.4	514.97	9.00834	-0.13	0.53	-0.915936	-0.38	451.57	8.81881	ENSG00000259431	THTPA	Excluded
A5SS	chr14:24025952:24026248|24026513:+@chr14:24027904:24028790:+	-0.41	96.86	6.59783	-0.39	30.91	4.95	-0.1	0.42	-1.25154	-0.4	1360.64	10.4101	ENSG00000259431	THTPA	Excluded
A5SS	chr17:7481145:7481234|7481562:+@chr17:7481660:7482324:+	-0.2	1000000000000	39.8631	-0.2	1000000000000	39.8631	-0.24	1000000000000	39.8631	-0.12	6.12	2.61353	ENSG00000264772	SNORA67	Excluded
A3SS	chr12:9102084:9102357:-@chr12:9098983|9099001:9098825:-	-0.3	418885	18.6762	-0.3	83968713548	36.2891	-0.18	8.76	3.13093	-0.18	3.67	1.87578	ENSG00000003056	M6PR	Excluded
A3SS	chr3:50000009:50000118:+@chr3:50004631|50004903:50006181:+	0.15	1000000000000	39.8631	0.15	1248019432	30.217	0.14	1.29317e+06	20.3025	0.07	1.31	0.389567	ENSG00000004534	RBM6	Included
A3SS	chr1:1647785:1647917:-@chr1:1643839|1643866:1643703:-	0.07	50.36	5.65421	0.07	26.11	4.70653	0.04	1.65	0.722466	0.06	3.59	1.84398	ENSG00000008128	CDK11A	Included
A3SS	chr17:42400176:42400220:-@chr17:42399896|42399920:42399787:-	-0.51	2710.55	11.4044	-0.5	135.69	7.08417	-0.22	0.81	-0.304006	-0.33	1.6	0.678072	ENSG00000013306	SLC25A39	Excluded
A3SS	chr12:31241978:31242085:+@chr12:31242337|31242820:31243028:+	-0.59	151000000000	37.1318	-0.65	1000000000000	39.8631	-0.26	322.6	8.3336	-0.43	2.45049e+07	24.5466	ENSG00000013573	DDX11	Excluded
A3SS	chr5:138658287:138658656:+@chr5:138660985|138661129:138661351:+	0.05	521294257	28.9575	0.05	7.58142e+08	29.4979	0.05	469054319	28.8052	0.05	3935605340	31.8739	ENSG00000015479	MATR3	Included
A3SS	chr5:138658287:138658656:+@chr5:138660985|138661025:138661351:+	0.18	16509.7	14.011	0.19	18692.8	14.1902	0.15	20.5	4.35755	0.1	13.86	3.79286	ENSG00000015479	MATR3	Included
A3SS	chr14:102805431:102805560:+@chr14:102807660|102808440:102808704:+	-0.4	497.16	8.95757	-0.38	53.56	5.74308	-0.25	2.15	1.10434	-0.21	1.62	0.695994	ENSG00000022976	ZNF839	Excluded
A3SS	chr11:35211382:35211612:+@chr11:35219668|35219695:35219793:+	0.68	1000000000000	39.8631	0.66	78111836453	36.1848	0.5	885.59	9.7905	0.63	8.4771e+08	29.659	ENSG00000026508	CD44	Included
A3SS	chr12:95689827:95690034:+@chr12:95692870|95693941:95694948:+	0.07	32.64	5.02857	0.07	138.55	7.11426	0.06	9.01	3.17153	0.01	0.03	-5.05889	ENSG00000028203	VEZT	Included
A3SS	chr6:136599003:136599914:-@chr6:136597127|136597646:136596981:-	-0.2	1000000000000	39.8631	-0.21	1000000000000	39.8631	-0.13	13716446092	33.6752	-0.13	101000000000	36.5602	ENSG00000029363	BCLAF1	Excluded
A3SS	chr17:40714092:40714237:+@chr17:40714374|40714630:40715340:+	-0.39	1000000000000	39.8631	-0.4	1000000000000	39.8631	-0.43	1000000000000	39.8631	-0.43	1000000000000	39.8631	ENSG00000068120	COASY	Excluded
A3SS	chr14:67736418:67736500:+@chr14:67745735|67745967:67746254:+	-0.19	2.4603e+07	24.5523	-0.19	109.45	6.77413	-0.12	13.83	3.78973	-0.25	157.9	7.30287	ENSG00000072415	PALS1	Excluded
A3SS	chr19:17440566:17440640:-@chr19:17439792|17440350:17438971:-	-0.15	1.33263e+07	23.6678	-0.16	599.26	9.22704	-0.1	12.99	3.69933	-0.12	296.67	8.21272	ENSG00000074855	ANO8	Excluded
A3SS	chr1:178423582:178423783:+@chr1:178425835|178425856:178426034:+	0.41	268.92	8.07103	0.41	70804.3	16.1115	0.36	119.8	6.90448	0.08	0.42	-1.25154	ENSG00000075391	RASAL2	Included
A3SS	chr14:103933416:103933528:+@chr14:103934370|103934418:103934523:+	-0.3	303.82	8.24707	-0.3	47.56	5.57168	-0.33	4052.12	11.9845	-0.21	0.95	-0.0740006	ENSG00000075413	MARK3	Excluded
A3SS	chr10:98287788:98287934:-@chr10:98287253|98287302:98287170:-	0.13	605.91	9.24296	0.13	123.79	6.95175	0.1	2.63	1.39506	0.16	1.8	0.847997	ENSG00000077147	TM9SF3	Included
A3SS	chr7:100173328:100173405:-@chr7:100171979|100172927:100171634:-	-0.41	3154.43	11.6232	-0.39	254.93	7.99396	-0.41	90.59	6.50128	-0.33	43.8	5.45286	ENSG00000077454	LRCH4	Excluded
A3SS	chr3:101293042:101293123:+@chr3:101298433|101298686:101298848:+	-0.04	1000000000000	39.8631	-0.04	1350558181	30.3309	-0.04	89.09	6.47719	-0.09	1000000000000	39.8631	ENSG00000081154	PCNP	Excluded
A3SS	chr3:101293042:101293123:+@chr3:101298634|101298686:101298848:+	-0.14	682000000000	39.3112	-0.14	2.25691e+08	27.7498	-0.14	1000000000000	39.8631	-0.14	671354	19.3567	ENSG00000081154	PCNP	Excluded
A3SS	chr19:54657452:54657577:+@chr19:54658996|54659047:54659419:+	0.19	1434.97	10.4868	0.2	189.86	7.56879	0.18	24.04	4.58736	0.14	1.32	0.400538	ENSG00000088038	CNOT3	Included
A3SS	chr20:17936009:17936119:-@chr20:17934761|17934867:17934640:-	0.1	9500.59	13.2138	0.1	80.47	6.33038	0.06	3.79	1.9222	0.14	5.33	2.41414	ENSG00000089006	SNX5	Included
A3SS	chr12:120653363:120653464:-@chr12:120653076|120653220:120652906:-	-0.22	3.91961e+08	28.5461	-0.22	224137	17.774	-0.02	0.12	-3.05889	-0.16	2.43	1.28096	ENSG00000089159	PXN	Excluded
A3SS	chr7:140714711:140714781:-@chr7:140710417|140710460:140710219:-	-0.2	1408.56	10.46	-0.2	2418325	21.2056	-0.12	3.13	1.64616	-0.04	0.17	-2.55639	ENSG00000090263	MRPS33	Excluded
A3SS	chr14:21679969:21680082:-@chr14:21679465|21679725:21677295:-	-0.04	1000000000000	39.8631	-0.04	54962557418	35.6777	-0.04	1433853262	30.4173	-0.07	1000000000000	39.8631	ENSG00000092199	HNRNPC	Excluded
A3SS	chr14:21737457:21737638:-@chr14:21731495|21731988:21731470:-	-0.03	23.91	4.57954	-0.03	11.79	3.55949	-0.06	2678463227	31.3188	-0.14	0.81	-0.304006	ENSG00000092199	HNRNPC	Excluded
A3SS	chr22:19948722:19948812:+@chr22:19949756|19950050:19950338:+	-0.08	1000000000000	39.8631	-0.08	1000000000000	39.8631	-0.06	8117.91	12.9869	-0.04	1.27	0.344828	ENSG00000093010	COMT	Excluded
A3SS	chr14:105352612:105354315:+@chr14:105355852|105355957:105356095:+	0.25	20.34	4.34625	0.23	15.31	3.9364	0.18	1.78	0.831877	0.22	2.04	1.02857	ENSG00000099814	CEP170B	Included
A3SS	chr16:3073848:3073969:-@chr16:3073362|3073413:3073234:-	0.28	1000000000000	39.8631	0.28	1000000000000	39.8631	0.14	2.92	1.54597	0.15	2.09	1.0635	ENSG00000103145	HCFC1R1	Included
A3SS	chr16:3073848:3073969:-@chr16:3073362|3073531:3073234:-	0.28	1000000000000	39.8631	0.28	1000000000000	39.8631	0.17	226.85	7.82559	0.15	8.2	3.03562	ENSG00000103145	HCFC1R1	Included
A3SS	chr8:144679518:144679845:-@chr8:144674830|144675063:144674817:-	0.54	502.14	8.97195	0.54	135.94	7.08683	0.44	3.98	1.99277	0.38	2.86	1.51602	ENSG00000104529	EEF1D	Included
A3SS	chr19:40741797:40742011:-@chr19:40741257|40741374:40741170:-	0.16	1000000000000	39.8631	0.15	127000000000	36.8874	0.15	1000000000000	39.8631	0.15	421872988	28.6522	ENSG00000105221	AKT2	Included
A3SS	chr19:17378232:17378336:+@chr19:17379565|17379603:17379900:+	-0.16	1000000000000	39.8631	-0.16	1000000000000	39.8631	-0.17	1000000000000	39.8631	-0.17	1000000000000	39.8631	ENSG00000105393	BABAM1	Excluded
A3SS	chr7:44163110:44163169:-@chr7:44161708|44161881:44161433:-	-0.07	42.1	5.39575	-0.07	2452.59	11.2601	-0.06	172.46	7.43012	-0.06	5.02	2.32769	ENSG00000106628	POLD2	Excluded
A3SS	chr17:72772406:72772470:-@chr17:72771846|72771991:72771761:-	0.1	1.2222e+08	26.8649	0.1	1.40661e+07	23.7457	0.16	187.47	7.55052	0.35	7.29	2.86592	ENSG00000109065	NAT9	Included
A3SS	chr4:103748584:103748708:-@chr4:103747793|103748001:103747642:-	0.06	22.14	4.46858	0.06	203.64	7.66988	0.06	39105.7	15.2551	0.09	57.29	5.84021	ENSG00000109332	UBE2D3	Included
A3SS	chr4:1953835:1953958:+@chr4:1954479|1955051:1955251:+	0.16	110587	16.7548	0.16	3643.23	11.831	0.21	1000000000000	39.8631	0.19	1697.11	10.7289	ENSG00000109685	NSD2	Included
A3SS	chr11:68377372:68377491:+@chr11:68380534|68382100:68382801:+	0.17	438.31	8.77581	0.15	12.96	3.69599	0.13	3.12	1.64155	0.09	1.77	0.823749	ENSG00000110075	PPP6R3	Included
A3SS	chr12:123005932:123005975:-@chr12:123003576|123003598:123003386:-	0.22	513.76	9.00495	0.22	46.54	5.5404	0.31	82920789022	36.271	0.23	8.24	3.04264	ENSG00000111011	RSRC2	Included
A3SS	chr12:111884746:111884837:+@chr12:111884926|111884929:111885023:+	0.28	21.67	4.43763	0.33	18.18	4.18428	0.02	0.17	-2.55639	0.09	0.32	-1.64386	ENSG00000111252	SH2B3	Included
A3SS	chr12:70671912:70672054:+@chr12:70687851|70688017:70688074:+	0.41	30.95	4.95187	0.44	17.2	4.10434	0.42	4.42	2.14405	0.48	8.06	3.01078	ENSG00000111596	CNOT2	Included
A3SS	chr12:7023614:7023823:+@chr12:7024600|7024985:7025081:+	-0.1	1.14451e+08	26.7702	-0.11	4.73223e+08	28.8179	-0.03	0.14	-2.8365	-0.15	5.57	2.47768	ENSG00000111674	ENO2	Excluded
A3SS	chr6:33385736:33386065:-@chr6:33385472|33385593:33385258:-	-0.13	38686.8	15.2396	-0.13	189.32	7.56468	-0.13	106.57	6.73566	-0.06	0.36	-1.47393	ENSG00000112514	CUTA	Excluded
A3SS	chr6:163984452:163984751:+@chr6:163985699|163986978:163999628:+	0.79	1000000000000	39.8631	0.8	1000000000000	39.8631	0.84	1000000000000	39.8631	0.83	1000000000000	39.8631	ENSG00000112531	QKI	Included
A3SS	chr3:160129708:160129872:+@chr3:160130114|160130318:160130637:+	-0.32	1366.15	10.4159	-0.3	460.41	8.84678	-0.37	2063.83	11.0111	-0.37	472410	18.8497	ENSG00000113810	SMC4	Excluded
A3SS	chr2:85581843:85581952:+@chr2:85582199|85584090:85584375:+	-0.2	20.68	4.37016	-0.21	40.9	5.35403	-0.23	21.76	4.44361	-0.47	168.42	7.39592	ENSG00000115459	ELMOD3	Excluded
A3SS	chr1:25571641:25571792:-@chr1:25570124|25570715:25570041:-	-0.63	1000000000000	39.8631	-0.58	438000000000	38.6737	-0.56	8.84843e+06	23.077	-0.67	1000000000000	39.8631	ENSG00000117616	RSRP1	Excluded
A3SS	chr9:123555427:123555535:-@chr9:123550464|123550556:123550047:-	-0.36	30476425919	34.827	-0.35	8.6269e+08	29.6843	-0.14	0.97	-0.0439433	-0.25	20.46	4.35473	ENSG00000119402	FBXW2	Excluded
A3SS	chr2:27885046:27885148:-@chr2:27884255|27884468:27883851:-	-0.23	1000000000000	39.8631	-0.24	3.01699e+06	21.5247	-0.15	81.6	6.3505	-0.2	531127	19.0187	ENSG00000119760	SUPT7L	Excluded
A3SS	chr2:38525286:38525717:-@chr2:38523255|38523732:38522029:-	0.25	56528.9	15.7867	0.25	786497	19.5851	0.38	1000000000000	39.8631	0.37	1000000000000	39.8631	ENSG00000119787	ATL2	Included
A3SS	chr10:112058406:112058548:-@chr10:112057486|112057503:112057325:-	0.17	1496091719	30.4786	0.16	9.73816e+06	23.2152	0.13	3.38602e+08	28.335	0.15	20.35	4.34696	ENSG00000119953	SMNDC1	Included
A3SS	chr1:109419603:109419850:+@chr1:109427897|109428129:109428200:+	-0.41	4281.75	12.064	-0.43	293457	18.1628	-0.24	1.56	0.641546	-0.34	3.63	1.85997	ENSG00000121957	GPSM2	Excluded
A3SS	chr9:138392844:138392969:+@chr9:138393545|138393690:138393819:+	0.1	38.98	5.28466	0.1	62.23	5.95954	0.09	7.52	2.91073	0.13	1.48	0.565597	ENSG00000122140	MRPS2	Included
A3SS	chr7:6042084:6042267:-@chr7:6038857|6038906:6038739:-	-0.48	997.62	9.96235	-0.46	81.75	6.35315	-0.29	1.28	0.356144	-0.04	0.34	-1.55639	ENSG00000122512	PMS2	Excluded
A3SS	chr4:122732738:122732826:+@chr4:122734910|122735021:122735202:+	0.48	102.01	6.67257	0.53	25844.8	14.6576	0.24	0.9	-0.152003	0.23	0.83	-0.268817	ENSG00000123737	EXOSC9	Included
A3SS	chrX:118759298:118759342:-@chrX:118752749|118754014:118750909:-	0.59	1000000000000	39.8631	0.57	1000000000000	39.8631	0.66	1000000000000	39.8631	0.42	182.27	7.50993	ENSG00000125354	SEPTIN6	Included
A3SS	chrX:118763281:118763471:-@chrX:118752749|118754014:118750909:-	0.51	4.14592e+07	25.3052	0.51	1881473994	30.8092	0.66	1000000000000	39.8631	0.51	1.50011e+08	27.1605	ENSG00000125354	SEPTIN6	Included
A3SS	chr14:104143752:104143860:+@chr14:104145646|104145721:104145882:+	0.12	23.54	4.55704	0.12	15.81	3.98277	0.11	8.68	3.1177	0.05	0.19	-2.39593	ENSG00000126214	KLC1	Included
A3SS	chr19:17450243:17450408:+@chr19:17451853|17451916:17452131:+	-0.33	126.29	6.9806	-0.32	420.92	8.7174	-0.11	0.48	-1.05889	-0.32	10.41	3.3799	ENSG00000130299	GTPBP3	Excluded
A3SS	chr7:108166473:108166762:-@chr7:108155891|108156018:108154880:-	-0.35	66.66	6.05875	-0.35	36.24	5.17951	-0.22	1.18	0.238787	-0.09	0.41	-1.2863	ENSG00000135241	PNPLA8	Excluded
A3SS	chr12:58145958:58146230:-@chr12:58145125|58145519:58144990:-	-0.17	1000000000000	39.8631	-0.15	1000000000000	39.8631	-0.22	1000000000000	39.8631	-0.12	68555.4	16.065	ENSG00000135446	CDK4	Excluded
A3SS	chr13:76408362:76408523:+@chr13:76409288|76409369:76409475:+	0.45	45892.1	15.486	0.45	1.64604e+07	23.9725	0.5	1000000000000	39.8631	0.5	138.02	7.10873	ENSG00000136153	LMO7	Included
A3SS	chr7:45151242:45151317:-@chr7:45148842|45148886:45148426:-	-0.15	1000000000000	39.8631	-0.15	1000000000000	39.8631	-0.15	2.44649e+08	27.8661	-0.12	6138825918	32.5153	ENSG00000136270	TBRG4	Excluded
A3SS	chr2:130914824:130914969:-@chr2:130914248|130914386:130914158:-	0.33	1561.11	10.6084	0.32	1463.13	10.5148	0.39	113.72	6.82934	0.37	393.17	8.61901	ENSG00000136699	SMPD4	Included
A3SS	chr11:85373433:85373501:-@chr11:85371641|85372793:85371379:-	-0.36	733645	19.4847	-0.36	1021.94	9.99709	-0.2	1.67	0.739848	-0.53	1000000000000	39.8631	ENSG00000137504	CREBZF	Excluded
A3SS	chr15:39873280:39873429:+@chr15:39873909|39874030:39874125:+	0.11	1000000000000	39.8631	0.11	1000000000000	39.8631	0.13	1000000000000	39.8631	0.14	1000000000000	39.8631	ENSG00000137801	THBS1	Included
A3SS	chr15:69745159:69745359:+@chr15:69745986|69747509:69747626:+	-0.03	1000000000000	39.8631	-0.02	1000000000000	39.8631	-0.02	3.34059e+07	24.9936	-0.03	3364.56	11.7162	ENSG00000137818	RPLP1	Excluded
A3SS	chr15:57998901:57999153:+@chr15:58000912|58001383:58001556:+	-0.38	3.86694e+06	21.8828	-0.36	805152	19.6189	-0.03	0.2	-2.32193	-0.14	0.92	-0.120294	ENSG00000137878	CGOM1	Excluded
A3SS	chr12:89918897:89918981:-@chr12:89917450|89918217:89913190:-	-0.22	24.95	4.64097	-0.24	6.19	2.62994	-0.09	0.38	-1.39593	-0.11	0.27	-1.88897	ENSG00000139323	POC1B	Excluded
A3SS	chr15:89424588:89424956:-@chr15:89422683|89423841:89422649:-	-0.09	58.55	5.8716	-0.1	21.75	4.44294	-0.08	38.28	5.25852	-0.07	136.42	7.09191	ENSG00000140511	HAPLN3	Excluded
A3SS	chr21:45745036:45745147:+@chr21:45745615|45745844:45745943:+	-0.05	603.38	9.23692	-0.05	7789.62	12.9273	-0.02	7.75	2.9542	-0.05	0.75	-0.415037	ENSG00000141959	PFKL	Excluded
A3SS	chr11:320565:320914:-@chr11:319985|319990:319673:-	0.01	1102.24	10.1062	0.01	34.52	5.10936	0.01	54173.1	15.7253	0.01	4.38976e+07	25.3876	ENSG00000142089	IFITM3	Included
A3SS	chr21:47546417:47546455:+@chr21:47548817|47549110:47549719:+	0.26	34.49	5.10811	0.28	24.8	4.63227	0.34	5.31293e+06	22.3411	0.34	59.13	5.88582	ENSG00000142173	COL6A2	Included
A3SS	chr11:65305438:65305653:+@chr11:65305741|65305913:65306175:+	-0.33	1000000000000	39.8631	-0.33	1000000000000	39.8631	-0.44	1000000000000	39.8631	-0.31	1000000000000	39.8631	ENSG00000142186	SCYL1	Excluded
A3SS	chr2:241534441:241534721:+@chr2:241535351|241535736:241535938:+	-0.24	96.39	6.59081	-0.26	1211.45	10.2425	-0.13	1.24	0.31034	-0.25	89.2	6.47897	ENSG00000142330	CAPN10	Excluded
A3SS	chr19:49993107:49993169:+@chr19:49993489|49993732:49993833:+	-0.66	31891.8	14.9609	-0.7	2228.48	11.1218	-0.62	1859.25	10.8605	-0.58	15.38	3.94298	ENSG00000142541	RPL13A	Excluded
A3SS	chr1:150198940:150199127:-@chr1:150195566|150195620:150195512:-	0.09	558.24	9.12474	0.09	258.35	8.01318	0.03	0.12	-3.05889	0.07	487.04	8.9279	ENSG00000143401	ANP32E	Included
A3SS	chr1:150978788:150979273:-@chr1:150974787|150975444:150974641:-	-0.58	82040.3	16.324	-0.55	12.37	3.62877	-0.35	1.64	0.713696	-0.45	4278.49	12.0629	ENSG00000143409	MINDY1	Excluded
A3SS	chr1:150978788:150979273:-@chr1:150974646|150975444:150974641:-	-0.53	182.61	7.51262	-0.5	2410.39	11.2351	-0.36	2.98	1.57531	-0.37	2.31	1.20789	ENSG00000143409	MINDY1	Excluded
A3SS	chr1:224558985:224559125:+@chr1:224563497|224566771:224567154:+	-0.27	7898.23	12.9473	-0.27	2697.54	11.3974	-0.27	6.13469e+06	22.5486	-0.31	5.34628e+07	25.672	ENSG00000143771	CNIH4	Excluded
A3SS	chr2:159477743:159477933:+@chr2:159481467|159481637:159481939:+	-0.42	1000000000000	39.8631	-0.42	1000000000000	39.8631	-0.39	1000000000000	39.8631	-0.5	1000000000000	39.8631	ENSG00000144283	PKP4	Excluded
A3SS	chr2:159477743:159477933:+@chr2:159481390|159481467:159481939:+	-0.36	695134	19.4069	-0.36	7.67761e+06	22.8722	-0.5	1000000000000	39.8631	-0.4	7.6057e+07	26.1806	ENSG00000144283	PKP4	Excluded
A3SS	chr2:159477743:159477933:+@chr2:159481390|159481637:159481939:+	-0.54	1000000000000	39.8631	-0.55	1000000000000	39.8631	-0.54	1000000000000	39.8631	-0.55	1000000000000	39.8631	ENSG00000144283	PKP4	Excluded
A3SS	chr3:12882993:12883081:-@chr3:12881741|12881852:12881641:-	0.02	26976692380	34.651	0.02	2.8179e+06	21.4262	0.02	1000000000000	39.8631	0.06	9325697029	33.1186	ENSG00000144713	RPL32	Included
A3SS	chr3:12882993:12883081:-@chr3:12881741|12881840:12881641:-	0.03	1000000000000	39.8631	0.03	1000000000000	39.8631	0.04	1000000000000	39.8631	0.2	1000000000000	39.8631	ENSG00000144713	RPL32	Included
A3SS	chr9:136242793:136242970:-@chr9:136234321|136234419:136234135:-	0.03	427.18	8.7387	0.02	149.79	7.2268	0.03	4.35019e+08	28.6965	0.04	1000000000000	39.8631	ENSG00000148248	SURF4	Included
A3SS	chr9:136215777:136215897:+@chr9:136216242|136216406:136216555:+	0.06	22.45	4.48864	0.06	2.47026e+07	24.5582	0.05	4.82	2.26903	0.35	5925.51	12.5327	ENSG00000148303	RPL7A	Included
A3SS	chr9:131830052:131830150:+@chr9:131830298|131830477:131830611:+	0.29	20.31	4.34412	0.26	3.4	1.76553	0.09	0.47	-1.08927	0.58	6.77	2.75916	ENSG00000148343	MIGA2	Included
A3SS	chr3:152163071:152163328:+@chr3:152165409|152165514:152165562:+	-0.51	5609.5	12.4537	-0.55	74.89	6.2267	-0.27	1.25	0.321928	-0.07	0.22	-2.18442	ENSG00000152601	MBNL1	Excluded
A3SS	chr10:124922128:124922344:+@chr10:124923336|124924563:124924886:+	-0.17	4.48673e+06	22.0972	-0.16	731.58	9.51487	-0.09	0.98	-0.0291463	-0.08	0.82	-0.286304	ENSG00000154473	BUB3	Excluded
A3SS	chr1:113249700:113250025:-@chr1:113247823|113248874:113247722:-	-0.56	50.01	5.64414	-0.51	60.99	5.9305	-0.41	9.01	3.17153	-0.63	920.61	9.84645	ENSG00000155366	RHOC	Excluded
A3SS	chr1:113249700:113250025:-@chr1:113247790|113248874:113247722:-	-0.32	42338.1	15.3697	-0.33	59.75	5.90087	-0.14	1.99	0.992768	-0.5	1000000000000	39.8631	ENSG00000155367	PPM1J	Excluded
A3SS	chr1:156106904:156107023:+@chr1:156107445|156108279:156108548:+	-0.28	1000000000000	39.8631	-0.28	1000000000000	39.8631	-0.23	1000000000000	39.8631	-0.21	165.37	7.36955	ENSG00000160789	LMNA	Excluded
A3SS	chr8:145742434:145742574:-@chr8:145741797|145742148:145741372:-	-0.23	36.14	5.17552	-0.22	15.28	3.93357	-0.14	2.3	1.20163	-0.1	0.57	-0.810966	ENSG00000160957	RECQL4	Excluded
A3SS	chr1:1289228:1289308:-@chr1:1288712|1289009:1288071:-	-0.21	2.49758e+06	21.2521	-0.19	16282	13.991	-0.19	2821.59	11.4623	-0.19	18986237406	34.1442	ENSG00000162576	MXRA8	Excluded
A3SS	chr9:86585077:86585246:-@chr9:86584295|86584355:86582998:-	0.21	1000000000000	39.8631	0.21	1000000000000	39.8631	0.22	1000000000000	39.8631	0.2	1000000000000	39.8631	ENSG00000165119	HNRNPK	Included
A3SS	chr17:8339179:8339363:+@chr17:8347245|8347578:8347675:+	0.46	1000000000000	39.8631	0.46	1000000000000	39.8631	0.46	1000000000000	39.8631	0.43	62001507887	35.8516	ENSG00000166579	NDEL1	Included
A3SS	chr17:71189173:71189523:+@chr17:71192626|71192646:71192890:+	0.36	950.06	9.89187	0.35	4343.48	12.0846	0.09	0.35	-1.51457	0.14	2.2	1.1375	ENSG00000166685	COG1	Included
A3SS	chr11:67374429:67374547:+@chr11:67375871|67376023:67376193:+	-0.18	210.24	7.71589	-0.18	29.91	4.90256	-0.13	23	4.52356	-0.14	125.97	6.97694	ENSG00000167792	NDUFV1	Excluded
A3SS	chr17:5014371:5014514:-@chr17:5013063|5013163:5012689:-	-0.66	968.88	9.92017	-0.69	1014.34	9.98633	-0.4	14.32	3.83996	-0.15	0.6	-0.736966	ENSG00000167840	ZNF232	Excluded
A3SS	chr3:41280625:41280845:+@chr3:41281151|41281310:41281939:+	-0.2	1000000000000	39.8631	-0.2	1000000000000	39.8631	-0.13	12633.4	13.625	-0.19	1000000000000	39.8631	ENSG00000168036	CTNNB1	Excluded
A3SS	chr16:30012250:30012361:+@chr16:30012533|30012735:30012851:+	0.52	189.24	7.56407	0.55	20.29	4.3427	0.52	515.08	9.00865	0.49	83.62	6.38578	ENSG00000169592	INO80E	Included
A3SS	chr2:113518290:113518341:-@chr2:113514732|113514791:113513554:-	-0.54	21.66	4.43696	-0.37	1.61	0.687061	-0.28	1.06	0.0840643	-0.25	0.81	-0.304006	ENSG00000169607	CKAP2L	Excluded
A3SS	chr2:101609809:101609989:+@chr2:101611862|101612258:101612517:+	-0.35	41744.5	15.3493	-0.34	33807607553	34.9766	-0.16	0.81	-0.304006	-0.35	1728.82	10.7556	ENSG00000170485	NPAS2	Excluded
A3SS	chr19:54710144:54710330:+@chr19:54710421|54711266:54711515:+	-0.01	1000000000000	39.8631	-0.01	1000000000000	39.8631	-0.01	0	0	-0.01	1000000000000	39.8631	ENSG00000170889	RPS9	Excluded
A3SS	chr17:77005746:77005899:-@chr17:76993726|76994045:76993074:-	-0.42	1000000000000	39.8631	-0.44	631000000000	39.1986	-0.32	243756	17.8951	-0.22	5.22	2.38405	ENSG00000171302	CANT1	Excluded
A3SS	chr16:11945265:11945442:-@chr16:11935786|11935857:11935764:-	0.73	22.42	4.48671	0.75	22.86	4.51475	0.39	6.23	2.63923	0.67	21.1	4.39917	ENSG00000171490	RSL1D1	Included
A3SS	chr20:30310421:30310656:-@chr20:30310133|30310151:30309458:-	0.2	1000000000000	39.8631	0.21	1000000000000	39.8631	0.22	1000000000000	39.8631	0.19	1000000000000	39.8631	ENSG00000171552	BCL2L1	Included
A3SS	chr5:95152211:95152330:-@chr5:95150093|95150661:95149553:-	0.19	395694	18.594	0.21	66492.8	16.0209	0.23	42996033458	35.3235	0.18	92137.9	16.4915	ENSG00000173221	GLRX	Included
A3SS	chr5:95152211:95152330:-@chr5:95150511|95150661:95149553:-	0.72	633000000000	39.2042	0.68	1.54313e+08	27.2013	0.41	4.24	2.08406	0.51	1.32563e+06	20.3383	ENSG00000173221	GLRX	Included
A3SS	chr11:65381481:65381720:-@chr11:65375905|65375919:65375739:-	0.63	29.01	4.85848	0.6	42.06	5.39438	0.21	0.71	-0.494109	0.25	1.09	0.124328	ENSG00000173327	MAP3K11	Included
A3SS	chr4:113568355:113568705:+@chr4:113568807|113568846:113568990:+	0.21	520.34	9.02331	0.21	59.13	5.88582	0.19	395.87	8.62888	0.17	297.72	8.21781	ENSG00000174720	LARP7	Included
A3SS	chr3:184019325:184019446:+@chr3:184019559|184019646:184019859:+	0.12	21.16	4.40327	0.11	13.25	3.72792	0.09	2.84	1.50589	0.08	0.54	-0.888969	ENSG00000175166	PSMD2	Included
A3SS	chr10:97915681:97915804:+@chr10:97915954|97917647:97920099:+	-0.42	26.27	4.71534	-0.38	4.19	2.06695	-0.16	0.59	-0.761213	-0.27	1.49	0.575312	ENSG00000177853	ZNF518A	Excluded
A3SS	chr7:151722778:151722969:+@chr7:151791275|151791405:151791607:+	-0.37	27111.8	14.7266	-0.39	1251.62	10.2896	-0.32	21.22	4.40735	-0.26	1.95	0.963474	ENSG00000178234	GALNT11	Excluded
A3SS	chr15:74911538:74911689:+@chr15:74912308|74912350:74912566:+	0.19	1000000000000	39.8631	0.18	1000000000000	39.8631	0.2	1000000000000	39.8631	0.23	1000000000000	39.8631	ENSG00000179335	CLK3	Included
A3SS	chr12:57623356:57623594:+@chr12:57624586|57625496:57625696:+	-0.23	1000000000000	39.8631	-0.24	1000000000000	39.8631	-0.12	6.97	2.80116	-0.34	1000000000000	39.8631	ENSG00000182199	SHMT2	Excluded
A3SS	chr7:155499554:155499762:+@chr7:155503867|155503897:155504149:+	-0.25	29.8	4.89724	-0.27	950.5	9.89254	-0.25	309.48	8.2737	-0.11	0.51	-0.971431	ENSG00000184863	RBM33	Excluded
A3SS	chr11:236808:237144:+@chr11:244041|244161:244216:+	0.53	1000000000000	39.8631	0.53	685000000000	39.3182	0.51	165.64	7.37191	0.37	4.05	2.01792	ENSG00000185627	PSMD13	Included
A3SS	chr1:179051112:179051522:+@chr1:179051854|179052075:179052188:+	0.37	1000000000000	39.8631	0.38	1000000000000	39.8631	0.5	1000000000000	39.8631	0.28	1000000000000	39.8631	ENSG00000186283	TOR3A	Included
A3SS	chr1:153600597:153600713:-@chr1:153599018|153600074:153598796:-	-0.01	441193	18.751	-0.01	7185687392	32.7425	-0.01	0	0	-0.04	1000000000000	39.8631	ENSG00000189171	S100A13	Excluded
A3SS	chr22:42914011:42914153:-@chr22:42912142|42912302:42912017:-	0.09	38.85	5.27984	0.09	209.48	7.71067	0.07	3.08	1.62293	0.08	0.97	-0.0439433	ENSG00000189306	RRP7A	Included
A3SS	chr12:133613878:133614131:+@chr12:133617686|133617864:133618068:+	-0.17	32.45	5.02015	-0.16	98.36	6.62	-0.06	0.19	-2.39593	-0.36	829.88	9.69676	ENSG00000198040	ZNF84	Excluded
A3SS	chr12:133625339:133625434:+@chr12:133633540|133639665:133639885:+	-0.79	1000000000000	39.8631	-0.78	1000000000000	39.8631	-0.74	1000000000000	39.8631	-0.78	1000000000000	39.8631	ENSG00000198040	ZNF84	Excluded
A3SS	chr17:61877828:61877977:+@chr17:61882404|61882431:61882535:+	0.27	110080	16.7482	0.28	221592	17.7575	0.32	97846.7	16.5782	0.29	13.42	3.74631	ENSG00000198231	DDX42	Included
A3SS	chr6:31922836:31922873:-@chr6:31922654|31922669:31922332:-	-0.24	30.7	4.94017	-0.24	290.71	8.18344	-0.08	0.36	-1.47393	-0.12	1.61	0.687061	ENSG00000204356	NELFE	Excluded
A3SS	chr6:30619043:30619243:+@chr6:30620425|30620579:30620886:+	-0.29	31.43	4.97407	-0.29	67.47	6.07617	-0.08	0.35	-1.51457	-0.18	2.3	1.20163	ENSG00000204564	C6orf136	Excluded
A3SS	chr21:40720218:40720265:-@chr21:40717884|40719218:40717756:-	-0.52	19.83	4.30961	-0.6	9.06	3.17951	-0.32	2.19	1.13093	-0.34	1.65	0.722466	ENSG00000205581	HMGN1	Excluded
A3SS	chr20:34215202:34215335:-@chr20:34214722|34214748:34214489:-	-0.44	255.74	7.99853	-0.41	169.14	7.40207	-0.35	55.37	5.79103	-0.18	0.9	-0.152003	ENSG00000214078	CPNE1	Excluded
A3SS	chr20:34215202:34215335:-@chr20:34214725|34214748:34214489:-	-0.05	26.47	4.72629	-0.05	3.54	1.82375	-0.03	0.72	-0.473931	-0.03	0.33	-1.59946	ENSG00000214078	CPNE1	Excluded
A3SS	chr6:41756970:41757074:+@chr6:41757269|41757306:41757634:+	0.07	1000000000000	39.8631	0.07	1000000000000	39.8631	0.06	251000000000	37.8708	0.06	35804.6	15.1279	ENSG00000214736	TOMM6	Included
A3SS	chr6_mcf_hap5:1293809:1294084:+@chr6_mcf_hap5:1294184|1294739:1294771:+	-0.04	2876.38	11.49	-0.04	487.51	8.92929	-0.02	4.2	2.07039	-0.05	1.88	0.910733	ENSG00000227715	HLA-A	Excluded
A3SS	chr6_dbb_hap3:1205282:1205557:+@chr6_dbb_hap3:1205657|1206212:1206244:+	-0.04	1.99238e+08	27.5699	-0.04	16635.8	14.022	-0.02	3.09	1.62761	-0.05	1.75	0.807355	ENSG00000235657	HLA-A	Excluded
A3SS	chr19:36502306:36502366:-@chr19:36501585|36501979:36501469:-	-0.64	20.81	4.37921	-0.55	7.68	2.94111	-0.2	1.12	0.163499	-0.24	1.38	0.464668	ENSG00000239382	ALKBH6	Excluded
A3SS	chr12:53853056:53853187:+@chr12:53853584|53854799:53854927:+	0.05	1000000000000	39.8631	0.05	1000000000000	39.8631	0.06	1000000000000	39.8631	0.09	1000000000000	39.8631	ENSG00000197111	PCBP2	Included
A3SS	chr18:47018645:47018834:-@chr18:47017954|47018203:47017902:-	-0.19	4.04402e+06	21.9474	-0.18	2.14474e+07	24.3543	-0.16	55490	15.7599	-0.13	2.14	1.09761	ENSG00000265681	RPL17	Excluded
MXE	chr11:35211382:35211612:+@chr11:35219695:35219793:+@chr11:35227659:35227790:+@chr11:35229652:35229753:+	0.29	276.92	8.11333	0.27	4577.48	12.1603	0.12	1.05	0.0703893	0.14	0.97	-0.0439433	ENSG00000026508	CD44	Included
MXE	chr11:35211382:35211612:+@chr11:35219668:35219793:+@chr11:35229652:35229756:+@chr11:35236399:35236461:+	0.38	1.62137e+06	20.6288	0.38	1522.49	10.5722	0.07	0.36	-1.47393	0.18	0.8	-0.321928	ENSG00000026508	CD44	Included
MXE	chr11:35211382:35211612:+@chr11:35219668:35219793:+@chr11:35231512:35231601:+@chr11:35236399:35236461:+	0.65	1000000000000	39.8631	0.64	1000000000000	39.8631	0.44	14579.2	13.8316	0.34	1.95	0.963474	ENSG00000026508	CD44	Included
MXE	chr5:6623327:6623398:-@chr5:6622129:6622213:-@chr5:6621716:6621857:-@chr5:6620219:6620411:-	0.45	1000000000000	39.8631	0.45	1000000000000	39.8631	0.47	1000000000000	39.8631	0.45	1000000000000	39.8631	ENSG00000037474	NSUN2	Included
MXE	chr4:2470795:2470985:+@chr4:2472714:2472836:+@chr4:2492064:2492138:+@chr4:2498734:2498848:+	0.15	1000000000000	39.8631	0.15	435000000000	38.6618	0.12	42248.5	15.3666	0.18	20.77	4.37643	ENSG00000063978	RNF4	Included
MXE	chr4:2470795:2470985:+@chr4:2492064:2492229:+@chr4:2498734:2498848:+@chr4:2502386:2502465:+	-0.24	1000000000000	39.8631	-0.24	1000000000000	39.8631	-0.27	1000000000000	39.8631	-0.28	1000000000000	39.8631	ENSG00000063978	RNF4	Excluded
MXE	chr4:2470795:2470985:+@chr4:2472714:2472836:+@chr4:2492064:2492229:+@chr4:2498734:2498848:+	-0.09	1000000000000	39.8631	-0.08	1000000000000	39.8631	-0.07	3.00671e+06	21.5198	-0.06	7.15964e+06	22.7715	ENSG00000063978	RNF4	Excluded
MXE	chr1:41204508:41204620:+@chr1:41213206:41213277:+@chr1:41215245:41215358:+@chr1:41218823:41218918:+	-0.28	27.88	4.80116	-0.29	26.94	4.75168	-0.22	2.36	1.23879	-0.42	15.04	3.91073	ENSG00000066136	NFYC	Excluded
MXE	chr1:43831235:43831294:-@chr1:43830857:43831047:-@chr1:43830599:43830679:-@chr1:43830409:43830465:-	-0.32	34.65	5.11478	-0.34	76.41	6.25569	-0.02	0.33	-1.59946	-0.07	0.38	-1.39593	ENSG00000066322	ELOVL1	Excluded
MXE	chr15:100185766:100185969:+@chr15:100211528:100211659:+@chr15:100211725:100211862:+@chr15:100214598:100214817:+	0.34	1.22392e+06	20.2231	0.34	1203.95	10.2336	0.32	17483.2	14.0937	0.47	30408322950	34.8237	ENSG00000068305	MEF2A	Included
MXE	chr5:171433462:171433877:-@chr5:171423894:171424055:-@chr5:171341347:171341409:-@chr5:171337576:171337801:-	0.2	163.66	7.35456	0.2	5.51769e+07	25.7176	0.16	20.32	4.34483	0.26	1.73584e+07	24.0491	ENSG00000072803	FBXW11	Included
MXE	chr8:11660190:11660440:+@chr8:11660600:11660734:+@chr8:11660831:11661027:+@chr8:11666303:11666400:+	0.41	30.13	4.91313	0.43	41.16	5.36317	0.73	1000000000000	39.8631	0.28	1.64	0.713696	ENSG00000079459	FDFT1	Included
MXE	chr19:10906048:10906115:+@chr19:10906737:10906875:+@chr19:10908056:10908194:+@chr19:10909162:10909248:+	-0.22	7584747372	32.8205	-0.22	21419121372	34.3182	-0.21	1.89606e+07	24.1765	-0.24	2.30098e+07	24.4557	ENSG00000079805	DNM2	Excluded
MXE	chr6:131206236:131206408:-@chr6:131190952:131191266:-@chr6:131188599:131188721:-@chr6:131186676:131186774:-	-0.27	7.39179e+07	26.1394	-0.26	1000000000000	39.8631	-0.34	1000000000000	39.8631	-0.36	1000000000000	39.8631	ENSG00000079819	EPB41L2	Excluded
MXE	chr6:131206236:131206408:-@chr6:131201284:131201346:-@chr6:131188599:131188721:-@chr6:131186676:131186774:-	0.32	151.99	7.24783	0.31	6807.95	12.733	0.54	1000000000000	39.8631	0.52	2.13156e+07	24.3454	ENSG00000079819	EPB41L2	Included
MXE	chr4:187516843:187516980:-@chr4:187511659:187511849:-@chr4:187511522:187511557:-@chr4:187508937:187510374:-	0.09	1000000000000	39.8631	0.09	1000000000000	39.8631	0.08	1000000000000	39.8631	0.07	1000000000000	39.8631	ENSG00000083857	FAT1	Included
MXE	chr13:111558380:111558471:-@chr13:111552877:111553008:-@chr13:111546456:111546549:-@chr13:111545375:111545610:-	0.3	20.36	4.34767	0.29	16.04	4.0036	0.29	74.56	6.22033	0.27	24.74	4.62877	ENSG00000088448	ANKRD10	Included
MXE	chr12:120636921:120637008:-@chr12:120636657:120636803:-@chr12:120636357:120636542:-@chr12:120635125:120635265:-	-0.07	1000000000000	39.8631	-0.07	1000000000000	39.8631	-0.07	1000000000000	39.8631	-0.07	1000000000000	39.8631	ENSG00000089157	RPLP0	Excluded
MXE	chr12:120703420:120703574:-@chr12:120702035:120702119:-@chr12:120664642:120664920:-@chr12:120661954:120662180:-	0.2	2501.83	11.2888	0.21	2870.42	11.487	0.13	5.76	2.52607	0.12	8.1	3.01792	ENSG00000089159	PXN	Included
MXE	chr12:120703420:120703574:-@chr12:120664642:120664920:-@chr12:120662446:120662530:-@chr12:120661954:120662180:-	0.15	42.55	5.41109	0.16	679.05	9.40737	0.08	0.54	-0.888969	0.09	2.26	1.17632	ENSG00000089159	PXN	Included
MXE	chr14:96987343:96987409:+@chr14:96991647:96991728:+@chr14:96993767:96993876:+@chr14:96994290:96994343:+	-0.43	15980.6	13.964	-0.42	422.58	8.72308	-0.46	1.57025e+08	27.2264	-0.35	2.3	1.20163	ENSG00000090060	PAPOLA	Excluded
MXE	chr14:21737457:21737638:-@chr14:21736782:21736827:-@chr14:21731826:21731988:-@chr14:21731470:21731495:-	-0.34	70536.1	16.1061	-0.34	501.03	8.96875	-0.14	0.79	-0.340075	-0.06	0.26	-1.94342	ENSG00000092199	HNRNPC	Excluded
MXE	chr3:42623338:42623520:-@chr3:42621935:42621997:-@chr3:42620969:42621085:-@chr3:42610357:42610565:-	0.44	102.15	6.67455	0.41	67.13	6.06889	0.37	10.31	3.36597	0.32	34.14	5.09339	ENSG00000093183	SEC22C	Included
MXE	chr14:58893772:58893960:-@chr14:58890726:58890813:-@chr14:58878625:58878689:-@chr14:58877561:58877656:-	-0.5	1000000000000	39.8631	-0.51	1000000000000	39.8631	-0.53	1000000000000	39.8631	-0.5	1000000000000	39.8631	ENSG00000100575	TIMM9	Excluded
MXE	chr14:94442780:94443076:-@chr14:94430680:94430958:-@chr14:94423112:94423216:-@chr14:94420663:94420829:-	0.63	10300.7	13.3304	0.61	101000000000	36.5545	0.5	1187.63	10.2139	0.27	1.39	0.475085	ENSG00000100628	ASB2	Included
MXE	chr20:35236118:35236221:+@chr20:35236293:35236403:+@chr20:35238004:35238161:+@chr20:35240413:35240960:+	-0.18	1000000000000	39.8631	-0.18	1000000000000	39.8631	-0.19	1000000000000	39.8631	-0.22	1000000000000	39.8631	ENSG00000101084	RAB5IF	Excluded
MXE	chr20:35236118:35236221:+@chr20:35236293:35236403:+@chr20:35238004:35238133:+@chr20:35240413:35240960:+	-0.1	1000000000000	39.8631	-0.1	1000000000000	39.8631	-0.09	1000000000000	39.8631	-0.09	1000000000000	39.8631	ENSG00000101084	RAB5IF	Excluded
MXE	chrX:122993662:122993755:+@chrX:122994017:122994143:+@chrX:123019481:123020389:+@chrX:123022469:123022568:+	-0.34	51.92	5.69822	-0.33	25	4.64386	-0.27	10.13	3.34056	-0.15	0.69	-0.535332	ENSG00000101966	XIAP	Excluded
MXE	chrX:123095164:123095285:+@chrX:123095636:123095706:+@chrX:123155217:123155281:+@chrX:123156381:123156521:+	-0.67	64.87	6.01948	-0.66	191.66	7.58241	-0.46	5.11	2.35332	-0.22	1.32	0.400538	ENSG00000101972	STAG2	Excluded
MXE	chrX:100353433:100353528:+@chrX:100353701:100353832:+@chrX:100354798:100355054:+@chrX:100356047:100356285:+	-0.46	39.13	5.2902	-0.4	1.39	0.475085	-0.08	0.35	-1.51457	-0.22	0.78	-0.358454	ENSG00000102384	CENPI	Excluded
MXE	chr16:188149:188333:-@chr16:180521:180590:-@chr16:169125:169254:-@chr16:167300:167374:-	-0.39	25.03	4.64559	-0.36	19.28	4.26903	-0.12	0.54	-0.888969	-0.05	0.43	-1.21759	ENSG00000103148	NPRL3	Excluded
MXE	chr16:14738131:14738466:+@chr16:14742245:14742449:+@chr16:14743661:14743830:+@chr16:14748923:14749067:+	-0.22	121.92	6.92979	-0.22	10052.3	13.2952	-0.22	487674	18.8956	-0.22	425.64	8.73349	ENSG00000103429	BFAR	Excluded
MXE	chr8:134309377:134309547:-@chr8:134292475:134292510:-@chr8:134276790:134276895:-@chr8:134274290:134274410:-	-0.07	57.71	5.85075	-0.06	26.89	4.749	-0.05	4	2	-0.03	0.28	-1.8365	ENSG00000104419	NDRG1	Excluded
MXE	chr8:144679518:144679845:-@chr8:144674885:144675112:-@chr8:144674817:144674830:-@chr8:144668899:144669022:-	0.39	272.13	8.08815	0.44	15.62	3.96532	0.64	1000000000000	39.8631	0.12	0.65	-0.621488	ENSG00000104529	EEF1D	Included
MXE	chr8:144679518:144679845:-@chr8:144676063:144676241:-@chr8:144674817:144674830:-@chr8:144668899:144669022:-	0.58	887.28	9.79325	0.61	27.07	4.75862	0.59	202433	17.6271	0.16	0.77	-0.37707	ENSG00000104529	EEF1D	Included
MXE	chr8:144679518:144679845:-@chr8:144674885:144675063:-@chr8:144674817:144674830:-@chr8:144668899:144669022:-	0.63	2.53899e+08	27.9197	0.59	10269.1	13.326	0.63	452.33	8.82123	0.17	0.74	-0.434403	ENSG00000104529	EEF1D	Included
MXE	chr19:2225387:2225451:+@chr19:2226182:2227126:+@chr19:2227736:2228381:+@chr19:2229784:2232577:+	-0.15	8.95918e+08	29.7388	-0.15	1424018331	30.4073	-0.13	8723.87	13.0908	-0.04	0.23	-2.12029	ENSG00000104885	DOT1L	Excluded
MXE	chr17:56769963:56770149:+@chr17:56772292:56772550:+@chr17:56774054:56774220:+@chr17:56780557:56780690:+	0.23	321.75	8.3298	0.24	148.14	7.21082	0.16	2.85	1.51096	0.1	0.55	-0.862496	ENSG00000108384	RAD51C	Included
MXE	chr17:48823903:48824063:+@chr17:48827862:48828055:+@chr17:48828108:48828213:+@chr17:48829561:48830072:+	-0.03	2632.7	11.3623	-0.03	429.12	8.74524	-0.03	1.02	0.0285692	-0.03	1.29	0.367371	ENSG00000108848	LUC7L3	Excluded
MXE	chr11:68228186:68228295:+@chr11:68272613:68272739:+@chr11:68282496:68282634:+@chr11:68286969:68287119:+	0.17	431.9	8.75455	0.17	47.05	5.55612	0.06	0.2	-2.32193	0.31	24.75	4.62936	ENSG00000110075	PPP6R3	Included
MXE	chr11:10830252:10830582:-@chr11:10829824:10830055:-@chr11:10828802:10828866:-@chr11:10828367:10828432:-	0.13	289.85	8.17916	0.13	12.96	3.69599	0.08	1.34	0.422233	0.14	137.22	7.10035	ENSG00000110321	EIF4G2	Included
MXE	chr11:10830252:10830582:-@chr11:10829824:10830055:-@chr11:10828802:10828928:-@chr11:10828367:10828432:-	0.04	1344.05	10.3924	0.04	57.89	5.85524	0.02	0.87	-0.200913	0.02	5.17	2.37016	ENSG00000110321	EIF4G2	Included
MXE	chr11:10829824:10830177:-@chr11:10828802:10828928:-@chr11:10828367:10828432:-@chr11:10827454:10827594:-	0.06	129.18	7.01324	0.06	1268.47	10.3089	0.04	2.2	1.1375	0.04	0.19	-2.39593	ENSG00000110321	EIF4G2	Included
MXE	chr12:70671912:70672054:+@chr12:70679180:70679366:+@chr12:70687851:70688074:+@chr12:70704675:70704797:+	0.51	1.09841e+07	23.3889	0.5	6600.29	12.6883	0.25	3.28	1.7137	0.42	263.99	8.04434	ENSG00000111596	CNOT2	Included
MXE	chr12:70671912:70672054:+@chr12:70687851:70688074:+@chr12:70695485:70695645:+@chr12:70704675:70704797:+	0.54	817.31	9.67474	0.53	844546	19.6878	0.45	19.81	4.30816	0.67	120.6	6.91409	ENSG00000111596	CNOT2	Included
MXE	chr6:36410544:36410888:+@chr6:36411195:36411307:+@chr6:36433378:36433475:+@chr6:36437829:36438034:+	0.67	1000000000000	39.8631	0.72	1000000000000	39.8631	0.7	1000000000000	39.8631	0.4	13.78	3.7845	ENSG00000112078	KCTD20	Included
MXE	chr6:110500642:110501207:-@chr6:110499801:110499945:-@chr6:110481838:110481935:-@chr6:110448672:110448832:-	0.68	1000000000000	39.8631	0.64	1000000000000	39.8631	0.42	1591.19	10.6359	0.48	719000000000	39.3863	ENSG00000112290	WASF1	Included
MXE	chr6:43745206:43745402:+@chr6:43746197:43746273:+@chr6:43749748:43749824:+@chr6:43752278:43754223:+	0.23	1000000000000	39.8631	0.23	1000000000000	39.8631	0.23	1000000000000	39.8631	0.28	1000000000000	39.8631	ENSG00000112715	VEGFA	Included
MXE	chr5:34914800:34915066:-@chr5:34914032:34914131:-@chr5:34913575:34913683:-@chr5:34911659:34911917:-	-0.28	25.7	4.6837	-0.25	9.52	3.25096	-0.14	0.69	-0.535332	-0.12	0.42	-1.25154	ENSG00000113456	RAD1	Excluded
MXE	chr3:160129708:160129872:+@chr3:160130114:160130241:+@chr3:160130318:160130637:+@chr3:160131261:160131401:+	0.07	83.73	6.38767	0.07	292.29	8.19126	0.04	3.91	1.96717	0.08	15.76	3.9782	ENSG00000113810	SMC4	Included
MXE	chr3:180630234:180630524:+@chr3:180632440:180632783:+@chr3:180652926:180653019:+@chr3:180665653:180665724:+	0.39	568842	19.1177	0.46	4.32089e+07	25.3648	0.35	37.53	5.22997	0.1	0.49	-1.02915	ENSG00000114416	FXR1	Included
MXE	chr3:183353411:183353581:+@chr3:183354009:183354099:+@chr3:183361268:183361330:+@chr3:183368084:183369064:+	0.44	106.04	6.72846	0.43	955.64	9.90032	0.61	1000000000000	39.8631	0.46	63.63	5.99164	ENSG00000114796	KLHL24	Included
MXE	chr3:184070081:184070119:-@chr3:184069801:184069905:-@chr3:184064723:184064809:-@chr3:184063976:184064588:-	0.57	4279.17	12.0631	0.57	17.3	4.1127	0.21	1.06	0.0840643	0.01	0.27	-1.88897	ENSG00000114859	CLCN2	Included
MXE	chr2:10536961:10537046:+@chr2:10546391:10546487:+@chr2:10548688:10548860:+@chr2:10559860:10560261:+	0.23	73258.7	16.1607	0.23	1536.09	10.585	0.16	5.74	2.52105	0.26	35392.6	15.1112	ENSG00000115756	HPCAL1	Included
MXE	chr2:175982979:175983097:-@chr2:175982718:175982846:-@chr2:175979418:175979596:-@chr2:175976296:175976382:-	0.42	5054.8	12.3034	0.39	57.02	5.8334	0.04	0.25	-2	0.35	1.99	0.992768	ENSG00000115966	ATF2	Included
MXE	chr1:110162459:110162900:+@chr1:110163536:110163888:+@chr1:110167925:110168055:+@chr1:110168284:110168414:+	0.16	337699	18.3654	0.17	363512	18.4716	0.04	0.16	-2.64386	0.07	0.73	-0.454032	ENSG00000116337	AMPD2	Included
MXE	chr1:68150860:68151221:+@chr1:68151708:68151809:+@chr1:68152033:68152270:+@chr1:68153344:68154021:+	0.08	49.86	5.63981	0.08	70.58	6.14119	0.08	79.35	6.31016	0.12	1000000000000	39.8631	ENSG00000116717	GADD45A	Included
MXE	chr1:16302478:16302627:-@chr1:16299534:16299620:-@chr1:16274790:16274992:-@chr1:16273430:16273618:-	0.31	151.78	7.24584	0.31	2014.8	10.9764	0.35	201091	17.6175	0.13	0.54	-0.888969	ENSG00000116809	ZBTB17	Included
MXE	chr1:16302478:16302627:-@chr1:16299534:16299620:-@chr1:16274786:16274992:-@chr1:16273430:16273618:-	0.23	22.42	4.48671	0.23	18.92	4.24184	0.21	4.09	2.0321	0.11	0.46	-1.12029	ENSG00000116809	ZBTB17	Included
MXE	chr1:11073773:11074022:+@chr1:11075581:11075703:+@chr1:11076180:11076311:+@chr1:11076901:11077064:+	0.64	1000000000000	39.8631	0.64	1000000000000	39.8631	0.78	1000000000000	39.8631	0.71	1000000000000	39.8631	ENSG00000120948	TARDBP	Included
MXE	chr8:102217663:102217960:-@chr8:102216878:102216921:-@chr8:102214561:102214675:-@chr8:102213835:102213971:-	0.49	44962249612	35.388	0.5	351950	18.425	0.53	1000000000000	39.8631	0.55	1000000000000	39.8631	ENSG00000120963	ZNF706	Included
MXE	chr19:14606849:14606944:-@chr19:14602468:14602555:-@chr19:14593501:14593818:-@chr19:14591405:14591590:-	-0.15	32.19	5.00854	-0.13	9.29	3.21568	-0.1	1	0	-0.09	0.56	-0.836501	ENSG00000123159	GIPC1	Excluded
MXE	chrX:102940099:102940188:-@chrX:102939609:102939657:-@chrX:102933427:102933579:-@chrX:102930426:102931979:-	-0.26	1631150815	30.6032	-0.26	1000000000000	39.8631	-0.23	286.19	8.16083	-0.18	714751	19.4471	ENSG00000123562	MORF4L2	Excluded
MXE	chrX:102940099:102940188:-@chrX:102939609:102939657:-@chrX:102933427:102933577:-@chrX:102930426:102931979:-	-0.29	1000000000000	39.8631	-0.27	154.9	7.27519	-0.24	858.57	9.74579	-0.21	160775	17.2947	ENSG00000123562	MORF4L2	Excluded
MXE	chrX:102940099:102940188:-@chrX:102939609:102939657:-@chrX:102933427:102933548:-@chrX:102930426:102931979:-	-0.15	104.64	6.70929	-0.13	10.22	3.35332	-0.08	0.3	-1.73697	-0.1	2.68	1.42223	ENSG00000123562	MORF4L2	Excluded
MXE	chr14:65569022:65569227:-@chr14:65568264:65568290:-@chr14:65560426:65560533:-@chr14:65544631:65544754:-	-0.24	257.04	8.00585	-0.23	38.85	5.27984	-0.38	1000000000000	39.8631	-0.49	1000000000000	39.8631	ENSG00000125952	MAX	Excluded
MXE	chr12:69004619:69004823:+@chr12:69018455:69018653:+@chr12:69034818:69034933:+@chr12:69042479:69042561:+	-0.37	1.12565e+06	20.1023	-0.36	256.48	8.0027	-0.56	1000000000000	39.8631	-0.43	3165.55	11.6282	ENSG00000127314	RAP1B	Excluded
MXE	chr12:69004619:69004823:+@chr12:69018451:69018653:+@chr12:69034818:69034933:+@chr12:69042479:69042561:+	-0.44	154000000000	37.1628	-0.45	669384	19.3525	-0.53	1000000000000	39.8631	-0.54	1000000000000	39.8631	ENSG00000127314	RAP1B	Excluded
MXE	chr12:69004619:69004832:+@chr12:69018451:69018653:+@chr12:69034818:69034933:+@chr12:69042479:69042561:+	-0.42	28058.3	14.7761	-0.43	342.04	8.41802	-0.49	35804.9	15.1279	-0.42	135.34	7.08044	ENSG00000127314	RAP1B	Excluded
MXE	chr22:32340479:32340806:+@chr22:32341486:32341664:+@chr22:32346295:32346409:+@chr22:32352126:32353590:+	0.3	1000000000000	39.8631	0.3	1000000000000	39.8631	0.35	1000000000000	39.8631	0.34	1000000000000	39.8631	ENSG00000128245	YWHAH	Included
MXE	chr11:14539188:14539291:-@chr11:14535363:14536037:-@chr11:14535116:14535245:-@chr11:14532418:14532497:-	0.14	1000000000000	39.8631	0.15	1000000000000	39.8631	0.13	1000000000000	39.8631	0.26	47662400369	35.4721	ENSG00000256206	PSMA1	Included
MXE	chr1:155701147:155701206:+@chr1:155701735:155701824:+@chr1:155706737:155706854:+@chr1:155707948:155708800:+	-0.11	28.21	4.81813	-0.11	16.63	4.05572	-0.08	1.47	0.555816	-0.14	1.18631e+06	20.1781	ENSG00000132676	DAP3	Excluded
MXE	chr1:44436268:44436380:+@chr1:44436578:44436861:+@chr1:44437059:44437742:+@chr1:44437830:44438006:+	-0.16	33.5	5.06609	-0.15	471.75	8.88188	-0.17	1.01835e+06	19.9578	-0.15	7151.5	12.804	ENSG00000132768	DPH2	Excluded
MXE	chr1:44436268:44436380:+@chr1:44436638:44436861:+@chr1:44437059:44437742:+@chr1:44437830:44438006:+	-0.22	842458	19.6842	-0.22	4.48803e+06	22.0977	-0.23	406183	18.6318	-0.23	217091	17.7279	ENSG00000132768	DPH2	Excluded
MXE	chr1:31422980:31423108:-@chr1:31418193:31418330:-@chr1:31414845:31414970:-@chr1:31413998:31414119:-	0.22	49.98	5.64328	0.22	92.96	6.53854	0.16	2.67	1.41684	0.24	16.39	4.03474	ENSG00000134644	PUM1	Included
MXE	chr7:104767440:104767509:-@chr7:104766695:104766787:-@chr7:104766229:104766321:-@chr7:104756823:104758469:-	-0.3	26.59	4.73281	-0.31	12.59	3.65421	-0.36	1117.7	10.1263	-0.46	5233957637	32.2853	ENSG00000135250	SRPK2	Excluded
MXE	chr12:58145958:58146230:-@chr12:58145283:58145535:-@chr12:58144990:58145125:-@chr12:58144706:58144873:-	-0.14	26781989342	34.6405	-0.14	77376926806	36.1712	-0.15	1000000000000	39.8631	-0.1	55.86	5.80374	ENSG00000135446	CDK4	Excluded
MXE	chr12:58145958:58146230:-@chr12:58145283:58145479:-@chr12:58144990:58145125:-@chr12:58144706:58144873:-	-0.14	8600.25	13.0702	-0.13	187941	17.5199	-0.12	17950.5	14.1317	-0.09	4.61	2.20477	ENSG00000135446	CDK4	Excluded
MXE	chr12:58145958:58146230:-@chr12:58145283:58145519:-@chr12:58144990:58145125:-@chr12:58144706:58144873:-	-0.1	1000000000000	39.8631	-0.09	672000000000	39.2902	-0.12	1000000000000	39.8631	-0.08	13465.5	13.717	ENSG00000135446	CDK4	Excluded
MXE	chr12:69207334:69207408:+@chr12:69214106:69214154:+@chr12:69222551:69222711:+@chr12:69233054:69239212:+	0.55	3324.05	11.6987	0.52	15	3.90689	0.31	1.51	0.594549	0.21	0.75	-0.415037	ENSG00000135679	MDM2	Included
MXE	chr7:45067233:45067396:+@chr7:45077852:45078025:+@chr7:45103517:45103600:+@chr7:45104062:45104245:+	0.3	7846771	22.9037	0.29	3.79505e+06	21.8557	0.37	2.05413e+07	24.292	0.21	10.8	3.43296	ENSG00000136280	CCM2	Included
MXE	chr7:45077852:45078025:+@chr7:45104062:45104245:+@chr7:45108042:45108178:+@chr7:45109425:45109560:+	0.35	1533052759	30.5138	0.35	2.51036e+06	21.2595	0.18	3.4	1.76553	0.09	0.34	-1.55639	ENSG00000136280	CCM2	Included
MXE	chr7:45039787:45039962:+@chr7:45077852:45078025:+@chr7:45103517:45103600:+@chr7:45104062:45104245:+	0.21	8822.03	13.1069	0.22	30503.7	14.8967	0.29	1000000000000	39.8631	0.18	17.21	4.10518	ENSG00000136280	CCM2	Included
MXE	chr2:65331868:65331940:-@chr2:65325105:65325200:-@chr2:65316073:65316204:-@chr2:65313988:65315824:-	-0.25	1000000000000	39.8631	-0.24	1000000000000	39.8631	-0.25	1000000000000	39.8631	-0.35	1000000000000	39.8631	ENSG00000138069	RAB1A	Excluded
MXE	chr15:23034147:23034427:-@chr15:23033894:23034006:-@chr15:23033278:23033413:-@chr15:23021198:23021429:-	-0.43	1000000000000	39.8631	-0.45	1000000000000	39.8631	-0.4	1000000000000	39.8631	-0.35	166000000000	37.2703	ENSG00000140157	NIPA2	Excluded
MXE	chr15:23034147:23034427:-@chr15:23033894:23034006:-@chr15:23027801:23027922:-@chr15:23021198:23021429:-	-0.48	1000000000000	39.8631	-0.5	1000000000000	39.8631	-0.47	1000000000000	39.8631	-0.37	12600434718	33.5528	ENSG00000140157	NIPA2	Excluded
MXE	chr17:71229359:71229464:+@chr17:71231615:71233134:+@chr17:71238383:71238490:+@chr17:71239035:71239142:+	-0.64	1000000000000	39.8631	-0.64	1000000000000	39.8631	-0.5	1000000000000	39.8631	-0.42	47434.3	15.5336	ENSG00000141219	C17orf80	Excluded
MXE	chr17:4613789:4614039:+@chr17:4619268:4619328:+@chr17:4619442:4619486:+@chr17:4619707:4619903:+	0.46	76	6.24793	0.46	3178.89	11.6343	0.02	0.39	-1.35845	0.24	1.37	0.454176	ENSG00000141480	ARRB2	Included
MXE	chr18:47801499:47801615:-@chr18:47801347:47801415:-@chr18:47800556:47800723:-@chr18:47799934:47800233:-	0.48	1000000000000	39.8631	0.48	1000000000000	39.8631	0.26	7.29	2.86592	0.3	64.32	6.0072	ENSG00000141644	MBD1	Included
MXE	chr1:228335107:228335245:+@chr1:228335316:228335400:+@chr1:228336072:228336157:+@chr1:228336366:228336655:+	-0.12	7248.95	12.8236	-0.12	68.46	6.09719	-0.15	411901094	28.6177	-0.13	20215.5	14.3032	ENSG00000143774	GUK1	Excluded
MXE	chr1:228335107:228335245:+@chr1:228335322:228335400:+@chr1:228336072:228336157:+@chr1:228336366:228336655:+	-0.17	1000000000000	39.8631	-0.18	1000000000000	39.8631	-0.12	153.23	7.25955	-0.16	29514375821	34.7807	ENSG00000143774	GUK1	Excluded
MXE	chr4:114473187:114473252:-@chr4:114469813:114469885:-@chr4:114468800:114468872:-@chr4:114458497:114458599:-	0.47	185.35	7.53411	0.45	4997.85	12.2871	0.22	0.85	-0.234465	0.09	0.25	-2	ENSG00000145349	CAMK2D	Included
MXE	chr5:176959444:176959642:-@chr5:176959157:176959201:-@chr5:176958954:176959132:-@chr5:176958283:176958522:-	-0.61	2.94213e+07	24.8104	-0.61	1000000000000	39.8631	-0.32	2.03	1.02148	-0.35	54.58	5.7703	ENSG00000146067	FAM193B	Excluded
MXE	chrX:41419032:41419100:-@chrX:41416285:41416353:-@chrX:41414853:41414888:-@chrX:41412972:41413168:-	0.38	41.3	5.36807	0.36	7.41	2.88947	0.48	106.45	6.73403	0.55	50771.8	15.6317	ENSG00000147044	CASK	Included
MXE	chr11:31531066:31531169:-@chr11:31499048:31499306:-@chr11:31477807:31477933:-@chr11:31455007:31455117:-	0.68	530.16	9.05028	0.75	39.21	5.29315	0.28	1.25	0.321928	0.33	1.86	0.895303	ENSG00000148950	IMMP1L	Included
MXE	chr11:31531066:31531169:-@chr11:31499048:31499306:-@chr11:31484719:31484852:-@chr11:31455007:31455117:-	0.37	71.05	6.15076	0.38	47.14	5.55888	0.38	3.26	1.70487	0.26	1.43	0.516015	ENSG00000148950	IMMP1L	Included
MXE	chr16:30006862:30007417:-@chr16:30006424:30006784:-@chr16:30005227:30006164:-@chr16:30004961:30005129:-	-0.23	5.85024e+06	22.4801	-0.22	8464.7	13.0472	-0.27	20597.4	14.3302	-0.27	1000000000000	39.8631	ENSG00000149929	HIRIP3	Excluded
MXE	chr5:75013131:75013313:-@chr5:75008679:75008776:-@chr5:75003562:75003700:-@chr5:75001529:75001612:-	0.39	219.49	7.77801	0.4	1813.44	10.8245	0.23	1.39	0.475085	0.27	1.88	0.910733	ENSG00000152359	POC5	Included
MXE	chr3:152163071:152163328:+@chr3:152173331:152173366:+@chr3:152174056:152174150:+@chr3:152177060:152177134:+	-0.49	53.34	5.73715	-0.46	29.02	4.85898	-0.17	1.24	0.31034	-0.3	0.78	-0.358454	ENSG00000152601	MBNL1	Excluded
MXE	chr2:111881627:111881716:+@chr2:111907621:111907724:+@chr2:111911357:111911481:+@chr2:111921710:111926022:+	-0.26	26.28	4.71589	-0.29	167.81	7.39068	-0.28	18.1	4.17792	-0.24	4.55	2.18587	ENSG00000153094	BCL2L11	Excluded
MXE	chr8:130915558:130915596:-@chr8:130883621:130883742:-@chr8:130874475:130874580:-@chr8:130867857:130867993:-	0.18	78.77	6.29957	0.17	24.99	4.64328	0.25	4083616607	31.9272	0.19	2.19	1.13093	ENSG00000153310	CYRIB	Included
MXE	chr5:154238199:154238328:+@chr5:154244752:154244945:+@chr5:154250221:154250382:+@chr5:154251290:154251434:+	0.29	157.1	7.29554	0.29	218.43	7.77103	0.36	1.44552e+06	20.4632	0.15	1.05	0.0703893	ENSG00000155508	CNOT8	Included
MXE	chr14:104387807:104387903:-@chr14:104387277:104387545:-@chr14:104384342:104384461:-@chr14:104381403:104381526:-	0.46	96.33	6.58991	0.47	8.87	3.14893	0.22	1.07	0.0976108	0.14	0.52	-0.943416	ENSG00000156411	ATP5MJ	Included
MXE	chr8:97244002:97244168:-@chr8:97243760:97243849:-@chr8:97243454:97243743:-@chr8:97238904:97243360:-	-0.15	300545	18.1972	-0.14	395780	18.5943	-0.07	0.8	-0.321928	-0.14	1000000000000	39.8631	ENSG00000156467	UQCRB	Excluded
MXE	chr21:38639539:38639833:-@chr21:38612797:38612940:-@chr21:38610761:38610910:-@chr21:38604678:38604752:-	0.28	1.96206e+07	24.2259	0.28	1.52009e+07	23.8577	0.3	195000000000	37.5073	0.31	58.89	5.87995	ENSG00000157538	VPS26C	Included
MXE	chr9:112810878:112811135:+@chr9:112898407:112900819:+@chr9:112918599:112918777:+@chr9:112930679:112934791:+	0.13	1000000000000	39.8631	0.13	1000000000000	39.8631	0.1	1000000000000	39.8631	0.12	1000000000000	39.8631	ENSG00000157654	PALM2AKAP2	Included
MXE	chr17:73663399:73663558:+@chr17:73664596:73664705:+@chr17:73667896:73667943:+@chr17:73689520:73689562:+	-0.19	1000000000000	39.8631	-0.19	1000000000000	39.8631	-0.15	1000000000000	39.8631	-0.09	847.11	9.72641	ENSG00000161526	SAP30BP	Excluded
MXE	chr12:50419181:50419307:-@chr12:50410414:50410498:-@chr12:50400217:50400419:-@chr12:50399039:50399175:-	-0.2	52.78	5.72192	-0.19	7.55	2.91648	-0.26	5228.17	12.3521	-0.21	9.06	3.17951	ENSG00000161800	RACGAP1	Excluded
MXE	chr12:50419181:50419307:-@chr12:50410414:50410502:-@chr12:50400217:50400419:-@chr12:50399039:50399175:-	-0.32	1000000000000	39.8631	-0.32	1000000000000	39.8631	-0.23	3.3529e+06	21.677	-0.34	1.85786e+08	27.4691	ENSG00000161800	RACGAP1	Excluded
MXE	chr4:1713857:1714030:-@chr4:1713601:1713717:-@chr4:1705323:1705427:-@chr4:1701738:1701797:-	0.14	37.04	5.21101	0.13	66.5	6.05528	0.14	22.17	4.47054	0.07	1.03	0.0426443	ENSG00000163950	SLBP	Included
MXE	chr18:66377258:66377381:-@chr18:66368982:66369027:-@chr18:66367642:66367722:-@chr18:66365169:66365268:-	-0.44	49.88	5.64039	-0.48	27.61	4.78712	-0.12	0.55	-0.862496	-0.11	0.81	-0.304006	ENSG00000166479	TMX3	Excluded
MXE	chr5:179044515:179044650:-@chr5:179044022:179044111:-@chr5:179043870:179043959:-@chr5:179043127:179043219:-	0.13	1030.32	10.0089	0.13	49.08	5.61706	0.21	1000000000000	39.8631	0.12	1246.74	10.2839	ENSG00000169045	HNRNPH1	Included
MXE	chr5:179048243:179048398:-@chr5:179047893:179048036:-@chr5:179046270:179046408:-@chr5:179045146:179045324:-	0.27	1000000000000	39.8631	0.27	1000000000000	39.8631	0.26	1000000000000	39.8631	0.34	1000000000000	39.8631	ENSG00000169045	HNRNPH1	Included
MXE	chr8:141935661:141935848:-@chr8:141930913:141931231:-@chr8:141919648:141919720:-@chr8:141900642:141900868:-	0.52	109851	16.7452	0.53	286.72	8.1635	0.45	17.54	4.13258	0.45	5.13	2.35896	ENSG00000169398	PTK2	Included
MXE	chr19:53636002:53636171:-@chr19:53625915:53625996:-@chr19:53625657:53625865:-@chr19:53619566:53619686:-	0.48	1.16302e+06	20.1494	0.46	7563.36	12.8848	0.57	7.60675e+07	26.1808	0.7	1000000000000	39.8631	ENSG00000170954	ZNF415	Included
MXE	chr5:77072029:77072185:-@chr5:77004067:77004172:-@chr5:76989091:76989177:-@chr5:76986995:76987323:-	-0.08	20.18	4.33485	-0.08	1589.06	10.634	-0.01	0.07	-3.8365	-0.02	0.12	-3.05889	ENSG00000171530	TBCA	Excluded
MXE	chr5:70241893:70242003:+@chr5:70242534:70242642:+@chr5:70247768:70247821:+@chr5:70248266:70248842:+	0.12	42734.9	15.3831	0.12	702.2	9.45574	0.13	285.57	8.1577	0.11	34.67	5.11562	ENSG00000172062	SMN1	Included
MXE	chr10:126848888:126849103:-@chr10:126822081:126822181:-@chr10:126799559:126799662:-@chr10:126727566:126727724:-	-0.27	2.79903e+06	21.4165	-0.28	5.76027e+07	25.7796	-0.18	201.93	7.65771	-0.3	1283.34	10.3257	ENSG00000175029	CTBP2	Excluded
MXE	chr10:126849396:126849624:-@chr10:126848888:126849089:-@chr10:126799559:126799662:-@chr10:126727566:126727724:-	0.26	74.95	6.22786	0.26	20.61	4.36527	0.03	0.2	-2.32193	0.19	1.29	0.367371	ENSG00000175029	CTBP2	Included
MXE	chr11:33182845:33183037:-@chr11:33178254:33178349:-@chr11:33166416:33166519:-@chr11:33163431:33163532:-	0.42	94.84	6.56742	0.39	7.67	2.93923	0.32	14.83	3.89045	0.13	0.61	-0.713119	ENSG00000176102	CSTF3	Included
MXE	chr3:48956254:48956431:+@chr3:48964895:48965246:+@chr3:48982569:48982614:+@chr3:48986499:48986529:+	-0.36	97232.1	16.5691	-0.36	237000000000	37.7834	-0.31	3655.22	11.8357	-0.29	151.71	7.24517	ENSG00000177479	ARIH2	Excluded
MXE	chr3:48956254:48956431:+@chr3:48964895:48965246:+@chr3:48982569:48982614:+@chr3:48999045:48999112:+	-0.28	1.78348e+06	20.7663	-0.28	986.46	9.94612	-0.27	1.68234e+06	20.682	-0.29	1302.15	10.3467	ENSG00000177479	ARIH2	Excluded
MXE	chr3:49045041:49045092:+@chr3:49046360:49046457:+@chr3:49049068:49049174:+@chr3:49049455:49050347:+	0.78	25463294311	34.5677	0.8	6.70582e+07	25.9989	0.65	46.2	5.52982	0.73	1000000000000	39.8631	ENSG00000178252	WDR6	Included
MXE	chr16:16427504:16427741:+@chr16:16429718:16429849:+@chr16:16429909:16429994:+@chr16:16434163:16434291:+	0.32	9025.73	13.1398	0.33	50923.5	15.636	0.32	43.36	5.43829	0.38	1000000000000	39.8631	ENSG00000183889	NPIPA9	Included
MXE	chr11:236808:237144:+@chr11:238998:239076:+@chr11:244041:244075:+@chr11:244161:244216:+	-0.21	1000000000000	39.8631	-0.21	1000000000000	39.8631	-0.23	1000000000000	39.8631	-0.19	1000000000000	39.8631	ENSG00000185627	PSMD13	Excluded
MXE	chr2:210882197:210882283:+@chr2:210882514:210882611:+@chr2:210882877:210882945:+@chr2:210884393:210886291:+	0.44	417.67	8.70622	0.41	8.84	3.14405	0.56	337.7	8.3996	0.52	17.35	4.11686	ENSG00000197713	RPE	Included
MXE	chr10:103557737:103557911:-@chr10:103553670:103553755:-@chr10:103553443:103553501:-@chr10:103552596:103552700:-	-0.37	1000000000000	39.8631	-0.36	187000000000	37.4422	-0.1	0.52	-0.943416	-0.19	1.53	0.613532	ENSG00000198408	OGA	Excluded
MXE	chr12:104682709:104682818:+@chr12:104683244:104683320:+@chr12:104703537:104703728:+@chr12:104705068:104705190:+	0.36	54.54	5.76924	0.34	10.46	3.38681	0.42	1333.34	10.3808	0.38	47.1	5.55766	ENSG00000198431	TXNRD1	Included
MXE	chr11:57529234:57529518:+@chr11:57558966:57559145:+@chr11:57561482:57561553:+@chr11:57563049:57563201:+	0.19	821.56	9.68222	0.2	307.48	8.26435	0.17	67.17	6.06975	0.12	1.93	0.948601	ENSG00000198561	CTNND1	Included
MXE	chr11:57529234:57529518:+@chr11:57558857:57559145:+@chr11:57561482:57561553:+@chr11:57563049:57563201:+	0.27	21685.3	14.4044	0.27	8.85707e+06	23.0784	0.21	125.01	6.9659	0.17	11.26	3.49313	ENSG00000198561	CTNND1	Included
MXE	chr15:91537637:91537804:-@chr15:91527923:91528055:-@chr15:91527136:91527370:-@chr15:91524978:91525211:-	0.09	37.4	5.22497	0.09	11.07	3.46858	0.07	5.36	2.42223	0.07	3.54	1.82375	ENSG00000198901	PRC1	Included
MXE	chr17:6528075:6528181:-@chr17:6526927:6527008:-@chr17:6526829:6526891:-@chr17:6526202:6526417:-	0.64	104.3	6.7046	0.6	30533.5	14.8981	0.29	2.02	1.01436	0.34	2.83	1.5008	ENSG00000198920	KIAA0753	Included
MXE	chr17:6531437:6532061:-@chr17:6526927:6527326:-@chr17:6526829:6526891:-@chr17:6526202:6526417:-	0.5	41.66	5.38059	0.51	30.58	4.93452	0.39	142.77	7.15755	0.22	4.82	2.26903	ENSG00000198920	KIAA0753	Included
MXE	chr17:6528075:6528181:-@chr17:6526927:6527326:-@chr17:6526829:6526891:-@chr17:6526202:6526417:-	0.52	171.77	7.42433	0.54	2359.61	11.2043	0.25	17.3	4.1127	0.28	3.55	1.82782	ENSG00000198920	KIAA0753	Included
MXE	chr10:51381439:51381532:+@chr10:51381762:51381846:+@chr10:51384325:51384357:+@chr10:51387653:51387763:+	0.29	12639.8	13.6257	0.3	2654.34	11.3741	0.31	142.24	7.15218	0.17	0.97	-0.0439433	ENSG00000204152	TIMM23B	Included
MXE	chr5:69366468:69366578:+@chr5:69367109:69367217:+@chr5:69372348:69372401:+@chr5:69372846:69373422:+	0.23	88861430025	36.3708	0.23	5.77755e+06	22.462	0.13	17.41	4.12184	0.21	1000000000000	39.8631	ENSG00000205571	SMN2	Included
MXE	chr21:40720218:40720265:-@chr21:40719305:40719409:-@chr21:40717756:40719218:-@chr21:40717072:40717200:-	-0.08	382.27	8.57845	-0.09	13602.5	13.7316	-0.05	510.3	8.9952	-0.1	1.5	0.584963	ENSG00000205581	HMGN1	Excluded
MXE	chr21:40720218:40720265:-@chr21:40719305:40719404:-@chr21:40717756:40719218:-@chr21:40717072:40717200:-	-0.09	52.03	5.70127	-0.09	560.11	9.12957	-0.04	65.37	6.03056	-0.08	1.08	0.111031	ENSG00000205581	HMGN1	Excluded
MXE	chr2:122513121:122513421:+@chr2:122518985:122519100:+@chr2:122520581:122520660:+@chr2:122522710:122525428:+	0.11	20866.5	14.3489	0.12	50757.7	15.6313	0.04	0.16	-2.64386	0.05	0.31	-1.68966	ENSG00000211460	TSN	Included
MXE	chr3:183966570:183966759:-@chr3:183963256:183963403:-@chr3:183962986:183963146:-@chr3:183962389:183962509:-	-0.38	1000000000000	39.8631	-0.38	1000000000000	39.8631	-0.3	12655.2	13.6274	-0.32	289440	18.1429	ENSG00000214160	ALG3	Excluded
MXE	chr2:87769669:87769823:+@chr2:87772259:87772404:+@chr2:87779742:87780126:+@chr2:87820726:87821030:+	0.22	3.11185e+07	24.8913	0.22	7.92899e+08	29.5626	0.19	23546.6	14.5232	0.11	3.64	1.86394	ENSG00000222041	CYTOR	Included
MXE	chr2:87754974:87755164:+@chr2:87769669:87769823:+@chr2:87779742:87779942:+@chr2:87820726:87821030:+	0.27	1000000000000	39.8631	0.27	1000000000000	39.8631	0.18	25731809895	34.5828	0.28	1000000000000	39.8631	ENSG00000222041	CYTOR	Included
MXE	chr2:87754974:87755164:+@chr2:87772259:87772404:+@chr2:87779742:87780126:+@chr2:87820726:87821030:+	0.28	1000000000000	39.8631	0.32	1000000000000	39.8631	0.23	1000000000000	39.8631	0.15	1000000000000	39.8631	ENSG00000222041	CYTOR	Included
MXE	chr2:87754974:87755164:+@chr2:87769669:87769823:+@chr2:87779742:87780126:+@chr2:87820726:87821030:+	0.17	1000000000000	39.8631	0.17	1000000000000	39.8631	0.12	1000000000000	39.8631	0.11	1000000000000	39.8631	ENSG00000222041	CYTOR	Included
MXE	chr2:87754974:87755164:+@chr2:87769669:87769823:+@chr2:87777641:87777749:+@chr2:87779742:87779942:+	0.73	1000000000000	39.8631	0.74	1000000000000	39.8631	0.57	1000000000000	39.8631	0.4	7.56255e+08	29.4943	ENSG00000222041	CYTOR	Included
MXE	chr2:87754974:87755164:+@chr2:87769669:87769823:+@chr2:87772259:87772404:+@chr2:87820726:87821030:+	0.93	1000000000000	39.8631	0.92	1000000000000	39.8631	0.89	1000000000000	39.8631	0.77	1000000000000	39.8631	ENSG00000222041	CYTOR	Included
MXE	chr2:87754974:87755164:+@chr2:87772259:87772404:+@chr2:87779742:87779942:+@chr2:87820726:87821030:+	0.48	1000000000000	39.8631	0.5	1000000000000	39.8631	0.41	1000000000000	39.8631	0.39	1000000000000	39.8631	ENSG00000222041	CYTOR	Included
MXE	chr7:45026124:45026259:-@chr7:45025620:45025696:-@chr7:45023956:45024025:-@chr7:45023421:45023645:-	0.33	1000000000000	39.8631	0.33	1000000000000	39.8631	0.25	1000000000000	39.8631	0.36	1000000000000	39.8631	ENSG00000232956	SNHG15	Included
MXE	chr6:28303859:28304152:-@chr6:28300062:28300170:-@chr6:28297080:28297555:-@chr6:28295160:28295310:-	-0.53	56.74	5.82629	-0.49	3.63	1.85997	-0.28	0.97	-0.0439433	-0.26	0.95	-0.0740006	ENSG00000235109	ZSCAN31	Excluded
MXE	chr6:28303859:28304152:-@chr6:28300062:28300170:-@chr6:28297080:28297491:-@chr6:28295160:28295310:-	-0.55	30.58	4.93452	-0.5	80.24	6.32625	-0.3	0.9	-0.152003	-0.22	0.78	-0.358454	ENSG00000235109	ZSCAN31	Excluded
MXE	chr16:22525085:22525242:+@chr16:22530459:22530590:+@chr16:22530650:22530735:+@chr16:22535141:22535269:+	0.53	45362.6	15.4692	0.48	34.53	5.10978	0.41	2.51	1.32769	0.03	0.69	-0.535332	ENSG00000243716	NPIPB5	Included
MXE	chr1:32381496:32381588:-@chr1:32377297:32377427:-@chr1:32375639:32375713:-@chr1:32372022:32374561:-	0.29	1000000000000	39.8631	0.28	1000000000000	39.8631	0.26	1000000000000	39.8631	0.22	1000000000000	39.8631	ENSG00000184007	PTP4A2	Included
MXE	chr1:32384571:32385259:-@chr1:32381496:32381588:-@chr1:32377297:32377427:-@chr1:32372022:32374561:-	0.35	1000000000000	39.8631	0.35	1000000000000	39.8631	0.32	1000000000000	39.8631	0.31	1000000000000	39.8631	ENSG00000184007	PTP4A2	Included
MXE	chr1:32384571:32385259:-@chr1:32381496:32381588:-@chr1:32377297:32377427:-@chr1:32375639:32375713:-	0.14	82.53	6.36685	0.14	67.36	6.07382	0.08	1.06	0.0840643	0.13	158.5	7.30834	ENSG00000184007	PTP4A2	Included
AFE	114881@uc002ilw.1@uc002ilx.1	-0.07	75.71	6.24241	-0.07	4876.71	12.2517	-0.1	86.57	6.4358	-0.04	1.15	0.201634	ENSG00000006025	OSBPL7	Excluded
AFE	65220@uc009vkx.1@uc001aic.1	0.12	31.44	4.97453	0.12	75.43	6.23707	0.18	1000000000000	39.8631	0.15	6639.09	12.6968	ENSG00000008130	NADK	Included
AFE	10048@uc003nba.1@uc003nbb.1	0.13	27.47	4.77979	0.13	13.24	3.72683	0.12	4.04	2.01436	0.01	0.11	-3.18442	ENSG00000010017	RANBP9	Included
AFE	7869@uc003cyy.1@uc003cyx.1	0.3	1000000000000	39.8631	0.29	1000000000000	39.8631	0.28	228076	17.7992	0.47	1000000000000	39.8631	ENSG00000012171	SEMA3B	Included
AFE	55778@uc001ylt.2@uc001ylo.2	-0.26	193308	17.5605	-0.21	12.54	3.64847	-0.03	0.09	-3.47393	-0.12	0.62	-0.68966	ENSG00000022976	ZNF839	Excluded
AFE	51230@uc002xel.1@uc002xei.1	0.21	130.08	7.02326	0.21	2710	11.4041	0.06	0.45	-1.152	0.19	5.81	2.53854	ENSG00000025293	PHF20	Included
AFE	6301@uc001dwz.1@uc001dww.1	-0.12	8169.58	12.996	-0.12	198.19	7.63074	-0.06	0.91	-0.136062	-0.1	1.07	0.0976108	ENSG00000031698	SARS1	Excluded
AFE	9820@uc010jyg.1@uc003otq.1	-0.2	22.44	4.488	-0.19	63.32	5.98459	-0.24	692.85	9.4364	-0.3	1000000000000	39.8631	ENSG00000044090	CUL7	Excluded
AFE	9820@uc010jyg.1@uc010jyh.1	-0.23	90.84	6.50526	-0.22	93.84	6.55213	-0.27	205.28	7.68145	-0.35	1000000000000	39.8631	ENSG00000044090	CUL7	Excluded
AFE	4134@uc003crx.1@uc003cse.1	0.01	20609.8	14.331	0.02	12205.1	13.5752	0.02	101.62	6.66704	0.04	106.21	6.73078	ENSG00000047849	MAP4	Included
AFE	23327@uc010dpn.1@uc002lhf.1	-0.27	45.43	5.50557	-0.28	63.23	5.98254	-0.26	133.38	7.0594	-0.48	91.15	6.51017	ENSG00000049759	NEDD4L	Excluded
AFE	8454@uc003wfa.1@uc003wey.1	0.11	653000000000	39.2474	0.11	1000000000000	39.8631	0.1	1000000000000	39.8631	0.09	1000000000000	39.8631	ENSG00000055130	CUL1	Included
AFE	8454@uc003wfa.1@uc003wez.1	0.14	1000000000000	39.8631	0.15	1000000000000	39.8631	0.19	1000000000000	39.8631	0.2	1000000000000	39.8631	ENSG00000055130	CUL1	Included
AFE	8454@uc003wfa.1@uc010lpg.1	0.26	1000000000000	39.8631	0.24	1000000000000	39.8631	0.31	1000000000000	39.8631	0.34	1000000000000	39.8631	ENSG00000055130	CUL1	Included
AFE	55283@uc001dko.1@uc001dks.2	-0.28	4519.9	12.1421	-0.29	45.42	5.50526	-0.13	0.68	-0.556393	-0.4	17.31	4.11353	ENSG00000055732	MCOLN3	Excluded
AFE	55283@uc001dko.1@uc001dkr.2	-0.48	2449.13	11.2581	-0.53	1355.68	10.4048	-0.21	1.18	0.238787	-0.55	33.44	5.0635	ENSG00000055732	MCOLN3	Excluded
AFE	10188@uc003fvv.1@uc003fvs.1	-0.24	31.36	4.97085	-0.27	6.85	2.7761	-0.29	1.58	0.659925	-0.21	4.02	2.0072	ENSG00000061938	TNK2	Excluded
AFE	9170@uc002nna.2@uc002nnc.2	-0.28	192.76	7.59066	-0.3	24.95	4.64097	-0.11	0.37	-1.4344	-0.11	0.46	-1.12029	ENSG00000064547	LPAR2	Excluded
AFE	5476@uc002xqk.2@uc002xqj.2	-0.02	160.65	7.32778	-0.02	7.67	2.93923	-0.02	0.9	-0.152003	-0.03	0.26	-1.94342	ENSG00000064601	CTSA	Excluded
AFE	8621@uc003thk.1@uc003thj.1	-0.15	21.79	4.44559	-0.16	38.36	5.26153	-0.01	0.16	-2.64386	-0.1	4.45	2.15381	ENSG00000065883	CDK13	Excluded
AFE	3422@uc001iga.1@uc001igc.1	-0.24	257.97	8.01106	-0.27	297.08	8.21471	-0.36	704.99	9.46146	-0.15	1.32	0.400538	ENSG00000067064	IDI1	Excluded
AFE	80347@uc002iae.1@uc002hzz.1	-0.06	1.05283e+07	23.3278	-0.06	4.26476e+07	25.346	-0.03	5.59	2.48285	-0.05	13295056734	33.6302	ENSG00000068120	COASY	Excluded
AFE	57217@uc010fbc.1@uc002rvm.1	-0.28	36.47	5.18864	-0.27	83.18	6.37816	-0.17	1.35	0.432959	-0.21	1.79	0.83996	ENSG00000068724	TTC7A	Excluded
AFE	57217@uc002rvr.1@uc002rvm.1	-0.36	189.2	7.56377	-0.32	7.62	2.92979	-0.35	11.95	3.57894	-0.35	14.78	3.88557	ENSG00000068724	TTC7A	Excluded
AFE	57217@uc002rvp.1@uc002rvm.1	0.54	29.06	4.86096	0.57	89.18	6.47865	0.19	0.7	-0.514573	0.55	19.38	4.2765	ENSG00000068724	TTC7A	Included
AFE	57217@uc002rvn.1@uc002rvm.1	-0.31	37.48	5.22805	-0.3	137.98	7.10832	-0.18	2.03	1.02148	-0.23	8.13	3.02326	ENSG00000068724	TTC7A	Excluded
AFE	23191@uc001yuv.1@uc001yus.1	0.07	19874	14.2786	0.08	135153	17.0442	0.09	1080.95	10.0781	0.15	1.66	0.731183	ENSG00000068793	CYFIP1	Included
AFE	23191@uc001yuv.1@uc001yuu.1	0.48	2668740792	31.3135	0.48	1000000000000	39.8631	0.5	1000000000000	39.8631	0.59	1000000000000	39.8631	ENSG00000068793	CYFIP1	Included
AFE	6813@uc002mhe.1@uc010dvl.1	-0.29	24.24	4.59932	-0.28	12.91	3.69042	-0.06	0.28	-1.8365	-0.52	42.42	5.40667	ENSG00000076944	STXBP2	Excluded
AFE	2037@uc003qce.1@uc010kfl.1	-0.03	130.3	7.02569	-0.03	2.78	1.47508	-0.01	0.11	-3.18442	-0.02	0.71	-0.494109	ENSG00000079819	EPB41L2	Excluded
AFE	22839@uc002xfg.1@uc002xfh.1	0.08	78.56	6.29572	0.09	526.3	9.03974	0.1	596427	19.186	0.08	614.71	9.26376	ENSG00000080845	DLGAP4	Included
AFE	7514@uc002sbg.1@uc010fcl.1	0.15	4090.01	11.9979	0.15	46919.2	15.5179	0.27	146.94	7.19908	0.73	8900.45	13.1197	ENSG00000082898	XPO1	Included
AFE	7514@uc002sbh.1@uc010fcl.1	-0.51	1000000000000	39.8631	-0.51	1000000000000	39.8631	-0.54	1000000000000	39.8631	-0.43	575625	19.1348	ENSG00000082898	XPO1	Excluded
AFE	8668@uc001bus.1@uc001bur.2	0.02	30129.3	14.8789	0.02	3.09	1.62761	0.01	0.57	-0.810966	0.05	131.42	7.03804	ENSG00000084623	EIF3I	Included
AFE	2778@uc002yad.1@uc002yae.1	0.07	29.05	4.86047	0.07	135.33	7.08034	0.06	1.92	0.941106	0.13	12.43	3.63575	ENSG00000087460	GNAS	Included
AFE	5829@uc001txu.2@uc001txv.2	0.05	24550279367	34.515	0.06	8.90917e+08	29.7307	0.09	1000000000000	39.8631	0.03	3.73	1.89918	ENSG00000089159	PXN	Included
AFE	5829@uc001txu.2@uc001txx.2	0.11	2.13571e+08	27.6701	0.12	7.33518e+07	26.1283	0.16	1000000000000	39.8631	0.09	7.81	2.96532	ENSG00000089159	PXN	Included
AFE	10013@uc004dkx.1@uc004dkr.1	-0.46	131.18	7.0354	-0.48	32.96	5.04264	-0.12	0.88	-0.184425	-0.44	4.52	2.17632	ENSG00000094631	HDAC6	Excluded
AFE	10013@uc004dkw.1@uc004dkr.1	-0.36	106.24	6.73118	-0.39	81.78	6.35368	-0.33	10.61	3.40735	-0.3	11.78	3.55827	ENSG00000094631	HDAC6	Excluded
AFE	10013@uc004dkv.1@uc010nig.1	-0.14	2461773467	31.1971	-0.13	1000000000000	39.8631	-0.13	1000000000000	39.8631	-0.17	1000000000000	39.8631	ENSG00000094631	HDAC6	Excluded
AFE	10013@uc004dkw.1@uc010nig.1	0.25	1000000000000	39.8631	0.25	1000000000000	39.8631	0.27	1000000000000	39.8631	0.31	1000000000000	39.8631	ENSG00000094631	HDAC6	Included
AFE	10013@uc004dkv.1@uc004dkr.1	-0.41	117.73	6.87934	-0.4	42.11	5.39609	-0.45	23.05	4.52669	-0.41	14.22	3.82985	ENSG00000094631	HDAC6	Excluded
AFE	51586@uc002zsu.1@uc002zst.1	0.48	1000000000000	39.8631	0.48	1000000000000	39.8631	0.39	143000000000	37.062	0.39	1000000000000	39.8631	ENSG00000099917	MED15	Included
AFE	51586@uc002zst.1@uc002zsn.1	0.35	1000000000000	39.8631	0.37	1000000000000	39.8631	0.34	1000000000000	39.8631	0.44	1000000000000	39.8631	ENSG00000099917	MED15	Included
AFE	51586@uc002zst.1@uc002zss.1	0.55	1000000000000	39.8631	0.55	1000000000000	39.8631	0.54	1000000000000	39.8631	0.27	1561.61	10.6088	ENSG00000099917	MED15	Included
AFE	24144@uc003acq.1@uc003acr.1	0.24	13571.8	13.7283	0.25	689.86	9.43016	0.19	44.55	5.47735	0.2	6.18	2.62761	ENSG00000100109	TFIP11	Included
AFE	24144@uc003acq.1@uc003acs.1	0.18	12158.9	13.5697	0.17	15202.9	13.8921	0.22	1136907353	30.0825	0.15	156.9	7.2937	ENSG00000100109	TFIP11	Included
AFE	83933@uc003bkk.1@uc003bke.1	-0.22	1.16026e+07	23.468	-0.21	49451.2	15.5937	-0.05	0.22	-2.18442	-0.16	9.57	3.25852	ENSG00000100429	HDAC10	Excluded
AFE	83933@uc003bkk.1@uc003bkf.1	-0.24	114.44	6.83845	-0.23	22.57	4.49633	-0.06	0.25	-2	-0.14	1.07	0.0976108	ENSG00000188130	MAPK12	Excluded
AFE	9786@uc001xdt.2@uc001xdv.2	-0.56	183.43	7.51909	-0.52	875.86	9.77456	-0.55	18.42	4.2032	-0.43	3.67	1.87578	ENSG00000100578	KIAA0586	Excluded
AFE	55245@uc002xcc.1@uc002xcg.1	0.22	125643	16.939	0.23	15454	13.9157	0.29	1219.43	10.252	0.17	2.69	1.42761	ENSG00000101019	UQCC1	Included
AFE	64743@uc004dkl.2@uc004dkj.1	0.27	1.27116e+06	20.2777	0.26	2.28914e+07	24.4483	0.29	1.23925e+07	23.563	0.09	0.38	-1.39593	ENSG00000101940	WDR13	Included
AFE	8848@uc001uzm.2@uc001uzo.1	0.04	55.37	5.79103	0.04	281.49	8.13694	0.02	0.9	-0.152003	0.02	2.4	1.26303	ENSG00000102804	TSC22D1	Included
AFE	8717@uc002erh.1@uc002eri.1	0.15	8297.39	13.0184	0.16	14412.7	13.8151	0.15	100.45	6.65033	0.38	11.84	3.5656	ENSG00000102871	TRADD	Included
AFE	9780@uc002flp.2@uc002flq.2	-0.09	1000000000000	39.8631	-0.09	1000000000000	39.8631	-0.11	1000000000000	39.8631	-0.27	1000000000000	39.8631	ENSG00000103335	PIEZO1	Excluded
AFE	3646@uc003ymt.1@uc003ymv.1	0.17	1150.27	10.1678	0.17	2745.45	11.4228	0.11	0.74	-0.434403	0.15	1	0	ENSG00000104408	EIF3E	Included
AFE	10397@uc003yuf.1@uc003yuh.1	-0.74	1000000000000	39.8631	-0.75	1000000000000	39.8631	-0.67	1000000000000	39.8631	-0.77	1000000000000	39.8631	ENSG00000104419	NDRG1	Excluded
AFE	10397@uc003yuf.1@uc010mef.1	-0.11	17827589635	34.0534	-0.11	17107787022	33.9939	-0.08	2.7961e+06	21.415	-0.08	1256710590	30.227	ENSG00000104419	NDRG1	Excluded
AFE	1936@uc003yyq.1@uc003yyu.1	0.05	1000000000000	39.8631	0.05	1000000000000	39.8631	0.07	1000000000000	39.8631	0.18	574705	19.1325	ENSG00000104529	EEF1D	Included
AFE	2068@uc002pbh.1@uc002pbi.1	0.56	26.39	4.72192	0.6	69.36	6.11603	0.17	0.81	-0.304006	0.31	1.47	0.555816	ENSG00000104884	ERCC2	Included
AFE	11100@uc010ehp.1@uc010ehl.1	0.06	1303.94	10.3487	0.06	293.11	8.1953	0.03	1.8	0.847997	0.16	1.37	0.454176	ENSG00000105323	HNRNPUL1	Included
AFE	11100@uc010ehl.1@uc002oqc.2	0.06	8.06544e+08	29.5872	0.06	3098767621	31.529	0.04	8828.52	13.108	0.09	0.55	-0.862496	ENSG00000105323	HNRNPUL1	Included
AFE	11100@uc002oqf.2@uc010ehl.1	-0.16	1000000000000	39.8631	-0.16	1000000000000	39.8631	-0.09	303838	18.2129	-0.11	198.64	7.63401	ENSG00000105323	HNRNPUL1	Excluded
AFE	11100@uc010ehl.1@uc002oqe.2	0.03	47205444430	35.4582	0.03	5056488230	32.2355	0.02	2243.51	11.1315	0.02	2.04	1.02857	ENSG00000105323	HNRNPUL1	Included
AFE	30000@uc002muo.1@uc002mup.1	-0.06	3493093973	31.7019	-0.06	1000000000000	39.8631	-0.04	2.90977e+07	24.7944	-0.05	5651.3	12.4644	ENSG00000105576	TNPO2	Excluded
AFE	23268@uc001kqh.2@uc001kqj.2	-0.39	25.29	4.6605	-0.39	217.95	7.76785	-0.44	1000000000000	39.8631	-0.64	1000000000000	39.8631	ENSG00000107554	DNMBP	Excluded
AFE	6830@uc002hbz.1@uc010crt.1	-0.27	39.24	5.29425	-0.27	11.98	3.58256	-0.22	2.16	1.11103	-0.45	114	6.83289	ENSG00000109111	SUPT6H	Excluded
AFE	1665@uc003gqv.1@uc003gqw.1	0.13	2500.21	11.2878	0.12	77.68	6.27947	0.07	0.79	-0.340075	0.03	0.17	-2.55639	ENSG00000109606	DHX15	Included
AFE	10227@uc003gfv.1@uc003gfw.1	-0.19	212.18	7.72914	-0.2	342.36	8.41937	-0.13	5.05	2.33628	-0.25	43.2	5.43296	ENSG00000109736	MFSD10	Excluded
AFE	10227@uc003gfv.1@uc003ggb.1	-0.09	89.38	6.48188	-0.09	50.6	5.66107	-0.05	2.99	1.58015	-0.15	361.23	8.49677	ENSG00000109736	MFSD10	Excluded
AFE	10227@uc003gfv.1@uc003gfx.1	0.27	2.97151e+06	21.5028	0.28	48846698404	35.5075	0.18	31.92	4.99639	0.34	6.98464e+08	29.3796	ENSG00000109736	MFSD10	Included
AFE	10312@uc001onh.1@uc001ong.1	-0.46	1000000000000	39.8631	-0.46	1000000000000	39.8631	-0.25	23.96	4.58256	-0.51	1000000000000	39.8631	ENSG00000110719	TCIRG1	Excluded
AFE	10312@uc001ong.1@uc001one.1	-0.1	1000000000000	39.8631	-0.1	1000000000000	39.8631	-0.06	1000000000000	39.8631	-0.22	1000000000000	39.8631	ENSG00000110719	TCIRG1	Excluded
AFE	10312@uc001oni.1@uc001ong.1	0.28	1000000000000	39.8631	0.28	1000000000000	39.8631	0.25	1000000000000	39.8631	0.36	1000000000000	39.8631	ENSG00000110719	TCIRG1	Included
AFE	10312@uc001ong.1@uc001ond.1	-0.28	29.06	4.86096	-0.28	14.81	3.8885	-0.38	1000000000000	39.8631	-0.58	1000000000000	39.8631	ENSG00000110719	TCIRG1	Excluded
AFE	51258@uc001qom.2@uc001qon.1	-0.09	1000000000000	39.8631	-0.09	1000000000000	39.8631	-0.09	1000000000000	39.8631	-0.15	1000000000000	39.8631	ENSG00000111639	MRPL51	Excluded
AFE	2651@uc003mzd.1@uc003mzc.2	0.09	101375	16.6293	0.09	251762	17.9417	0.06	129.12	7.01257	0.11	3.36264e+08	28.325	ENSG00000111846	GCNT2	Included
AFE	2651@uc003mzd.1@uc010joo.1	0.08	1513.27	10.5635	0.08	44566.1	15.4437	0.06	23.07	4.52795	0.12	2.36982e+06	21.1763	ENSG00000111846	GCNT2	Included
AFE	2651@uc003mzd.1@uc010jon.1	-0.11	18380.1	14.1659	-0.11	40464.5	15.3044	-0.08	77.76	6.28096	-0.15	6.63597e+07	25.9838	ENSG00000111846	GCNT2	Excluded
AFE	7922@uc003sha.1@uc003sgz.1	-0.15	1000000000000	39.8631	-0.14	1000000000000	39.8631	-0.15	1000000000000	39.8631	-0.13	1000000000000	39.8631	ENSG00000112473	SLC39A7	Excluded
AFE	7922@uc003rpp.1@uc003rpn.1	0.08	1000000000000	39.8631	0.09	1000000000000	39.8631	0.06	1000000000000	39.8631	0.11	1000000000000	39.8631	ENSG00000112473	SLC39A7	Included
AFE	7922@uc003rpp.1@uc003rpo.1	-0.15	1000000000000	39.8631	-0.14	1000000000000	39.8631	-0.15	1000000000000	39.8631	-0.13	1000000000000	39.8631	ENSG00000112473	SLC39A7	Excluded
AFE	7922@uc003sha.1@uc003sgy.1	0.09	1000000000000	39.8631	0.09	1000000000000	39.8631	0.06	8.83329e+06	23.0745	0.11	1000000000000	39.8631	ENSG00000112473	SLC39A7	Included
AFE	7922@uc003odh.1@uc003odf.1	0.09	1000000000000	39.8631	0.09	1000000000000	39.8631	0.06	92983778950	36.4363	0.11	1000000000000	39.8631	ENSG00000112473	SLC39A7	Included
AFE	7922@uc003odh.1@uc003odg.1	-0.15	1000000000000	39.8631	-0.14	1000000000000	39.8631	-0.15	1000000000000	39.8631	-0.13	1000000000000	39.8631	ENSG00000112473	SLC39A7	Excluded
AFE	2030@uc003owy.1@uc003oww.1	-0.14	51.88	5.69711	-0.13	5.03	2.33056	-0.12	1.4	0.485427	-0.28	1.33	0.411426	ENSG00000112759	SLC29A1	Excluded
AFE	1981@uc003fnr.1@uc010hxz.1	-0.14	10244	13.3225	-0.14	2797.28	11.4498	-0.21	1000000000000	39.8631	-0.21	3503.03	11.7744	ENSG00000114867	EIF4G1	Excluded
AFE	1981@uc010hxz.1@uc010hxy.1	-0.18	138000000000	37.0111	-0.18	5.08968e+07	25.6011	-0.17	507000000000	38.8844	-0.2	5.28	2.40054	ENSG00000145191	EIF2B5	Excluded
AFE	550@uc002sme.1@uc002smh.1	0.09	37.13	5.21451	0.08	17.77	4.15137	0.03	0.14	-2.8365	0.07	1.06	0.0840643	ENSG00000115307	AUP1	Included
AFE	54206@uc001apa.1@uc001aoz.1	-0.05	1000000000000	39.8631	-0.05	1000000000000	39.8631	-0.05	1000000000000	39.8631	-0.04	1000000000000	39.8631	ENSG00000116285	ERRFI1	Excluded
AFE	10625@uc001grj.1@uc001grl.1	0.09	63.62	5.99141	0.1	195.24	7.6091	0.07	6.15	2.62059	0.05	0.48	-1.05889	ENSG00000116679	IVNS1ABP	Included
AFE	9295@uc001dew.1@uc001deu.1	-0.12	1000000000000	39.8631	-0.12	1000000000000	39.8631	-0.06	2.5277e+07	24.5913	-0.16	1000000000000	39.8631	ENSG00000116754	SRSF11	Excluded
AFE	9295@uc001dev.1@uc001deu.1	-0.12	1000000000000	39.8631	-0.13	1000000000000	39.8631	-0.07	1000000000000	39.8631	-0.19	1000000000000	39.8631	ENSG00000116754	SRSF11	Excluded
AFE	9295@uc001dew.1@uc001des.1	-0.17	203.67	7.67009	-0.17	358.8	8.48704	-0.02	0.12	-3.05889	-0.13	0.78	-0.358454	ENSG00000116754	SRSF11	Excluded
AFE	2309@uc010kdj.1@uc003psm.2	-0.16	4393.45	12.1011	-0.15	555.99	9.11892	-0.11	2	1	-0.11	3.64	1.86394	ENSG00000118689	FOXO3	Excluded
AFE	1843@uc003mbu.1@uc003mbv.1	0.07	498000000000	38.8563	0.07	1000000000000	39.8631	0.05	1000000000000	39.8631	0.05	26710.4	14.7051	ENSG00000120129	DUSP1	Included
AFE	2107@uc010jey.1@uc003ldd.2	0.3	1000000000000	39.8631	0.31	1000000000000	39.8631	0.34	1000000000000	39.8631	0.32	1000000000000	39.8631	ENSG00000120705	ETF1	Included
AFE	2107@uc010jey.1@uc003ldc.2	-0.13	1000000000000	39.8631	-0.13	3.0598e+07	24.8669	-0.17	1000000000000	39.8631	-0.09	0.61	-0.713119	ENSG00000120705	ETF1	Excluded
AFE	343099@uc009wdl.1@uc001dpq.1	0.44	624.14	9.28573	0.43	852.76	9.736	0.54	15189.3	13.8908	0.4	44.79	5.4851	ENSG00000122483	CCDC18	Included
AFE	171017@uc009zew.1@uc001qpz.1	-0.28	84.41	6.39934	-0.26	24.07	4.58916	-0.06	0.28	-1.8365	-0.05	0.33	-1.59946	ENSG00000126746	ZNF384	Excluded
AFE	50809@uc001bdv.1@uc001bdx.1	-0.22	138.74	7.11624	-0.21	62.97	5.97659	-0.12	0.76	-0.395929	-0.23	3858.49	11.9138	ENSG00000127483	HP1BP3	Excluded
AFE	50809@uc001bea.1@uc001bdx.1	-0.05	1000000000000	39.8631	-0.05	1000000000000	39.8631	-0.01	0.08	-3.64386	-0.06	213165	17.7016	ENSG00000075151	EIF4G3	Excluded
AFE	5914@uc002hun.1@uc002hum.1	0.36	1000000000000	39.8631	0.36	1000000000000	39.8631	0.39	90589271492	36.3986	0.3	1.02523e+07	23.2895	ENSG00000131759	RARA	Included
AFE	5914@uc002hun.1@uc002huk.1	0.38	1000000000000	39.8631	0.37	1000000000000	39.8631	0.43	1000000000000	39.8631	0.32	6275.19	12.6154	ENSG00000131759	RARA	Included
AFE	5914@uc002hun.1@uc002hul.2	0.4	1000000000000	39.8631	0.41	1000000000000	39.8631	0.42	1000000000000	39.8631	0.37	261000000000	37.9254	ENSG00000131759	RARA	Included
AFE	10250@uc009vri.1@uc001bjm.1	-0.38	10883.1	13.4098	-0.35	15.76	3.9782	-0.21	1.68	0.748461	-0.01	0.4	-1.32193	ENSG00000133226	SRRM1	Excluded
AFE	10250@uc009vrh.1@uc001bjm.1	-0.42	2483.63	11.2782	-0.37	52.24	5.70708	-0.17	0.91	-0.136062	-0.05	0.3	-1.73697	ENSG00000133226	SRRM1	Excluded
AFE	116988@uc003wjk.1@uc003wje.1	-0.03	64279.8	15.9721	-0.03	57768.1	15.818	-0.03	2.84	1.50589	-0.05	1000000000000	39.8631	ENSG00000133612	AGAP3	Excluded
AFE	116988@uc003wje.1@uc003wjh.1	0.06	179.93	7.49129	0.06	391.77	8.61386	0.04	1.63	0.704872	0.03	0.76	-0.395929	ENSG00000133612	AGAP3	Included
AFE	116988@uc003wjk.1@uc003wjh.1	-0.62	1000000000000	39.8631	-0.61	1000000000000	39.8631	-0.53	1000000000000	39.8631	-0.61	1331579836	30.3105	ENSG00000133612	AGAP3	Excluded
AFE	79572@uc003ftx.2@uc003ftz.1	0.03	909.13	9.82834	0.04	5542.75	12.4364	0.05	902.08	9.81711	0.07	101.71	6.66832	ENSG00000133657	ATP13A3	Included
AFE	10717@uc001eea.1@uc001eed.2	-0.31	351.85	8.45882	-0.31	221.43	7.79071	-0.39	1000000000000	39.8631	-0.53	1000000000000	39.8631	ENSG00000134262	AP4B1	Excluded
AFE	10717@uc001eee.1@uc001eed.2	-0.2	245.09	7.93717	-0.2	85.3	6.41447	-0.11	0.96	-0.0588937	-0.35	135.95	7.08693	ENSG00000134262	AP4B1	Excluded
AFE	55082@uc010age.1@uc001vqk.2	-0.12	1000000000000	39.8631	-0.11	1000000000000	39.8631	-0.08	1000000000000	39.8631	-0.12	1000000000000	39.8631	ENSG00000134884	ARGLU1	Excluded
AFE	79020@uc003thw.1@uc010kxr.1	-0.2	1000000000000	39.8631	-0.2	1000000000000	39.8631	-0.19	1000000000000	39.8631	-0.19	1000000000000	39.8631	ENSG00000136197	C7orf25	Excluded
AFE	79020@uc010kxq.1@uc010kxr.1	-0.18	1000000000000	39.8631	-0.18	1000000000000	39.8631	-0.17	1000000000000	39.8631	-0.18	1000000000000	39.8631	ENSG00000256646	PSMA2	Excluded
AFE	79020@uc003thw.1@uc003thx.2	-0.32	273252	18.0599	-0.32	2221.61	11.1174	-0.3	111617	16.7682	-0.46	1000000000000	39.8631	ENSG00000256646	PSMA2	Excluded
AFE	283537@uc001usk.2@uc001usi.1	0.57	1000000000000	39.8631	0.59	1000000000000	39.8631	0.38	232.14	7.85885	0.49	1000000000000	39.8631	ENSG00000139508	SLC46A3	Included
AFE	283537@uc001usg.1@uc001usi.1	0.35	27.72	4.79286	0.35	13.21	3.72356	0.24	3.39	1.76129	0.29	5.38	2.42761	ENSG00000139508	SLC46A3	Included
AFE	25764@uc001ztf.1@uc001ztb.1	-0.05	1500.22	10.551	-0.06	217.66	7.76593	-0.06	1184.22	10.2097	-0.08	0.6	-0.736966	ENSG00000140264	SERF2	Excluded
AFE	25764@uc001ztg.1@uc001ztb.1	0.09	5525613847	32.3635	0.1	3.71003e+07	25.1449	0.09	161321	17.2996	0.05	0.62	-0.68966	ENSG00000242028	C15orf63	Included
AFE	89941@uc010bqy.1@uc002ciq.1	0.24	35.25	5.13955	0.23	9.69	3.2765	0.27	17.05	4.0917	0.17	1.31	0.389567	ENSG00000140983	RHOT2	Included
AFE	5211@uc002zem.1@uc002zek.1	-0.38	51.22	5.67864	-0.36	68.89	6.10622	-0.27	5.22	2.38405	-0.54	13317136318	33.6326	ENSG00000141959	PFKL	Excluded
AFE	5211@uc002zen.1@uc002zek.1	-0.5	1000000000000	39.8631	-0.52	1000000000000	39.8631	-0.28	24833.5	14.6	-0.67	1000000000000	39.8631	ENSG00000141959	PFKL	Excluded
AFE	58497@uc001ewj.1@uc001ewk.1	0.34	27.84	4.79909	0.34	21.82	4.44758	0.15	0.64	-0.643856	0.2	0.97	-0.0439433	ENSG00000143363	PRUNE1	Included
AFE	5298@uc001exs.2@uc009wmq.1	-0.15	247.06	7.94872	-0.14	30.63	4.93687	-0.14	10.7	3.41954	-0.19	6.25868e+06	22.5774	ENSG00000143393	PI4KB	Excluded
AFE	6574@uc002tic.1@uc002tib.1	-0.08	1000000000000	39.8631	-0.07	1000000000000	39.8631	-0.03	16.63	4.05572	-0.09	1000000000000	39.8631	ENSG00000144136	SLC20A1	Excluded
[truncated: 411 more rows]
