# Supplementary material for: Transcriptome reprogramming through alternative splicing triggered by apigenin drives cell death in triple-negative breast cancer
Source: Cell Death Dis. 2023 Dec 13;14(12):824. doi: 10.1038/s41419-023-06342-6 (PMC10719380; doi:10.1038/s41419-023-06342-6)
Supplement: Supplementary file 6 — Supplementary Table 2 [file 41419_2023_6342_MOESM6_ESM.xlsx]

## Sheet: Supplementary Table 2
Supplementary Table 2: List of mRNA isoforms affected by apigenin
Isoform	diff.pool	BF.pool	log2BF.pool	diff.rep1	BF.rep1	log2BF.rep1	diff.rep2	BF.rep2	log2BF.rep2	diff.rep3	BF.rep3	log2BF.rep3	Gene_ID	Gene_Symbol	Change
exon:ENST00000477049:5_exon:ENST00000477049:4_exon:ENST00000477049:3_exon:ENST00000477049:2_exon:ENST00000477049:1	0.83	1000000000000	39.8631	0.83	1000000000000	39.8631	0.8	1000000000000	39.8631	0.78	1000000000000	39.8631	ENSG00000107290	SETX	up
exon:ENST00000422780:1_exon:ENST00000422780:2	0.79	1000000000000	39.8631	0.78	1000000000000	39.8631	0.34	8.67	3.11603	0.05	0.36	-1.47393	ENSG00000249790	LINC02972	up
exon:ENST00000533109:2_exon:ENST00000533109:1	0.79	1000000000000	39.8631	0.74	10.05	3.32912	0.73	4.04	2.01436	0.14	0.42	-1.25154	ENSG00000255090	RP11-820L6	up
exon:ENST00000593143:3_exon:ENST00000593143:2_exon:ENST00000593143:1	0.73	1000000000000	39.8631	0.73	1000000000000	39.8631	0.78	1000000000000	39.8631	0.76	1000000000000	39.8631	ENSG00000095066	HOOK2	up
exon:ENST00000369329:17_exon:ENST00000369329:16_exon:ENST00000369329:15_exon:ENST00000369329:14_exon:ENST00000369329:13_exon:ENST00000369329:12_exon:ENST00000369329:11_exon:ENST00000369329:10_exon:ENST00000369329:9_exon:ENST00000369329:8_exon:ENST00000369329:7_exon:ENST00000369329:6_exon:ENST00000369329:5_exon:ENST00000369329:4_exon:ENST00000369329:3_exon:ENST00000369329:2_exon:ENST00000369329:1	0.7	1000000000000	39.8631	0.7	1000000000000	39.8631	0.67	1000000000000	39.8631	0.69	1000000000000	39.8631	ENSG00000135341	MAP3K7	up
exon:ENST00000493624:2_exon:ENST00000493624:1	0.69	1000000000000	39.8631	0.71	1000000000000	39.8631	0.63	1000000000000	39.8631	0.63	4038483324	31.9112	ENSG00000114473	IQCG	up
exon:ENST00000371380:1_exon:ENST00000371380:2_exon:ENST00000371380:3_exon:ENST00000371380:4_exon:ENST00000371380:5_exon:ENST00000371380:6_exon:ENST00000371380:7_exon:ENST00000371380:8_exon:ENST00000371380:9_exon:ENST00000371380:10_exon:ENST00000371380:11_exon:ENST00000371380:12_exon:ENST00000371380:13_exon:ENST00000371380:14_exon:ENST00000371380:15_exon:ENST00000371380:16_exon:ENST00000371380:17_…	0.69	1000000000000	39.8631	0.69	1000000000000	39.8631	0.53	1000000000000	39.8631	0.52	1000000000000	39.8631	ENSG00000138193	PLCE1	up
exon:ENST00000553201:1_exon:ENST00000553201:2_exon:ENST00000553201:3_exon:ENST00000553201:4_exon:ENST00000553201:5_exon:ENST00000553201:6_exon:ENST00000553201:7_exon:ENST00000553201:8	0.68	1000000000000	39.8631	0.69	1000000000000	39.8631	0.59	1000000000000	39.8631	0.47	9.54423e+06	23.1862	ENSG00000254852	NPIPA2	up
exon:ENST00000228463:2_exon:ENST00000228463:1	0.68	1000000000000	39.8631	0.68	1000000000000	39.8631	0.64	1000000000000	39.8631	0.75	1000000000000	39.8631	ENSG00000110876	SELPLG	up
exon:ENST00000567286:1_exon:ENST00000567286:2_exon:ENST00000567286:3_exon:ENST00000567286:4	0.67	1000000000000	39.8631	0.68	1000000000000	39.8631	0.62	9.85893e+07	26.5549	0.43	413.3	8.69105	ENSG00000247240	UBL7-DT	up
exon:ENST00000552140:1_exon:ENST00000552140:2_exon:ENST00000552140:3_exon:ENST00000552140:4_exon:ENST00000552140:5_exon:ENST00000552140:6_exon:ENST00000552140:7_exon:ENST00000552140:8	0.66	1000000000000	39.8631	0.67	1000000000000	39.8631	0.52	1.08647e+08	26.6951	0.46	53159.8	15.698	ENSG00000224712	NPIPA3	up
exon:ENST00000357802:8_exon:ENST00000357802:7_exon:ENST00000357802:6_exon:ENST00000357802:5_exon:ENST00000357802:4_exon:ENST00000357802:3_exon:ENST00000357802:2_exon:ENST00000357802:1	0.66	1000000000000	39.8631	0.68	1000000000000	39.8631	0.69	1000000000000	39.8631	0.48	1000000000000	39.8631	ENSG00000182841	RRP7BP	up
exon:ENST00000435324:1_exon:ENST00000435324:2_exon:ENST00000435324:3_exon:ENST00000435324:4_exon:ENST00000435324:5_exon:ENST00000435324:6	0.65	5.88437e+06	22.4885	0.64	1854.45	10.8568	0.59	538.23	9.07208	0.49	13.57	3.76235	ENSG00000196993	NPIPB9	up
exon:ENST00000484097:1_exon:ENST00000484097:2	0.63	1000000000000	39.8631	0.62	1000000000000	39.8631	0.65	1000000000000	39.8631	0.62	1000000000000	39.8631	ENSG00000130147	SH3BP4	up
exon:ENST00000579383:4_exon:ENST00000579383:3_exon:ENST00000579383:2_exon:ENST00000579383:1	0.62	1000000000000	39.8631	0.59	1000000000000	39.8631	0.52	1000000000000	39.8631	0.59	1000000000000	39.8631	ENSG00000232956	SNHG15	up
exon:ENST00000559798:1_exon:ENST00000559798:2_exon:ENST00000559798:3	0.6	1000000000000	39.8631	0.59	1000000000000	39.8631	0.54	1000000000000	39.8631	0.53	1000000000000	39.8631	ENSG00000138604	GLCE	up
exon:ENST00000561383:1_exon:ENST00000561383:2_exon:ENST00000561383:3_exon:ENST00000561383:4_exon:ENST00000561383:5_exon:ENST00000561383:6	0.6	1000000000000	39.8631	0.62	1000000000000	39.8631	0.61	1000000000000	39.8631	0.55	170528	17.3796	ENSG00000196648	GOLGA6L20	up
exon:ENST00000550905:4_exon:ENST00000550905:3_exon:ENST00000550905:2_exon:ENST00000550905:1	0.59	1000000000000	39.8631	0.58	1000000000000	39.8631	0.39	3177287272	31.5651	0.3	88.76	6.47184	ENSG00000249550	LINC01234	up
exon:ENST00000323060:2_exon:ENST00000323060:1	0.58	1000000000000	39.8631	0.58	1000000000000	39.8631	0.53	1000000000000	39.8631	0.58	1000000000000	39.8631	ENSG00000125741	OPA3	up
exon:ENST00000546123:1_exon:ENST00000546123:2_exon:ENST00000546123:3	0.57	3.78107e+07	25.1723	0.59	4936820217	32.2009	0.16	0.74	-0.434403	0.03	0.35	-1.51457	ENSG00000181873	IBA57	up
exon:ENST00000575521:1_exon:ENST00000575521:2	0.56	835310	19.672	0.56	8.21337e+06	22.9695	0.36	9.64	3.26903	0.22	1.67	0.739848	ENSG00000132510	KDM6B	up
exon:ENST00000438067:5_exon:ENST00000438067:4_exon:ENST00000438067:3_exon:ENST00000438067:2_exon:ENST00000438067:1	0.56	29731.8	14.8597	0.57	267.34	8.06253	0.64	3.09815e+08	28.2068	0.26	1.29	0.367371	ENSG00000117425	PTCH2	up
exon:ENST00000297303:2_exon:ENST00000297303:1	0.55	1000000000000	39.8631	0.56	1000000000000	39.8631	0.3	1.93	0.948601	0.19	0.79	-0.340075	ENSG00000171044	XKR6	up
exon:ENST00000303562:1_exon:ENST00000303562:2_exon:ENST00000303562:3_exon:ENST00000303562:4	0.54	1000000000000	39.8631	0.54	1000000000000	39.8631	0.5	1000000000000	39.8631	0.56	1000000000000	39.8631	ENSG00000170345	FOS	up
exon:ENST00000304920:1_exon:ENST00000304920:2_exon:ENST00000304920:3	0.54	1000000000000	39.8631	0.54	1000000000000	39.8631	0.39	127881	16.9644	0.27	35.06	5.13175	ENSG00000172458	IL17D	up
exon:ENST00000242365:19_exon:ENST00000242365:18_exon:ENST00000242365:17_exon:ENST00000242365:16_exon:ENST00000242365:15_exon:ENST00000242365:14_exon:ENST00000242365:13_exon:ENST00000242365:12_exon:ENST00000242365:11_exon:ENST00000242365:10_exon:ENST00000242365:9_exon:ENST00000242365:8_exon:ENST00000242365:7_exon:ENST00000242365:6_exon:ENST00000242365:5_exon:ENST00000242365:4_exon:ENST00000242365:…	0.54	21745.8	14.4085	0.57	47.47	5.56894	0.36	1.69	0.757023	0.49	11.29	3.49697	ENSG00000122778	KIAA1549	up
exon:ENST00000534043:5_exon:ENST00000534043:4_exon:ENST00000534043:3_exon:ENST00000534043:2_exon:ENST00000534043:1	0.54	120861	16.883	0.56	1000000000000	39.8631	0.49	1466.27	10.5179	0.44	1.81514e+06	20.7916	ENSG00000116852	KIF21B	up
exon:ENST00000418820:5_exon:ENST00000418820:4_exon:ENST00000418820:3_exon:ENST00000418820:2_exon:ENST00000418820:1	0.54	1000000000000	39.8631	0.55	1000000000000	39.8631	0.56	1000000000000	39.8631	0.49	1000000000000	39.8631	ENSG00000183668	PSG9	up
exon:ENST00000571484:1_exon:ENST00000571484:2_exon:ENST00000571484:3	0.53	1000000000000	39.8631	0.51	807100	19.6224	0.3	6.04	2.59455	0.31	9.19	3.20006	ENSG00000173894	CBX2	up
exon:ENST00000442677:1_exon:ENST00000442677:2_exon:ENST00000442677:3_exon:ENST00000442677:4_exon:ENST00000442677:5_exon:ENST00000442677:6_exon:ENST00000442677:7_exon:ENST00000442677:8_exon:ENST00000442677:9_exon:ENST00000442677:10_exon:ENST00000442677:11_exon:ENST00000442677:12_exon:ENST00000442677:13_exon:ENST00000442677:14_exon:ENST00000442677:15_exon:ENST00000442677:16_exon:ENST00000442677:17	0.53	1000000000000	39.8631	0.53	147000000000	37.0952	0.55	1000000000000	39.8631	0.62	4070212441	31.9225	ENSG00000107736	CDH23	up
exon:ENST00000358786:5_exon:ENST00000358786:4_exon:ENST00000358786:3_exon:ENST00000358786:2_exon:ENST00000358786:1	0.53	1000000000000	39.8631	0.53	1000000000000	39.8631	0.5	1000000000000	39.8631	0.48	1000000000000	39.8631	ENSG00000188419	CHM	up
exon:ENST00000412067:2_exon:ENST00000412067:1	0.53	9867277038	33.2	0.53	1000000000000	39.8631	0.17	0.82	-0.286304	0.17	0.79	-0.340075	ENSG00000228274	RP3-508I15	up
exon:ENST00000497891:2_exon:ENST00000497891:1	0.52	245.94	7.94216	0.43	8.76	3.13093	0.23	1.4	0.485427	0.02	0.2	-2.32193	ENSG00000146904	EPHA1	up
exon:ENST00000388996:15_exon:ENST00000388996:14_exon:ENST00000388996:13_exon:ENST00000388996:12_exon:ENST00000388996:11_exon:ENST00000388996:10_exon:ENST00000388996:9_exon:ENST00000388996:8_exon:ENST00000388996:7_exon:ENST00000388996:6_exon:ENST00000388996:5_exon:ENST00000388996:4_exon:ENST00000388996:3_exon:ENST00000388996:2_exon:ENST00000388996:1	0.52	220.05	7.78169	0.49	187.12	7.54782	0.34	3.41	1.76977	0.48	17.82	4.15543	ENSG00000184156	KCNQ3	up
exon:ENST00000606697:3_exon:ENST00000606697:2_exon:ENST00000606697:1	0.51	1000000000000	39.8631	0.51	1000000000000	39.8631	0.46	1000000000000	39.8631	0.42	1000000000000	39.8631	ENSG00000248092	NNT-AS1	up
exon:ENST00000487146:1_exon:ENST00000487146:2	0.51	1000000000000	39.8631	0.51	1000000000000	39.8631	0.42	1000000000000	39.8631	0.59	1000000000000	39.8631	ENSG00000162775	RBM15	up
exon:ENST00000438197:6_exon:ENST00000438197:5_exon:ENST00000438197:4_exon:ENST00000438197:3_exon:ENST00000438197:2_exon:ENST00000438197:1	0.51	1000000000000	39.8631	0.51	1000000000000	39.8631	0.42	1000000000000	39.8631	0.43	1000000000000	39.8631	ENSG00000137501	SYTL2	up
exon:ENST00000436556:1_exon:ENST00000436556:2_exon:ENST00000436556:3_exon:ENST00000436556:4_exon:ENST00000436556:5	0.51	1000000000000	39.8631	0.51	1000000000000	39.8631	0.44	1000000000000	39.8631	0.23	1000000000000	39.8631	ENSG00000158552	ZFAND2B	up
exon:ENST00000561508:2_exon:ENST00000561508:1	0.5	1000000000000	39.8631	0.5	1000000000000	39.8631	0.5	1000000000000	39.8631	0.4	1000000000000	39.8631	ENSG00000103490	PYCARD	up
exon:ENST00000483765:1_exon:ENST00000483765:2_exon:ENST00000483765:3_exon:ENST00000483765:4	0.5	1000000000000	39.8631	0.49	1000000000000	39.8631	0.47	1000000000000	39.8631	0.51	1000000000000	39.8631	ENSG00000122026	RPL21	up
exon:ENST00000444728:3_exon:ENST00000444728:2_exon:ENST00000444728:1	0.5	117.92	6.88166	0.54	1000000000000	39.8631	0.49	537.61	9.07042	0.48	689000000000	39.3262	ENSG00000236144	TMEM147-AS1	up
exon:ENST00000540480:1_exon:ENST00000540480:2_exon:ENST00000540480:3_exon:ENST00000540480:4_exon:ENST00000540480:5_exon:ENST00000540480:6_exon:ENST00000540480:7_exon:ENST00000540480:8_exon:ENST00000540480:9_exon:ENST00000540480:10_exon:ENST00000540480:11	0.49	1000000000000	39.8631	0.51	1000000000000	39.8631	0.32	1.03586e+07	23.3043	0.23	7.52711e+07	26.1656	ENSG00000112584	FAM120B	up
exon:ENST00000477084:2_exon:ENST00000477084:1	0.49	1000000000000	39.8631	0.47	2.46954e+08	27.8797	0.35	77.98	6.28503	0.39	657.43	9.36069	ENSG00000184083	FAM120C	up
exon:ENST00000395809:13_exon:ENST00000395809:12_exon:ENST00000395809:11_exon:ENST00000395809:10_exon:ENST00000395809:9_exon:ENST00000395809:8_exon:ENST00000395809:7_exon:ENST00000395809:6_exon:ENST00000395809:5_exon:ENST00000395809:4_exon:ENST00000395809:3_exon:ENST00000395809:2_exon:ENST00000395809:1	0.49	2.63566e+07	24.6517	0.5	29307111506	34.7705	0.24	7.03	2.81352	0.35	23158.9	14.4993	ENSG00000198915	RASGEF1A	up
exon:ENST00000504470:7_exon:ENST00000504470:6_exon:ENST00000504470:5_exon:ENST00000504470:4_exon:ENST00000504470:3_exon:ENST00000504470:2_exon:ENST00000504470:1	0.49	1000000000000	39.8631	0.5	1000000000000	39.8631	0.51	1000000000000	39.8631	0.52	1000000000000	39.8631	ENSG00000163682	RPL9	up
exon:ENST00000505537:3_exon:ENST00000505537:2_exon:ENST00000505537:1	0.49	982.3	9.94002	0.49	302.05	8.23864	0.19	0.83	-0.268817	0.12	0.54	-0.888969	ENSG00000177822	TENM3-AS1	up
exon:ENST00000605244:9_exon:ENST00000605244:8_exon:ENST00000605244:7_exon:ENST00000605244:6_exon:ENST00000605244:5_exon:ENST00000605244:4_exon:ENST00000605244:3_exon:ENST00000605244:2_exon:ENST00000605244:1	0.48	1000000000000	39.8631	0.48	1000000000000	39.8631	0.23	404.01	8.65825	0.24	440.35	8.78251	ENSG00000005238	ATOSB	up
exon:ENST00000512790:1_exon:ENST00000512790:2_exon:ENST00000512790:3_exon:ENST00000512790:4_exon:ENST00000512790:5	0.48	1000000000000	39.8631	0.48	1000000000000	39.8631	0.46	1000000000000	39.8631	0.3	2.19309e+06	21.0645	ENSG00000272869	CTC-487M23	up
exon:ENST00000379775:1_exon:ENST00000379775:2_exon:ENST00000379775:3_exon:ENST00000379775:4_exon:ENST00000379775:5_exon:ENST00000379775:6_exon:ENST00000379775:7_exon:ENST00000379775:8_exon:ENST00000379775:9_exon:ENST00000379775:10_exon:ENST00000379775:11_exon:ENST00000379775:12_exon:ENST00000379775:13_exon:ENST00000379775:14_exon:ENST00000379775:15	0.48	1000000000000	39.8631	0.48	1000000000000	39.8631	0.44	1000000000000	39.8631	0.45	1000000000000	39.8631	ENSG00000170525	PFKFB3	up
exon:ENST00000499631:2_exon:ENST00000499631:1	0.48	440378789	28.7142	0.46	24355.6	14.572	0.42	81593503	26.282	0.47	1000000000000	39.8631	ENSG00000251474	RPL32P3	up
exon:ENST00000419026:1_exon:ENST00000419026:2_exon:ENST00000419026:3_exon:ENST00000419026:4_exon:ENST00000419026:5_exon:ENST00000419026:6_exon:ENST00000419026:7_exon:ENST00000419026:8_exon:ENST00000419026:9	0.48	1000000000000	39.8631	0.48	1000000000000	39.8631	0.53	1000000000000	39.8631	0.57	1000000000000	39.8631	ENSG00000119231	SENP5	up
exon:ENST00000515301:2_exon:ENST00000515301:1	0.47	29.3	4.87283	0.46	28.27	4.8212	0.57	100976	16.6237	0.68	1000000000000	39.8631	ENSG00000183876	ARSI	up
exon:ENST00000302014:2_exon:ENST00000302014:1	0.47	45.7	5.51412	0.5	115.53	6.85212	0.64	1000000000000	39.8631	0.49	135.87	7.08608	ENSG00000170458	CD14	up
exon:ENST00000517956:9_exon:ENST00000517956:8_exon:ENST00000517956:7_exon:ENST00000517956:6_exon:ENST00000517956:5_exon:ENST00000517956:4_exon:ENST00000517956:3_exon:ENST00000517956:2_exon:ENST00000517956:1	0.47	1000000000000	39.8631	0.49	1000000000000	39.8631	0.53	1000000000000	39.8631	0.52	1000000000000	39.8631	ENSG00000156804	FBXO32	up
exon:ENST00000476592:5_exon:ENST00000476592:4_exon:ENST00000476592:3_exon:ENST00000476592:2_exon:ENST00000476592:1	0.47	1000000000000	39.8631	0.45	1000000000000	39.8631	0.42	1000000000000	39.8631	0.48	1000000000000	39.8631	ENSG00000135241	PNPLA8	up
exon:ENST00000475385:2_exon:ENST00000475385:1	0.47	16112.9	13.9759	0.47	5.87178e+07	25.8073	0.3	43.26	5.43496	0.39	14573.1	13.831	ENSG00000139508	SLC46A3	up
exon:ENST00000555019:10_exon:ENST00000555019:9_exon:ENST00000555019:8_exon:ENST00000555019:7_exon:ENST00000555019:6_exon:ENST00000555019:5_exon:ENST00000555019:4_exon:ENST00000555019:3_exon:ENST00000555019:2_exon:ENST00000555019:1	0.46	1000000000000	39.8631	0.48	1000000000000	39.8631	0.38	1.23985e+06	20.2417	0.48	1000000000000	39.8631	ENSG00000100628	ASB2	up
exon:ENST00000379893:13_exon:ENST00000379893:12_exon:ENST00000379893:11_exon:ENST00000379893:10_exon:ENST00000379893:9_exon:ENST00000379893:8_exon:ENST00000379893:7_exon:ENST00000379893:6_exon:ENST00000379893:5_exon:ENST00000379893:4_exon:ENST00000379893:3_exon:ENST00000379893:2_exon:ENST00000379893:1	0.46	39.49	5.30342	0.41	23.5	4.55459	0.32	4.67	2.22342	0.5	11471.3	13.4857	ENSG00000133083	DCLK1	up
exon:ENST00000307792:17_exon:ENST00000307792:16_exon:ENST00000307792:15_exon:ENST00000307792:14_exon:ENST00000307792:13_exon:ENST00000307792:12_exon:ENST00000307792:11_exon:ENST00000307792:10_exon:ENST00000307792:9_exon:ENST00000307792:8_exon:ENST00000307792:7_exon:ENST00000307792:6_exon:ENST00000307792:5_exon:ENST00000307792:4_exon:ENST00000307792:3_exon:ENST00000307792:2_exon:ENST00000307792:1	0.46	34.98	5.12846	0.45	84.5	6.40088	0.43	10.69	3.41819	0.36	7.92	2.9855	ENSG00000170381	SEMA3E	up
exon:ENST00000369487:4_exon:ENST00000369487:3_exon:ENST00000369487:2_exon:ENST00000369487:1	0.45	1000000000000	39.8631	0.46	1000000000000	39.8631	0.23	7.14	2.83592	0.25	463.62	8.8568	ENSG00000116815	CD58	up
exon:ENST00000344870:2_exon:ENST00000344870:1	0.45	1000000000000	39.8631	0.45	1000000000000	39.8631	0.45	1000000000000	39.8631	0.44	1000000000000	39.8631	ENSG00000166173	LARP6	up
exon:ENST00000472148:12_exon:ENST00000472148:11_exon:ENST00000472148:10_exon:ENST00000472148:9_exon:ENST00000472148:8_exon:ENST00000472148:7_exon:ENST00000472148:6_exon:ENST00000472148:5_exon:ENST00000472148:4_exon:ENST00000472148:3_exon:ENST00000472148:2_exon:ENST00000472148:1	0.45	1000000000000	39.8631	0.44	1000000000000	39.8631	0.23	1.14	0.189034	0.32	5.88487e+06	22.4886	ENSG00000158296	SLC13A3	up
exon:ENST00000570670:1_exon:ENST00000570670:2_exon:ENST00000570670:3_exon:ENST00000570670:4	0.45	1000000000000	39.8631	0.44	1000000000000	39.8631	0.31	1000000000000	39.8631	0.45	1000000000000	39.8631	ENSG00000162078	ZG16B	up
exon:ENST00000301310:5_exon:ENST00000301310:4_exon:ENST00000301310:3_exon:ENST00000301310:2_exon:ENST00000301310:1	0.45	5107.93	12.3185	0.42	57.16	5.83693	0.43	607.19	9.246	0.49	380.67	8.5724	ENSG00000018869	ZNF582	up
exon:ENST00000248420:11_exon:ENST00000248420:10_exon:ENST00000248420:9_exon:ENST00000248420:8_exon:ENST00000248420:7_exon:ENST00000248420:6_exon:ENST00000248420:5_exon:ENST00000248420:4_exon:ENST00000248420:3_exon:ENST00000248420:2_exon:ENST00000248420:1	0.44	1000000000000	39.8631	0.45	1000000000000	39.8631	0.48	1000000000000	39.8631	0.4	1000000000000	39.8631	ENSG00000105298	CACTIN	up
exon:ENST00000440480:4_exon:ENST00000440480:3_exon:ENST00000440480:2_exon:ENST00000440480:1	0.44	597000000000	39.1195	0.41	1000000000000	39.8631	0.28	131.4	7.03782	0.18	3.52	1.81558	ENSG00000129757	CDKN1C	up
exon:ENST00000486489:3_exon:ENST00000486489:2_exon:ENST00000486489:1	0.44	1713.4	10.7426	0.44	1.32259e+06	20.3349	0.41	135335	17.0462	0.39	722.32	9.49649	ENSG00000115363	EVA1A	up
exon:ENST00000395514:7_exon:ENST00000395514:6_exon:ENST00000395514:5_exon:ENST00000395514:4_exon:ENST00000395514:3_exon:ENST00000395514:2_exon:ENST00000395514:1	0.44	561000000000	39.0289	0.44	39689367046	35.208	0.38	1000000000000	39.8631	0.45	1000000000000	39.8631	ENSG00000131979	GCH1	up
exon:ENST00000529902:5_exon:ENST00000529902:4_exon:ENST00000529902:3_exon:ENST00000529902:2_exon:ENST00000529902:1	0.44	1000000000000	39.8631	0.45	1000000000000	39.8631	0.59	1000000000000	39.8631	0.57	1000000000000	39.8631	ENSG00000214900	LINC01588	up
exon:ENST00000468486:1_exon:ENST00000468486:2_exon:ENST00000468486:3_exon:ENST00000468486:4	0.44	1000000000000	39.8631	0.42	1000000000000	39.8631	0.37	1000000000000	39.8631	0.46	1000000000000	39.8631	ENSG00000135336	ORC3	up
exon:ENST00000535439:1_exon:ENST00000535439:2_exon:ENST00000535439:3_exon:ENST00000535439:4	0.44	1000000000000	39.8631	0.43	1000000000000	39.8631	0.37	1000000000000	39.8631	0.35	1000000000000	39.8631	ENSG00000198040	ZNF84	up
exon:ENST00000551185:3_exon:ENST00000551185:2_exon:ENST00000551185:1	0.43	1000000000000	39.8631	0.41	1000000000000	39.8631	0.36	1000000000000	39.8631	0.54	1000000000000	39.8631	ENSG00000174456	C12orf76	up
exon:ENST00000360249:15_exon:ENST00000360249:14_exon:ENST00000360249:13_exon:ENST00000360249:12_exon:ENST00000360249:11_exon:ENST00000360249:10_exon:ENST00000360249:9_exon:ENST00000360249:8_exon:ENST00000360249:7_exon:ENST00000360249:6_exon:ENST00000360249:5_exon:ENST00000360249:4_exon:ENST00000360249:3_exon:ENST00000360249:2_exon:ENST00000360249:1	0.43	48.99	5.61442	0.44	36.89	5.20516	0.34	1.97	0.978196	0.2	0.89	-0.168123	ENSG00000004948	CALCR	up
exon:ENST00000397152:1_exon:ENST00000397152:2_exon:ENST00000397152:3_exon:ENST00000397152:4_exon:ENST00000397152:5	0.43	1000000000000	39.8631	0.44	1000000000000	39.8631	0.43	1000000000000	39.8631	0.48	1000000000000	39.8631	ENSG00000101363	MANBAL	up
exon:ENST00000336095:6_exon:ENST00000336095:5_exon:ENST00000336095:4_exon:ENST00000336095:3_exon:ENST00000336095:2_exon:ENST00000336095:1	0.43	1000000000000	39.8631	0.43	1000000000000	39.8631	0.41	1000000000000	39.8631	0.36	1000000000000	39.8631	ENSG00000101236	RNF24	up
exon:ENST00000299977:1_exon:ENST00000299977:2_exon:ENST00000299977:3_exon:ENST00000299977:4_exon:ENST00000299977:5	0.43	1000000000000	39.8631	0.43	1000000000000	39.8631	0.49	1000000000000	39.8631	0.44	1000000000000	39.8631	ENSG00000166750	SLFN5	up
exon:ENST00000515646:1	0.43	1000000000000	39.8631	0.44	1000000000000	39.8631	0.42	1000000000000	39.8631	0.52	1000000000000	39.8631	ENSG00000173011	TADA2B	up
exon:ENST00000586569:1_exon:ENST00000586569:2_exon:ENST00000586569:3_exon:ENST00000586569:4_exon:ENST00000586569:5_exon:ENST00000586569:6_exon:ENST00000586569:7_exon:ENST00000586569:8_exon:ENST00000586569:9_exon:ENST00000586569:10	0.43	41.66	5.38059	0.45	153.96	7.26641	0.27	2.31	1.20789	0.33	3.9	1.96347	ENSG00000141655	TNFRSF11A	up
exon:ENST00000394957:7_exon:ENST00000394957:6_exon:ENST00000394957:5_exon:ENST00000394957:4_exon:ENST00000394957:3_exon:ENST00000394957:2_exon:ENST00000394957:1	0.43	1949.36	10.9288	0.46	84644.1	16.3691	0.51	1000000000000	39.8631	0.37	1210.46	10.2413	ENSG00000107738	VSIR	up
exon:ENST00000577672:1_exon:ENST00000577672:2	0.43	5.28196e+07	25.6546	0.42	1231.54	10.2662	0.65	1000000000000	39.8631	0.1	0.34	-1.55639	ENSG00000227775	RP1-283E3	up
exon:ENST00000488294:3_exon:ENST00000488294:2_exon:ENST00000488294:1	0.42	761000000000	39.4694	0.42	1000000000000	39.8631	0.4	1000000000000	39.8631	0.22	5.77	2.52857	ENSG00000011201	ANOS1	up
exon:ENST00000470323:1_exon:ENST00000470323:2_exon:ENST00000470323:3_exon:ENST00000470323:4_exon:ENST00000470323:5_exon:ENST00000470323:6_exon:ENST00000470323:7	0.42	1000000000000	39.8631	0.4	6.43659e+07	25.9398	0.24	9.69	3.2765	0.58	1000000000000	39.8631	ENSG00000137965	IFI44	up
exon:ENST00000540235:11_exon:ENST00000540235:10_exon:ENST00000540235:9_exon:ENST00000540235:8_exon:ENST00000540235:7_exon:ENST00000540235:6_exon:ENST00000540235:5_exon:ENST00000540235:4_exon:ENST00000540235:3_exon:ENST00000540235:2_exon:ENST00000540235:1	0.42	1000000000000	39.8631	0.42	1000000000000	39.8631	0.39	1000000000000	39.8631	0.41	1000000000000	39.8631	ENSG00000173801	JUP	up
exon:ENST00000411432:4_exon:ENST00000411432:3_exon:ENST00000411432:2_exon:ENST00000411432:1	0.42	1000000000000	39.8631	0.45	1000000000000	39.8631	0.32	1000000000000	39.8631	0.29	1000000000000	39.8631	ENSG00000144401	METTL21A	up
exon:ENST00000463135:1_exon:ENST00000463135:2_exon:ENST00000463135:3_exon:ENST00000463135:4	0.42	1000000000000	39.8631	0.43	1000000000000	39.8631	0.37	1000000000000	39.8631	0.35	1000000000000	39.8631	ENSG00000130962	PRRG1	up
exon:ENST00000464301:1_exon:ENST00000464301:2	0.42	1000000000000	39.8631	0.41	1000000000000	39.8631	0.35	1000000000000	39.8631	0.44	1000000000000	39.8631	ENSG00000196950	SLC39A10	up
exon:ENST00000597400:1_exon:ENST00000597400:2_exon:ENST00000597400:3_exon:ENST00000597400:4	0.42	232.97	7.864	0.37	6.43	2.68482	0.2	1.72	0.782409	0.3	35.21	5.13791	ENSG00000188785	ZNF548	up
exon:ENST00000406938:11_exon:ENST00000406938:10_exon:ENST00000406938:9_exon:ENST00000406938:8_exon:ENST00000406938:7_exon:ENST00000406938:6_exon:ENST00000406938:5_exon:ENST00000406938:4_exon:ENST00000406938:3_exon:ENST00000406938:2_exon:ENST00000406938:1	0.41	1000000000000	39.8631	0.42	1000000000000	39.8631	0.37	1000000000000	39.8631	0.43	1000000000000	39.8631	ENSG00000100288	CHKB	up
exon:ENST00000557055:4_exon:ENST00000557055:3_exon:ENST00000557055:2_exon:ENST00000557055:1	0.41	3402.93	11.7326	0.39	25.05	4.64674	0.43	5.13906e+08	28.9369	0.35	11.61	3.5373	ENSG00000140022	STON2	up
exon:ENST00000422715:1_exon:ENST00000422715:2_exon:ENST00000422715:3_exon:ENST00000422715:4	0.41	1000000000000	39.8631	0.41	279592	18.093	0.42	43.01	5.4266	0.47	741.18	9.53368	ENSG00000226287	TMEM191A	up
exon:ENST00000392712:1_exon:ENST00000392712:2_exon:ENST00000392712:3_exon:ENST00000392712:4_exon:ENST00000392712:5_exon:ENST00000392712:6_exon:ENST00000392712:7_exon:ENST00000392712:8_exon:ENST00000392712:9_exon:ENST00000392712:10_exon:ENST00000392712:11	0.41	1000000000000	39.8631	0.41	1000000000000	39.8631	0.41	1000000000000	39.8631	0.47	1000000000000	39.8631	ENSG00000143367	TUFT1	up
exon:ENST00000414563:1_exon:ENST00000414563:2_exon:ENST00000414563:3_exon:ENST00000414563:4_exon:ENST00000414563:5_exon:ENST00000414563:6_exon:ENST00000414563:7_exon:ENST00000414563:8_exon:ENST00000414563:9	0.41	6.00743e+06	22.5183	0.41	2431.51	11.2476	0.17	1.14	0.189034	0.21	9.49	3.24641	ENSG00000175048	ZDHHC14	up
exon:ENST00000419234:12_exon:ENST00000419234:11_exon:ENST00000419234:10_exon:ENST00000419234:9_exon:ENST00000419234:8_exon:ENST00000419234:7_exon:ENST00000419234:6_exon:ENST00000419234:5_exon:ENST00000419234:4_exon:ENST00000419234:3_exon:ENST00000419234:2_exon:ENST00000419234:1	0.4	1000000000000	39.8631	0.38	1000000000000	39.8631	0.23	22972.5	14.4876	0.27	33586306052	34.9672	ENSG00000089234	BRAP	up
exon:ENST00000414696:1_exon:ENST00000414696:2_exon:ENST00000414696:3	0.4	1000000000000	39.8631	0.4	1000000000000	39.8631	0.31	1000000000000	39.8631	0.39	1000000000000	39.8631	ENSG00000197261	C6orf141	up
exon:ENST00000580101:3_exon:ENST00000580101:2_exon:ENST00000580101:1	0.4	1000000000000	39.8631	0.39	6.77851e+08	29.3364	0.46	1000000000000	39.8631	0.42	1000000000000	39.8631	ENSG00000141446	ESCO1	up
exon:ENST00000412778:3_exon:ENST00000412778:2_exon:ENST00000412778:1	0.4	132565	17.0163	0.41	3.12726e+06	21.5765	0.47	1000000000000	39.8631	0.43	1000000000000	39.8631	ENSG00000212719	LINC02693	up
exon:ENST00000505916:9_exon:ENST00000505916:8_exon:ENST00000505916:7_exon:ENST00000505916:6_exon:ENST00000505916:5_exon:ENST00000505916:4_exon:ENST00000505916:3_exon:ENST00000505916:2_exon:ENST00000505916:1	0.4	386.42	8.59403	0.36	10.62	3.40871	0.2	1.02	0.0285692	0.26	6.97	2.80116	ENSG00000109771	LRP2BP	up
exon:ENST00000286523:12_exon:ENST00000286523:11_exon:ENST00000286523:10_exon:ENST00000286523:9_exon:ENST00000286523:8_exon:ENST00000286523:7_exon:ENST00000286523:6_exon:ENST00000286523:5_exon:ENST00000286523:4_exon:ENST00000286523:3_exon:ENST00000286523:2_exon:ENST00000286523:1	0.4	1000000000000	39.8631	0.4	1000000000000	39.8631	0.27	27578	14.7512	0.16	3.55	1.82782	ENSG00000156030	MIDEAS	up
exon:ENST00000397063:5_exon:ENST00000397063:4_exon:ENST00000397063:3_exon:ENST00000397063:2_exon:ENST00000397063:1	0.4	1000000000000	39.8631	0.39	1000000000000	39.8631	0.28	1000000000000	39.8631	0.38	1000000000000	39.8631	ENSG00000116044	NFE2L2	up
exon:ENST00000371601:9_exon:ENST00000371601:8_exon:ENST00000371601:7_exon:ENST00000371601:6_exon:ENST00000371601:5_exon:ENST00000371601:4_exon:ENST00000371601:3_exon:ENST00000371601:2_exon:ENST00000371601:1	0.4	1000000000000	39.8631	0.39	1000000000000	39.8631	0.26	50.47	5.65735	0.35	1000000000000	39.8631	ENSG00000107281	NPDC1	up
exon:ENST00000392507:24_exon:ENST00000392507:23_exon:ENST00000392507:22_exon:ENST00000392507:21_exon:ENST00000392507:20_exon:ENST00000392507:19_exon:ENST00000392507:18_exon:ENST00000392507:17_exon:ENST00000392507:16_exon:ENST00000392507:15_exon:ENST00000392507:14_exon:ENST00000392507:13_exon:ENST00000392507:12_exon:ENST00000392507:11_exon:ENST00000392507:10_exon:ENST00000392507:9_exon:ENST0000039…	0.4	1000000000000	39.8631	0.42	1000000000000	39.8631	0.55	1000000000000	39.8631	0.54	1000000000000	39.8631	ENSG00000006025	OSBPL7	up
exon:ENST00000593654:5_exon:ENST00000593654:4_exon:ENST00000593654:3_exon:ENST00000593654:2_exon:ENST00000593654:1	0.4	1000000000000	39.8631	0.41	1000000000000	39.8631	0.3	65.11	6.02481	0.46	7007.36	12.7747	ENSG00000269352	PTOV1-AS2	up
exon:ENST00000346691:1_exon:ENST00000346691:2_exon:ENST00000346691:3_exon:ENST00000346691:4_exon:ENST00000346691:5_exon:ENST00000346691:6_exon:ENST00000346691:7_exon:ENST00000346691:8_exon:ENST00000346691:9_exon:ENST00000346691:10_exon:ENST00000346691:11_exon:ENST00000346691:12	0.39	119760	16.8698	0.36	4382754091	32.0292	0.33	97.72	6.61058	0.28	34937.7	15.0925	ENSG00000164053	ATRIP	up
exon:ENST00000508309:1_exon:ENST00000508309:2	0.39	8867.01	13.1142	0.38	165.6	7.37156	0.02	0.23	-2.12029	0.4	84.7	6.40429	ENSG00000245060	LINC00847	up
exon:ENST00000280606:11_exon:ENST00000280606:10_exon:ENST00000280606:9_exon:ENST00000280606:8_exon:ENST00000280606:7_exon:ENST00000280606:6_exon:ENST00000280606:5_exon:ENST00000280606:4_exon:ENST00000280606:3_exon:ENST00000280606:2_exon:ENST00000280606:1	0.39	4.22211e+08	28.6534	0.39	2631003746	31.293	0.28	59.42	5.89288	0.42	1000000000000	39.8631	ENSG00000151006	PRSS53	up
exon:ENST00000289013:1_exon:ENST00000289013:2_exon:ENST00000289013:3_exon:ENST00000289013:4_exon:ENST00000289013:5_exon:ENST00000289013:6_exon:ENST00000289013:7_exon:ENST00000289013:8_exon:ENST00000289013:9_exon:ENST00000289013:10_exon:ENST00000289013:11_exon:ENST00000289013:12_exon:ENST00000289013:13_exon:ENST00000289013:14_exon:ENST00000289013:15	0.39	782246	19.5773	0.4	171075	17.3843	0.22	21.68	4.43829	0.3	1.19554e+06	20.1892	ENSG00000158106	RHPN1	up
exon:ENST00000394082:6_exon:ENST00000394082:5_exon:ENST00000394082:4_exon:ENST00000394082:3_exon:ENST00000394082:2_exon:ENST00000394082:1	0.39	1000000000000	39.8631	0.38	1000000000000	39.8631	0.37	1000000000000	39.8631	0.41	1000000000000	39.8631	ENSG00000131876	SNRPA1	up
exon:ENST00000426362:4_exon:ENST00000426362:3_exon:ENST00000426362:2_exon:ENST00000426362:1	0.39	1000000000000	39.8631	0.38	1000000000000	39.8631	0.41	1000000000000	39.8631	0.38	1000000000000	39.8631	ENSG00000140830	TXNL4B	up
exon:ENST00000606752:3_exon:ENST00000606752:2_exon:ENST00000606752:1	0.39	1000000000000	39.8631	0.38	1000000000000	39.8631	0.38	1000000000000	39.8631	0.41	1000000000000	39.8631	ENSG00000148429	USP6NL	up
exon:ENST00000412146:1_exon:ENST00000412146:2_exon:ENST00000412146:3_exon:ENST00000412146:4	0.39	1000000000000	39.8631	0.38	1000000000000	39.8631	0.29	1000000000000	39.8631	0.35	1000000000000	39.8631	ENSG00000196387	ZNF140	up
exon:ENST00000476158:3_exon:ENST00000476158:2_exon:ENST00000476158:1	0.39	1000000000000	39.8631	0.37	1000000000000	39.8631	0.35	1000000000000	39.8631	0.34	1000000000000	39.8631	ENSG00000188295	ZNF669	up
exon:ENST00000598255:1_exon:ENST00000598255:2_exon:ENST00000598255:3_exon:ENST00000598255:4	0.38	1000000000000	39.8631	0.37	1000000000000	39.8631	0.39	1000000000000	39.8631	0.49	1000000000000	39.8631	ENSG00000167772	ANGPTL4	up
exon:ENST00000490638:12_exon:ENST00000490638:11_exon:ENST00000490638:10_exon:ENST00000490638:9_exon:ENST00000490638:8_exon:ENST00000490638:7_exon:ENST00000490638:6_exon:ENST00000490638:5_exon:ENST00000490638:4_exon:ENST00000490638:3_exon:ENST00000490638:2_exon:ENST00000490638:1	0.38	1000000000000	39.8631	0.37	1000000000000	39.8631	0.42	6.05619e+08	29.1738	0.42	1000000000000	39.8631	ENSG00000137135	ARHGEF39	up
exon:ENST00000493897:3_exon:ENST00000493897:2_exon:ENST00000493897:1	0.38	350951	18.4209	0.38	4.64001e+08	28.7896	0.21	1.74	0.799087	0.32	276.41	8.11067	ENSG00000196372	ASB13	up
exon:ENST00000458697:1_exon:ENST00000458697:2_exon:ENST00000458697:3	0.38	1000000000000	39.8631	0.37	1000000000000	39.8631	0.37	1000000000000	39.8631	0.14	8.21	3.03738	ENSG00000179304	FAM156B	up
exon:ENST00000566008:1_exon:ENST00000566008:2	0.38	1000000000000	39.8631	0.4	1000000000000	39.8631	0.22	169.98	7.40922	0.26	737.91	9.5273	ENSG00000169018	FEM1B	up
exon:ENST00000354828:1_exon:ENST00000354828:2_exon:ENST00000354828:3_exon:ENST00000354828:4_exon:ENST00000354828:5_exon:ENST00000354828:6_exon:ENST00000354828:7_exon:ENST00000354828:8_exon:ENST00000354828:9_exon:ENST00000354828:10	0.38	1000000000000	39.8631	0.38	1000000000000	39.8631	0.35	1000000000000	39.8631	0.39	1000000000000	39.8631	ENSG00000154727	GABPA	up
exon:ENST00000412270:3_exon:ENST00000412270:2_exon:ENST00000412270:1	0.38	7.85229e+06	22.9047	0.37	5.22655e+07	25.6394	0.4	1000000000000	39.8631	0.42	1000000000000	39.8631	ENSG00000197852	INKA2	up
exon:ENST00000562564:1_exon:ENST00000562564:2_exon:ENST00000562564:3_exon:ENST00000562564:4_exon:ENST00000562564:5	0.38	766.36	9.58188	0.33	6.1	2.60881	0.02	0.24	-2.05889	0.33	16.16	4.01436	ENSG00000135709	KIAA0513	up
exon:ENST00000395770:1_exon:ENST00000395770:2_exon:ENST00000395770:3_exon:ENST00000395770:4_exon:ENST00000395770:5_exon:ENST00000395770:6_exon:ENST00000395770:7_exon:ENST00000395770:8_exon:ENST00000395770:9_exon:ENST00000395770:10_exon:ENST00000395770:11_exon:ENST00000395770:12_exon:ENST00000395770:13_exon:ENST00000395770:14_exon:ENST00000395770:15_exon:ENST00000395770:16_exon:ENST00000395770:17_…	0.38	1000000000000	39.8631	0.37	1000000000000	39.8631	0.35	676733834	29.334	0.39	1000000000000	39.8631	ENSG00000113441	LNPEP	up
exon:ENST00000575197:3_exon:ENST00000575197:2_exon:ENST00000575197:1	0.38	1000000000000	39.8631	0.37	1000000000000	39.8631	0.45	1000000000000	39.8631	0.45	1000000000000	39.8631	ENSG00000108590	MED31	up
exon:ENST00000374171:5_exon:ENST00000374171:4_exon:ENST00000374171:3_exon:ENST00000374171:2_exon:ENST00000374171:1	0.38	1000000000000	39.8631	0.39	1000000000000	39.8631	0.28	4.98791e+07	25.5719	0.31	1000000000000	39.8631	ENSG00000148229	POLE3	up
exon:ENST00000335352:4_exon:ENST00000335352:3_exon:ENST00000335352:2_exon:ENST00000335352:1	0.38	1000000000000	39.8631	0.38	1000000000000	39.8631	0.34	1000000000000	39.8631	0.31	1000000000000	39.8631	ENSG00000186577	SMIM29	up
exon:ENST00000457780:13_exon:ENST00000457780:12_exon:ENST00000457780:11_exon:ENST00000457780:10_exon:ENST00000457780:9_exon:ENST00000457780:8_exon:ENST00000457780:7_exon:ENST00000457780:6_exon:ENST00000457780:5_exon:ENST00000457780:4_exon:ENST00000457780:3_exon:ENST00000457780:2_exon:ENST00000457780:1	0.37	1000000000000	39.8631	0.37	95958488764	36.4817	0.35	1027.78	10.0053	0.22	2.6	1.37851	ENSG00000100425	BRD1	up
exon:ENST00000457071:12_exon:ENST00000457071:11_exon:ENST00000457071:10_exon:ENST00000457071:9_exon:ENST00000457071:8_exon:ENST00000457071:7_exon:ENST00000457071:6_exon:ENST00000457071:5_exon:ENST00000457071:4_exon:ENST00000457071:3_exon:ENST00000457071:2_exon:ENST00000457071:1	0.37	28.69	4.84248	0.38	42.56	5.41143	0.3	2.36	1.23879	0.25	1.45	0.536053	ENSG00000197748	CFAP43	up
exon:ENST00000536829:5_exon:ENST00000536829:4_exon:ENST00000536829:3_exon:ENST00000536829:2_exon:ENST00000536829:1	0.37	1000000000000	39.8631	0.37	1000000000000	39.8631	0.39	1000000000000	39.8631	0.38	1000000000000	39.8631	ENSG00000213853	EMP2	up
exon:ENST00000411938:1_exon:ENST00000411938:2_exon:ENST00000411938:3	0.37	125.66	6.97338	0.36	108.43	6.76062	0.43	1000000000000	39.8631	0.37	113.81	6.83048	ENSG00000128534	LSM8	up
exon:ENST00000535357:1_exon:ENST00000535357:2_exon:ENST00000535357:3	0.37	1000000000000	39.8631	0.38	1000000000000	39.8631	0.29	1000000000000	39.8631	0.34	1000000000000	39.8631	ENSG00000052126	PLEKHA5	up
exon:ENST00000399697:1_exon:ENST00000399697:2_exon:ENST00000399697:3	0.37	1000000000000	39.8631	0.37	1000000000000	39.8631	0.42	1000000000000	39.8631	0.42	1000000000000	39.8631	ENSG00000186184	POLR1D	up
exon:ENST00000478381:1_exon:ENST00000478381:2_exon:ENST00000478381:3_exon:ENST00000478381:4_exon:ENST00000478381:5	0.37	1000000000000	39.8631	0.36	1000000000000	39.8631	0.42	1000000000000	39.8631	0.28	1000000000000	39.8631	ENSG00000204152	TIMM23B	up
exon:ENST00000374076:1_exon:ENST00000374076:2_exon:ENST00000374076:3_exon:ENST00000374076:4_exon:ENST00000374076:5_exon:ENST00000374076:6	0.37	1.40484e+06	20.422	0.39	7159.78	12.8057	0.28	15.24	3.92979	0.31	600.76	9.23064	ENSG00000186501	TMEM222	up
exon:ENST00000451158:1_exon:ENST00000451158:2_exon:ENST00000451158:3_exon:ENST00000451158:4_exon:ENST00000451158:5_exon:ENST00000451158:6_exon:ENST00000451158:7	0.37	336000000000	38.2907	0.38	5.67582e+08	29.0803	0.38	12502673520	33.5415	0.41	1000000000000	39.8631	ENSG00000196652	ZKSCAN5	up
exon:ENST00000591473:4_exon:ENST00000591473:3_exon:ENST00000591473:2_exon:ENST00000591473:1	0.37	87397.6	16.4153	0.36	7610.01	12.8937	0.44	44867653796	35.385	0.52	1000000000000	39.8631	ENSG00000196357	ZNF565	up
exon:ENST00000316462:1_exon:ENST00000316462:2_exon:ENST00000316462:3_exon:ENST00000316462:4_exon:ENST00000316462:5	0.37	2563.28	11.3238	0.37	1.22091e+07	23.5414	0.21	5.43	2.44095	0.22	5.28	2.40054	ENSG00000269343	ZNF587B	up
exon:ENST00000472452:4_exon:ENST00000472452:3_exon:ENST00000472452:2_exon:ENST00000472452:1	0.37	2190.27	11.0969	0.35	33.83	5.08023	0.38	67.58	6.07852	0.34	31.85	4.99322	ENSG00000121988	ZRANB3	up
exon:ENST00000474218:1_exon:ENST00000474218:2	0.36	101.62	6.66704	0.33	32.46	5.02059	0.08	0.34	-1.55639	0.38	2707.19	11.4026	ENSG00000120217	CD274	up
exon:ENST00000566151:1_exon:ENST00000566151:2_exon:ENST00000566151:3	0.36	1000000000000	39.8631	0.35	1000000000000	39.8631	0.33	1000000000000	39.8631	0.3	1000000000000	39.8631	ENSG00000103196	CRISPLD2	up
exon:ENST00000380424:1_exon:ENST00000380424:2_exon:ENST00000380424:3_exon:ENST00000380424:4_exon:ENST00000380424:5	0.36	816000000000	39.5693	0.36	93903959458	36.4505	0.28	1000000000000	39.8631	0.28	3170.64	11.6306	ENSG00000137145	DENND4C	up
exon:ENST00000421117:5_exon:ENST00000421117:4_exon:ENST00000421117:3_exon:ENST00000421117:2_exon:ENST00000421117:1	0.36	1000000000000	39.8631	0.34	1000000000000	39.8631	0.21	4.9	2.29278	0.24	29808.1	14.8634	ENSG00000169016	E2F6	up
exon:ENST00000480356:5_exon:ENST00000480356:4_exon:ENST00000480356:3_exon:ENST00000480356:2_exon:ENST00000480356:1	0.36	1000000000000	39.8631	0.36	1000000000000	39.8631	0.37	1000000000000	39.8631	0.32	1000000000000	39.8631	ENSG00000117525	F3	up
exon:ENST00000373818:1_exon:ENST00000373818:2_exon:ENST00000373818:3_exon:ENST00000373818:4_exon:ENST00000373818:5_exon:ENST00000373818:6_exon:ENST00000373818:7_exon:ENST00000373818:8_exon:ENST00000373818:9_exon:ENST00000373818:10_exon:ENST00000373818:11_exon:ENST00000373818:12_exon:ENST00000373818:13_exon:ENST00000373818:14_exon:ENST00000373818:15_exon:ENST00000373818:16_exon:ENST00000373818:17	0.36	1000000000000	39.8631	0.36	1000000000000	39.8631	0.39	1000000000000	39.8631	0.41	1000000000000	39.8631	ENSG00000148180	GSN	up
exon:ENST00000299157:3_exon:ENST00000299157:2_exon:ENST00000299157:1	0.36	1000000000000	39.8631	0.36	1000000000000	39.8631	0.34	1000000000000	39.8631	0.36	1000000000000	39.8631	ENSG00000166130	IKBIP	up
exon:ENST00000369304:1_exon:ENST00000369304:2_exon:ENST00000369304:3_exon:ENST00000369304:4_exon:ENST00000369304:5_exon:ENST00000369304:6_exon:ENST00000369304:7_exon:ENST00000369304:8_exon:ENST00000369304:9_exon:ENST00000369304:10_exon:ENST00000369304:11_exon:ENST00000369304:12_exon:ENST00000369304:13_exon:ENST00000369304:14_exon:ENST00000369304:15_exon:ENST00000369304:16_exon:ENST00000369304:17_…	0.36	6530070418	32.6045	0.36	41700064839	35.2793	0.27	85.23	6.41329	0.37	1000000000000	39.8631	ENSG00000143127	ITGA10	up
exon:ENST00000474854:1_exon:ENST00000474854:2_exon:ENST00000474854:3_exon:ENST00000474854:4_exon:ENST00000474854:5_exon:ENST00000474854:6	0.36	1000000000000	39.8631	0.34	1000000000000	39.8631	0.31	1000000000000	39.8631	0.35	1000000000000	39.8631	ENSG00000008083	JARID2	up
exon:ENST00000590523:3_exon:ENST00000590523:2_exon:ENST00000590523:1	0.36	1000000000000	39.8631	0.39	1000000000000	39.8631	0.27	144170	17.1374	0.35	1000000000000	39.8631	ENSG00000261824	LINC00662	up
exon:ENST00000470101:8_exon:ENST00000470101:7_exon:ENST00000470101:6_exon:ENST00000470101:5_exon:ENST00000470101:4_exon:ENST00000470101:3_exon:ENST00000470101:2_exon:ENST00000470101:1	0.36	23799.1	14.5386	0.35	4518.1	12.1415	0.2	4.54	2.18269	0.37	107.43	6.74725	ENSG00000180815	MAP3K15	up
exon:ENST00000307422:1_exon:ENST00000307422:2_exon:ENST00000307422:3_exon:ENST00000307422:4_exon:ENST00000307422:5_exon:ENST00000307422:6_exon:ENST00000307422:7_exon:ENST00000307422:8_exon:ENST00000307422:9_exon:ENST00000307422:10	0.36	1000000000000	39.8631	0.36	1000000000000	39.8631	0.32	1000000000000	39.8631	0.23	135327	17.0461	ENSG00000105364	MRPL4	up
exon:ENST00000490321:2_exon:ENST00000490321:1	0.36	23.83	4.57471	0.31	10.79	3.43162	0.32	365.89	8.51527	0.46	1.01455e+06	19.9524	ENSG00000106733	NMRK1	up
exon:ENST00000405312:6_exon:ENST00000405312:5_exon:ENST00000405312:4_exon:ENST00000405312:3_exon:ENST00000405312:2_exon:ENST00000405312:1	0.36	1000000000000	39.8631	0.34	1000000000000	39.8631	0.41	1000000000000	39.8631	0.39	1000000000000	39.8631	ENSG00000243137	PSG4	up
exon:ENST00000445392:15_exon:ENST00000445392:14_exon:ENST00000445392:13_exon:ENST00000445392:12_exon:ENST00000445392:11_exon:ENST00000445392:10_exon:ENST00000445392:9_exon:ENST00000445392:8_exon:ENST00000445392:7_exon:ENST00000445392:6_exon:ENST00000445392:5_exon:ENST00000445392:4_exon:ENST00000445392:3_exon:ENST00000445392:2_exon:ENST00000445392:1	0.36	36457.5	15.1539	0.37	7.129e+06	22.7653	0.39	403165	18.621	0.29	311.04	8.28096	ENSG00000157927	RADIL	up
exon:ENST00000564272:2_exon:ENST00000564272:1	0.36	1000000000000	39.8631	0.35	1000000000000	39.8631	0.4	1000000000000	39.8631	0.43	1000000000000	39.8631	ENSG00000171241	SHCBP1	up
exon:ENST00000469830:6_exon:ENST00000469830:5_exon:ENST00000469830:4_exon:ENST00000469830:3_exon:ENST00000469830:2_exon:ENST00000469830:1	0.36	82.82	6.37191	0.36	1600.89	10.6447	0.28	3.54	1.82375	0.16	0.62	-0.68966	ENSG00000187260	WDR86	up
exon:ENST00000547364:1_exon:ENST00000547364:2_exon:ENST00000547364:3	0.36	59.42	5.89288	0.36	34.78	5.12019	0.39	26.83	4.74578	0.28	5.52	2.46467	ENSG00000176593	CTD-2368P22	up
exon:ENST00000482692:1_exon:ENST00000482692:2	0.35	1000000000000	39.8631	0.36	1000000000000	39.8631	0.37	1000000000000	39.8631	0.3	1000000000000	39.8631	ENSG00000146592	CREB5	up
exon:ENST00000358227:2_exon:ENST00000358227:1	0.35	23.35	4.54535	0.39	40.6	5.34341	0.14	0.53	-0.915936	0.09	0.47	-1.08927	ENSG00000137038	DMAC1	up
exon:ENST00000542638:8_exon:ENST00000542638:7_exon:ENST00000542638:6_exon:ENST00000542638:5_exon:ENST00000542638:4_exon:ENST00000542638:3_exon:ENST00000542638:2_exon:ENST00000542638:1	0.35	1000000000000	39.8631	0.35	1000000000000	39.8631	0.31	1000000000000	39.8631	0.23	1000000000000	39.8631	ENSG00000012660	ELOVL5	up
exon:ENST00000432278:1_exon:ENST00000432278:2_exon:ENST00000432278:3_exon:ENST00000432278:4_exon:ENST00000432278:5_exon:ENST00000432278:6	0.35	1000000000000	39.8631	0.35	1000000000000	39.8631	0.38	1000000000000	39.8631	0.34	1000000000000	39.8631	ENSG00000157557	ETS2	up
exon:ENST00000479505:1_exon:ENST00000479505:2_exon:ENST00000479505:3_exon:ENST00000479505:4	0.35	1000000000000	39.8631	0.35	1000000000000	39.8631	0.22	2206.38	11.1075	0.29	1000000000000	39.8631	ENSG00000076321	KLHL20	up
exon:ENST00000520755:3_exon:ENST00000520755:2_exon:ENST00000520755:1	0.35	1000000000000	39.8631	0.35	1000000000000	39.8631	0.21	1000000000000	39.8631	0.38	1000000000000	39.8631	ENSG00000175324	LSM1	up
exon:ENST00000451657:5_exon:ENST00000451657:4_exon:ENST00000451657:3_exon:ENST00000451657:2_exon:ENST00000451657:1	0.35	1000000000000	39.8631	0.34	1000000000000	39.8631	0.3	1000000000000	39.8631	0.19	4.83462e+07	25.5269	ENSG00000172113	NME6	up
exon:ENST00000374822:12_exon:ENST00000374822:11_exon:ENST00000374822:10_exon:ENST00000374822:9_exon:ENST00000374822:8_exon:ENST00000374822:7_exon:ENST00000374822:6_exon:ENST00000374822:5_exon:ENST00000374822:4_exon:ENST00000374822:3_exon:ENST00000374822:2_exon:ENST00000374822:1	0.35	1000000000000	39.8631	0.36	1000000000000	39.8631	0.3	1000000000000	39.8631	0.4	1000000000000	39.8631	ENSG00000099250	NRP1	up
exon:ENST00000539869:22_exon:ENST00000539869:21_exon:ENST00000539869:20_exon:ENST00000539869:19_exon:ENST00000539869:18_exon:ENST00000539869:17_exon:ENST00000539869:16_exon:ENST00000539869:15_exon:ENST00000539869:14_exon:ENST00000539869:13_exon:ENST00000539869:12_exon:ENST00000539869:11_exon:ENST00000539869:10_exon:ENST00000539869:9_exon:ENST00000539869:8_exon:ENST00000539869:7_exon:ENST000005398…	0.35	21217513430	34.3045	0.36	1572.35	10.6187	0.36	494991	18.917	0.35	5.84416e+07	25.8005	ENSG00000112541	PDE10A	up
exon:ENST00000563732:1_exon:ENST00000563732:2_exon:ENST00000563732:3_exon:ENST00000563732:4_exon:ENST00000563732:5_exon:ENST00000563732:6_exon:ENST00000563732:7	0.35	1000000000000	39.8631	0.35	1000000000000	39.8631	0.33	1000000000000	39.8631	0.33	1000000000000	39.8631	ENSG00000149923	PPP4C	up
exon:ENST00000610159:1	0.35	123806	16.9177	0.38	1129839331	30.0735	0.41	6.22898e+07	25.8925	0.4	22631.6	14.466	ENSG00000273247	RAB33B-AS1	up
exon:ENST00000519192:1_exon:ENST00000519192:2	0.35	1000000000000	39.8631	0.33	1000000000000	39.8631	0.3	1000000000000	39.8631	0.3	1000000000000	39.8631	ENSG00000147454	SLC25A37	up
exon:ENST00000450494:3_exon:ENST00000450494:2_exon:ENST00000450494:1	0.35	86.26	6.43062	0.33	2791.24	11.4467	0.29	4.11	2.03914	0.25	18.19	4.18507	ENSG00000139514	SLC7A1	up
exon:ENST00000530451:3_exon:ENST00000530451:2_exon:ENST00000530451:1	0.35	1000000000000	39.8631	0.34	1000000000000	39.8631	0.3	1000000000000	39.8631	0.08	173277	17.4027	ENSG00000162298	SYVN1	up
exon:ENST00000265686:1_exon:ENST00000265686:2_exon:ENST00000265686:3_exon:ENST00000265686:4_exon:ENST00000265686:5_exon:ENST00000265686:6_exon:ENST00000265686:7_exon:ENST00000265686:8_exon:ENST00000265686:9_exon:ENST00000265686:10_exon:ENST00000265686:11_exon:ENST00000265686:12_exon:ENST00000265686:13_exon:ENST00000265686:14_exon:ENST00000265686:15_exon:ENST00000265686:16_exon:ENST00000265686:17_…	0.35	1000000000000	39.8631	0.38	1000000000000	39.8631	0.37	1000000000000	39.8631	0.33	1000000000000	39.8631	ENSG00000110719	TCIRG1	up
exon:ENST00000435921:1_exon:ENST00000435921:2_exon:ENST00000435921:3	0.34	52.81	5.72274	0.35	77.2	6.27053	0.1	0.42	-1.25154	0.1	0.35	-1.51457	ENSG00000205885	C1RL-AS1	up
exon:ENST00000444614:7_exon:ENST00000444614:6_exon:ENST00000444614:5_exon:ENST00000444614:4_exon:ENST00000444614:3_exon:ENST00000444614:2_exon:ENST00000444614:1	0.34	32.34	5.01525	0.34	30.66	4.93829	0.14	0.58	-0.785875	0.23	1.12	0.163499	ENSG00000151773	CCDC122	up
exon:ENST00000475851:1_exon:ENST00000475851:2	0.34	47.84	5.58015	0.32	193.02	7.59261	0.15	0.71	-0.494109	0.28	173.29	7.43704	ENSG00000011523	CEP68	up
exon:ENST00000393229:1_exon:ENST00000393229:2_exon:ENST00000393229:3_exon:ENST00000393229:4_exon:ENST00000393229:5_exon:ENST00000393229:6_exon:ENST00000393229:7_exon:ENST00000393229:8	0.34	1.41841e+06	20.4358	0.35	25492.1	14.6378	0.34	111.51	6.80103	0.35	907.27	9.82539	ENSG00000196358	NTNG2	up
exon:ENST00000557783:1_exon:ENST00000557783:2_exon:ENST00000557783:3	0.34	1000000000000	39.8631	0.32	1000000000000	39.8631	0.26	1000000000000	39.8631	0.35	1000000000000	39.8631	ENSG00000072415	PALS1	up
exon:ENST00000360385:1_exon:ENST00000360385:2_exon:ENST00000360385:3_exon:ENST00000360385:4_exon:ENST00000360385:5_exon:ENST00000360385:6	0.34	1000000000000	39.8631	0.34	1000000000000	39.8631	0.36	1000000000000	39.8631	0.4	1000000000000	39.8631	ENSG00000130803	ZNF317	up
exon:ENST00000460529:5_exon:ENST00000460529:4_exon:ENST00000460529:3_exon:ENST00000460529:2_exon:ENST00000460529:1	0.34	1376.62	10.4269	0.33	1412.68	10.4642	0.3	176.69	7.46508	0.21	5.48	2.45418	ENSG00000185219	ZNF445	up
exon:ENST00000434291:13_exon:ENST00000434291:12_exon:ENST00000434291:11_exon:ENST00000434291:10_exon:ENST00000434291:9_exon:ENST00000434291:8_exon:ENST00000434291:7_exon:ENST00000434291:6_exon:ENST00000434291:5_exon:ENST00000434291:4_exon:ENST00000434291:3_exon:ENST00000434291:2_exon:ENST00000434291:1	0.34	47.42	5.56742	0.33	30.34	4.92315	0.42	122.88	6.94111	0.42	481.64	8.91181	ENSG00000248751	RP1-130H16	up
exon:ENST00000373248:9_exon:ENST00000373248:8_exon:ENST00000373248:7_exon:ENST00000373248:6_exon:ENST00000373248:5_exon:ENST00000373248:4_exon:ENST00000373248:3_exon:ENST00000373248:2_exon:ENST00000373248:1	0.33	1000000000000	39.8631	0.33	1000000000000	39.8631	0.3	1000000000000	39.8631	0.36	1000000000000	39.8631	ENSG00000042286	AIFM2	up
exon:ENST00000547315:1_exon:ENST00000547315:2_exon:ENST00000547315:3_exon:ENST00000547315:4_exon:ENST00000547315:5	0.33	1000000000000	39.8631	0.32	1000000000000	39.8631	0.26	3.02686e+07	24.8513	0.34	1000000000000	39.8631	ENSG00000140104	CLBA1	up
exon:ENST00000479163:6_exon:ENST00000479163:5_exon:ENST00000479163:4_exon:ENST00000479163:3_exon:ENST00000479163:2_exon:ENST00000479163:1	0.33	1000000000000	39.8631	0.32	2.53265e+06	21.2722	0.2	28.26	4.82069	0.27	1000000000000	39.8631	ENSG00000132423	COQ3	up
exon:ENST00000477026:3_exon:ENST00000477026:2_exon:ENST00000477026:1	0.33	1000000000000	39.8631	0.32	1000000000000	39.8631	0.21	37.43	5.22612	0.23	165.41	7.3699	ENSG00000143507	DUSP10	up
exon:ENST00000606895:1	0.33	1000000000000	39.8631	0.32	1000000000000	39.8631	0.32	1000000000000	39.8631	0.3	1000000000000	39.8631	ENSG00000178607	ERN1	up
exon:ENST00000376438:15_exon:ENST00000376438:14_exon:ENST00000376438:13_exon:ENST00000376438:12_exon:ENST00000376438:11_exon:ENST00000376438:10_exon:ENST00000376438:9_exon:ENST00000376438:8_exon:ENST00000376438:7_exon:ENST00000376438:6_exon:ENST00000376438:5_exon:ENST00000376438:4_exon:ENST00000376438:3_exon:ENST00000376438:2_exon:ENST00000376438:1	0.33	22.95	4.52042	0.35	188.2	7.55612	0.23	2.59	1.37295	0.38	1476.18	10.5277	ENSG00000172159	FRMD3	up
exon:ENST00000541730:12_exon:ENST00000541730:11_exon:ENST00000541730:10_exon:ENST00000541730:9_exon:ENST00000541730:8_exon:ENST00000541730:7_exon:ENST00000541730:6_exon:ENST00000541730:5_exon:ENST00000541730:4_exon:ENST00000541730:3_exon:ENST00000541730:2_exon:ENST00000541730:1	0.33	23993509253	34.4819	0.33	1000000000000	39.8631	0.3	1878.69	10.8755	0.18	5.89	2.55827	ENSG00000172197	MBOAT1	up
exon:ENST00000447012:4_exon:ENST00000447012:3_exon:ENST00000447012:2_exon:ENST00000447012:1	0.33	1.62804e+06	20.6347	0.34	3.40092e+06	21.6975	0.38	1267297609	30.2391	0.3	222286	17.7621	ENSG00000249437	NAIP	up
exon:ENST00000493465:4_exon:ENST00000493465:3_exon:ENST00000493465:2_exon:ENST00000493465:1	0.33	1000000000000	39.8631	0.31	1000000000000	39.8631	0.19	14.48	3.85599	0.26	185763	17.5031	ENSG00000114388	NPRL2	up
exon:ENST00000577465:1_exon:ENST00000577465:2_exon:ENST00000577465:3	0.33	109.77	6.77834	0.34	104.64	6.70929	0.34	24.22	4.59813	0.12	0.53	-0.915936	ENSG00000143450	OAZ3	up
exon:ENST00000563161:1_exon:ENST00000563161:2_exon:ENST00000563161:3	0.33	94.87	6.56788	0.33	822.75	9.68431	0.17	1.8	0.847997	0.05	0.21	-2.25154	ENSG00000175938	ORAI3	up
exon:ENST00000547838:2_exon:ENST00000547838:1	0.33	129.05	7.01179	0.33	30.29	4.92077	0.3	44.73	5.48317	0.27	3791.41	11.8885	ENSG00000198324	PHETA1	up
exon:ENST00000438723:1_exon:ENST00000438723:2_exon:ENST00000438723:3_exon:ENST00000438723:4_exon:ENST00000438723:5_exon:ENST00000438723:6	0.33	105000000000	36.6131	0.38	1000000000000	39.8631	0.26	202.06	7.65864	0.27	30.6	4.93546	ENSG00000136828	RALGPS1	up
exon:ENST00000545044:15_exon:ENST00000545044:14_exon:ENST00000545044:13_exon:ENST00000545044:12_exon:ENST00000545044:11_exon:ENST00000545044:10_exon:ENST00000545044:9_exon:ENST00000545044:8_exon:ENST00000545044:7_exon:ENST00000545044:6_exon:ENST00000545044:5_exon:ENST00000545044:4_exon:ENST00000545044:3_exon:ENST00000545044:2_exon:ENST00000545044:1	0.33	1.97696e+08	27.5587	0.33	9.54724e+08	29.8305	0.17	2.36	1.23879	0.19	1.6	0.678072	ENSG00000107201	RIGI	up
exon:ENST00000455470:7_exon:ENST00000455470:6_exon:ENST00000455470:5_exon:ENST00000455470:4_exon:ENST00000455470:3_exon:ENST00000455470:2_exon:ENST00000455470:1	0.33	117000000000	36.762	0.36	1.70565e+07	24.0238	0.48	1000000000000	39.8631	0.35	1000000000000	39.8631	ENSG00000151835	SACS	up
exon:ENST00000379270:1_exon:ENST00000379270:2_exon:ENST00000379270:3_exon:ENST00000379270:4_exon:ENST00000379270:5_exon:ENST00000379270:6	0.33	1000000000000	39.8631	0.32	1000000000000	39.8631	0.29	1000000000000	39.8631	0.34	1000000000000	39.8631	ENSG00000130066	SAT1	up
exon:ENST00000455578:1_exon:ENST00000455578:2_exon:ENST00000455578:3_exon:ENST00000455578:4_exon:ENST00000455578:5_exon:ENST00000455578:6_exon:ENST00000455578:7_exon:ENST00000455578:8_exon:ENST00000455578:9_exon:ENST00000455578:10	0.33	4414.87	12.1082	0.35	36320.3	15.1485	0.34	342504	18.3858	0.26	91250.2	16.4775	ENSG00000172250	SERHL	up
exon:ENST00000599644:1_exon:ENST00000599644:2	0.33	1000000000000	39.8631	0.33	1000000000000	39.8631	0.26	1000000000000	39.8631	0.29	1000000000000	39.8631	ENSG00000105738	SIPA1L3	up
exon:ENST00000310581:16_exon:ENST00000310581:15_exon:ENST00000310581:14_exon:ENST00000310581:13_exon:ENST00000310581:12_exon:ENST00000310581:11_exon:ENST00000310581:10_exon:ENST00000310581:9_exon:ENST00000310581:8_exon:ENST00000310581:7_exon:ENST00000310581:6_exon:ENST00000310581:5_exon:ENST00000310581:4_exon:ENST00000310581:3_exon:ENST00000310581:2_exon:ENST00000310581:1	0.33	31.99	4.99955	0.31	4	2	0.04	0.44	-1.18442	0.09	0.37	-1.4344	ENSG00000164362	TERT	up
exon:ENST00000474298:2_exon:ENST00000474298:1	0.33	8161.64	12.9946	0.3	48.19	5.59066	0.29	15.94	3.99458	0.15	1.09	0.124328	ENSG00000186854	TRABD2A	up
exon:ENST00000372397:3_exon:ENST00000372397:2_exon:ENST00000372397:1	0.33	1167.45	10.1891	0.3	51.39	5.68342	0.19	2.31	1.20789	0.29	134.84	7.0751	ENSG00000157514	TSC22D3	up
exon:ENST00000479421:1_exon:ENST00000479421:2_exon:ENST00000479421:3_exon:ENST00000479421:4_exon:ENST00000479421:5_exon:ENST00000479421:6_exon:ENST00000479421:7	0.33	1000000000000	39.8631	0.33	1000000000000	39.8631	0.28	1000000000000	39.8631	0.26	1000000000000	39.8631	ENSG00000166913	YWHAB	up
exon:ENST00000534928:1_exon:ENST00000534928:2_exon:ENST00000534928:3_exon:ENST00000534928:4_exon:ENST00000534928:5_exon:ENST00000534928:6_exon:ENST00000534928:7_exon:ENST00000534928:8	0.33	3867.26	11.9171	0.38	411.99	8.68647	0.37	22613.4	14.4649	0.16	1.26	0.333424	ENSG00000147905	ZCCHC7	up
exon:ENST00000380870:1_exon:ENST00000380870:2_exon:ENST00000380870:3_exon:ENST00000380870:4_exon:ENST00000380870:5	0.33	49.53	5.63023	0.35	50.18	5.64904	0.41	40.48	5.33914	0.49	49254.8	15.588	ENSG00000172687	ZNF738	up
exon:ENST00000596724:3_exon:ENST00000596724:2_exon:ENST00000596724:1	0.33	172.5	7.43045	0.29	196.44	7.61794	0.19	1.24	0.31034	0.25	2469429899	31.2015	ENSG00000231205	ZNF826P	up
exon:ENST00000309703:1_exon:ENST00000309703:2_exon:ENST00000309703:3_exon:ENST00000309703:4_exon:ENST00000309703:5_exon:ENST00000309703:6_exon:ENST00000309703:7_exon:ENST00000309703:8_exon:ENST00000309703:9	0.32	1000000000000	39.8631	0.32	1000000000000	39.8631	0.36	1000000000000	39.8631	0.38	1000000000000	39.8631	ENSG00000138660	AP1AR	up
exon:ENST00000463943:1_exon:ENST00000463943:2_exon:ENST00000463943:3_exon:ENST00000463943:4_exon:ENST00000463943:5_exon:ENST00000463943:6	0.32	1000000000000	39.8631	0.32	2929463507	31.448	0.36	1000000000000	39.8631	0.14	32.02	5.0009	ENSG00000124243	BCAS4	up
exon:ENST00000248114:1_exon:ENST00000248114:2_exon:ENST00000248114:3	0.32	169.64	7.40633	0.33	37398.3	15.1907	0.27	3272.35	11.6761	0.09	0.37	-1.4344	ENSG00000127554	GFER	up
exon:ENST00000515814:1_exon:ENST00000515814:2	0.32	1.10034e+08	26.7134	0.33	136700	17.0607	0.22	328.96	8.36177	0.34	191035	17.5435	ENSG00000184206	GOLGA6L4	up
exon:ENST00000445478:7_exon:ENST00000445478:6_exon:ENST00000445478:5_exon:ENST00000445478:4_exon:ENST00000445478:3_exon:ENST00000445478:2_exon:ENST00000445478:1	0.32	1000000000000	39.8631	0.32	1000000000000	39.8631	0.26	1000000000000	39.8631	0.26	1000000000000	39.8631	ENSG00000070495	JMJD6	up
exon:ENST00000418530:28_exon:ENST00000418530:27_exon:ENST00000418530:26_exon:ENST00000418530:25_exon:ENST00000418530:24_exon:ENST00000418530:23_exon:ENST00000418530:22_exon:ENST00000418530:21_exon:ENST00000418530:20_exon:ENST00000418530:19_exon:ENST00000418530:18_exon:ENST00000418530:17_exon:ENST00000418530:16_exon:ENST00000418530:15_exon:ENST00000418530:14_exon:ENST00000418530:13_exon:ENST000004…	0.32	21496.3	14.3918	0.33	40756.4	15.3147	0.32	289698	18.1442	0.38	12067.8	13.5589	ENSG00000134313	KIDINS220	up
exon:ENST00000408042:23_exon:ENST00000408042:22_exon:ENST00000408042:21_exon:ENST00000408042:20_exon:ENST00000408042:19_exon:ENST00000408042:18_exon:ENST00000408042:17_exon:ENST00000408042:16_exon:ENST00000408042:15_exon:ENST00000408042:14_exon:ENST00000408042:13_exon:ENST00000408042:12_exon:ENST00000408042:11_exon:ENST00000408042:10_exon:ENST00000408042:9_exon:ENST00000408042:8_exon:ENST00000408…	0.32	24.68	4.62527	0.29	6.36	2.66903	0.24	3.55	1.82782	0.19	1.5	0.584963	ENSG00000089177	KIF16B	up
exon:ENST00000586869:12_exon:ENST00000586869:11_exon:ENST00000586869:10_exon:ENST00000586869:9_exon:ENST00000586869:8_exon:ENST00000586869:7_exon:ENST00000586869:6_exon:ENST00000586869:5_exon:ENST00000586869:4_exon:ENST00000586869:3_exon:ENST00000586869:2_exon:ENST00000586869:1	0.32	1000000000000	39.8631	0.33	1000000000000	39.8631	0.31	1000000000000	39.8631	0.35	1000000000000	39.8631	ENSG00000073536	NLE1	up
exon:ENST00000373669:1_exon:ENST00000373669:2_exon:ENST00000373669:3_exon:ENST00000373669:4	0.32	1490.12	10.5412	0.35	3645.97	11.8321	0.18	4.31	2.10769	0.1	0.43	-1.21759	ENSG00000102309	PIN4	up
exon:ENST00000462171:4_exon:ENST00000462171:3_exon:ENST00000462171:2_exon:ENST00000462171:1	0.32	38897.8	15.2474	0.31	6092.28	12.5728	0.26	65.03	6.02303	0.21	4344.16	12.0849	ENSG00000162542	TMCO4	up
exon:ENST00000498917:1_exon:ENST00000498917:2_exon:ENST00000498917:3	0.32	65.2	6.0268	0.31	268.44	8.06846	0.18	1.12	0.163499	0.3	104.47	6.70694	ENSG00000248049	UBA6-DT	up
exon:ENST00000489118:4_exon:ENST00000489118:3_exon:ENST00000489118:2_exon:ENST00000489118:1	0.32	1000000000000	39.8631	0.32	1000000000000	39.8631	0.2	7.17323e+08	29.418	0.11	1.42	0.505891	ENSG00000168038	ULK4	up
exon:ENST00000482333:1_exon:ENST00000482333:2_exon:ENST00000482333:3_exon:ENST00000482333:4_exon:ENST00000482333:5_exon:ENST00000482333:6_exon:ENST00000482333:7_exon:ENST00000482333:8_exon:ENST00000482333:9_exon:ENST00000482333:10_exon:ENST00000482333:11_exon:ENST00000482333:12_exon:ENST00000482333:13_exon:ENST00000482333:14_exon:ENST00000482333:15	0.32	5903.88	12.5274	0.3	16551.3	14.0147	0.18	12.57	3.65191	0.27	3605.21	11.8159	ENSG00000058056	USP13	up
exon:ENST00000416938:1_exon:ENST00000416938:2_exon:ENST00000416938:3_exon:ENST00000416938:4_exon:ENST00000416938:5_exon:ENST00000416938:6_exon:ENST00000416938:7_exon:ENST00000416938:8_exon:ENST00000416938:9_exon:ENST00000416938:10_exon:ENST00000416938:11_exon:ENST00000416938:12_exon:ENST00000416938:13	0.31	1000000000000	39.8631	0.32	1000000000000	39.8631	0.22	2.57632e+06	21.2969	0.4	1000000000000	39.8631	ENSG00000221838	AP4M1	up
exon:ENST00000371761:1_exon:ENST00000371761:2	0.31	1000000000000	39.8631	0.3	1000000000000	39.8631	0.24	279.04	8.12433	0.22	38860.5	15.246	ENSG00000123080	CDKN2C	up
exon:ENST00000264899:1_exon:ENST00000264899:2_exon:ENST00000264899:3_exon:ENST00000264899:4_exon:ENST00000264899:5_exon:ENST00000264899:6_exon:ENST00000264899:7_exon:ENST00000264899:8_exon:ENST00000264899:9_exon:ENST00000264899:10_exon:ENST00000264899:11_exon:ENST00000264899:12_exon:ENST00000264899:13_exon:ENST00000264899:14_exon:ENST00000264899:15_exon:ENST00000264899:16_exon:ENST00000264899:17_…	0.31	9.66545e+07	26.5263	0.3	3.69479e+08	28.4609	0.26	5.09118e+08	28.9234	0.25	1303.48	10.3482	ENSG00000138759	FRAS1	up
exon:ENST00000399849:1_exon:ENST00000399849:2	0.31	31.4	4.97269	0.32	39.95	5.32012	0.32	234.58	7.87394	0.07	0.32	-1.64386	ENSG00000177374	HIC1	up
exon:ENST00000436479:1_exon:ENST00000436479:2_exon:ENST00000436479:3	0.31	1000000000000	39.8631	0.3	1000000000000	39.8631	0.2	1000000000000	39.8631	0.2	1000000000000	39.8631	ENSG00000167615	LENG8	up
exon:ENST00000465888:1_exon:ENST00000465888:2_exon:ENST00000465888:3_exon:ENST00000465888:4_exon:ENST00000465888:5_exon:ENST00000465888:6	0.31	7.35366e+07	26.132	0.31	1.79422e+07	24.0968	0.21	130.92	7.03254	0.37	1000000000000	39.8631	ENSG00000012174	MBTPS2	up
exon:ENST00000448177:1_exon:ENST00000448177:2_exon:ENST00000448177:3_exon:ENST00000448177:4	0.31	27671009308	34.6877	0.32	1000000000000	39.8631	0.31	1000000000000	39.8631	0.38	1000000000000	39.8631	ENSG00000151093	OXSM	up
exon:ENST00000371620:1_exon:ENST00000371620:2_exon:ENST00000371620:3_exon:ENST00000371620:4_exon:ENST00000371620:5_exon:ENST00000371620:6_exon:ENST00000371620:7	0.31	1000000000000	39.8631	0.31	1000000000000	39.8631	0.24	1000000000000	39.8631	0.3	1000000000000	39.8631	ENSG00000148362	PAXX	up
exon:ENST00000361778:12_exon:ENST00000361778:11_exon:ENST00000361778:10_exon:ENST00000361778:9_exon:ENST00000361778:8_exon:ENST00000361778:7_exon:ENST00000361778:6_exon:ENST00000361778:5_exon:ENST00000361778:4_exon:ENST00000361778:3_exon:ENST00000361778:2_exon:ENST00000361778:1	0.31	16222.6	13.9857	0.29	8.68	3.1177	0.36	1000000000000	39.8631	0.35	1000000000000	39.8631	ENSG00000165282	PIGO	up
exon:ENST00000479053:1_exon:ENST00000479053:2_exon:ENST00000479053:3_exon:ENST00000479053:4_exon:ENST00000479053:5_exon:ENST00000479053:6_exon:ENST00000479053:7_exon:ENST00000479053:8_exon:ENST00000479053:9	0.31	3.30957e+07	24.9801	0.31	5.74589e+07	25.776	0.22	20.54	4.36036	0.22	1396.57	10.4477	ENSG00000122707	RECK	up
exon:ENST00000431849:4_exon:ENST00000431849:3_exon:ENST00000431849:2_exon:ENST00000431849:1	0.31	34.19	5.0955	0.31	20.63	4.36667	0.34	5.07	2.34199	0.36	23.95	4.58195	ENSG00000117616	RSRP1	up
exon:ENST00000374675:1_exon:ENST00000374675:2_exon:ENST00000374675:3_exon:ENST00000374675:4_exon:ENST00000374675:5_exon:ENST00000374675:6_exon:ENST00000374675:7_exon:ENST00000374675:8	0.31	1000000000000	39.8631	0.31	1000000000000	39.8631	0.32	1000000000000	39.8631	0.38	1000000000000	39.8631	ENSG00000112473	SLC39A7	up
exon:ENST00000377102:2_exon:ENST00000377102:1	0.31	1000000000000	39.8631	0.31	1000000000000	39.8631	0.32	1000000000000	39.8631	0.35	1000000000000	39.8631	ENSG00000136158	SPRY2	up
exon:ENST00000372978:1_exon:ENST00000372978:2_exon:ENST00000372978:3_exon:ENST00000372978:4_exon:ENST00000372978:5	0.31	5640.5	12.4616	0.34	1228.37	10.2625	0.31	1.17006e+08	26.802	0.3	7.38969e+08	29.4609	ENSG00000137413	TAF8	up
exon:ENST00000456317:1_exon:ENST00000456317:2_exon:ENST00000456317:3_exon:ENST00000456317:4_exon:ENST00000456317:5	0.31	903.94	9.82008	0.3	29226.5	14.835	0.18	1.94	0.956057	0.11	0.54	-0.888969	ENSG00000124120	TTPAL	up
exon:ENST00000526410:1_exon:ENST00000526410:2_exon:ENST00000526410:3	0.31	394.18	8.62271	0.32	245280	17.9041	0.05	0.25	-2	0.13	0.56	-0.836501	ENSG00000175213	ZNF408	up
exon:ENST00000373932:1_exon:ENST00000373932:2_exon:ENST00000373932:3_exon:ENST00000373932:4	0.3	1000000000000	39.8631	0.31	1000000000000	39.8631	0.31	1000000000000	39.8631	0.35	1000000000000	39.8631	ENSG00000131043	AAR2	up
exon:ENST00000421746:4_exon:ENST00000421746:3_exon:ENST00000421746:2_exon:ENST00000421746:1	0.3	6932.3	12.7591	0.29	24883.2	14.6029	0.3	2699076896	31.3298	0.24	3775.7	11.8825	ENSG00000106524	ANKMY2	up
exon:ENST00000311051:14_exon:ENST00000311051:13_exon:ENST00000311051:12_exon:ENST00000311051:11_exon:ENST00000311051:10_exon:ENST00000311051:9_exon:ENST00000311051:8_exon:ENST00000311051:7_exon:ENST00000311051:6_exon:ENST00000311051:5_exon:ENST00000311051:4_exon:ENST00000311051:3_exon:ENST00000311051:2_exon:ENST00000311051:1	0.3	64.44	6.00988	0.29	15.1	3.91648	0.21	1.42	0.505891	0.11	0.83	-0.268817	ENSG00000166313	APBB1	up
exon:ENST00000463763:3_exon:ENST00000463763:2_exon:ENST00000463763:1	0.3	1000000000000	39.8631	0.3	1000000000000	39.8631	0.24	120.09	6.90797	0.13	2.08	1.05658	ENSG00000169093	ASMTL	up
exon:ENST00000221922:1_exon:ENST00000221922:2_exon:ENST00000221922:3_exon:ENST00000221922:4_exon:ENST00000221922:5_exon:ENST00000221922:6_exon:ENST00000221922:7_exon:ENST00000221922:8_exon:ENST00000221922:9_exon:ENST00000221922:10_exon:ENST00000221922:11_exon:ENST00000221922:12	0.3	168000000000	37.2868	0.3	199000000000	37.5344	0.15	4.5	2.16993	0.17	16.7	4.06178	ENSG00000105321	CCDC9	up
exon:ENST00000338399:1_exon:ENST00000338399:2_exon:ENST00000338399:3_exon:ENST00000338399:4_exon:ENST00000338399:5_exon:ENST00000338399:6_exon:ENST00000338399:7_exon:ENST00000338399:8_exon:ENST00000338399:9_exon:ENST00000338399:10_exon:ENST00000338399:11_exon:ENST00000338399:12_exon:ENST00000338399:13_exon:ENST00000338399:14	0.3	1785.65	10.8022	0.32	203962	17.6379	0.3	91.36	6.51349	0.35	5.57893e+07	25.7335	ENSG00000108465	CDK5RAP3	up
exon:ENST00000515679:3_exon:ENST00000515679:2_exon:ENST00000515679:1	0.3	1000000000000	39.8631	0.28	85452371136	36.3144	0.31	1000000000000	39.8631	0.2	70.56	6.14078	ENSG00000118564	FBXL5	up
exon:ENST00000353609:1_exon:ENST00000353609:2_exon:ENST00000353609:3_exon:ENST00000353609:4	0.3	1000000000000	39.8631	0.28	60.61	5.92148	0.27	9766.49	13.2536	0.18	2.2	1.1375	ENSG00000125740	FOSB	up
exon:ENST00000573556:1_exon:ENST00000573556:2_exon:ENST00000573556:3_exon:ENST00000573556:4_exon:ENST00000573556:5	0.3	1000000000000	39.8631	0.28	1000000000000	39.8631	0.26	1000000000000	39.8631	0.18	4580.99	12.1614	ENSG00000171298	GAA	up
exon:ENST00000320717:1_exon:ENST00000320717:2_exon:ENST00000320717:3_exon:ENST00000320717:4_exon:ENST00000320717:5_exon:ENST00000320717:6_exon:ENST00000320717:7_exon:ENST00000320717:8_exon:ENST00000320717:9_exon:ENST00000320717:10_exon:ENST00000320717:11_exon:ENST00000320717:12_exon:ENST00000320717:13_exon:ENST00000320717:14_exon:ENST00000320717:15_exon:ENST00000320717:16_exon:ENST00000320717:17_…	0.3	1000000000000	39.8631	0.31	1000000000000	39.8631	0.32	1000000000000	39.8631	0.3	1000000000000	39.8631	ENSG00000115419	GLS	up
exon:ENST00000515608:5_exon:ENST00000515608:4_exon:ENST00000515608:3_exon:ENST00000515608:2_exon:ENST00000515608:1	0.3	32.55	5.02459	0.31	24.32	4.60407	0.29	6.32	2.65992	0.4	8278.23	13.0151	ENSG00000249898	MCPH1-AS1	up
exon:ENST00000486040:4_exon:ENST00000486040:3_exon:ENST00000486040:2_exon:ENST00000486040:1	0.3	1000000000000	39.8631	0.3	1000000000000	39.8631	0.26	1000000000000	39.8631	0.31	1000000000000	39.8631	ENSG00000122687	MRM2	up
exon:ENSTR0000463763:3_exon:ENSTR0000463763:2_exon:ENSTR0000463763:1	0.3	904000000000	39.7177	0.3	1000000000000	39.8631	0.23	275.16	8.10413	0.12	2.42	1.27501	ENSGR0000169093	ASMTL	up
exon:ENST00000318524:1_exon:ENST00000318524:2_exon:ENST00000318524:3_exon:ENST00000318524:4_exon:ENST00000318524:5_exon:ENST00000318524:6_exon:ENST00000318524:7_exon:ENST00000318524:8_exon:ENST00000318524:9_exon:ENST00000318524:10_exon:ENST00000318524:11_exon:ENST00000318524:12_exon:ENST00000318524:13_exon:ENST00000318524:14_exon:ENST00000318524:15_exon:ENST00000318524:16	0.3	1000000000000	39.8631	0.29	1000000000000	39.8631	0.27	1000000000000	39.8631	0.33	1000000000000	39.8631	ENSG00000086102	NFX1	up
exon:ENST00000448150:1_exon:ENST00000448150:2_exon:ENST00000448150:3_exon:ENST00000448150:4_exon:ENST00000448150:5_exon:ENST00000448150:6_exon:ENST00000448150:7_exon:ENST00000448150:8_exon:ENST00000448150:9_exon:ENST00000448150:10_exon:ENST00000448150:11_exon:ENST00000448150:12_exon:ENST00000448150:13_exon:ENST00000448150:14_exon:ENST00000448150:15_exon:ENST00000448150:16_exon:ENST00000448150:17_…	0.3	1000000000000	39.8631	0.31	1000000000000	39.8631	0.25	23517.2	14.5214	0.18	35.63	5.15502	ENSG00000075391	RASAL2	up
exon:ENST00000503823:1_exon:ENST00000503823:2_exon:ENST00000503823:3_exon:ENST00000503823:4_exon:ENST00000503823:5_exon:ENST00000503823:6_exon:ENST00000503823:7_exon:ENST00000503823:8_exon:ENST00000503823:9_exon:ENST00000503823:10_exon:ENST00000503823:11_exon:ENST00000503823:12_exon:ENST00000503823:13_exon:ENST00000503823:14_exon:ENST00000503823:15_exon:ENST00000503823:16_exon:ENST00000503823:17_…	0.3	1000000000000	39.8631	0.31	1000000000000	39.8631	0.09	0.5	-1	0.18	17.19	4.1035	ENSG00000145147	SLIT2	up
exon:ENST00000527073:4_exon:ENST00000527073:3_exon:ENST00000527073:2_exon:ENST00000527073:1	0.3	1000000000000	39.8631	0.29	1000000000000	39.8631	0.4	1000000000000	39.8631	0.37	1000000000000	39.8631	ENSG00000168569	TMEM223	up
exon:ENST00000540308:1_exon:ENST00000540308:2	0.3	4088.69	11.9974	0.31	1.20146e+07	23.5183	0.3	28.54	4.83491	0.28	92.41	6.52998	ENSG00000257267	ZNF271P	up
exon:ENST00000494548:1_exon:ENST00000494548:2_exon:ENST00000494548:3_exon:ENST00000494548:4_exon:ENST00000494548:5	0.3	735.97	9.5235	0.28	4533.76	12.1465	0.17	1.63	0.704872	0.31	4.30283e+06	22.0369	ENSG00000243943	ZNF512	up
exon:ENST00000574298:1_exon:ENST00000574298:2_exon:ENST00000574298:3_exon:ENST00000574298:4_exon:ENST00000574298:5_exon:ENST00000574298:6	0.3	1000000000000	39.8631	0.31	1000000000000	39.8631	0.25	9.46504e+06	23.1742	0.38	1000000000000	39.8631	ENSG00000162086	ZNF75A	up
exon:ENST00000256658:11_exon:ENST00000256658:10_exon:ENST00000256658:9_exon:ENST00000256658:8_exon:ENST00000256658:7_exon:ENST00000256658:6_exon:ENST00000256658:5_exon:ENST00000256658:4_exon:ENST00000256658:3_exon:ENST00000256658:2_exon:ENST00000256658:1	0.29	903.04	9.81865	0.27	34.99	5.12887	0.06	0.29	-1.78588	0.16	1.33	0.411426	ENSG00000134262	AP4B1	up
exon:ENST00000483009:1_exon:ENST00000483009:2_exon:ENST00000483009:3_exon:ENST00000483009:4	0.29	131097	17.0003	0.29	113386	16.7909	0.43	1000000000000	39.8631	0.35	1000000000000	39.8631	ENSG00000160050	CCDC28B	up
exon:ENST00000260569:1_exon:ENST00000260569:2_exon:ENST00000260569:3_exon:ENST00000260569:4_exon:ENST00000260569:5_exon:ENST00000260569:6_exon:ENST00000260569:7	0.29	88192.9	16.4284	0.3	4.53622e+06	22.1131	0.41	1000000000000	39.8631	0.21	86.17	6.42911	ENSG00000011523	CEP68	up
exon:ENST00000427170:8_exon:ENST00000427170:7_exon:ENST00000427170:6_exon:ENST00000427170:5_exon:ENST00000427170:4_exon:ENST00000427170:3_exon:ENST00000427170:2_exon:ENST00000427170:1	0.29	13805.9	13.753	0.29	287.55	8.16767	0.29	247.45	7.95099	0.25	82.26	6.36212	ENSG00000223802	CERS1	up
exon:ENST00000369878:1_exon:ENST00000369878:2_exon:ENST00000369878:3_exon:ENST00000369878:4_exon:ENST00000369878:5_exon:ENST00000369878:6_exon:ENST00000369878:7_exon:ENST00000369878:8	0.29	22.43	4.48736	0.29	35.08	5.13258	0.18	1.41	0.495695	0.07	0.36	-1.47393	ENSG00000148842	CNNM2	up
exon:ENST00000421097:1_exon:ENST00000421097:2_exon:ENST00000421097:3_exon:ENST00000421097:4_exon:ENST00000421097:5_exon:ENST00000421097:6_exon:ENST00000421097:7_exon:ENST00000421097:8_exon:ENST00000421097:9_exon:ENST00000421097:10	0.29	1000000000000	39.8631	0.31	1000000000000	39.8631	0.28	1000000000000	39.8631	0.32	1000000000000	39.8631	ENSG00000068120	COASY	up
exon:ENST00000296026:4_exon:ENST00000296026:3_exon:ENST00000296026:2_exon:ENST00000296026:1	0.29	38.56	5.26903	0.27	102.95	6.6858	0.19	3.12	1.64155	0.12	0.6	-0.736966	ENSG00000163734	CXCL3	up
exon:ENST00000454002:1_exon:ENST00000454002:2_exon:ENST00000454002:3_exon:ENST00000454002:4	0.29	1000000000000	39.8631	0.3	1000000000000	39.8631	0.34	1000000000000	39.8631	0.2	81557721451	36.2471	ENSG00000137094	DNAJB5	up
exon:ENST00000513658:6_exon:ENST00000513658:5_exon:ENST00000513658:4_exon:ENST00000513658:3_exon:ENST00000513658:2_exon:ENST00000513658:1	0.29	35565.5	15.1182	0.29	219.19	7.77604	0.29	185000000000	37.4285	0.16	14.21	3.82883	ENSG00000124279	FASTKD3	up
exon:ENST00000324256:3_exon:ENST00000324256:2_exon:ENST00000324256:1	0.29	1000000000000	39.8631	0.29	1000000000000	39.8631	0.31	1000000000000	39.8631	0.4	1000000000000	39.8631	ENSG00000176826	FKBP9P1	up
exon:ENST00000586376:3_exon:ENST00000586376:2_exon:ENST00000586376:1	0.29	1.10216e+08	26.7158	0.29	9025898811	33.0714	0.24	5962.41	12.5417	0.23	3024.1	11.5623	ENSG00000267121	FMNL1-DT	up
exon:ENST00000264779:1_exon:ENST00000264779:2_exon:ENST00000264779:3_exon:ENST00000264779:4_exon:ENST00000264779:5_exon:ENST00000264779:6_exon:ENST00000264779:7_exon:ENST00000264779:8_exon:ENST00000264779:9_exon:ENST00000264779:10_exon:ENST00000264779:11	0.29	1000000000000	39.8631	0.3	1000000000000	39.8631	0.34	1000000000000	39.8631	0.23	61488810180	35.8396	ENSG00000062194	GPBP1	up
exon:ENST00000242208:3_exon:ENST00000242208:2_exon:ENST00000242208:1	0.29	1000000000000	39.8631	0.3	1000000000000	39.8631	0.18	15.57	3.9607	0.4	1000000000000	39.8631	ENSG00000122641	INHBA	up
exon:ENST00000396128:5_exon:ENST00000396128:4_exon:ENST00000396128:3_exon:ENST00000396128:2_exon:ENST00000396128:1	0.29	7060.97	12.7857	0.31	10865.7	13.4075	0.13	0.84	-0.251539	0.13	0.59	-0.761213	ENSG00000179454	KLHL28	up
exon:ENST00000375321:1_exon:ENST00000375321:2_exon:ENST00000375321:3_exon:ENST00000375321:4_exon:ENST00000375321:5_exon:ENST00000375321:6_exon:ENST00000375321:7	0.29	99.59	6.63793	0.33	1.78662e+07	24.0907	0.3	24.98	4.6427	0.32	1624.22	10.6655	ENSG00000107968	MAP3K8	up
exon:ENST00000373836:1_exon:ENST00000373836:2_exon:ENST00000373836:3_exon:ENST00000373836:4_exon:ENST00000373836:5_exon:ENST00000373836:6_exon:ENST00000373836:7_exon:ENST00000373836:8_exon:ENST00000373836:9_exon:ENST00000373836:10_exon:ENST00000373836:11_exon:ENST00000373836:12_exon:ENST00000373836:13	0.29	137.64	7.10476	0.3	10747.8	13.3918	0.26	19.72	4.30159	0.31	7551.46	12.8825	ENSG00000204138	PHACTR4	up
exon:ENST00000398529:4_exon:ENST00000398529:3_exon:ENST00000398529:2_exon:ENST00000398529:1	0.29	1000000000000	39.8631	0.29	1000000000000	39.8631	0.3	1000000000000	39.8631	0.33	1000000000000	39.8631	ENSG00000138069	RAB1A	up
exon:ENST00000279270:1_exon:ENST00000279270:2_exon:ENST00000279270:3_exon:ENST00000279270:4_exon:ENST00000279270:5_exon:ENST00000279270:6_exon:ENST00000279270:7_exon:ENST00000279270:8_exon:ENST00000279270:9_exon:ENST00000279270:10_exon:ENST00000279270:11_exon:ENST00000279270:12_exon:ENST00000279270:13_exon:ENST00000279270:14_exon:ENST00000279270:15_exon:ENST00000279270:16_exon:ENST00000279270:17	0.29	1000000000000	39.8631	0.29	1000000000000	39.8631	0.2	1000000000000	39.8631	0.21	1000000000000	39.8631	ENSG00000142186	SCYL1	up
exon:ENST00000557712:1_exon:ENST00000557712:2_exon:ENST00000557712:3_exon:ENST00000557712:4	0.29	1000000000000	39.8631	0.29	1000000000000	39.8631	0.28	1000000000000	39.8631	0.32	1000000000000	39.8631	ENSG00000197555	SIPA1L1	up
exon:ENST00000278795:1_exon:ENST00000278795:2_exon:ENST00000278795:3_exon:ENST00000278795:4_exon:ENST00000278795:5_exon:ENST00000278795:6_exon:ENST00000278795:7_exon:ENST00000278795:8_exon:ENST00000278795:9	0.29	1000000000000	39.8631	0.26	295.99	8.2094	0.23	329.82	8.36554	0.24	1000000000000	39.8631	ENSG00000088826	SMOX	up
exon:ENST00000461304:10_exon:ENST00000461304:9_exon:ENST00000461304:8_exon:ENST00000461304:7_exon:ENST00000461304:6_exon:ENST00000461304:5_exon:ENST00000461304:4_exon:ENST00000461304:3_exon:ENST00000461304:2_exon:ENST00000461304:1	0.29	1000000000000	39.8631	0.29	1000000000000	39.8631	0.38	1000000000000	39.8631	0.4	1000000000000	39.8631	ENSG00000125875	TBC1D20	up
exon:ENST00000311713:10_exon:ENST00000311713:9_exon:ENST00000311713:8_exon:ENST00000311713:7_exon:ENST00000311713:6_exon:ENST00000311713:5_exon:ENST00000311713:4_exon:ENST00000311713:3_exon:ENST00000311713:2_exon:ENST00000311713:1	0.29	1000000000000	39.8631	0.29	1000000000000	39.8631	0.3	1000000000000	39.8631	0.33	1000000000000	39.8631	ENSG00000133316	WDR74	up
exon:ENST00000358372:1_exon:ENST00000358372:2_exon:ENST00000358372:3_exon:ENST00000358372:4_exon:ENST00000358372:5_exon:ENST00000358372:6_exon:ENST00000358372:7_exon:ENST00000358372:8	0.29	1000000000000	39.8631	0.3	1000000000000	39.8631	0.32	1000000000000	39.8631	0.37	1000000000000	39.8631	ENSG00000146457	WTAP	up
exon:ENST00000529691:7_exon:ENST00000529691:6_exon:ENST00000529691:5_exon:ENST00000529691:4_exon:ENST00000529691:3_exon:ENST00000529691:2_exon:ENST00000529691:1	0.29	2.81777e+07	24.748	0.3	1000000000000	39.8631	0.35	1000000000000	39.8631	0.28	6.77935e+07	26.0146	ENSG00000166261	ZNF202	up
exon:ENST00000441304:1_exon:ENST00000441304:2_exon:ENST00000441304:3	0.29	380.59	8.57209	0.28	149.26	7.22168	0.24	26.89	4.749	0.37	3275973168	31.6093	ENSG00000223547	ZNF844	up
exon:ENST00000307808:1_exon:ENST00000307808:2_exon:ENST00000307808:3_exon:ENST00000307808:4_exon:ENST00000307808:5_exon:ENST00000307808:6_exon:ENST00000307808:7_exon:ENST00000307808:8_exon:ENST00000307808:9_exon:ENST00000307808:10_exon:ENST00000307808:11_exon:ENST00000307808:12_exon:ENST00000307808:13_exon:ENST00000307808:14_exon:ENST00000307808:15_exon:ENST00000307808:16_exon:ENST00000307808:17_…	0.28	758626	19.533	0.29	1038676429	29.9521	0.27	2440777519	31.1847	0.19	476	8.89482	ENSG00000172493	AFF1	up
exon:ENST00000461627:1_exon:ENST00000461627:2_exon:ENST00000461627:3	0.28	1000000000000	39.8631	0.29	1000000000000	39.8631	0.37	1000000000000	39.8631	0.29	1000000000000	39.8631	ENSG00000197070	ARRDC1	up
exon:ENST00000369143:4_exon:ENST00000369143:3_exon:ENST00000369143:2_exon:ENST00000369143:1	0.28	1000000000000	39.8631	0.29	1000000000000	39.8631	0.31	1000000000000	39.8631	0.28	1000000000000	39.8631	ENSG00000112249	ASCC3	up
exon:ENST00000433861:1_exon:ENST00000433861:2_exon:ENST00000433861:3_exon:ENST00000433861:4_exon:ENST00000433861:5_exon:ENST00000433861:6_exon:ENST00000433861:7_exon:ENST00000433861:8_exon:ENST00000433861:9_exon:ENST00000433861:10_exon:ENST00000433861:11_exon:ENST00000433861:12_exon:ENST00000433861:13	0.28	1000000000000	39.8631	0.27	1000000000000	39.8631	0.27	1000000000000	39.8631	0.24	1000000000000	39.8631	ENSG00000156983	BRPF1	up
exon:ENST00000550411:5_exon:ENST00000550411:4_exon:ENST00000550411:3_exon:ENST00000550411:2_exon:ENST00000550411:1	0.28	3126.83	11.6105	0.28	918.33	9.84287	0.17	1.43	0.516015	0.35	1000000000000	39.8631	ENSG00000094916	CBX5	up
exon:ENST00000370318:6_exon:ENST00000370318:5_exon:ENST00000370318:4_exon:ENST00000370318:3_exon:ENST00000370318:2_exon:ENST00000370318:1	0.28	44.19	5.46565	0.29	1055.4	10.0436	0.27	128.23	7.00259	0.12	0.6	-0.736966	ENSG00000164430	CGAS	up
exon:ENST00000262315:1_exon:ENST00000262315:2_exon:ENST00000262315:3_exon:ENST00000262315:4_exon:ENST00000262315:5_exon:ENST00000262315:6_exon:ENST00000262315:7_exon:ENST00000262315:8_exon:ENST00000262315:9_exon:ENST00000262315:10_exon:ENST00000262315:11_exon:ENST00000262315:12_exon:ENST00000262315:13_exon:ENST00000262315:14_exon:ENST00000262315:15_exon:ENST00000262315:16_exon:ENST00000262315:17_…	0.28	1000000000000	39.8631	0.3	1000000000000	39.8631	0.21	710007	19.4375	0.3	238000000000	37.7949	ENSG00000127586	CHTF18	up
exon:ENST00000529225:1_exon:ENST00000529225:2_exon:ENST00000529225:3_exon:ENST00000529225:4_exon:ENST00000529225:5_exon:ENST00000529225:6	0.28	14170.6	13.7906	0.29	6591.24	12.6863	0.21	10.53	3.39643	0.13	0.58	-0.785875	ENSG00000150764	DIXDC1	up
exon:ENST00000464352:12_exon:ENST00000464352:11_exon:ENST00000464352:10_exon:ENST00000464352:9_exon:ENST00000464352:8_exon:ENST00000464352:7_exon:ENST00000464352:6_exon:ENST00000464352:5_exon:ENST00000464352:4_exon:ENST00000464352:3_exon:ENST00000464352:2_exon:ENST00000464352:1	0.28	35.08	5.13258	0.3	20.1	4.32912	0.22	2.24	1.1635	0.39	21.51	4.42694	ENSG00000152763	DNAI4	up
exon:ENST00000324109:17_exon:ENST00000324109:16_exon:ENST00000324109:15_exon:ENST00000324109:14_exon:ENST00000324109:13_exon:ENST00000324109:12_exon:ENST00000324109:11_exon:ENST00000324109:10_exon:ENST00000324109:9_exon:ENST00000324109:8_exon:ENST00000324109:7_exon:ENST00000324109:6_exon:ENST00000324109:5_exon:ENST00000324109:4_exon:ENST00000324109:3_exon:ENST00000324109:2_exon:ENST00000324109:1	0.28	268000000000	37.9608	0.3	1000000000000	39.8631	0.32	1000000000000	39.8631	0.28	1000000000000	39.8631	ENSG00000107554	DNMBP	up
exon:ENST00000504432:8_exon:ENST00000504432:7_exon:ENST00000504432:6_exon:ENST00000504432:5_exon:ENST00000504432:4_exon:ENST00000504432:3_exon:ENST00000504432:2_exon:ENST00000504432:1	0.28	1000000000000	39.8631	0.28	1000000000000	39.8631	0.24	1000000000000	39.8631	0.26	1000000000000	39.8631	ENSG00000151247	EIF4E	up
exon:ENST00000572514:6_exon:ENST00000572514:5_exon:ENST00000572514:4_exon:ENST00000572514:3_exon:ENST00000572514:2_exon:ENST00000572514:1	0.28	1000000000000	39.8631	0.28	1000000000000	39.8631	0.24	1000000000000	39.8631	0.26	1000000000000	39.8631	ENSG00000120705	ETF1	up
exon:ENST00000229395:1_exon:ENST00000229395:2_exon:ENST00000229395:3_exon:ENST00000229395:4_exon:ENST00000229395:5_exon:ENST00000229395:6_exon:ENST00000229395:7	0.28	1000000000000	39.8631	0.28	1000000000000	39.8631	0.29	1000000000000	39.8631	0.31	1000000000000	39.8631	ENSG00000111790	FGFR1OP2	up
exon:ENST00000491690:7_exon:ENST00000491690:6_exon:ENST00000491690:5_exon:ENST00000491690:4_exon:ENST00000491690:3_exon:ENST00000491690:2_exon:ENST00000491690:1	0.28	3412438327	31.6682	0.28	4.04314e+07	25.269	0.26	146.61	7.19584	0.17	9.35	3.22497	ENSG00000173230	GOLGB1	up
exon:ENST00000482091:3_exon:ENST00000482091:2_exon:ENST00000482091:1	0.28	1000000000000	39.8631	0.28	1000000000000	39.8631	0.29	1000000000000	39.8631	0.24	1000000000000	39.8631	ENSG00000067064	IDI1	up
exon:ENST00000559464:3_exon:ENST00000559464:2_exon:ENST00000559464:1	0.28	1000000000000	39.8631	0.27	1000000000000	39.8631	0.18	1000000000000	39.8631	0.09	19.85	4.31107	ENSG00000134152	KATNBL1	up
exon:ENST00000502704:3_exon:ENST00000502704:2_exon:ENST00000502704:1	0.28	216.64	7.75916	0.28	504.65	8.97914	0.27	990.35	9.95179	0.26	4917.06	12.2636	ENSG00000137177	KIF13A	up
exon:ENST00000403150:1_exon:ENST00000403150:2_exon:ENST00000403150:3_exon:ENST00000403150:4	0.28	1000000000000	39.8631	0.28	1000000000000	39.8631	0.3	1000000000000	39.8631	0.3	1000000000000	39.8631	ENSG00000198517	MAFK	up
exon:ENST00000369202:111_exon:ENST00000369202:110_exon:ENST00000369202:109_exon:ENST00000369202:108_exon:ENST00000369202:107_exon:ENST00000369202:106_exon:ENST00000369202:105_exon:ENST00000369202:104_exon:ENST00000369202:103_exon:ENST00000369202:102_exon:ENST00000369202:101_exon:ENST00000369202:100_exon:ENST00000369202:99_exon:ENST00000369202:98_exon:ENST00000369202:97_exon:ENST00000369202:96_exo…	0.28	1000000000000	39.8631	0.29	5.30936e+07	25.662	0.15	4	2	0.17	13.68	3.774	ENSG00000203832	NBPF20	up
exon:ENST00000469116:6_exon:ENST00000469116:5_exon:ENST00000469116:4_exon:ENST00000469116:3_exon:ENST00000469116:2_exon:ENST00000469116:1	0.28	1000000000000	39.8631	0.28	1000000000000	39.8631	0.28	1000000000000	39.8631	0.24	1000000000000	39.8631	ENSG00000138297	TIMM23	up
exon:ENST00000416045:1_exon:ENST00000416045:2_exon:ENST00000416045:3_exon:ENST00000416045:4_exon:ENST00000416045:5_exon:ENST00000416045:6_exon:ENST00000416045:7	0.28	103.55	6.69418	0.27	31.01	4.95466	0.13	0.71	-0.494109	0.15	0.83	-0.268817	ENSG00000135040	NAA35	up
exon:ENST00000452404:4_exon:ENST00000452404:3_exon:ENST00000452404:2_exon:ENST00000452404:1	0.28	1000000000000	39.8631	0.28	1000000000000	39.8631	0.26	1000000000000	39.8631	0.25	1000000000000	39.8631	ENSG00000114503	NCBP2	up
exon:ENST00000508075:3_exon:ENST00000508075:2_exon:ENST00000508075:1	0.28	1000000000000	39.8631	0.28	1000000000000	39.8631	0.36	1000000000000	39.8631	0.33	1000000000000	39.8631	ENSG00000069869	NEDD4	up
exon:ENST00000498084:4_exon:ENST00000498084:3_exon:ENST00000498084:2_exon:ENST00000498084:1	0.28	1000000000000	39.8631	0.27	1000000000000	39.8631	0.24	1000000000000	39.8631	0.33	1000000000000	39.8631	ENSG00000244005	NFS1	up
exon:ENST00000325438:1_exon:ENST00000325438:2_exon:ENST00000325438:3_exon:ENST00000325438:4_exon:ENST00000325438:5_exon:ENST00000325438:6_exon:ENST00000325438:7_exon:ENST00000325438:8_exon:ENST00000325438:9_exon:ENST00000325438:10_exon:ENST00000325438:11_exon:ENST00000325438:12_exon:ENST00000325438:13_exon:ENST00000325438:14_exon:ENST00000325438:15_exon:ENST00000325438:16_exon:ENST00000325438:17_…	0.28	7.70449e+06	22.8773	0.29	1000000000000	39.8631	0.13	2.01	1.0072	0.04	0.22	-2.18442	ENSG00000179364	PACS2	up
exon:ENST00000477544:1_exon:ENST00000477544:2_exon:ENST00000477544:3_exon:ENST00000477544:4_exon:ENST00000477544:5	0.28	1000000000000	39.8631	0.28	1000000000000	39.8631	0.25	1000000000000	39.8631	0.32	1000000000000	39.8631	ENSG00000031698	SARS1	up
exon:ENST00000491944:6_exon:ENST00000491944:5_exon:ENST00000491944:4_exon:ENST00000491944:3_exon:ENST00000491944:2_exon:ENST00000491944:1	0.28	1.81747e+06	20.7935	0.29	114.49	6.83908	0.12	0.68	-0.556393	0.26	1.74	0.799087	ENSG00000183873	SCN5A	up
exon:ENST00000578430:2_exon:ENST00000578430:1	0.28	491.57	8.94125	0.28	842000000000	39.6145	0.3	1000000000000	39.8631	0.25	642774	19.294	ENSG00000136450	SRSF1	up
exon:ENST00000409638:1_exon:ENST00000409638:2_exon:ENST00000409638:3_exon:ENST00000409638:4_exon:ENST00000409638:5_exon:ENST00000409638:6_exon:ENST00000409638:7_exon:ENST00000409638:8	0.28	1000000000000	39.8631	0.29	1000000000000	39.8631	0.28	1000000000000	39.8631	0.28	1000000000000	39.8631	ENSG00000115661	STK16	up
exon:ENST00000473132:4_exon:ENST00000473132:3_exon:ENST00000473132:2_exon:ENST00000473132:1	0.28	1289403891	30.2641	0.28	1000000000000	39.8631	0.23	85.42	6.4165	0.02	0.07	-3.8365	ENSG00000173726	TOMM20	up
exon:ENST00000398137:9_exon:ENST00000398137:8_exon:ENST00000398137:7_exon:ENST00000398137:6_exon:ENST00000398137:5_exon:ENST00000398137:4_exon:ENST00000398137:3_exon:ENST00000398137:2_exon:ENST00000398137:1	0.28	1000000000000	39.8631	0.28	1000000000000	39.8631	0.27	1000000000000	39.8631	0.28	1000000000000	39.8631	ENSG00000160201	U2AF1	up
exon:ENST00000545681:1_exon:ENST00000545681:2_exon:ENST00000545681:3	0.28	1000000000000	39.8631	0.27	1000000000000	39.8631	0.19	20908.5	14.3518	0.09	1.05	0.0703893	ENSG00000185651	UBE2L3	up
exon:ENST00000483726:1_exon:ENST00000483726:2_exon:ENST00000483726:3_exon:ENST00000483726:4_exon:ENST00000483726:5_exon:ENST00000483726:6_exon:ENST00000483726:7_exon:ENST00000483726:8_exon:ENST00000483726:9	0.28	158.2	7.30561	0.3	227176	17.7934	0.32	11070.6	13.4344	0.26	58.21	5.8632	ENSG00000157741	UBN2	up
exon:ENST00000586540:1_exon:ENST00000586540:2	0.28	1000000000000	39.8631	0.29	54147395333	35.6562	0.12	1.01	0.0143553	0.27	20.61	4.36527	ENSG00000197050	ZNF420	up
exon:ENST00000599802:1_exon:ENST00000599802:2	0.28	31.68	4.9855	0.29	56.04	5.80839	0.31	455.02	8.82979	0.2	2.94	1.55582	ENSG00000083828	ZNF586	up
exon:ENST00000477297:1_exon:ENST00000477297:2_exon:ENST00000477297:3	0.28	1000000000000	39.8631	0.29	1000000000000	39.8631	0.18	22.38	4.48414	0.17	6.7	2.74416	ENSG00000166529	ZSCAN21	up
exon:ENST00000510762:3_exon:ENST00000510762:2_exon:ENST00000510762:1	0.27	77.64	6.27873	0.24	34.95	5.12722	0.12	0.67	-0.577767	0.14	1.05	0.0703893	ENSG00000157426	AASDH	up
exon:ENST00000538786:13_exon:ENST00000538786:12_exon:ENST00000538786:11_exon:ENST00000538786:10_exon:ENST00000538786:9_exon:ENST00000538786:8_exon:ENST00000538786:7_exon:ENST00000538786:6_exon:ENST00000538786:5_exon:ENST00000538786:4_exon:ENST00000538786:3_exon:ENST00000538786:2_exon:ENST00000538786:1	0.27	1000000000000	39.8631	0.28	1000000000000	39.8631	0.26	1000000000000	39.8631	0.32	1000000000000	39.8631	ENSG00000184743	ATL3	up
exon:ENST00000368759:1_exon:ENST00000368759:2_exon:ENST00000368759:3_exon:ENST00000368759:4_exon:ENST00000368759:5_exon:ENST00000368759:6_exon:ENST00000368759:7_exon:ENST00000368759:8	0.27	1000000000000	39.8631	0.27	1000000000000	39.8631	0.32	1000000000000	39.8631	0.35	1000000000000	39.8631	ENSG00000107949	BCCIP	up
exon:ENST00000497938:1_exon:ENST00000497938:2_exon:ENST00000497938:3_exon:ENST00000497938:4	0.27	42.72	5.41684	0.26	74.68	6.22265	0.16	1.27	0.344828	0.28	65.23	6.02746	ENSG00000116128	BCL9	up
exon:ENST00000537087:1_exon:ENST00000537087:2_exon:ENST00000537087:3	0.27	1000000000000	39.8631	0.27	1000000000000	39.8631	0.27	1000000000000	39.8631	0.26	1000000000000	39.8631	ENSG00000111678	C12orf57	up
exon:ENST00000329146:1_exon:ENST00000329146:2_exon:ENST00000329146:3_exon:ENST00000329146:4_exon:ENST00000329146:5_exon:ENST00000329146:6_exon:ENST00000329146:7_exon:ENST00000329146:8	0.27	400948	18.6131	0.27	81751819220	36.2505	0.22	3012.41	11.5567	0.2	934.99	9.86881	ENSG00000182809	CRIP2	up
exon:ENST00000589346:3_exon:ENST00000589346:2_exon:ENST00000589346:1	0.27	1000000000000	39.8631	0.26	1000000000000	39.8631	0.24	1000000000000	39.8631	0.24	1000000000000	39.8631	ENSG00000177150	FAM210A	up
exon:ENST00000369250:1_exon:ENST00000369250:2_exon:ENST00000369250:3_exon:ENST00000369250:4_exon:ENST00000369250:5_exon:ENST00000369250:6_exon:ENST00000369250:7_exon:ENST00000369250:8_exon:ENST00000369250:9_exon:ENST00000369250:10_exon:ENST00000369250:11_exon:ENST00000369250:12_exon:ENST00000369250:13_exon:ENST00000369250:14_exon:ENST00000369250:15_exon:ENST00000369250:16_exon:ENST00000369250:17	0.27	688.1	9.42647	0.27	188.3	7.55689	0.29	118.61	6.89008	0.23	100.6	6.65249	ENSG00000151553	FHIP2A	up
exon:ENST00000304952:4_exon:ENST00000304952:3_exon:ENST00000304952:2_exon:ENST00000304952:1	0.27	1000000000000	39.8631	0.27	1000000000000	39.8631	0.27	1000000000000	39.8631	0.23	1000000000000	39.8631	ENSG00000188290	HES4	up
exon:ENST00000508423:1_exon:ENST00000508423:2	0.27	119.06	6.89554	0.27	119.38	6.89942	0.15	0.96	-0.0588937	0.11	0.47	-1.08927	ENSG00000170871	KIAA0232	up
exon:ENST00000539176:1_exon:ENST00000539176:2_exon:ENST00000539176:3_exon:ENST00000539176:4	0.27	9289.07	13.1813	0.27	282.27	8.14093	0.26	8318.38	13.0221	0.2	31.79	4.9905	ENSG00000087448	KLHL42	up
exon:ENST00000330198:1_exon:ENST00000330198:2_exon:ENST00000330198:3_exon:ENST00000330198:4_exon:ENST00000330198:5_exon:ENST00000330198:6_exon:ENST00000330198:7_exon:ENST00000330198:8_exon:ENST00000330198:9_exon:ENST00000330198:10_exon:ENST00000330198:11_exon:ENST00000330198:12_exon:ENST00000330198:13_exon:ENST00000330198:14_exon:ENST00000330198:15_exon:ENST00000330198:16	0.27	1000000000000	39.8631	0.28	1000000000000	39.8631	0.29	1000000000000	39.8631	0.27	1000000000000	39.8631	ENSG00000185621	LMLN	up
exon:ENST00000398701:2_exon:ENST00000398701:1	0.27	4836.9	12.2399	0.25	20.74	4.37434	0.25	12.22	3.61117	0.28	38.22	5.25626	ENSG00000166507	NDST2	up
exon:ENST00000532298:7_exon:ENST00000532298:6_exon:ENST00000532298:5_exon:ENST00000532298:4_exon:ENST00000532298:3_exon:ENST00000532298:2_exon:ENST00000532298:1	0.27	61.99	5.95396	0.26	53.31	5.73633	0.44	126.11	6.97854	0.11	0.45	-1.152	ENSG00000226232	NPIPB14P	up
exon:ENST00000477077:1_exon:ENST00000477077:2	0.27	54.48	5.76765	0.25	164.47	7.36168	0.04	0.19	-2.39593	0.07	0.24	-2.05889	ENSG00000178694	NSUN3	up
exon:ENST00000504672:5_exon:ENST00000504672:4_exon:ENST00000504672:3_exon:ENST00000504672:2_exon:ENST00000504672:1	0.27	1000000000000	39.8631	0.27	1000000000000	39.8631	0.25	1000000000000	39.8631	0.19	1.42681e+08	27.0882	ENSG00000145431	PDGFC	up
exon:ENST00000472851:1_exon:ENST00000472851:2_exon:ENST00000472851:3_exon:ENST00000472851:4	0.27	2731.82	11.4156	0.27	120000000000	36.8066	0.28	283000000000	38.0431	0.03	0.12	-3.05889	ENSG00000142655	PEX14	up
exon:ENST00000526188:1_exon:ENST00000526188:2_exon:ENST00000526188:3_exon:ENST00000526188:4	0.27	1000000000000	39.8631	0.24	45.09	5.49474	0.19	16.28	4.02503	0.14	27.76	4.79494	ENSG00000143294	PRCC	up
exon:ENST00000419065:1_exon:ENST00000419065:2_exon:ENST00000419065:3_exon:ENST00000419065:4	0.27	1.59974e+08	27.2533	0.25	2545.31	11.3136	0.19	14.5	3.85798	0.21	109.31	6.77228	ENSG00000180822	PSMG4	up
exon:ENST00000469916:3_exon:ENST00000469916:2_exon:ENST00000469916:1	0.27	1000000000000	39.8631	0.27	1000000000000	39.8631	0.2	896000000000	39.704	0.17	294.75	8.20335	ENSG00000010017	RANBP9	up
exon:ENST00000371080:1_exon:ENST00000371080:2_exon:ENST00000371080:3_exon:ENST00000371080:4_exon:ENST00000371080:5_exon:ENST00000371080:6_exon:ENST00000371080:7	0.27	65.12	6.02503	0.28	82	6.35755	0.43	1000000000000	39.8631	0.38	1000000000000	39.8631	ENSG00000185483	ROR1	up
exon:ENST00000596802:1_exon:ENST00000596802:2_exon:ENST00000596802:3_exon:ENST00000596802:4_exon:ENST00000596802:5_exon:ENST00000596802:6_exon:ENST00000596802:7_exon:ENST00000596802:8	0.27	1000000000000	39.8631	0.27	1000000000000	39.8631	0.27	1000000000000	39.8631	0.28	1000000000000	39.8631	ENSG00000127511	SIN3B	up
exon:ENST00000391858:1_exon:ENST00000391858:2_exon:ENST00000391858:3_exon:ENST00000391858:4	0.27	33803.3	15.0449	0.25	169.46	7.4048	0.3	49257589936	35.5196	0.24	5242.5	12.356	ENSG00000010072	SPRTN	up
exon:ENST00000547843:1_exon:ENST00000547843:2	0.27	172.39	7.42953	0.27	5683.88	12.4727	0.24	31.73	4.98778	0.24	19.69	4.29939	ENSG00000173451	THAP2	up
exon:ENST00000589691:1_exon:ENST00000589691:2_exon:ENST00000589691:3_exon:ENST00000589691:4_exon:ENST00000589691:5_exon:ENST00000589691:6_exon:ENST00000589691:7_exon:ENST00000589691:8_exon:ENST00000589691:9_exon:ENST00000589691:10_exon:ENST00000589691:11_exon:ENST00000589691:12_exon:ENST00000589691:13_exon:ENST00000589691:14_exon:ENST00000589691:15	0.27	115.9	6.85674	0.28	427.43	8.73954	0.21	5.4	2.43296	0.31	9.45364e+06	23.1724	ENSG00000167895	TMC8	up
exon:ENST00000380221:1_exon:ENST00000380221:2_exon:ENST00000380221:3_exon:ENST00000380221:4_exon:ENST00000380221:5_exon:ENST00000380221:6_exon:ENST00000380221:7	0.27	1000000000000	39.8631	0.27	1000000000000	39.8631	0.29	1000000000000	39.8631	0.28	1000000000000	39.8631	ENSG00000160218	TRAPPC10	up
exon:ENST00000600344:1_exon:ENST00000600344:2	0.27	26.53	4.72955	0.27	73.99	6.20926	0.32	234.72	7.8748	0.19	6.83	2.77189	ENSG00000213762	ZNF134	up
exon:ENST00000300850:1_exon:ENST00000300850:2_exon:ENST00000300850:3	0.27	468.97	8.87335	0.26	148.27	7.21208	0.22	23.7	4.56682	0.18	7.01	2.80941	ENSG00000167395	ZNF646	up
exon:ENST00000377526:12_exon:ENST00000377526:11_exon:ENST00000377526:10_exon:ENST00000377526:9_exon:ENST00000377526:8_exon:ENST00000377526:7_exon:ENST00000377526:6_exon:ENST00000377526:5_exon:ENST00000377526:4_exon:ENST00000377526:3_exon:ENST00000377526:2_exon:ENST00000377526:1	0.26	1000000000000	39.8631	0.26	1000000000000	39.8631	0.2	1000000000000	39.8631	0.34	1000000000000	39.8631	ENSG00000115307	AUP1	up
exon:ENST00000262320:11_exon:ENST00000262320:10_exon:ENST00000262320:9_exon:ENST00000262320:8_exon:ENST00000262320:7_exon:ENST00000262320:6_exon:ENST00000262320:5_exon:ENST00000262320:4_exon:ENST00000262320:3_exon:ENST00000262320:2_exon:ENST00000262320:1	0.26	126.05	6.97785	0.3	64946	15.987	0.22	20.35	4.34696	0.22	26.48	4.72683	ENSG00000103126	AXIN1	up
exon:ENST00000533246:2_exon:ENST00000533246:1	0.26	175.32	7.45385	0.27	25.32	4.66221	0.23	9.81	3.29425	0.18	5.63	2.49313	ENSG00000176697	BDNF	up
exon:ENST00000584868:2_exon:ENST00000584868:1	0.26	57.31	5.84071	0.26	33.62	5.07125	0.06	0.2	-2.32193	0.12	19.89	4.31397	ENSG00000160392	C19orf47	up
exon:ENST00000468084:1_exon:ENST00000468084:2_exon:ENST00000468084:3	0.26	4099234024	31.9327	0.26	6771671158	32.6569	0.19	217.11	7.76228	0.19	4248.67	12.0528	ENSG00000197982	C1orf122	up
exon:ENST00000508836:2_exon:ENST00000508836:1	0.26	47.21	5.56102	0.26	1007.17	9.97609	0.17	3.88	1.95606	0.23	762.39	9.57439	ENSG00000205208	C4orf46	up
exon:ENST00000395964:3_exon:ENST00000395964:2_exon:ENST00000395964:1	0.26	3.2574e+06	21.6353	0.27	75645862050	36.1385	0.22	1675090394	30.6416	0.18	1.58685e+06	20.5977	ENSG00000075275	CELSR1	up
exon:ENST00000439155:1_exon:ENST00000439155:2_exon:ENST00000439155:3_exon:ENST00000439155:4_exon:ENST00000439155:5_exon:ENST00000439155:6_exon:ENST00000439155:7_exon:ENST00000439155:8_exon:ENST00000439155:9_exon:ENST00000439155:10	0.26	1000000000000	39.8631	0.24	7136.68	12.801	0.3	1000000000000	39.8631	0.29	1000000000000	39.8631	ENSG00000000971	CFH	up
exon:ENST00000225964:51_exon:ENST00000225964:50_exon:ENST00000225964:49_exon:ENST00000225964:48_exon:ENST00000225964:47_exon:ENST00000225964:46_exon:ENST00000225964:45_exon:ENST00000225964:44_exon:ENST00000225964:43_exon:ENST00000225964:42_exon:ENST00000225964:41_exon:ENST00000225964:40_exon:ENST00000225964:39_exon:ENST00000225964:38_exon:ENST00000225964:37_exon:ENST00000225964:36_exon:ENST000002…	0.26	424.51	8.72965	0.28	1344.11	10.3924	0.17	1.45	0.536053	0.26	52.72	5.72028	ENSG00000108821	COL1A1	up
exon:ENST00000508487:4_exon:ENST00000508487:3_exon:ENST00000508487:2_exon:ENST00000508487:1	0.26	668.04	9.38379	0.26	962.26	9.91028	0.22	18.98	4.24641	0.14	2.07	1.04963	ENSG00000081041	CXCL2	up
exon:ENST00000382264:1_exon:ENST00000382264:2_exon:ENST00000382264:3_exon:ENST00000382264:4_exon:ENST00000382264:5_exon:ENST00000382264:6_exon:ENST00000382264:7_exon:ENST00000382264:8_exon:ENST00000382264:9	0.26	23.42	4.54967	0.24	9.4	3.23266	0.32	126.15	6.979	0.3	2620.04	11.3554	ENSG00000159110	IFNAR2	up
exon:ENST00000483201:1_exon:ENST00000483201:2	0.26	395	8.62571	0.28	2365.42	11.2079	0.32	1000000000000	39.8631	0.14	1.42	0.505891	ENSG00000114648	KLHL18	up
exon:ENST00000234725:17_exon:ENST00000234725:16_exon:ENST00000234725:15_exon:ENST00000234725:14_exon:ENST00000234725:13_exon:ENST00000234725:12_exon:ENST00000234725:11_exon:ENST00000234725:10_exon:ENST00000234725:9_exon:ENST00000234725:8_exon:ENST00000234725:7_exon:ENST00000234725:6_exon:ENST00000234725:5_exon:ENST00000234725:4_exon:ENST00000234725:3_exon:ENST00000234725:2_exon:ENST00000234725:1	0.26	1000000000000	39.8631	0.26	1000000000000	39.8631	0.29	1000000000000	39.8631	0.29	1000000000000	39.8631	ENSG00000058804	NDC1	up
exon:ENST00000471702:45_exon:ENST00000471702:44_exon:ENST00000471702:43_exon:ENST00000471702:42_exon:ENST00000471702:41_exon:ENST00000471702:40_exon:ENST00000471702:39_exon:ENST00000471702:38_exon:ENST00000471702:37_exon:ENST00000471702:36_exon:ENST00000471702:35_exon:ENST00000471702:34_exon:ENST00000471702:33_exon:ENST00000471702:32_exon:ENST00000471702:31_exon:ENST00000471702:30_exon:ENST000004…	0.26	54.02	5.75542	0.25	18	4.16993	0.03	0.22	-2.18442	0.17	2.23	1.15704	ENSG00000113971	NPHP3	up
exon:ENST00000540704:1_exon:ENST00000540704:2_exon:ENST00000540704:3_exon:ENST00000540704:4	0.26	1000000000000	39.8631	0.26	1000000000000	39.8631	0.26	1000000000000	39.8631	0.33	1000000000000	39.8631	ENSG00000243716	NPIPB5	up
exon:ENST00000511482:1_exon:ENST00000511482:2_exon:ENST00000511482:3_exon:ENST00000511482:4	0.26	1000000000000	39.8631	0.25	1000000000000	39.8631	0.25	1000000000000	39.8631	0.23	1000000000000	39.8631	ENSG00000249915	PDCD6	up
exon:ENST00000401576:1_exon:ENST00000401576:2_exon:ENST00000401576:3	0.26	3421.57	11.7404	0.26	891.85	9.80066	0.15	1.22	0.286881	0.2	5.13	2.35896	ENSG00000162928	PEX13	up
exon:ENST00000506558:1_exon:ENST00000506558:2_exon:ENST00000506558:3_exon:ENST00000506558:4_exon:ENST00000506558:5_exon:ENST00000506558:6_exon:ENST00000506558:7	0.26	195.13	7.60829	0.26	171.74	7.42408	0.18	1.96	0.970854	0.07	0.29	-1.78588	ENSG00000229018	PMS2P7	up
exon:ENST00000455566:1_exon:ENST00000455566:2_exon:ENST00000455566:3_exon:ENST00000455566:4_exon:ENST00000455566:5_exon:ENST00000455566:6_exon:ENST00000455566:7	0.26	1000000000000	39.8631	0.27	1000000000000	39.8631	0.24	1000000000000	39.8631	0.2	1000000000000	39.8631	ENSG00000175470	PPP2R2D	up
exon:ENST00000596216:1_exon:ENST00000596216:2_exon:ENST00000596216:3_exon:ENST00000596216:4_exon:ENST00000596216:5_exon:ENST00000596216:6	0.26	19771.1	14.2711	0.21	30.92	4.95047	0.27	2.57059e+08	27.9375	0.33	1000000000000	39.8631	ENSG00000171570	RAB4B-EGLN2	up
exon:ENST00000531969:3_exon:ENST00000531969:2_exon:ENST00000531969:1	0.26	67.55	6.07788	0.27	1356.74	10.4059	0.35	2.42238e+06	21.208	0.24	14.43	3.851	ENSG00000173914	RBM4B	up
exon:ENST00000462119:7_exon:ENST00000462119:6_exon:ENST00000462119:5_exon:ENST00000462119:4_exon:ENST00000462119:3_exon:ENST00000462119:2_exon:ENST00000462119:1	0.26	1000000000000	39.8631	0.26	2702691714	31.3317	0.23	1.18925e+07	23.5035	0.22	4613.37	12.1716	ENSG00000009413	REV3L	up
exon:ENST00000481739:1_exon:ENST00000481739:2_exon:ENST00000481739:3_exon:ENST00000481739:4_exon:ENST00000481739:5_exon:ENST00000481739:6_exon:ENST00000481739:7_exon:ENST00000481739:8_exon:ENST00000481739:9_exon:ENST00000481739:10	0.26	2149911	21.0358	0.26	138.16	7.1102	0.33	1000000000000	39.8631	0.24	40.19	5.32876	ENSG00000186350	RXRA	up
exon:ENST00000313349:2_exon:ENST00000313349:1	0.26	95.13	6.57183	0.26	4781.16	12.2231	0.05	0.24	-2.05889	0.25	61.87	5.95117	ENSG00000179833	SERTAD2	up
exon:ENST00000371755:1_exon:ENST00000371755:2_exon:ENST00000371755:3_exon:ENST00000371755:4_exon:ENST00000371755:5_exon:ENST00000371755:6_exon:ENST00000371755:7_exon:ENST00000371755:8_exon:ENST00000371755:9_exon:ENST00000371755:10_exon:ENST00000371755:11_exon:ENST00000371755:12_exon:ENST00000371755:13	0.26	1000000000000	39.8631	0.26	1000000000000	39.8631	0.23	1000000000000	39.8631	0.28	1000000000000	39.8631	ENSG00000112759	SLC29A1	up
exon:ENST00000466961:1_exon:ENST00000466961:2_exon:ENST00000466961:3_exon:ENST00000466961:4_exon:ENST00000466961:5	0.26	253.43	7.98544	0.24	58.81	5.87799	0.09	0.43	-1.21759	0.03	0.15	-2.73697	ENSG00000101187	SLCO4A1	up
exon:ENST00000395038:22_exon:ENST00000395038:21_exon:ENST00000395038:20_exon:ENST00000395038:19_exon:ENST00000395038:18_exon:ENST00000395038:17_exon:ENST00000395038:16_exon:ENST00000395038:15_exon:ENST00000395038:14_exon:ENST00000395038:13_exon:ENST00000395038:12_exon:ENST00000395038:11_exon:ENST00000395038:10_exon:ENST00000395038:9_exon:ENST00000395038:8_exon:ENST00000395038:7_exon:ENST000003950…	0.26	121.04	6.91934	0.27	16.8	4.07039	0.08	0.33	-1.59946	0.23	51.17	5.67723	ENSG00000115904	SOS1	up
exon:ENST00000354361:6_exon:ENST00000354361:5_exon:ENST00000354361:4_exon:ENST00000354361:3_exon:ENST00000354361:2_exon:ENST00000354361:1	0.26	1000000000000	39.8631	0.25	1000000000000	39.8631	0.3	1000000000000	39.8631	0.26	1000000000000	39.8631	ENSG00000117614	SYF2	up
exon:ENST00000437505:1_exon:ENST00000437505:2_exon:ENST00000437505:3_exon:ENST00000437505:4_exon:ENST00000437505:5	0.26	1000000000000	39.8631	0.25	1000000000000	39.8631	0.26	1000000000000	39.8631	0.31	1000000000000	39.8631	ENSG00000087077	TRIP6	up
exon:ENST00000481756:6_exon:ENST00000481756:5_exon:ENST00000481756:4_exon:ENST00000481756:3_exon:ENST00000481756:2_exon:ENST00000481756:1	0.26	22.39	4.48478	0.23	11.88	3.57046	0.26	27.33	4.77241	0.16	1.13	0.176323	ENSG00000259024	TVP23C-CDRT4	up
exon:ENST00000519064:5_exon:ENST00000519064:4_exon:ENST00000519064:3_exon:ENST00000519064:2_exon:ENST00000519064:1	0.26	1000000000000	39.8631	0.26	1000000000000	39.8631	0.34	1000000000000	39.8631	0.25	1000000000000	39.8631	ENSG00000145817	YIPF5	up
exon:ENST00000472531:4_exon:ENST00000472531:3_exon:ENST00000472531:2_exon:ENST00000472531:1	0.26	1000000000000	39.8631	0.27	1000000000000	39.8631	0.28	1000000000000	39.8631	0.27	1000000000000	39.8631	ENSG00000196418	ZNF124	up
exon:ENST00000438329:1_exon:ENST00000438329:2_exon:ENST00000438329:3_exon:ENST00000438329:4_exon:ENST00000438329:5_exon:ENST00000438329:6_exon:ENST00000438329:7	0.26	25.73	4.68538	0.27	39.82	5.31542	0.14	0.77	-0.37707	0.23	5.97	2.57773	ENSG00000100101	NOL12	up
exon:ENST00000409829:1_exon:ENST00000409829:2_exon:ENST00000409829:3_exon:ENST00000409829:4_exon:ENST00000409829:5_exon:ENST00000409829:6_exon:ENST00000409829:7_exon:ENST00000409829:8_exon:ENST00000409829:9_exon:ENST00000409829:10_exon:ENST00000409829:11_exon:ENST00000409829:12_exon:ENST00000409829:13	0.25	1000000000000	39.8631	0.24	1000000000000	39.8631	0.27	1000000000000	39.8631	0.33	1000000000000	39.8631	ENSG00000169604	ANTXR1	up
exon:ENST00000366987:1_exon:ENST00000366987:2_exon:ENST00000366987:3_exon:ENST00000366987:4	0.25	91.03	6.50827	0.27	1000000000000	39.8631	0.28	5.97	2.57773	0.29	1000000000000	39.8631	ENSG00000162772	ATF3	up
exon:ENST00000560458:5_exon:ENST00000560458:4_exon:ENST00000560458:3_exon:ENST00000560458:2_exon:ENST00000560458:1	0.25	1285.75	10.3284	0.25	1000000000000	39.8631	0.19	4904.4	12.2599	0.13	2.89	1.53107	ENSG00000140299	BNIP2	up
exon:ENST00000321356:13_exon:ENST00000321356:12_exon:ENST00000321356:11_exon:ENST00000321356:10_exon:ENST00000321356:9_exon:ENST00000321356:8_exon:ENST00000321356:7_exon:ENST00000321356:6_exon:ENST00000321356:5_exon:ENST00000321356:4_exon:ENST00000321356:3_exon:ENST00000321356:2_exon:ENST00000321356:1	0.25	3.79724e+06	21.8565	0.28	3.79215e+07	25.1765	0.1	0.47	-1.08927	0.22	155.11	7.27715	ENSG00000013441	CLK1	up
exon:ENST00000472880:1_exon:ENST00000472880:2	0.25	40.17	5.32805	0.26	211.34	7.72342	0.35	737.6	9.52669	0.4	67607356990	35.9765	ENSG00000092758	COL9A3	up
exon:ENST00000260058:4_exon:ENST00000260058:3_exon:ENST00000260058:2_exon:ENST00000260058:1	0.25	1000000000000	39.8631	0.25	1000000000000	39.8631	0.13	4.13	2.04614	0.22	1000000000000	39.8631	ENSG00000137504	CREBZF	up
exon:ENST00000540383:7_exon:ENST00000540383:6_exon:ENST00000540383:5_exon:ENST00000540383:4_exon:ENST00000540383:3_exon:ENST00000540383:2_exon:ENST00000540383:1	0.25	1000000000000	39.8631	0.24	1000000000000	39.8631	0.16	65.58	6.03518	0.17	45.17	5.49729	ENSG00000215908	CROCCP2	up
exon:ENST00000490926:1_exon:ENST00000490926:2	0.25	1000000000000	39.8631	0.24	1000000000000	39.8631	0.15	481.25	8.91064	0.08	0.55	-0.862496	ENSG00000114395	CYB561D2	up
exon:ENST00000336034:5_exon:ENST00000336034:4_exon:ENST00000336034:3_exon:ENST00000336034:2_exon:ENST00000336034:1	0.25	41071198115	35.2574	0.28	734000000000	39.4165	0.26	1000000000000	39.8631	0.16	156.93	7.29398	ENSG00000160570	DEDD2	up
exon:ENST00000411491:21_exon:ENST00000411491:20_exon:ENST00000411491:19_exon:ENST00000411491:18_exon:ENST00000411491:17_exon:ENST00000411491:16_exon:ENST00000411491:15_exon:ENST00000411491:14_exon:ENST00000411491:13_exon:ENST00000411491:12_exon:ENST00000411491:11_exon:ENST00000411491:10_exon:ENST00000411491:9_exon:ENST00000411491:8_exon:ENST00000411491:7_exon:ENST00000411491:6_exon:ENST0000041149…	0.25	308.89	8.27095	0.25	28.17	4.81609	0.3	147.84	7.20789	0.26	380.16	8.57046	ENSG00000170629	DPY19L2P2	up
exon:ENST00000434353:1_exon:ENST00000434353:2_exon:ENST00000434353:3_exon:ENST00000434353:4_exon:ENST00000434353:5_exon:ENST00000434353:6	0.25	3505.12	11.7752	0.27	1.00994e+07	23.2678	0.15	3.35	1.74416	0.22	34.74	5.11853	ENSG00000197620	EOLA1	up
exon:ENST00000536224:6_exon:ENST00000536224:5_exon:ENST00000536224:4_exon:ENST00000536224:3_exon:ENST00000536224:2_exon:ENST00000536224:1	0.25	59.9	5.90448	0.25	784241	19.5809	0.29	1000000000000	39.8631	0.17	7.74	2.95233	ENSG00000131979	GCH1	up
exon:ENST00000205061:27_exon:ENST00000205061:26_exon:ENST00000205061:25_exon:ENST00000205061:24_exon:ENST00000205061:23_exon:ENST00000205061:22_exon:ENST00000205061:21_exon:ENST00000205061:20_exon:ENST00000205061:19_exon:ENST00000205061:18_exon:ENST00000205061:17_exon:ENST00000205061:16_exon:ENST00000205061:15_exon:ENST00000205061:14_exon:ENST00000205061:13_exon:ENST00000205061:12_exon:ENST000002…	0.25	422457	18.6884	0.27	6.7	2.74416	0.24	5.02	2.32769	0.16	14.09	3.8166	ENSG00000090863	GLG1	up
exon:ENST00000338591:1_exon:ENST00000338591:2_exon:ENST00000338591:3_exon:ENST00000338591:4_exon:ENST00000338591:5_exon:ENST00000338591:6_exon:ENST00000338591:7_exon:ENST00000338591:8_exon:ENST00000338591:9_exon:ENST00000338591:10_exon:ENST00000338591:11_exon:ENST00000338591:12	0.25	1000000000000	39.8631	0.26	1000000000000	39.8631	0.22	385483429	28.5221	0.32	1000000000000	39.8631	ENSG00000187961	KLHL17	up
exon:ENST00000535186:1_exon:ENST00000535186:2_exon:ENST00000535186:3	0.25	130000000000	36.9221	0.24	1.51907e+08	27.1786	0.19	44688.9	15.4476	0.11	1.81	0.85599	ENSG00000184445	KNTC1	up
exon:ENST00000609375:3_exon:ENST00000609375:2_exon:ENST00000609375:1	0.25	1.41112e+07	23.7503	0.26	4.70179e+06	22.1648	0.24	40321.6	15.2993	0.31	3.45415e+07	25.0418	ENSG00000125863	MKKS	up
exon:ENST00000346833:1_exon:ENST00000346833:2_exon:ENST00000346833:3_exon:ENST00000346833:4_exon:ENST00000346833:5_exon:ENST00000346833:6_exon:ENST00000346833:7	0.25	1000000000000	39.8631	0.23	1000000000000	39.8631	0.16	313.64	8.29297	0.23	1000000000000	39.8631	ENSG00000108788	MLX	up
exon:ENST00000418833:1_exon:ENST00000418833:2	0.25	71.85	6.16692	0.26	107.86	6.75302	0.21	11.95	3.57894	0.17	16.99	4.08661	ENSG00000224870	MRPL20-AS1	up
exon:ENST00000510170:2_exon:ENST00000510170:1	0.25	4.41753e+06	22.0748	0.23	475.32	8.89276	0.18	1.99134e+07	24.2472	0.1	224.89	7.81308	ENSG00000113580	NR3C1	up
exon:ENST00000442628:18_exon:ENST00000442628:17_exon:ENST00000442628:16_exon:ENST00000442628:15_exon:ENST00000442628:14_exon:ENST00000442628:13_exon:ENST00000442628:12_exon:ENST00000442628:11_exon:ENST00000442628:10_exon:ENST00000442628:9_exon:ENST00000442628:8_exon:ENST00000442628:7_exon:ENST00000442628:6_exon:ENST00000442628:5_exon:ENST00000442628:4_exon:ENST00000442628:3_exon:ENST00000442628:2…	0.25	4.88246e+08	28.863	0.25	5.71857e+06	22.4472	0.17	5.3	2.40599	0.24	1105365787	30.0419	ENSG00000185189	NRBP2	up
exon:ENST00000467848:1_exon:ENST00000467848:2_exon:ENST00000467848:3_exon:ENST00000467848:4	0.25	22.09	4.46532	0.24	104.2	6.70321	0.3	60.02	5.90737	0.21	316.74	8.30716	ENSG00000130714	POMT1	up
exon:ENST00000413464:1_exon:ENST00000413464:2_exon:ENST00000413464:3_exon:ENST00000413464:4_exon:ENST00000413464:5_exon:ENST00000413464:6_exon:ENST00000413464:7_exon:ENST00000413464:8_exon:ENST00000413464:9_exon:ENST00000413464:10_exon:ENST00000413464:11_exon:ENST00000413464:12	0.25	3.87699e+07	25.2084	0.25	2240.04	11.1293	0.14	3.42	1.774	0.18	81.62	6.35085	ENSG00000148840	PPRC1	up
exon:ENST00000561465:4_exon:ENST00000561465:3_exon:ENST00000561465:2_exon:ENST00000561465:1	0.25	491.35	8.94061	0.25	43401.2	15.4054	0.15	5.12	2.35614	0.22	43.33	5.43729	ENSG00000166450	PRTG	up
exon:ENST00000570487:1_exon:ENST00000570487:2_exon:ENST00000570487:3	0.25	55713.4	15.7657	0.23	28366.6	14.7919	0.26	1125226744	30.0676	0.25	1.43004e+07	23.7696	ENSG00000029725	RABEP1	up
exon:ENST00000519985:3_exon:ENST00000519985:2_exon:ENST00000519985:1	0.25	1000000000000	39.8631	0.25	1000000000000	39.8631	0.27	1000000000000	39.8631	0.28	1000000000000	39.8631	ENSG00000145860	RNF145	up
exon:ENST00000476188:1_exon:ENST00000476188:2_exon:ENST00000476188:3	0.25	976.11	9.9309	0.24	834682	19.6709	0.07	0.26	-1.94342	0.05	0.23	-2.12029	ENSG00000136603	SKIL	up
exon:ENST00000432465:1_exon:ENST00000432465:2_exon:ENST00000432465:3_exon:ENST00000432465:4_exon:ENST00000432465:5	0.25	44248759536	35.3649	0.22	23209.9	14.5025	0.24	41015084764	35.2554	0.14	47.63	5.5738	ENSG00000040487	SLC66A1	up
exon:ENST00000497216:1_exon:ENST00000497216:2	0.25	1000000000000	39.8631	0.25	1000000000000	39.8631	0.24	1000000000000	39.8631	0.2	1000000000000	39.8631	ENSG00000197694	SPTAN1	up
exon:ENST00000405938:16_exon:ENST00000405938:15_exon:ENST00000405938:14_exon:ENST00000405938:13_exon:ENST00000405938:12_exon:ENST00000405938:11_exon:ENST00000405938:10_exon:ENST00000405938:9_exon:ENST00000405938:8_exon:ENST00000405938:7_exon:ENST00000405938:6_exon:ENST00000405938:5_exon:ENST00000405938:4_exon:ENST00000405938:3_exon:ENST00000405938:2_exon:ENST00000405938:1	0.25	1000000000000	39.8631	0.25	1000000000000	39.8631	0.24	1000000000000	39.8631	0.26	1000000000000	39.8631	ENSG00000100109	TFIP11	up
exon:ENST00000369461:7_exon:ENST00000369461:6_exon:ENST00000369461:5_exon:ENST00000369461:4_exon:ENST00000369461:3_exon:ENST00000369461:2_exon:ENST00000369461:1	0.25	27.02	4.75596	0.24	10.06	3.33056	0.14	0.82	-0.286304	0.01	0.13	-2.94342	ENSG00000134253	TRIM45	up
exon:ENST00000498545:1_exon:ENST00000498545:2_exon:ENST00000498545:3	0.25	1000000000000	39.8631	0.25	1000000000000	39.8631	0.25	1000000000000	39.8631	0.27	1000000000000	39.8631	ENSG00000211460	TSN	up
exon:ENST00000555775:1_exon:ENST00000555775:2_exon:ENST00000555775:3_exon:ENST00000555775:4_exon:ENST00000555775:5_exon:ENST00000555775:6	0.25	21.24	4.40871	0.27	3250.67	11.6665	0.1	0.41	-1.2863	0.16	1.33	0.411426	ENSG00000176473	WDR25	up
exon:ENST00000324048:1_exon:ENST00000324048:2_exon:ENST00000324048:3_exon:ENST00000324048:4_exon:ENST00000324048:5_exon:ENST00000324048:6_exon:ENST00000324048:7_exon:ENST00000324048:8_exon:ENST00000324048:9_exon:ENST00000324048:10	0.25	1000000000000	39.8631	0.26	1000000000000	39.8631	0.24	1.01121e+07	23.2696	0.16	94.7	6.56529	ENSG00000143373	ZNF687	up
exon:ENST00000606173:4_exon:ENST00000606173:3_exon:ENST00000606173:2_exon:ENST00000606173:1	0.25	1000000000000	39.8631	0.24	1000000000000	39.8631	0.2	20380.8	14.3149	0.26	1000000000000	39.8631	ENSG00000227671	ZNF731P	up
exon:ENST00000535453:1_exon:ENST00000535453:2_exon:ENST00000535453:3_exon:ENST00000535453:4_exon:ENST00000535453:5_exon:ENST00000535453:6_exon:ENST00000535453:7_exon:ENST00000535453:8_exon:ENST00000535453:9_exon:ENST00000535453:10_exon:ENST00000535453:11_exon:ENST00000535453:12_exon:ENST00000535453:13_exon:ENST00000535453:14	0.24	1000000000000	39.8631	0.25	1000000000000	39.8631	0.24	26840	14.7121	0.18	10.64	3.41143	ENSG00000115266	APC2	up
exon:ENST00000610136:7_exon:ENST00000610136:6_exon:ENST00000610136:5_exon:ENST00000610136:4_exon:ENST00000610136:3_exon:ENST00000610136:2_exon:ENST00000610136:1	0.24	1000000000000	39.8631	0.24	1000000000000	39.8631	0.25	1000000000000	39.8631	0.25	1000000000000	39.8631	ENSG00000101246	ARFRP1	up
exon:ENST00000557613:3_exon:ENST00000557613:2_exon:ENST00000557613:1	0.24	86.86	6.44062	0.22	18.45	4.20555	0.21	2.89	1.53107	0.13	0.69	-0.535332	ENSG00000100628	ASB2	up
exon:ENST00000451771:4_exon:ENST00000451771:3_exon:ENST00000451771:2_exon:ENST00000451771:1	0.24	1.18619e+07	23.4998	0.22	166.58	7.38007	0.19	16.87	4.07639	0.27	1000000000000	39.8631	ENSG00000070669	ASNS	up
exon:ENST00000421922:1_exon:ENST00000421922:2_exon:ENST00000421922:3_exon:ENST00000421922:4_exon:ENST00000421922:5	0.24	70299712832	36.0328	0.24	7756940791	32.8528	0.16	24.69	4.62585	0.17	2.48233e+06	21.2433	ENSG00000160050	CCDC28B	up
exon:ENST00000436346:33_exon:ENST00000436346:32_exon:ENST00000436346:31_exon:ENST00000436346:30_exon:ENST00000436346:29_exon:ENST00000436346:28_exon:ENST00000436346:27_exon:ENST00000436346:26_exon:ENST00000436346:25_exon:ENST00000436346:24_exon:ENST00000436346:23_exon:ENST00000436346:22_exon:ENST00000436346:21_exon:ENST00000436346:20_exon:ENST00000436346:19_exon:ENST00000436346:18_exon:ENST000004…	0.24	32.86	5.03826	0.24	35.85	5.1639	0.22	56163	15.7773	0.4	5.96079e+07	25.829	ENSG00000115355	CCDC88A	up
exon:ENST00000544363:1_exon:ENST00000544363:2_exon:ENST00000544363:3_exon:ENST00000544363:4_exon:ENST00000544363:5_exon:ENST00000544363:6_exon:ENST00000544363:7_exon:ENST00000544363:8	0.24	1000000000000	39.8631	0.23	5419.73	12.404	0.25	134306	17.0352	0.21	10.49	3.39094	ENSG00000136280	CCM2	up
exon:ENST00000392061:1_exon:ENST00000392061:2_exon:ENST00000392061:3_exon:ENST00000392061:4_exon:ENST00000392061:5	0.24	92.67	6.53403	0.22	56.57	5.82197	0.18	16.7	4.06178	0.25	17083.7	14.0603	ENSG00000218739	CEBPZOS	up
exon:ENST00000264638:1_exon:ENST00000264638:2_exon:ENST00000264638:3_exon:ENST00000264638:4_exon:ENST00000264638:5_exon:ENST00000264638:6_exon:ENST00000264638:7_exon:ENST00000264638:8_exon:ENST00000264638:9_exon:ENST00000264638:10_exon:ENST00000264638:11_exon:ENST00000264638:12_exon:ENST00000264638:13_exon:ENST00000264638:14_exon:ENST00000264638:15_exon:ENST00000264638:16_exon:ENST00000264638:17_…	0.24	30.79	4.94439	0.25	20.24	4.33914	0.11	0.5	-1	0.21	6.48	2.69599	ENSG00000108797	CNTNAP1	up
exon:ENST00000440963:1_exon:ENST00000440963:2_exon:ENST00000440963:3	0.24	1000000000000	39.8631	0.24	1000000000000	39.8631	0.21	1000000000000	39.8631	0.23	1000000000000	39.8631	ENSG00000256053	COA8	up
exon:ENST00000391839:1_exon:ENST00000391839:2_exon:ENST00000391839:3	0.24	1000000000000	39.8631	0.25	1000000000000	39.8631	0.24	1000000000000	39.8631	0.24	1000000000000	39.8631	ENSG00000203667	COX20	up
exon:ENST00000450548:1_exon:ENST00000450548:2_exon:ENST00000450548:3_exon:ENST00000450548:4_exon:ENST00000450548:5	0.24	1000000000000	39.8631	0.24	1000000000000	39.8631	0.24	1000000000000	39.8631	0.13	17.79	4.15299	ENSG00000143164	DCAF6	up
exon:ENST00000582103:1_exon:ENST00000582103:2_exon:ENST00000582103:3_exon:ENST00000582103:4_exon:ENST00000582103:5_exon:ENST00000582103:6_exon:ENST00000582103:7_exon:ENST00000582103:8	0.24	1000000000000	39.8631	0.26	1000000000000	39.8631	0.27	1000000000000	39.8631	0.4	1000000000000	39.8631	ENSG00000136485	DCAF7	up
exon:ENST00000514606:4_exon:ENST00000514606:3_exon:ENST00000514606:2_exon:ENST00000514606:1	0.24	1000000000000	39.8631	0.25	1000000000000	39.8631	0.24	1000000000000	39.8631	0.29	1000000000000	39.8631	ENSG00000109381	ELF2	up
exon:ENST00000356683:1_exon:ENST00000356683:2_exon:ENST00000356683:3_exon:ENST00000356683:4_exon:ENST00000356683:5_exon:ENST00000356683:6_exon:ENST00000356683:7	0.24	2050773115	30.9335	0.21	226.9	7.82591	0.1	0.34	-1.55639	0.08	0.94	-0.0892673	ENSG00000170291	ELP5	up
exon:ENST00000477982:3_exon:ENST00000477982:2_exon:ENST00000477982:1	0.24	2.46646e+07	24.5559	0.25	4.98615e+08	28.8934	0.24	2393927593	31.1567	0.4	1000000000000	39.8631	ENSG00000005812	FBXL3	up
exon:ENST00000535307:1_exon:ENST00000535307:2	0.24	1000000000000	39.8631	0.23	1000000000000	39.8631	0.24	1000000000000	39.8631	0.27	1000000000000	39.8631	ENSG00000168496	FEN1	up
exon:ENST00000554746:1_exon:ENST00000554746:2	0.24	825.12	9.68846	0.25	254.32	7.9905	0.29	1.14447e+07	23.4482	0.29	189.62	7.56697	ENSG00000185070	FLRT2	up
exon:ENST00000511848:13_exon:ENST00000511848:12_exon:ENST00000511848:11_exon:ENST00000511848:10_exon:ENST00000511848:9_exon:ENST00000511848:8_exon:ENST00000511848:7_exon:ENST00000511848:6_exon:ENST00000511848:5_exon:ENST00000511848:4_exon:ENST00000511848:3_exon:ENST00000511848:2_exon:ENST00000511848:1	0.24	6.55024e+06	22.6431	0.24	4.53389e+07	25.4342	0.23	418708	18.6756	0.22	6.6584e+08	29.3106	ENSG00000217128	FNIP1	up
exon:ENST00000448083:2_exon:ENST00000448083:1	0.24	1000000000000	39.8631	0.24	1000000000000	39.8631	0.24	1000000000000	39.8631	0.27	1000000000000	39.8631	ENSG00000175592	FOSL1	up
exon:ENST00000545753:1_exon:ENST00000545753:2_exon:ENST00000545753:3_exon:ENST00000545753:4	0.24	19933599833	34.2145	0.25	1000000000000	39.8631	0.17	753.48	9.55743	0.22	1000000000000	39.8631	ENSG00000075426	FOSL2	up
exon:ENST00000602812:7_exon:ENST00000602812:6_exon:ENST00000602812:5_exon:ENST00000602812:4_exon:ENST00000602812:3_exon:ENST00000602812:2_exon:ENST00000602812:1	0.24	32.54	5.02414	0.26	21.89	4.4522	0.13	1.18	0.238787	0.08	0.43	-1.21759	ENSG00000230590	FTX	up
exon:ENST00000355761:13_exon:ENST00000355761:12_exon:ENST00000355761:11_exon:ENST00000355761:10_exon:ENST00000355761:9_exon:ENST00000355761:8_exon:ENST00000355761:7_exon:ENST00000355761:6_exon:ENST00000355761:5_exon:ENST00000355761:4_exon:ENST00000355761:3_exon:ENST00000355761:2_exon:ENST00000355761:1	0.24	1000000000000	39.8631	0.24	1000000000000	39.8631	0.24	1000000000000	39.8631	0.2	1000000000000	39.8631	ENSG00000183087	GAS6	up
exon:ENST00000486462:4_exon:ENST00000486462:3_exon:ENST00000486462:2_exon:ENST00000486462:1	0.24	1000000000000	39.8631	0.24	1000000000000	39.8631	0.22	1000000000000	39.8631	0.24	1000000000000	39.8631	ENSG00000069998	HDHD5	up
exon:ENST00000370551:1_exon:ENST00000370551:2_exon:ENST00000370551:3_exon:ENST00000370551:4_exon:ENST00000370551:5	0.24	14779.9	13.8513	0.25	3597.85	11.8129	0.24	1583.6	10.629	0.2	25.24	4.65764	ENSG00000153936	HS2ST1	up
exon:ENST00000420381:1_exon:ENST00000420381:2_exon:ENST00000420381:3_exon:ENST00000420381:4_exon:ENST00000420381:5	0.24	1000000000000	39.8631	0.24	1000000000000	39.8631	0.27	1000000000000	39.8631	0.25	1.24375e+07	23.5682	ENSG00000232656	IDI2-AS1	up
exon:ENST00000458109:9_exon:ENST00000458109:8_exon:ENST00000458109:7_exon:ENST00000458109:6_exon:ENST00000458109:5_exon:ENST00000458109:4_exon:ENST00000458109:3_exon:ENST00000458109:2_exon:ENST00000458109:1	0.24	9872.07	13.2691	0.23	95.88	6.58316	0.12	1.24	0.31034	0.19	1772.05	10.7912	ENSG00000204084	INPP5B	up
exon:ENST00000504610:1_exon:ENST00000504610:2_exon:ENST00000504610:3_exon:ENST00000504610:4	0.24	2.44191e+08	27.8634	0.24	3.6616e+07	25.126	0.22	1604.55	10.648	0.29	17917.6	14.1291	ENSG00000250303	LINC02762	up
exon:ENST00000522939:1_exon:ENST00000522939:2	0.24	72.79	6.18567	0.24	2.61	1.38405	0.12	0.59	-0.761213	0.06	0.32	-1.64386	ENSG00000253320	MAILR	up
exon:ENST00000359527:8_exon:ENST00000359527:7_exon:ENST00000359527:6_exon:ENST00000359527:5_exon:ENST00000359527:4_exon:ENST00000359527:3_exon:ENST00000359527:2_exon:ENST00000359527:1	0.24	93.67	6.54952	0.23	349.72	8.45006	0.22	1284.17	10.3266	0.3	1026.12	10.003	ENSG00000151332	MBIP	up
exon:ENST00000507420:1_exon:ENST00000507420:2_exon:ENST00000507420:3	0.24	1000000000000	39.8631	0.23	1000000000000	39.8631	0.17	1000000000000	39.8631	0.21	1000000000000	39.8631	ENSG00000179010	MRFAP1	up
exon:ENST00000367055:6_exon:ENST00000367055:5_exon:ENST00000367055:4_exon:ENST00000367055:3_exon:ENST00000367055:2_exon:ENST00000367055:1	0.24	1000000000000	39.8631	0.21	2865.11	11.4844	0.21	1000000000000	39.8631	0.21	1000000000000	39.8631	ENSG00000112096	SOD2	up
exon:ENST00000358552:1_exon:ENST00000358552:2_exon:ENST00000358552:3_exon:ENST00000358552:4_exon:ENST00000358552:5_exon:ENST00000358552:6_exon:ENST00000358552:7_exon:ENST00000358552:8_exon:ENST00000358552:9	0.24	1000000000000	39.8631	0.24	908907	19.7938	0.25	1264909852	30.2364	0.27	1000000000000	39.8631	ENSG00000008441	NFIX	up
exon:ENST00000374584:3_exon:ENST00000374584:2_exon:ENST00000374584:1	0.24	697000000000	39.3416	0.23	5.99727e+06	22.5159	0.24	1000000000000	39.8631	0.26	1000000000000	39.8631	ENSG00000181191	PJA1	up
exon:ENST00000578687:4_exon:ENST00000578687:3_exon:ENST00000578687:2_exon:ENST00000578687:1	0.24	3527.29	11.7843	0.2	528361	19.0112	0.19	83.15	6.37764	0.02	0.08	-3.64386	ENSG00000256525	POLG2	up
exon:ENST00000376048:1_exon:ENST00000376048:2_exon:ENST00000376048:3_exon:ENST00000376048:4_exon:ENST00000376048:5_exon:ENST00000376048:6_exon:ENST00000376048:7_exon:ENST00000376048:8	0.24	1000000000000	39.8631	0.24	1000000000000	39.8631	0.15	1.07713e+07	23.3607	0.16	745000000000	39.4391	ENSG00000116731	PRDM2	up
exon:ENST00000579915:2_exon:ENST00000579915:1	0.24	1000000000000	39.8631	0.22	1000000000000	39.8631	0.19	1000000000000	39.8631	0.23	1000000000000	39.8631	ENSG00000141378	PTRH2	up
exon:ENST00000394081:1_exon:ENST00000394081:2_exon:ENST00000394081:3_exon:ENST00000394081:4_exon:ENST00000394081:5_exon:ENST00000394081:6_exon:ENST00000394081:7_exon:ENST00000394081:8	0.24	1099492201	30.0342	0.25	1000000000000	39.8631	0.11	3.15	1.65535	0.23	80705.6	16.3004	ENSG00000131759	RARA	up
exon:ENST00000533412:5_exon:ENST00000533412:4_exon:ENST00000533412:3_exon:ENST00000533412:2_exon:ENST00000533412:1	0.24	89.76	6.488	0.23	81.24	6.34412	0.05	0.23	-2.12029	0.21	8.44	3.07724	ENSG00000110315	RNF141	up
exon:ENST00000554834:3_exon:ENST00000554834:2_exon:ENST00000554834:1	0.24	1000000000000	39.8631	0.25	1000000000000	39.8631	0.07	0.39	-1.35845	0.1	1.33	0.411426	ENSG00000198208	RPS6KL1	up
exon:ENST00000434667:19_exon:ENST00000434667:18_exon:ENST00000434667:17_exon:ENST00000434667:16_exon:ENST00000434667:15_exon:ENST00000434667:14_exon:ENST00000434667:13_exon:ENST00000434667:12_exon:ENST00000434667:11_exon:ENST00000434667:10_exon:ENST00000434667:9_exon:ENST00000434667:8_exon:ENST00000434667:7_exon:ENST00000434667:6_exon:ENST00000434667:5_exon:ENST00000434667:4_exon:ENST00000434667:…	0.24	59.62	5.89772	0.24	109941	16.7464	0.13	0.81	-0.304006	0.16	5.46	2.4489	ENSG00000156304	SCAF4	up
exon:ENST00000368850:1_exon:ENST00000368850:2_exon:ENST00000368850:3_exon:ENST00000368850:4_exon:ENST00000368850:5	0.24	305.25	8.25385	0.23	1216.56	10.2486	0.07	0.35	-1.51457	0.15	4.65	2.21723	ENSG00000112394	SLC16A10	up
exon:ENST00000483386:1_exon:ENST00000483386:2_exon:ENST00000483386:3	0.24	313.24	8.29112	0.23	62.83	5.97338	0.19	8.92	3.15704	0.13	0.99	-0.0144996	ENSG00000176273	SLC35G1	up
exon:ENST00000301335:14_exon:ENST00000301335:13_exon:ENST00000301335:12_exon:ENST00000301335:11_exon:ENST00000301335:10_exon:ENST00000301335:9_exon:ENST00000301335:8_exon:ENST00000301335:7_exon:ENST00000301335:6_exon:ENST00000301335:5_exon:ENST00000301335:4_exon:ENST00000301335:3_exon:ENST00000301335:2_exon:ENST00000301335:1	0.24	92363.9	16.495	0.24	43609.7	15.4124	0.23	78067.1	16.2524	0.19	5.83884e+06	22.4772	ENSG00000167703	SLC43A2	up
exon:ENST00000420114:24_exon:ENST00000420114:23_exon:ENST00000420114:22_exon:ENST00000420114:21_exon:ENST00000420114:20_exon:ENST00000420114:19_exon:ENST00000420114:18_exon:ENST00000420114:17_exon:ENST00000420114:16_exon:ENST00000420114:15_exon:ENST00000420114:14_exon:ENST00000420114:13_exon:ENST00000420114:12_exon:ENST00000420114:11_exon:ENST00000420114:10_exon:ENST00000420114:9_exon:ENST0000042…	0.24	1000000000000	39.8631	0.24	1000000000000	39.8631	0.22	1000000000000	39.8631	0.22	1000000000000	39.8631	ENSG00000183604	SMG1P5	up
exon:ENST00000339123:1_exon:ENST00000339123:2_exon:ENST00000339123:3_exon:ENST00000339123:4_exon:ENST00000339123:5_exon:ENST00000339123:6_exon:ENST00000339123:7_exon:ENST00000339123:8	0.24	131.86	7.04286	0.25	1799.46	10.8133	0.27	4611.75	12.1711	0.29	688167	19.3924	ENSG00000088826	SMOX	up
exon:ENST00000524729:1_exon:ENST00000524729:2	0.24	66.67	6.05897	0.27	2415.79	11.2383	0.25	16.18	4.01614	0.37	47.95	5.58346	ENSG00000172803	SNX32	up
exon:ENST00000538502:20_exon:ENST00000538502:19_exon:ENST00000538502:18_exon:ENST00000538502:17_exon:ENST00000538502:16_exon:ENST00000538502:15_exon:ENST00000538502:14_exon:ENST00000538502:13_exon:ENST00000538502:12_exon:ENST00000538502:11_exon:ENST00000538502:10_exon:ENST00000538502:9_exon:ENST00000538502:8_exon:ENST00000538502:7_exon:ENST00000538502:6_exon:ENST00000538502:5_exon:ENST00000538502…	0.24	1000000000000	39.8631	0.25	1000000000000	39.8631	0.34	1000000000000	39.8631	0.32	1000000000000	39.8631	ENSG00000134243	SORT1	up
exon:ENST00000519357:2_exon:ENST00000519357:1	0.24	30249.4	14.8846	0.25	2604.44	11.3468	0.3	504486	18.9445	0.31	17333.4	14.0813	ENSG00000111671	SPSB2	up
exon:ENST00000473118:1_exon:ENST00000473118:2_exon:ENST00000473118:3_exon:ENST00000473118:4_exon:ENST00000473118:5	0.24	1000000000000	39.8631	0.24	1000000000000	39.8631	0.2	1000000000000	39.8631	0.14	1000000000000	39.8631	ENSG00000120948	TARDBP	up
exon:ENST00000568546:1_exon:ENST00000568546:2_exon:ENST00000568546:3_exon:ENST00000568546:4_exon:ENST00000568546:5_exon:ENST00000568546:6_exon:ENST00000568546:7_exon:ENST00000568546:8_exon:ENST00000568546:9_exon:ENST00000568546:10_exon:ENST00000568546:11_exon:ENST00000568546:12_exon:ENST00000568546:13_exon:ENST00000568546:14_exon:ENST00000568546:15_exon:ENST00000568546:16_exon:ENST00000568546:17_…	0.24	1000000000000	39.8631	0.28	1000000000000	39.8631	0.34	1000000000000	39.8631	0.27	1000000000000	39.8631	ENSG00000183751	TBL3	up
exon:ENST00000555404:4_exon:ENST00000555404:3_exon:ENST00000555404:2_exon:ENST00000555404:1	0.24	1000000000000	39.8631	0.23	1000000000000	39.8631	0.22	1000000000000	39.8631	0.22	1000000000000	39.8631	ENSG00000100575	TIMM9	up
exon:ENST00000381019:1_exon:ENST00000381019:2_exon:ENST00000381019:3_exon:ENST00000381019:4_exon:ENST00000381019:5_exon:ENST00000381019:6_exon:ENST00000381019:7_exon:ENST00000381019:8_exon:ENST00000381019:9_exon:ENST00000381019:10	0.24	1000000000000	39.8631	0.24	1000000000000	39.8631	0.18	2.32528e+08	27.7928	0.21	1000000000000	39.8631	ENSG00000100416	TRMU	up
exon:ENST00000546993:1_exon:ENST00000546993:2_exon:ENST00000546993:3_exon:ENST00000546993:4	0.24	1000000000000	39.8631	0.24	1000000000000	39.8631	0.25	1000000000000	39.8631	0.24	1000000000000	39.8631	ENSG00000135452	TSPAN31	up
exon:ENST00000446643:1_exon:ENST00000446643:2_exon:ENST00000446643:3_exon:ENST00000446643:4_exon:ENST00000446643:5_exon:ENST00000446643:6_exon:ENST00000446643:7_exon:ENST00000446643:8	0.24	1000000000000	39.8631	0.25	1000000000000	39.8631	0.21	55200.5	15.7524	0.26	1000000000000	39.8631	ENSG00000163811	WDR43	up
exon:ENST00000382384:1_exon:ENST00000382384:2_exon:ENST00000382384:3_exon:ENST00000382384:4_exon:ENST00000382384:5_exon:ENST00000382384:6_exon:ENST00000382384:7_exon:ENST00000382384:8_exon:ENST00000382384:9_exon:ENST00000382384:10_exon:ENST00000382384:11_exon:ENST00000382384:12	0.24	1795205112	30.7415	0.23	2.68349e+06	21.3557	0.19	1.25129e+06	20.255	0.26	7.08357e+07	26.078	ENSG00000157954	WIPI2	up
exon:ENST00000345813:1_exon:ENST00000345813:2_exon:ENST00000345813:3_exon:ENST00000345813:4_exon:ENST00000345813:5_exon:ENST00000345813:6_exon:ENST00000345813:7_exon:ENST00000345813:8	0.24	1000000000000	39.8631	0.24	1000000000000	39.8631	0.18	16.61	4.05398	0.18	1000000000000	39.8631	ENSG00000171606	ZNF274	up
exon:ENST00000398864:1_exon:ENST00000398864:2_exon:ENST00000398864:3_exon:ENST00000398864:4_exon:ENST00000398864:5_exon:ENST00000398864:6_exon:ENST00000398864:7_exon:ENST00000398864:8_exon:ENST00000398864:9	0.23	193.37	7.59522	0.25	32650.6	14.9948	0.23	73.1	6.1918	0.26	36074.3	15.1387	ENSG00000139154	AEBP2	up
exon:ENST00000382543:17_exon:ENST00000382543:16_exon:ENST00000382543:15_exon:ENST00000382543:14_exon:ENST00000382543:13_exon:ENST00000382543:12_exon:ENST00000382543:11_exon:ENST00000382543:10_exon:ENST00000382543:9_exon:ENST00000382543:8_exon:ENST00000382543:7_exon:ENST00000382543:6_exon:ENST00000382543:5_exon:ENST00000382543:4_exon:ENST00000382543:3_exon:ENST00000382543:2_exon:ENST00000382543:1	0.23	20863.4	14.3487	0.23	1970	10.944	0.07	0.36	-1.47393	0.19	79.5	6.31288	ENSG00000196526	AFAP1	up
exon:ENST00000567736:4_exon:ENST00000567736:3_exon:ENST00000567736:2_exon:ENST00000567736:1	0.23	1000000000000	39.8631	0.23	1000000000000	39.8631	0.2	1000000000000	39.8631	0.19	1000000000000	39.8631	ENSG00000167522	ANKRD11	up
exon:ENST00000286918:4_exon:ENST00000286918:3_exon:ENST00000286918:2_exon:ENST00000286918:1	0.23	294.61	8.20266	0.24	948.29	9.88918	0.25	227.52	7.82985	0.35	1000000000000	39.8631	ENSG00000156381	ANKRD9	up
exon:ENST00000222250:1_exon:ENST00000222250:2_exon:ENST00000222250:3_exon:ENST00000222250:4_exon:ENST00000222250:5_exon:ENST00000222250:6_exon:ENST00000222250:7_exon:ENST00000222250:8	0.23	461.48	8.85012	0.25	1240688020	30.2085	0.29	1894399679	30.8191	0.28	1000000000000	39.8631	ENSG00000105643	ARRDC2	up
exon:ENST00000399921:1_exon:ENST00000399921:2_exon:ENST00000399921:3_exon:ENST00000399921:4_exon:ENST00000399921:5	0.23	22.24	4.47508	0.21	20.73	4.37365	0.08	0.33	-1.59946	0.06	0.23	-2.12029	ENSG00000156273	BACH1	up
exon:ENST00000515421:1_exon:ENST00000515421:2_exon:ENST00000515421:3_exon:ENST00000515421:4_exon:ENST00000515421:5	0.23	1000000000000	39.8631	0.23	1000000000000	39.8631	0.26	1000000000000	39.8631	0.26	1000000000000	39.8631	ENSG00000091527	CDV3	up
exon:ENST00000476661:4_exon:ENST00000476661:3_exon:ENST00000476661:2_exon:ENST00000476661:1	0.23	61016.7	15.8969	0.21	81.26	6.34447	0.18	46.47	5.53823	0.26	11.13	3.47638	ENSG00000143702	CEP170	up
exon:ENST00000306071:1_exon:ENST00000306071:2_exon:ENST00000306071:3_exon:ENST00000306071:4_exon:ENST00000306071:5_exon:ENST00000306071:6_exon:ENST00000306071:7_exon:ENST00000306071:8_exon:ENST00000306071:9_exon:ENST00000306071:10_exon:ENST00000306071:11	0.23	1000000000000	39.8631	0.22	1000000000000	39.8631	0.19	24155	14.56	0.18	3.09351e+06	21.5608	ENSG00000170175	CHRNB1	up
exon:ENST00000332324:17_exon:ENST00000332324:16_exon:ENST00000332324:15_exon:ENST00000332324:14_exon:ENST00000332324:13_exon:ENST00000332324:12_exon:ENST00000332324:11_exon:ENST00000332324:10_exon:ENST00000332324:9_exon:ENST00000332324:8_exon:ENST00000332324:7_exon:ENST00000332324:6_exon:ENST00000332324:5_exon:ENST00000332324:4_exon:ENST00000332324:3_exon:ENST00000332324:2_exon:ENST00000332324:1	0.23	107618	16.7156	0.24	7.10436e+08	29.4041	0.11	1.32	0.400538	0.23	2.8662e+06	21.4507	ENSG00000185000	DGAT1	up
exon:ENST00000546220:1_exon:ENST00000546220:2_exon:ENST00000546220:3_exon:ENST00000546220:4_exon:ENST00000546220:5_exon:ENST00000546220:6	0.23	806507	19.6213	0.24	625.31	9.28843	0.23	2.85597e+07	24.7675	0.14	25.66	4.68145	ENSG00000126749	EMG1	up
exon:ENST00000393600:1_exon:ENST00000393600:2_exon:ENST00000393600:3_exon:ENST00000393600:4_exon:ENST00000393600:5_exon:ENST00000393600:6_exon:ENST00000393600:7_exon:ENST00000393600:8_exon:ENST00000393600:9_exon:ENST00000393600:10_exon:ENST00000393600:11_exon:ENST00000393600:12_exon:ENST00000393600:13	0.23	1000000000000	39.8631	0.23	1000000000000	39.8631	0.14	1000000000000	39.8631	0.2	1000000000000	39.8631	ENSG00000071859	FAM50A	up
exon:ENST00000477221:4_exon:ENST00000477221:3_exon:ENST00000477221:2_exon:ENST00000477221:1	0.23	776.65	9.60112	0.22	56.5	5.82018	0.15	2.86	1.51602	0.15	3.03	1.59932	ENSG00000151474	FRMD4A	up
exon:ENST00000594220:1	0.23	1.93165e+07	24.2033	0.23	2.69942e+08	28.0081	0.19	12318	13.5885	0.12	4.84	2.27501	ENSG00000104812	GYS1	up
exon:ENST00000376030:1_exon:ENST00000376030:2_exon:ENST00000376030:3_exon:ENST00000376030:4_exon:ENST00000376030:5_exon:ENST00000376030:6_exon:ENST00000376030:7_exon:ENST00000376030:8_exon:ENST00000376030:9_exon:ENST00000376030:10_exon:ENST00000376030:11_exon:ENST00000376030:12_exon:ENST00000376030:13_exon:ENST00000376030:14_exon:ENST00000376030:15	0.23	1000000000000	39.8631	0.24	1000000000000	39.8631	0.2	1000000000000	39.8631	0.19	1000000000000	39.8631	ENSG00000189337	KAZN	up
exon:ENST00000582008:1_exon:ENST00000582008:2_exon:ENST00000582008:3	0.23	65258.8	15.9939	0.24	7233.26	12.8204	0.06	0.44	-1.18442	0.18	25596665723	34.5752	ENSG00000263753	LINC00667	up
exon:ENST00000496565:1_exon:ENST00000496565:2_exon:ENST00000496565:3_exon:ENST00000496565:4_exon:ENST00000496565:5_exon:ENST00000496565:6	0.23	47.4	5.56682	0.21	58.29	5.86518	0.29	430.32	8.74927	0.43	1000000000000	39.8631	ENSG00000132793	LPIN3	up
exon:ENST00000451681:1_exon:ENST00000451681:2_exon:ENST00000451681:3_exon:ENST00000451681:4_exon:ENST00000451681:5_exon:ENST00000451681:6_exon:ENST00000451681:7	0.23	20.52	4.35896	0.25	35.73	5.15906	0.11	0.55	-0.862496	0.09	0.36	-1.47393	ENSG00000010626	LRRC23	up
exon:ENST00000581296:12_exon:ENST00000581296:11_exon:ENST00000581296:10_exon:ENST00000581296:9_exon:ENST00000581296:8_exon:ENST00000581296:7_exon:ENST00000581296:6_exon:ENST00000581296:5_exon:ENST00000581296:4_exon:ENST00000581296:3_exon:ENST00000581296:2_exon:ENST00000581296:1	0.23	62.38	5.96301	0.22	111.4	6.79961	0.11	0.82	-0.286304	0.19	308.38	8.26857	ENSG00000214425	LRRC37A4P	up
exon:ENST00000372599:1_exon:ENST00000372599:2_exon:ENST00000372599:3	0.23	176.27	7.46164	0.24	4894.22	12.2569	0.18	4.92	2.29866	0.2	7.74	2.95233	ENSG00000136802	LRRC8A	up
exon:ENST00000373324:1_exon:ENST00000373324:2_exon:ENST00000373324:3_exon:ENST00000373324:4_exon:ENST00000373324:5_exon:ENST00000373324:6_exon:ENST00000373324:7_exon:ENST00000373324:8_exon:ENST00000373324:9_exon:ENST00000373324:10_exon:ENST00000373324:11_exon:ENST00000373324:12_exon:ENST00000373324:13_exon:ENST00000373324:14_exon:ENST00000373324:15_exon:ENST00000373324:16_exon:ENST00000373324:17_…	0.23	350.97	8.4552	0.22	359.86	8.49129	0.22	2.24899e+06	21.1008	0.2	4925.71	12.2661	ENSG00000148356	LRSAM1	up
exon:ENST00000376405:14_exon:ENST00000376405:13_exon:ENST00000376405:12_exon:ENST00000376405:11_exon:ENST00000376405:10_exon:ENST00000376405:9_exon:ENST00000376405:8_exon:ENST00000376405:7_exon:ENST00000376405:6_exon:ENST00000376405:5_exon:ENST00000376405:4_exon:ENST00000376405:3_exon:ENST00000376405:2_exon:ENST00000376405:1	0.23	27.46	4.77926	0.23	25.72	4.68482	0.32	6.94677e+06	22.7279	0.26	3325.67	11.6994	ENSG00000137337	MDC1	up
exon:ENST00000407218:5_exon:ENST00000407218:4_exon:ENST00000407218:3_exon:ENST00000407218:2_exon:ENST00000407218:1	0.23	19672918518	34.1955	0.22	1000000000000	39.8631	0.16	33.17	5.05181	0.15	104.54	6.70791	ENSG00000169057	MECP2	up
exon:ENST00000414287:5_exon:ENST00000414287:4_exon:ENST00000414287:3_exon:ENST00000414287:2_exon:ENST00000414287:1	0.23	23.3	4.54226	0.24	3.4	1.76553	0.31	86.99	6.44278	0.23	6.67	2.73769	ENSG00000188511	MIR3667HG	up
exon:ENST00000554697:5_exon:ENST00000554697:4_exon:ENST00000554697:3_exon:ENST00000554697:2_exon:ENST00000554697:1	0.23	1516.48	10.5665	0.24	609.81	9.25222	0.22	30.63	4.93687	0.09	0.48	-1.05889	ENSG00000119684	MLH3	up
exon:ENST00000506373:1_exon:ENST00000506373:2_exon:ENST00000506373:3_exon:ENST00000506373:4_exon:ENST00000506373:5_exon:ENST00000506373:6	0.23	1000000000000	39.8631	0.21	1000000000000	39.8631	0.2	6.11532e+06	22.544	0.21	1000000000000	39.8631	ENSG00000204568	MRPS18B	up
exon:ENST00000584866:1_exon:ENST00000584866:2_exon:ENST00000584866:3	0.23	1000000000000	39.8631	0.22	1000000000000	39.8631	0.22	1000000000000	39.8631	0.17	1000000000000	39.8631	ENSG00000166579	NDEL1	up
exon:ENST00000360151:8_exon:ENST00000360151:7_exon:ENST00000360151:6_exon:ENST00000360151:5_exon:ENST00000360151:4_exon:ENST00000360151:3_exon:ENST00000360151:2_exon:ENST00000360151:1	0.23	9315.29	13.1854	0.23	664.41	9.37593	0.19	49.94	5.64212	0.29	82803834858	36.269	ENSG00000183793	NPIPA5	up
exon:ENST00000400202:3_exon:ENST00000400202:2_exon:ENST00000400202:1	0.23	30.8	4.94486	0.23	58.39	5.86765	0.09	0.4	-1.32193	0.1	0.39	-1.35845	ENSG00000180530	NRIP1	up
exon:ENST00000397276:1_exon:ENST00000397276:2_exon:ENST00000397276:3_exon:ENST00000397276:4_exon:ENST00000397276:5_exon:ENST00000397276:6	0.23	1000000000000	39.8631	0.24	1000000000000	39.8631	0.2	1000000000000	39.8631	0.21	1000000000000	39.8631	ENSG00000100836	PABPN1	up
exon:ENST00000269518:1_exon:ENST00000269518:2_exon:ENST00000269518:3	0.23	1000000000000	39.8631	0.24	1000000000000	39.8631	0.22	1000000000000	39.8631	0.3	1000000000000	39.8631	ENSG00000141682	PMAIP1	up
exon:ENST00000498618:1_exon:ENST00000498618:2_exon:ENST00000498618:3_exon:ENST00000498618:4	0.23	1000000000000	39.8631	0.21	1000000000000	39.8631	0.13	424506	18.6954	0.1	75.97	6.24736	ENSG00000163684	RPP14	up
exon:ENST00000496530:2_exon:ENST00000496530:1	0.23	1.717e+06	20.7115	0.22	80686.1	16.3	0.22	1.09855e+08	26.711	0.1	0.64	-0.643856	ENSG00000082014	SMARCD3	up
exon:ENST00000566658:2_exon:ENST00000566658:1	0.23	1000000000000	39.8631	0.21	1000000000000	39.8631	0.28	1000000000000	39.8631	0.27	1000000000000	39.8631	ENSG00000174446	SNAPC5	up
exon:ENST00000305632:7_exon:ENST00000305632:6_exon:ENST00000305632:5_exon:ENST00000305632:4_exon:ENST00000305632:3_exon:ENST00000305632:2_exon:ENST00000305632:1	0.23	2.17494e+08	27.6964	0.25	103293	16.6564	0.33	6.71136e+07	26.0001	0.21	47.64	5.5741	ENSG00000106638	TBL2	up
exon:ENST00000266732:1_exon:ENST00000266732:2_exon:ENST00000266732:3_exon:ENST00000266732:4	0.23	1000000000000	39.8631	0.23	1000000000000	39.8631	0.23	1000000000000	39.8631	0.22	1000000000000	39.8631	ENSG00000120802	TMPO	up
exon:ENST00000456677:2_exon:ENST00000456677:1	0.23	2.85406e+06	21.4446	0.22	489.29	8.93455	0.26	17016486986	33.9862	0.16	4.38	2.13093	ENSG00000185798	WDR53	up
exon:ENST00000574253:1_exon:ENST00000574253:2	0.23	1000000000000	39.8631	0.23	1000000000000	39.8631	0.34	1000000000000	39.8631	0.19	1.07287e+07	23.355	ENSG00000006194	ZNF263	up
exon:ENST00000590751:5_exon:ENST00000590751:4_exon:ENST00000590751:3_exon:ENST00000590751:2_exon:ENST00000590751:1	0.23	33.39	5.06134	0.24	58.37	5.86716	0.34	2.59532e+06	21.3075	0.44	1000000000000	39.8631	ENSG00000180479	ZNF571	up
exon:ENST00000330123:5_exon:ENST00000330123:4_exon:ENST00000330123:3_exon:ENST00000330123:2_exon:ENST00000330123:1	0.23	129.84	7.02059	0.23	360.13	8.49237	0.1	0.46	-1.12029	0.06	0.27	-1.88897	ENSG00000204611	ZNF616	up
exon:ENST00000435857:3_exon:ENST00000435857:2_exon:ENST00000435857:1	0.23	67.96	6.08661	0.22	6.87	2.78031	0.05	0.23	-2.12029	0.1	0.36	-1.47393	ENSG00000235109	ZSCAN31	up
exon:ENST00000542678:12_exon:ENST00000542678:11_exon:ENST00000542678:10_exon:ENST00000542678:9_exon:ENST00000542678:8_exon:ENST00000542678:7_exon:ENST00000542678:6_exon:ENST00000542678:5_exon:ENST00000542678:4_exon:ENST00000542678:3_exon:ENST00000542678:2_exon:ENST00000542678:1	0.22	1000000000000	39.8631	0.23	1000000000000	39.8631	0.16	18.06	4.17473	0.14	129.73	7.01937	ENSG00000150967	ABCB9	up
exon:ENST00000576204:4_exon:ENST00000576204:3_exon:ENST00000576204:2_exon:ENST00000576204:1	0.22	81.7	6.35226	0.2	7.48	2.90304	0.05	0.15	-2.73697	0.07	0.24	-2.05889	ENSG00000091262	ABCC6	up
exon:ENST00000221496:1_exon:ENST00000221496:2_exon:ENST00000221496:3_exon:ENST00000221496:4_exon:ENST00000221496:5	0.22	126.67	6.98493	0.23	2275.97	11.1523	0.38	1000000000000	39.8631	0.32	1000000000000	39.8631	ENSG00000104899	AMH	up
exon:ENST00000496303:1_exon:ENST00000496303:2_exon:ENST00000496303:3_exon:ENST00000496303:4_exon:ENST00000496303:5_exon:ENST00000496303:6_exon:ENST00000496303:7_exon:ENST00000496303:8_exon:ENST00000496303:9_exon:ENST00000496303:10_exon:ENST00000496303:11_exon:ENST00000496303:12_exon:ENST00000496303:13_exon:ENST00000496303:14_exon:ENST00000496303:15_exon:ENST00000496303:16_exon:ENST00000496303:17	0.22	1000000000000	39.8631	0.23	1000000000000	39.8631	0.23	1000000000000	39.8631	0.21	1000000000000	39.8631	ENSG00000242802	AP5Z1	up
exon:ENST00000487723:2_exon:ENST00000487723:1	0.22	1000000000000	39.8631	0.22	1.52557e+08	27.1848	0.24	1000000000000	39.8631	0.21	147000000000	37.0989	ENSG00000162980	ARL5A	up
exon:ENST00000553449:3_exon:ENST00000553449:2_exon:ENST00000553449:1	0.22	696.77	9.44454	0.22	78875.2	16.2673	0.2	190.29	7.57206	0.11	19.67	4.29793	ENSG00000156411	ATP5MJ	up
exon:ENST00000493514:4_exon:ENST00000493514:3_exon:ENST00000493514:2_exon:ENST00000493514:1	0.22	478124	18.867	0.22	6.14279e+06	22.5505	0.22	3137101167	31.5468	0.17	9300.33	13.1831	ENSG00000162642	C1orf52	up
exon:ENST00000539061:8_exon:ENST00000539061:7_exon:ENST00000539061:6_exon:ENST00000539061:5_exon:ENST00000539061:4_exon:ENST00000539061:3_exon:ENST00000539061:2_exon:ENST00000539061:1	0.22	1000000000000	39.8631	0.22	1000000000000	39.8631	0.26	1000000000000	39.8631	0.17	1000000000000	39.8631	ENSG00000168014	C2CD3	up
exon:ENST00000544392:8_exon:ENST00000544392:7_exon:ENST00000544392:6_exon:ENST00000544392:5_exon:ENST00000544392:4_exon:ENST00000544392:3_exon:ENST00000544392:2_exon:ENST00000544392:1	0.22	1000000000000	39.8631	0.22	1000000000000	39.8631	0.19	1000000000000	39.8631	0.17	1000000000000	39.8631	ENSG00000151893	CACUL1	up
exon:ENST00000474190:1_exon:ENST00000474190:2_exon:ENST00000474190:3_exon:ENST00000474190:4_exon:ENST00000474190:5_exon:ENST00000474190:6	0.22	23305914819	34.44	0.22	2420717136	31.1728	0.11	2.74	1.45418	0.21	1000000000000	39.8631	ENSG00000108349	CASC3	up
exon:ENST00000495041:1_exon:ENST00000495041:2_exon:ENST00000495041:3_exon:ENST00000495041:4	0.22	91.99	6.52341	0.22	33.77	5.07767	0.18	7.26	2.85997	0.25	36.26	5.18031	ENSG00000103888	CEMIP	up
exon:ENST00000421115:6_exon:ENST00000421115:5_exon:ENST00000421115:4_exon:ENST00000421115:3_exon:ENST00000421115:2_exon:ENST00000421115:1	0.22	232.77	7.86276	0.22	142.18	7.15157	0.19	3.57	1.83592	0.32	1.87122e+06	20.8355	ENSG00000182022	CHST15	up
exon:ENST00000475004:3_exon:ENST00000475004:2_exon:ENST00000475004:1	0.22	1000000000000	39.8631	0.21	1000000000000	39.8631	0.17	1000000000000	39.8631	0.17	1000000000000	39.8631	ENSG00000100201	DDX17	up
exon:ENST00000361217:28_exon:ENST00000361217:27_exon:ENST00000361217:26_exon:ENST00000361217:25_exon:ENST00000361217:24_exon:ENST00000361217:23_exon:ENST00000361217:22_exon:ENST00000361217:21_exon:ENST00000361217:20_exon:ENST00000361217:19_exon:ENST00000361217:18_exon:ENST00000361217:17_exon:ENST00000361217:16_exon:ENST00000361217:15_exon:ENST00000361217:14_exon:ENST00000361217:13_exon:ENST000003…	0.22	241.35	7.91498	0.22	32.46	5.02059	0.16	4.39	2.13422	0.16	10.95	3.45286	ENSG00000198837	DENND4B	up
exon:ENST00000545093:1_exon:ENST00000545093:2_exon:ENST00000545093:3_exon:ENST00000545093:4	0.22	1000000000000	39.8631	0.21	1000000000000	39.8631	0.24	1000000000000	39.8631	0.23	1000000000000	39.8631	ENSG00000111711	GOLT1B	up
exon:ENST00000414017:4_exon:ENST00000414017:3_exon:ENST00000414017:2_exon:ENST00000414017:1	0.22	3.76635e+07	25.1667	0.23	3.32393e+06	21.6645	0.16	3.85	1.94486	0.1	1.2	0.263034	ENSG00000242574	HLA-DMB	up
exon:ENST00000280096:1_exon:ENST00000280096:2	0.22	1033.26	10.013	0.22	1227	10.2609	0.22	423.84	8.72738	0.27	82501.6	16.3321	ENSG00000150540	HNMT	up
exon:ENST00000493939:2_exon:ENST00000493939:1	0.22	26037.5	14.6683	0.21	241643	17.8825	0.22	23249.2	14.5049	0.2	288.97	8.17478	ENSG00000100221	JOSD1	up
exon:ENST00000567367:3_exon:ENST00000567367:2_exon:ENST00000567367:1	0.22	172.39	7.42953	0.21	88.16	6.46205	0.25	7244.4	12.8227	0.18	7.72	2.9486	ENSG00000103550	KNOP1	up
exon:ENST00000580158:1_exon:ENST00000580158:2_exon:ENST00000580158:3	0.22	1000000000000	39.8631	0.22	1000000000000	39.8631	0.14	2028.82	10.9864	0.14	23265.1	14.5059	ENSG00000108424	KPNB1	up
exon:ENST00000539976:1_exon:ENST00000539976:2	0.22	50.15	5.64818	0.23	754.17	9.55875	0.26	217.58	7.7654	0.13	0.91	-0.136062	ENSG00000258839	MC1R	up
exon:ENST00000497726:3_exon:ENST00000497726:2_exon:ENST00000497726:1	0.22	7209.1	12.8156	0.22	1113.45	10.1208	0.23	14748.4	13.8483	0.19	110.13	6.78306	ENSG00000160124	MIX23	up
exon:ENST00000477457:1_exon:ENST00000477457:2_exon:ENST00000477457:3_exon:ENST00000477457:4	0.22	1.37027e+08	27.0299	0.22	1000000000000	39.8631	0.19	3.57366e+07	25.0909	0.18	6	2.58496	ENSG00000115648	MLPH	up
exon:ENST00000427908:6_exon:ENST00000427908:5_exon:ENST00000427908:4_exon:ENST00000427908:3_exon:ENST00000427908:2_exon:ENST00000427908:1	0.22	1000000000000	39.8631	0.22	1000000000000	39.8631	0.24	1000000000000	39.8631	0.16	1000000000000	39.8631	ENSG00000213347	MXD3	up
exon:ENST00000277554:6_exon:ENST00000277554:5_exon:ENST00000277554:4_exon:ENST00000277554:3_exon:ENST00000277554:2_exon:ENST00000277554:1	0.22	20.17	4.33414	0.24	150.74	7.23592	0.22	25.3	4.66107	0.3	1000000000000	39.8631	ENSG00000148411	NACC2	up
exon:ENST00000477930:3_exon:ENST00000477930:2_exon:ENST00000477930:1	0.22	40.69	5.3466	0.21	28.26	4.82069	0.11	0.68	-0.556393	0.33	913000000000	39.7318	ENSG00000146232	NFKBIE	up
exon:ENST00000561183:5_exon:ENST00000561183:4_exon:ENST00000561183:3_exon:ENST00000561183:2_exon:ENST00000561183:1	0.22	76.76	6.26228	0.25	1012.24	9.98334	0.27	62347.4	15.928	0.21	124927	16.9307	ENSG00000170113	NIPA1	up
exon:ENST00000396802:1_exon:ENST00000396802:2_exon:ENST00000396802:3_exon:ENST00000396802:4_exon:ENST00000396802:5_exon:ENST00000396802:6_exon:ENST00000396802:7_exon:ENST00000396802:8_exon:ENST00000396802:9_exon:ENST00000396802:10	0.22	73.67	6.20301	0.23	55.45	5.79312	0.25	644.29	9.33157	0.13	1.43	0.516015	ENSG00000196943	NOP9	up
exon:ENST00000374741:2_exon:ENST00000374741:1	0.22	22.97	4.52168	0.21	17.62	4.13914	0.16	2.93	1.5509	0.17	4.15	2.05311	ENSG00000204237	OXLD1	up
exon:ENST00000445123:1_exon:ENST00000445123:2_exon:ENST00000445123:3_exon:ENST00000445123:4_exon:ENST00000445123:5_exon:ENST00000445123:6_exon:ENST00000445123:7_exon:ENST00000445123:8_exon:ENST00000445123:9_exon:ENST00000445123:10_exon:ENST00000445123:11_exon:ENST00000445123:12	0.22	27.06	4.75809	0.25	9.14	3.19219	0.18	5.69	2.50843	0.18	23.29	4.54164	ENSG00000156500	PABIR3	up
exon:ENST00000430180:1_exon:ENST00000430180:2_exon:ENST00000430180:3_exon:ENST00000430180:4_exon:ENST00000430180:5_exon:ENST00000430180:6_exon:ENST00000430180:7_exon:ENST00000430180:8	0.22	4.68768e+08	28.8043	0.22	1701686320	30.6643	0.17	128.52	7.00585	0.09	1.57	0.650765	ENSG00000105926	PALS2	up
exon:ENST00000485562:2_exon:ENST00000485562:1	0.22	24.82	4.63343	0.22	30.89	4.94907	0.35	1000000000000	39.8631	0.33	1898.36	10.8905	ENSG00000167103	PIP5KL1	up
exon:ENST00000480058:1_exon:ENST00000480058:2_exon:ENST00000480058:3_exon:ENST00000480058:4_exon:ENST00000480058:5_exon:ENST00000480058:6_exon:ENST00000480058:7_exon:ENST00000480058:8_exon:ENST00000480058:9_exon:ENST00000480058:10_exon:ENST00000480058:11_exon:ENST00000480058:12_exon:ENST00000480058:13_exon:ENST00000480058:14_exon:ENST00000480058:15_exon:ENST00000480058:16	0.22	1000000000000	39.8631	0.22	1000000000000	39.8631	0.23	1000000000000	39.8631	0.23	1000000000000	39.8631	ENSG00000112739	PRPF4B	up
exon:ENST00000431206:1_exon:ENST00000431206:2_exon:ENST00000431206:3_exon:ENST00000431206:4_exon:ENST00000431206:5_exon:ENST00000431206:6_exon:ENST00000431206:7_exon:ENST00000431206:8_exon:ENST00000431206:9_exon:ENST00000431206:10_exon:ENST00000431206:11	0.22	1000000000000	39.8631	0.22	1000000000000	39.8631	0.18	1000000000000	39.8631	0.2	1000000000000	39.8631	ENSG00000185627	PSMD13	up
exon:ENST00000349157:11_exon:ENST00000349157:10_exon:ENST00000349157:9_exon:ENST00000349157:8_exon:ENST00000349157:7_exon:ENST00000349157:6_exon:ENST00000349157:5_exon:ENST00000349157:4_exon:ENST00000349157:3_exon:ENST00000349157:2_exon:ENST00000349157:1	0.22	1000000000000	39.8631	0.22	4374.74	12.095	0.13	14.64	3.87184	0.2	1000000000000	39.8631	ENSG00000179950	PUF60	up
exon:ENST00000552361:1_exon:ENST00000552361:2_exon:ENST00000552361:3_exon:ENST00000552361:4_exon:ENST00000552361:5	0.22	580000000000	39.0785	0.22	1000000000000	39.8631	0.15	40.08	5.32481	0.13	1.01	0.0143553	ENSG00000197728	RPS26	up
exon:ENST00000447048:3_exon:ENST00000447048:2_exon:ENST00000447048:1	0.22	51040.5	15.6394	0.2	143.49	7.16481	0.03	0.19	-2.39593	0.03	0.15	-2.73697	ENSG00000145016	RUBCN	up
exon:ENST00000504880:5_exon:ENST00000504880:4_exon:ENST00000504880:3_exon:ENST00000504880:2_exon:ENST00000504880:1	0.22	2.68877e+06	21.3585	0.26	1000000000000	39.8631	0.2	1000000000000	39.8631	0.13	2.74758e+07	24.7117	ENSG00000177058	SLC38A9	up
exon:ENST00000550746:1_exon:ENST00000550746:2_exon:ENST00000550746:3_exon:ENST00000550746:4_exon:ENST00000550746:5_exon:ENST00000550746:6_exon:ENST00000550746:7_exon:ENST00000550746:8_exon:ENST00000550746:9_exon:ENST00000550746:10_exon:ENST00000550746:11_exon:ENST00000550746:12_exon:ENST00000550746:13_exon:ENST00000550746:14_exon:ENST00000550746:15_exon:ENST00000550746:16_exon:ENST00000550746:17_…	0.22	1000000000000	39.8631	0.22	1000000000000	39.8631	0.2	1000000000000	39.8631	0.16	1000000000000	39.8631	ENSG00000121749	TBC1D15	up
exon:ENST00000344949:1_exon:ENST00000344949:2_exon:ENST00000344949:3_exon:ENST00000344949:4_exon:ENST00000344949:5_exon:ENST00000344949:6_exon:ENST00000344949:7_exon:ENST00000344949:8_exon:ENST00000344949:9_exon:ENST00000344949:10_exon:ENST00000344949:11_exon:ENST00000344949:12_exon:ENST00000344949:13_exon:ENST00000344949:14_exon:ENST00000344949:15_exon:ENST00000344949:16_exon:ENST00000344949:17_…	0.22	1499.26	10.55	0.23	2656.53	11.3753	0.14	3.34	1.73985	0.2	27.91	4.80271	ENSG00000036054	TBC1D23	up
exon:ENST00000361905:1_exon:ENST00000361905:2_exon:ENST00000361905:3_exon:ENST00000361905:4_exon:ENST00000361905:5_exon:ENST00000361905:6_exon:ENST00000361905:7_exon:ENST00000361905:8_exon:ENST00000361905:9_exon:ENST00000361905:10_exon:ENST00000361905:11_exon:ENST00000361905:12_exon:ENST00000361905:13	0.22	34.34	5.10182	0.24	288.07	8.17028	0.19	5.85	2.54844	0.2	11.93	3.57652	ENSG00000187079	TEAD1	up
exon:ENST00000382753:5_exon:ENST00000382753:4_exon:ENST00000382753:3_exon:ENST00000382753:2_exon:ENST00000382753:1	0.22	1000000000000	39.8631	0.22	1000000000000	39.8631	0.19	261396247	27.9617	0.21	1000000000000	39.8631	ENSG00000132406	TMEM128	up
exon:ENST00000478200:6_exon:ENST00000478200:5_exon:ENST00000478200:4_exon:ENST00000478200:3_exon:ENST00000478200:2_exon:ENST00000478200:1	0.22	1000000000000	39.8631	0.22	1000000000000	39.8631	0.21	1000000000000	39.8631	0.2	1000000000000	39.8631	ENSG00000184787	UBE2G2	up
exon:ENST00000482067:1_exon:ENST00000482067:2_exon:ENST00000482067:3_exon:ENST00000482067:4	0.22	352.07	8.45972	0.22	263.24	8.04023	0.04	0.13	-2.94342	0.1	1.14	0.189034	ENSG00000219545	UMAD1	up
exon:ENST00000566909:5_exon:ENST00000566909:4_exon:ENST00000566909:3_exon:ENST00000566909:2_exon:ENST00000566909:1	0.22	1000000000000	39.8631	0.21	1000000000000	39.8631	0.13	29.12	4.86394	0.1	1.2	0.263034	ENSG00000153786	ZDHHC7	up
exon:ENST00000597850:1_exon:ENST00000597850:2_exon:ENST00000597850:3_exon:ENST00000597850:4	0.22	617.47	9.27023	0.21	28.05	4.80993	0.11	0.87	-0.200913	0.1	0.38	-1.39593	ENSG00000171649	ZIK1	up
exon:ENST00000373953:1_exon:ENST00000373953:2_exon:ENST00000373953:3_exon:ENST00000373953:4_exon:ENST00000373953:5_exon:ENST00000373953:6_exon:ENST00000373953:7_exon:ENST00000373953:8_exon:ENST00000373953:9_exon:ENST00000373953:10_exon:ENST00000373953:11_exon:ENST00000373953:12_exon:ENST00000373953:13_exon:ENST00000373953:14	0.22	89.17	6.47849	0.25	705.15	9.46179	0.03	0.17	-2.55639	0.02	0.13	-2.94342	ENSG00000065029	ZNF76	up
exon:ENST00000529934:1_exon:ENST00000529934:2_exon:ENST00000529934:3	0.22	32.36	5.01614	0.22	64.28	6.0063	0.11	0.57	-0.810966	0.09	0.32	-1.64386	ENSG00000255031	RP11-802E16	up
exon:ENST00000511801:6_exon:ENST00000511801:5_exon:ENST00000511801:4_exon:ENST00000511801:3_exon:ENST00000511801:2_exon:ENST00000511801:1	0.21	1000000000000	39.8631	0.21	1000000000000	39.8631	0.12	4.27	2.09424	0.18	20031.5	14.29	ENSG00000163322	ABRAXAS1	up
exon:ENST00000254584:8_exon:ENST00000254584:7_exon:ENST00000254584:6_exon:ENST00000254584:5_exon:ENST00000254584:4_exon:ENST00000254584:3_exon:ENST00000254584:2_exon:ENST00000254584:1	0.21	1000000000000	39.8631	0.21	1000000000000	39.8631	0.19	1000000000000	39.8631	0.21	1000000000000	39.8631	ENSG00000132254	ARFIP2	up
exon:ENST00000599752:1_exon:ENST00000599752:2_exon:ENST00000599752:3_exon:ENST00000599752:4	0.21	1000000000000	39.8631	0.21	1000000000000	39.8631	0.21	1000000000000	39.8631	0.22	1000000000000	39.8631	ENSG00000104880	ARHGEF18	up
exon:ENST00000433011:1_exon:ENST00000433011:2_exon:ENST00000433011:3_exon:ENST00000433011:4_exon:ENST00000433011:5_exon:ENST00000433011:6_exon:ENST00000433011:7_exon:ENST00000433011:8_exon:ENST00000433011:9_exon:ENST00000433011:10_exon:ENST00000433011:11_exon:ENST00000433011:12_exon:ENST00000433011:13_exon:ENST00000433011:14_exon:ENST00000433011:15_exon:ENST00000433011:16	0.21	777246	19.568	0.25	1.80001e+06	20.7796	0.12	2.84	1.50589	0.21	2954.68	11.5288	ENSG00000196440	ARMCX4	up
exon:ENST00000535274:1	0.21	1000000000000	39.8631	0.21	1000000000000	39.8631	0.19	1000000000000	39.8631	0.23	1000000000000	39.8631	ENSG00000176383	B3GNT4	up
exon:ENST00000369153:1_exon:ENST00000369153:2_exon:ENST00000369153:3	0.21	312.6	8.28817	0.21	25.71	4.68426	0.15	2.35	1.23266	0.22	43.4	5.43962	ENSG00000178096	BOLA1	up
exon:ENST00000463794:1_exon:ENST00000463794:2_exon:ENST00000463794:3	0.21	233832	17.8351	0.21	3.17278e+08	28.2412	0.21	133202	17.0233	0.19	5946424155	32.4694	ENSG00000204564	C6orf136	up
exon:ENST00000574446:1_exon:ENST00000574446:2_exon:ENST00000574446:3_exon:ENST00000574446:4	0.21	65522	15.9997	0.19	4845.51	12.2424	0.14	6.58	2.71809	0.15	8.61	3.10601	ENSG00000145354	CISD2	up
exon:ENST00000397317:5_exon:ENST00000397317:4_exon:ENST00000397317:3_exon:ENST00000397317:2_exon:ENST00000397317:1	0.21	7.94743e+08	29.5659	0.21	189000000000	37.4579	0.12	6.56	2.7137	0.18	2.1764e+07	24.3754	ENSG00000181885	CLDN7	up
exon:ENST00000487007:1_exon:ENST00000487007:2_exon:ENST00000487007:3_exon:ENST00000487007:4	0.21	1000000000000	39.8631	0.21	1000000000000	39.8631	0.07	0.79	-0.340075	0.06	0.49	-1.02915	ENSG00000153551	CMTM7	up
exon:ENST00000273342:1_exon:ENST00000273342:2_exon:ENST00000273342:3_exon:ENST00000273342:4	0.21	1000000000000	39.8631	0.22	1000000000000	39.8631	0.27	1000000000000	39.8631	0.26	1000000000000	39.8631	ENSG00000144810	COL8A1	up
exon:ENST00000552871:5_exon:ENST00000552871:4_exon:ENST00000552871:3_exon:ENST00000552871:2_exon:ENST00000552871:1	0.21	1000000000000	39.8631	0.21	1000000000000	39.8631	0.21	1000000000000	39.8631	0.16	1000000000000	39.8631	ENSG00000110880	CORO1C	up
exon:ENST00000527779:6_exon:ENST00000527779:5_exon:ENST00000527779:4_exon:ENST00000527779:3_exon:ENST00000527779:2_exon:ENST00000527779:1	0.21	1000000000000	39.8631	0.21	1000000000000	39.8631	0.2	1000000000000	39.8631	0.18	1000000000000	39.8631	ENSG00000137692	DCUN1D5	up
exon:ENST00000413082:8_exon:ENST00000413082:7_exon:ENST00000413082:6_exon:ENST00000413082:5_exon:ENST00000413082:4_exon:ENST00000413082:3_exon:ENST00000413082:2_exon:ENST00000413082:1	0.21	386.59	8.59466	0.17	169.38	7.40412	0.1	2.38	1.25096	0.07	1.12	0.163499	ENSG00000000419	DPM1	up
exon:ENST00000426808:1_exon:ENST00000426808:2_exon:ENST00000426808:3_exon:ENST00000426808:4_exon:ENST00000426808:5_exon:ENST00000426808:6_exon:ENST00000426808:7_exon:ENST00000426808:8_exon:ENST00000426808:9_exon:ENST00000426808:10	0.21	74.87	6.22632	0.22	113.11	6.82158	0.16	219.1	7.77545	0.1	3.45606e+08	28.3646	ENSG00000156976	EIF4A2	up
exon:ENST00000549481:1_exon:ENST00000549481:2_exon:ENST00000549481:3_exon:ENST00000549481:4_exon:ENST00000549481:5_exon:ENST00000549481:6_exon:ENST00000549481:7_exon:ENST00000549481:8_exon:ENST00000549481:9	0.21	1000000000000	39.8631	0.2	1000000000000	39.8631	0.19	1000000000000	39.8631	0.21	1000000000000	39.8631	ENSG00000063046	EIF4B	up
exon:ENST00000554019:14_exon:ENST00000554019:13_exon:ENST00000554019:12_exon:ENST00000554019:11_exon:ENST00000554019:10_exon:ENST00000554019:9_exon:ENST00000554019:8_exon:ENST00000554019:7_exon:ENST00000554019:6_exon:ENST00000554019:5_exon:ENST00000554019:4_exon:ENST00000554019:3_exon:ENST00000554019:2_exon:ENST00000554019:1	0.21	1000000000000	39.8631	0.21	1000000000000	39.8631	0.17	1000000000000	39.8631	0.27	1000000000000	39.8631	ENSG00000197930	ERO1A	up
exon:ENST00000239893:1_exon:ENST00000239893:2_exon:ENST00000239893:3_exon:ENST00000239893:4_exon:ENST00000239893:5_exon:ENST00000239893:6_exon:ENST00000239893:7_exon:ENST00000239893:8_exon:ENST00000239893:9	0.21	110.93	6.79351	0.2	620.68	9.27771	0.28	197000000000	37.5189	0.21	141000000000	37.0358	ENSG00000120699	EXOSC8	up
exon:ENST00000423140:12_exon:ENST00000423140:11_exon:ENST00000423140:10_exon:ENST00000423140:9_exon:ENST00000423140:8_exon:ENST00000423140:7_exon:ENST00000423140:6_exon:ENST00000423140:5_exon:ENST00000423140:4_exon:ENST00000423140:3_exon:ENST00000423140:2_exon:ENST00000423140:1	0.21	1000000000000	39.8631	0.21	1000000000000	39.8631	0.25	1000000000000	39.8631	0.15	1000000000000	39.8631	ENSG00000179115	FARSA	up
exon:ENST00000331890:9_exon:ENST00000331890:8_exon:ENST00000331890:7_exon:ENST00000331890:6_exon:ENST00000331890:5_exon:ENST00000331890:4_exon:ENST00000331890:3_exon:ENST00000331890:2_exon:ENST00000331890:1	0.21	1000000000000	39.8631	0.2	1000000000000	39.8631	0.21	1000000000000	39.8631	0.36	1000000000000	39.8631	ENSG00000182325	FBXL6	up
exon:ENST00000587296:9_exon:ENST00000587296:8_exon:ENST00000587296:7_exon:ENST00000587296:6_exon:ENST00000587296:5_exon:ENST00000587296:4_exon:ENST00000587296:3_exon:ENST00000587296:2_exon:ENST00000587296:1	0.21	1000000000000	39.8631	0.2	1000000000000	39.8631	0.2	1000000000000	39.8631	0.19	1000000000000	39.8631	ENSG00000132004	FBXW9	up
exon:ENST00000435817:20_exon:ENST00000435817:19_exon:ENST00000435817:18_exon:ENST00000435817:17_exon:ENST00000435817:16_exon:ENST00000435817:15_exon:ENST00000435817:14_exon:ENST00000435817:13_exon:ENST00000435817:12_exon:ENST00000435817:11_exon:ENST00000435817:10_exon:ENST00000435817:9_exon:ENST00000435817:8_exon:ENST00000435817:7_exon:ENST00000435817:6_exon:ENST00000435817:5_exon:ENST00000435817…	0.21	58948.5	15.8472	0.22	1.95555e+06	20.8991	0.16	515.83	9.01075	0.27	1000000000000	39.8631	ENSG00000197948	FCHSD1	up
exon:ENST00000484074:1_exon:ENST00000484074:2_exon:ENST00000484074:3_exon:ENST00000484074:4_exon:ENST00000484074:5_exon:ENST00000484074:6_exon:ENST00000484074:7_exon:ENST00000484074:8_exon:ENST00000484074:9_exon:ENST00000484074:10_exon:ENST00000484074:11_exon:ENST00000484074:12_exon:ENST00000484074:13_exon:ENST00000484074:14_exon:ENST00000484074:15_exon:ENST00000484074:16_exon:ENST00000484074:17_…	0.21	1000000000000	39.8631	0.21	124000000000	36.8563	0.22	1353705153	30.3343	0.23	1000000000000	39.8631	ENSG00000102531	FNDC3A	up
exon:ENST00000424536:1_exon:ENST00000424536:2_exon:ENST00000424536:3_exon:ENST00000424536:4_exon:ENST00000424536:5_exon:ENST00000424536:6	0.21	2133271	21.0246	0.21	458097	18.8053	0.15	4.49	2.16672	0.21	8.1941e+08	29.61	ENSG00000089351	GRAMD1A	up
exon:ENST00000419497:4_exon:ENST00000419497:3_exon:ENST00000419497:2_exon:ENST00000419497:1	0.21	1000000000000	39.8631	0.21	1000000000000	39.8631	0.15	1000000000000	39.8631	0.16	1000000000000	39.8631	ENSG00000172432	GTPBP2	up
exon:ENST00000258080:1_exon:ENST00000258080:2_exon:ENST00000258080:3_exon:ENST00000258080:4_exon:ENST00000258080:5_exon:ENST00000258080:6_exon:ENST00000258080:7_exon:ENST00000258080:8	0.21	1.81052e+07	24.1099	0.22	2.08634e+06	20.9925	0.17	2936.44	11.5199	0.21	2.77435e+08	28.0476	ENSG00000115317	HTRA2	up
exon:ENST00000451321:7_exon:ENST00000451321:6_exon:ENST00000451321:5_exon:ENST00000451321:4_exon:ENST00000451321:3_exon:ENST00000451321:2_exon:ENST00000451321:1	0.21	1123.96	10.1344	0.21	277.09	8.11421	0.24	1.55747e+06	20.5708	0.31	1000000000000	39.8631	ENSG00000138785	INTS12	up
exon:ENST00000559773:1_exon:ENST00000559773:2_exon:ENST00000559773:3	0.21	37.58	5.23189	0.21	33.89	5.08279	0.09	0.4	-1.32193	0.1	0.67	-0.577767	ENSG00000140044	JDP2	up
exon:ENST00000445501:1_exon:ENST00000445501:2_exon:ENST00000445501:3_exon:ENST00000445501:4_exon:ENST00000445501:5	0.21	99185.3	16.5978	0.19	2.60114e+07	24.6326	0.15	6.92	2.79077	0.18	11.51	3.52482	ENSG00000069424	KCNAB2	up
exon:ENST00000368321:14_exon:ENST00000368321:13_exon:ENST00000368321:12_exon:ENST00000368321:11_exon:ENST00000368321:10_exon:ENST00000368321:9_exon:ENST00000368321:8_exon:ENST00000368321:7_exon:ENST00000368321:6_exon:ENST00000368321:5_exon:ENST00000368321:4_exon:ENST00000368321:3_exon:ENST00000368321:2_exon:ENST00000368321:1	0.21	1000000000000	39.8631	0.22	1000000000000	39.8631	0.17	622.57	9.28209	0.26	1000000000000	39.8631	ENSG00000132680	KHDC4	up
exon:ENST00000380962:1_exon:ENST00000380962:2_exon:ENST00000380962:3_exon:ENST00000380962:4_exon:ENST00000380962:5_exon:ENST00000380962:6_exon:ENST00000380962:7_exon:ENST00000380962:8_exon:ENST00000380962:9_exon:ENST00000380962:10_exon:ENST00000380962:11_exon:ENST00000380962:12	0.21	66418.9	16.0193	0.19	147748	17.1728	0.18	2.58309e+06	21.3007	0.09	5.83	2.5435	ENSG00000205629	LCMT1	up
exon:ENST00000474879:14_exon:ENST00000474879:13_exon:ENST00000474879:12_exon:ENST00000474879:11_exon:ENST00000474879:10_exon:ENST00000474879:9_exon:ENST00000474879:8_exon:ENST00000474879:7_exon:ENST00000474879:6_exon:ENST00000474879:5_exon:ENST00000474879:4_exon:ENST00000474879:3_exon:ENST00000474879:2_exon:ENST00000474879:1	0.21	1000000000000	39.8631	0.2	1000000000000	39.8631	0.18	6.37909e+07	25.9268	0.28	1000000000000	39.8631	ENSG00000100258	LMF2	up
exon:ENST00000477955:1_exon:ENST00000477955:2	0.21	24.61	4.62117	0.21	16.49	4.04352	0.21	23.78	4.57168	0.17	2.79	1.48027	ENSG00000081026	MAGI3	up
exon:ENST00000417363:3_exon:ENST00000417363:2_exon:ENST00000417363:1	0.21	1000000000000	39.8631	0.2	1000000000000	39.8631	0.21	1000000000000	39.8631	0.17	1000000000000	39.8631	ENSG00000085760	MTIF2	up
exon:ENST00000366527:2_exon:ENST00000366527:1	0.21	1000000000000	39.8631	0.22	1000000000000	39.8631	0.28	1000000000000	39.8631	0.18	115.82	6.85574	ENSG00000188206	HNRNPU-AS1	up
exon:ENST00000358965:27_exon:ENST00000358965:26_exon:ENST00000358965:25_exon:ENST00000358965:24_exon:ENST00000358965:23_exon:ENST00000358965:22_exon:ENST00000358965:21_exon:ENST00000358965:20_exon:ENST00000358965:19_exon:ENST00000358965:18_exon:ENST00000358965:17_exon:ENST00000358965:16_exon:ENST00000358965:15_exon:ENST00000358965:14_exon:ENST00000358965:13_exon:ENST00000358965:12_exon:ENST000003…	0.21	12296.3	13.5859	0.2	12.18	3.60644	0.15	1.37	0.454176	0.18	3.52	1.81558	ENSG00000137497	NUMA1	up
exon:ENST00000503571:2_exon:ENST00000503571:1	0.21	249.69	7.96399	0.21	1.88539e+07	24.1684	0.35	1000000000000	39.8631	0.17	58.74	5.87627	ENSG00000249592	PCGF3-AS1	up
exon:ENST00000293683:1_exon:ENST00000293683:2_exon:ENST00000293683:3_exon:ENST00000293683:4_exon:ENST00000293683:5_exon:ENST00000293683:6_exon:ENST00000293683:7_exon:ENST00000293683:8_exon:ENST00000293683:9_exon:ENST00000293683:10_exon:ENST00000293683:11_exon:ENST00000293683:12_exon:ENST00000293683:13_exon:ENST00000293683:14_exon:ENST00000293683:15	0.21	35.08	5.13258	0.22	57.71	5.85075	0.1	0.63	-0.666576	0.13	1.7	0.765535	ENSG00000065989	PDE4A	up
exon:ENST00000591000:9_exon:ENST00000591000:8_exon:ENST00000591000:7_exon:ENST00000591000:6_exon:ENST00000591000:5_exon:ENST00000591000:4_exon:ENST00000591000:3_exon:ENST00000591000:2_exon:ENST00000591000:1	0.21	198.24	7.6311	0.21	77500.1	16.2419	0.21	41.64	5.3799	0.16	2.86	1.51602	ENSG00000228049	POLR2J2	up
exon:ENST00000466003:7_exon:ENST00000466003:6_exon:ENST00000466003:5_exon:ENST00000466003:4_exon:ENST00000466003:3_exon:ENST00000466003:2_exon:ENST00000466003:1	0.21	1000000000000	39.8631	0.2	24373945567	34.5046	0.11	216283	17.7226	0.12	11991	13.5497	ENSG00000186141	POLR3C	up
exon:ENST00000493468:9_exon:ENST00000493468:8_exon:ENST00000493468:7_exon:ENST00000493468:6_exon:ENST00000493468:5_exon:ENST00000493468:4_exon:ENST00000493468:3_exon:ENST00000493468:2_exon:ENST00000493468:1	0.21	1000000000000	39.8631	0.21	1000000000000	39.8631	0.21	1000000000000	39.8631	0.3	1000000000000	39.8631	ENSG00000196504	PRPF40A	up
exon:ENST00000602683:4_exon:ENST00000602683:3_exon:ENST00000602683:2_exon:ENST00000602683:1	0.21	1000000000000	39.8631	0.2	1000000000000	39.8631	0.16	1000000000000	39.8631	0.13	1000000000000	39.8631	ENSG00000184007	PTP4A2	up
exon:ENST00000250237:1_exon:ENST00000250237:2_exon:ENST00000250237:3_exon:ENST00000250237:4_exon:ENST00000250237:5_exon:ENST00000250237:6_exon:ENST00000250237:7_exon:ENST00000250237:8_exon:ENST00000250237:9_exon:ENST00000250237:10	0.21	650000000000	39.2409	0.21	1000000000000	39.8631	0.1	1.42	0.505891	0.2	210850	17.6859	ENSG00000213339	QTRT1	up
exon:ENST00000367635:1_exon:ENST00000367635:2_exon:ENST00000367635:3_exon:ENST00000367635:4_exon:ENST00000367635:5_exon:ENST00000367635:6_exon:ENST00000367635:7_exon:ENST00000367635:8_exon:ENST00000367635:9_exon:ENST00000367635:10_exon:ENST00000367635:11_exon:ENST00000367635:12_exon:ENST00000367635:13_exon:ENST00000367635:14_exon:ENST00000367635:15_exon:ENST00000367635:16_exon:ENST00000367635:17_…	0.21	52.46	5.71315	0.23	2182.2	11.0916	0.24	450.19	8.81439	0.27	136.02	7.08767	ENSG00000116191	RALGPS2	up
exon:ENST00000414390:1_exon:ENST00000414390:2_exon:ENST00000414390:3	0.21	1215.17	10.2469	0.2	84.6	6.40259	0.08	0.37	-1.4344	0.01	0.05	-4.32193	ENSG00000168894	RNF181	up
exon:ENST00000399762:6_exon:ENST00000399762:5_exon:ENST00000399762:4_exon:ENST00000399762:3_exon:ENST00000399762:2_exon:ENST00000399762:1	0.21	1000000000000	39.8631	0.19	1000000000000	39.8631	0.18	1000000000000	39.8631	0.21	45295516591	35.3986	ENSG00000127870	RNF6	up
exon:ENST00000243189:5_exon:ENST00000243189:4_exon:ENST00000243189:3_exon:ENST00000243189:2_exon:ENST00000243189:1	0.21	123000000000	36.8374	0.22	1000000000000	39.8631	0.23	81033.6	16.3062	0.2	29800266416	34.7946	ENSG00000117616	RSRP1	up
exon:ENST00000482504:1_exon:ENST00000482504:2_exon:ENST00000482504:3_exon:ENST00000482504:4_exon:ENST00000482504:5_exon:ENST00000482504:6_exon:ENST00000482504:7_exon:ENST00000482504:8_exon:ENST00000482504:9_exon:ENST00000482504:10_exon:ENST00000482504:11	0.21	297000000000	38.1101	0.21	1000000000000	39.8631	0.15	289.74	8.17862	0.2	1000000000000	39.8631	ENSG00000097033	SH3GLB1	up
exon:ENST00000472789:2_exon:ENST00000472789:1	0.21	1000000000000	39.8631	0.21	1000000000000	39.8631	0.24	1000000000000	39.8631	0.21	1000000000000	39.8631	ENSG00000082014	SMARCD3	up
exon:ENST00000423834:8_exon:ENST00000423834:7_exon:ENST00000423834:6_exon:ENST00000423834:5_exon:ENST00000423834:4_exon:ENST00000423834:3_exon:ENST00000423834:2_exon:ENST00000423834:1	0.21	427.36	8.73931	0.2	25.29	4.6605	0.14	6.71	2.74631	0.08	0.55	-0.862496	ENSG00000174353	STAG3L3	up
exon:ENST00000271064:1_exon:ENST00000271064:2_exon:ENST00000271064:3_exon:ENST00000271064:4_exon:ENST00000271064:5_exon:ENST00000271064:6_exon:ENST00000271064:7_exon:ENST00000271064:8_exon:ENST00000271064:9_exon:ENST00000271064:10_exon:ENST00000271064:11_exon:ENST00000271064:12	0.21	5446421970	32.3427	0.2	29949534955	34.8018	0.17	523000000000	38.9271	0.07	0.58	-0.785875	ENSG00000142910	TINAGL1	up
exon:ENST00000545250:20_exon:ENST00000545250:19_exon:ENST00000545250:18_exon:ENST00000545250:17_exon:ENST00000545250:16_exon:ENST00000545250:15_exon:ENST00000545250:14_exon:ENST00000545250:13_exon:ENST00000545250:12_exon:ENST00000545250:11_exon:ENST00000545250:10_exon:ENST00000545250:9_exon:ENST00000545250:8_exon:ENST00000545250:7_exon:ENST00000545250:6_exon:ENST00000545250:5_exon:ENST00000545250…	0.21	58.11	5.86071	0.22	163.1	7.34961	0.12	1.43	0.516015	0.02	0.1	-3.32193	ENSG00000165699	TSC1	up
exon:ENST00000451491:1_exon:ENST00000451491:2	0.21	250480	17.9343	0.21	6079928426	32.5014	0.13	3.85	1.94486	0.06	0.27	-1.88897	ENSG00000184281	TSSC4	up
exon:ENST00000550767:3_exon:ENST00000550767:2_exon:ENST00000550767:1	0.21	1000000000000	39.8631	0.22	1000000000000	39.8631	0.15	1000000000000	39.8631	0.24	1000000000000	39.8631	ENSG00000167552	TUBA1A	up
exon:ENST00000491969:1_exon:ENST00000491969:2_exon:ENST00000491969:3	0.21	349008	18.4129	0.21	37784.4	15.2055	0.22	157.86	7.3025	0.13	0.85	-0.234465	ENSG00000198874	TYW1	up
exon:ENST00000322954:19_exon:ENST00000322954:18_exon:ENST00000322954:17_exon:ENST00000322954:16_exon:ENST00000322954:15_exon:ENST00000322954:14_exon:ENST00000322954:13_exon:ENST00000322954:12_exon:ENST00000322954:11_exon:ENST00000322954:10_exon:ENST00000322954:9_exon:ENST00000322954:8_exon:ENST00000322954:7_exon:ENST00000322954:6_exon:ENST00000322954:5_exon:ENST00000322954:4_exon:ENST00000322954:…	0.21	1000000000000	39.8631	0.23	1000000000000	39.8631	0.19	1000000000000	39.8631	0.2	1000000000000	39.8631	ENSG00000137831	UACA	up
exon:ENST00000347370:7_exon:ENST00000347370:6_exon:ENST00000347370:5_exon:ENST00000347370:4_exon:ENST00000347370:3_exon:ENST00000347370:2_exon:ENST00000347370:1	0.21	1000000000000	39.8631	0.22	1000000000000	39.8631	0.23	1000000000000	39.8631	0.26	1000000000000	39.8631	ENSG00000160087	UBE2J2	up
exon:ENST00000493566:4_exon:ENST00000493566:3_exon:ENST00000493566:2_exon:ENST00000493566:1	0.21	9219853686	33.1021	0.21	49290.8	15.589	0.08	1.28	0.356144	0.14	9900.93	13.2733	ENSG00000163960	UBXN7	up
exon:ENST00000447287:4_exon:ENST00000447287:3_exon:ENST00000447287:2_exon:ENST00000447287:1	0.21	3959.65	11.9512	0.19	7.91	2.98368	0.2	9.93	3.31179	0.25	1.78232e+08	27.4092	ENSG00000112290	WASF1	up
exon:ENST00000415762:5_exon:ENST00000415762:4_exon:ENST00000415762:3_exon:ENST00000415762:2_exon:ENST00000415762:1	0.21	46.95	5.55305	0.19	34.55	5.11061	0.08	0.37	-1.4344	0.14	3.65	1.8679	ENSG00000161179	YDJC	up
exon:ENST00000445728:1_exon:ENST00000445728:2_exon:ENST00000445728:3_exon:ENST00000445728:4	0.21	63.48	5.98823	0.23	380366	18.537	0.21	31543.6	14.9451	0.21	318.93	8.3171	ENSG00000142528	ZNF473	up
exon:ENST00000601447:3_exon:ENST00000601447:2_exon:ENST00000601447:1	0.21	112.54	6.81429	0.21	25.21	4.65592	0.25	51.37	5.68285	0.27	2160.42	11.0771	ENSG00000213020	ZNF611	up
exon:ENST00000483335:1_exon:ENST00000483335:2_exon:ENST00000483335:3	0.2	1000000000000	39.8631	0.2	7020359792	32.7089	0.14	884791	19.755	0.17	1000000000000	39.8631	ENSG00000143382	ADAMTSL4	up
exon:ENST00000593005:4_exon:ENST00000593005:3_exon:ENST00000593005:2_exon:ENST00000593005:1	0.2	1000000000000	39.8631	0.2	76886398652	36.162	0.2	4.28346e+08	28.6742	0.18	2180542848	31.022	ENSG00000072071	ADGRL1	up
exon:ENST00000375418:7_exon:ENST00000375418:6_exon:ENST00000375418:5_exon:ENST00000375418:4_exon:ENST00000375418:3_exon:ENST00000375418:2_exon:ENST00000375418:1	0.2	106.85	6.73944	0.2	329.37	8.36357	0.18	22425.2	14.4528	0.19	53221.4	15.6997	ENSG00000153531	ADPRHL1	up
exon:ENST00000265343:21_exon:ENST00000265343:20_exon:ENST00000265343:19_exon:ENST00000265343:18_exon:ENST00000265343:17_exon:ENST00000265343:16_exon:ENST00000265343:15_exon:ENST00000265343:14_exon:ENST00000265343:13_exon:ENST00000265343:12_exon:ENST00000265343:11_exon:ENST00000265343:10_exon:ENST00000265343:9_exon:ENST00000265343:8_exon:ENST00000265343:7_exon:ENST00000265343:6_exon:ENST0000026534…	0.2	160.36	7.32517	0.2	192.6	7.58946	0.21	191.75	7.58308	0.05	0.21	-2.25154	ENSG00000072364	AFF4	up
exon:ENST00000522311:5_exon:ENST00000522311:4_exon:ENST00000522311:3_exon:ENST00000522311:2_exon:ENST00000522311:1	0.2	1000000000000	39.8631	0.19	1000000000000	39.8631	0.22	1000000000000	39.8631	0.17	1000000000000	39.8631	ENSG00000155096	AZIN1	up
exon:ENST00000539282:11_exon:ENST00000539282:10_exon:ENST00000539282:9_exon:ENST00000539282:8_exon:ENST00000539282:7_exon:ENST00000539282:6_exon:ENST00000539282:5_exon:ENST00000539282:4_exon:ENST00000539282:3_exon:ENST00000539282:2_exon:ENST00000539282:1	0.2	3169768877	31.5617	0.21	3753.38	11.874	0.12	16.52	4.04614	0.14	1144.81	10.1609	ENSG00000060982	BCAT1	up
exon:ENST00000551848:1	0.2	929.99	9.86107	0.2	10303.7	13.3309	0.06	0.25	-2	0.19	56.01	5.80761	ENSG00000151746	BICD1	up
exon:ENST00000469930:3_exon:ENST00000469930:2_exon:ENST00000469930:1	0.2	44.29	5.46891	0.19	8.78	3.13422	0.17	12.46	3.63923	0.16	4.11	2.03914	ENSG00000157764	BRAF	up
exon:ENST00000380333:1_exon:ENST00000380333:2_exon:ENST00000380333:3_exon:ENST00000380333:4	0.2	21.74	4.44228	0.21	9.59	3.26153	0.06	0.25	-2	0.1	0.5	-1	ENSG00000186312	CA5BP1	up
exon:ENST00000481223:12_exon:ENST00000481223:11_exon:ENST00000481223:10_exon:ENST00000481223:9_exon:ENST00000481223:8_exon:ENST00000481223:7_exon:ENST00000481223:6_exon:ENST00000481223:5_exon:ENST00000481223:4_exon:ENST00000481223:3_exon:ENST00000481223:2_exon:ENST00000481223:1	0.2	1000000000000	39.8631	0.21	1000000000000	39.8631	0.18	1000000000000	39.8631	0.25	1000000000000	39.8631	ENSG00000221978	CCNL2	up
exon:ENST00000440966:6_exon:ENST00000440966:5_exon:ENST00000440966:4_exon:ENST00000440966:3_exon:ENST00000440966:2_exon:ENST00000440966:1	0.2	2.36563e+06	21.1738	0.19	8.04097e+06	22.9389	0.14	24.32	4.60407	0.11	3.62	1.85599	ENSG00000159079	CFAP298	up
exon:ENST00000578895:4_exon:ENST00000578895:3_exon:ENST00000578895:2_exon:ENST00000578895:1	0.2	1503.43	10.554	0.21	284.53	8.15244	0.21	310.14	8.27678	0.13	30.39	4.92552	ENSG00000178927	CYBC1	up
exon:ENST00000371582:10_exon:ENST00000371582:9_exon:ENST00000371582:8_exon:ENST00000371582:7_exon:ENST00000371582:6_exon:ENST00000371582:5_exon:ENST00000371582:4_exon:ENST00000371582:3_exon:ENST00000371582:2_exon:ENST00000371582:1	0.2	1000000000000	39.8631	0.2	1000000000000	39.8631	0.21	1000000000000	39.8631	0.22	1000000000000	39.8631	ENSG00000000419	DPM1	up
exon:ENST00000369009:4_exon:ENST00000369009:3_exon:ENST00000369009:2_exon:ENST00000369009:1	0.2	1000000000000	39.8631	0.2	1000000000000	39.8631	0.17	1000000000000	39.8631	0.09	1.39621e+07	23.735	ENSG00000143420	ENSA	up
exon:ENST00000499810:11_exon:ENST00000499810:10_exon:ENST00000499810:9_exon:ENST00000499810:8_exon:ENST00000499810:7_exon:ENST00000499810:6_exon:ENST00000499810:5_exon:ENST00000499810:4_exon:ENST00000499810:3_exon:ENST00000499810:2_exon:ENST00000499810:1	0.2	1000000000000	39.8631	0.21	1000000000000	39.8631	0.22	1000000000000	39.8631	0.18	1000000000000	39.8631	ENSG00000120705	ETF1	up
exon:ENST00000370114:5_exon:ENST00000370114:4_exon:ENST00000370114:3_exon:ENST00000370114:2_exon:ENST00000370114:1	0.2	21.17	4.40395	0.19	11.84	3.5656	0.13	1.17	0.226509	0.2	31.25	4.96578	ENSG00000162694	EXTL2	up
exon:ENST00000541220:19_exon:ENST00000541220:18_exon:ENST00000541220:17_exon:ENST00000541220:16_exon:ENST00000541220:15_exon:ENST00000541220:14_exon:ENST00000541220:13_exon:ENST00000541220:12_exon:ENST00000541220:11_exon:ENST00000541220:10_exon:ENST00000541220:9_exon:ENST00000541220:8_exon:ENST00000541220:7_exon:ENST00000541220:6_exon:ENST00000541220:5_exon:ENST00000541220:4_exon:ENST00000541220:…	0.2	1000000000000	39.8631	0.2	1000000000000	39.8631	0.18	1000000000000	39.8631	0.2	1000000000000	39.8631	ENSG00000106462	EZH2	up
exon:ENST00000337147:13_exon:ENST00000337147:12_exon:ENST00000337147:11_exon:ENST00000337147:10_exon:ENST00000337147:9_exon:ENST00000337147:8_exon:ENST00000337147:7_exon:ENST00000337147:6_exon:ENST00000337147:5_exon:ENST00000337147:4_exon:ENST00000337147:3_exon:ENST00000337147:2_exon:ENST00000337147:1	0.2	1000000000000	39.8631	0.2	1000000000000	39.8631	0.23	1000000000000	39.8631	0.3	1000000000000	39.8631	ENSG00000092820	EZR	up
exon:ENST00000369707:1_exon:ENST00000369707:2_exon:ENST00000369707:3_exon:ENST00000369707:4_exon:ENST00000369707:5	0.2	9202733284	33.0994	0.19	1.61598e+06	20.624	0.15	1501.92	10.5526	0.17	47339.2	15.5307	ENSG00000065621	GSTO2	up
exon:ENST00000306560:1_exon:ENST00000306560:2_exon:ENST00000306560:3_exon:ENST00000306560:4	0.2	1000000000000	39.8631	0.2	1000000000000	39.8631	0.18	1000000000000	39.8631	0.33	1000000000000	39.8631	ENSG00000103044	HAS3	up
exon:ENST00000575120:1_exon:ENST00000575120:2_exon:ENST00000575120:3_exon:ENST00000575120:4_exon:ENST00000575120:5	0.2	111426	16.7657	0.21	692811	19.4021	0.26	1000000000000	39.8631	0.17	3055.87	11.5774	ENSG00000103415	HMOX2	up
exon:ENST00000485405:1_exon:ENST00000485405:2_exon:ENST00000485405:3_exon:ENST00000485405:4_exon:ENST00000485405:5_exon:ENST00000485405:6_exon:ENST00000485405:7_exon:ENST00000485405:8_exon:ENST00000485405:9	0.2	802.95	9.64917	0.2	70.96	6.14893	0.13	20.06	4.32625	0.09	0.99	-0.0144996	ENSG00000132196	HSD17B7	up
exon:ENST00000442581:5_exon:ENST00000442581:4_exon:ENST00000442581:3_exon:ENST00000442581:2_exon:ENST00000442581:1	0.2	186.03	7.53939	0.22	53.74	5.74792	0.05	0.15	-2.73697	0.12	16.93	4.08151	ENSG00000068001	HYAL2	up
exon:ENST00000525600:1_exon:ENST00000525600:2_exon:ENST00000525600:3	0.2	4.46409e+08	28.7338	0.19	129000000000	36.9049	0.14	105.89	6.72642	0.16	1.54918e+08	27.2069	ENSG00000172977	KAT5	up
exon:ENST00000590628:1_exon:ENST00000590628:2	0.2	1.02614e+07	23.2907	0.19	63388.8	15.9519	0.16	2261.28	11.1429	0.18	3.64003e+07	25.1174	ENSG00000267575	LINC02987	up
exon:ENST00000417212:3_exon:ENST00000417212:2_exon:ENST00000417212:1	0.2	28452912266	34.7279	0.19	1.96242e+07	24.2261	0.28	1000000000000	39.8631	0.23	1000000000000	39.8631	ENSG00000221867	MAGEA3	up
exon:ENST00000395604:1_exon:ENST00000395604:2_exon:ENST00000395604:3_exon:ENST00000395604:4_exon:ENST00000395604:5_exon:ENST00000395604:6_exon:ENST00000395604:7	0.2	1000000000000	39.8631	0.22	1000000000000	39.8631	0.22	1000000000000	39.8631	0.25	1000000000000	39.8631	ENSG00000166484	MAPK7	up
exon:ENST00000539861:1_exon:ENST00000539861:2_exon:ENST00000539861:3_exon:ENST00000539861:4_exon:ENST00000539861:5_exon:ENST00000539861:6_exon:ENST00000539861:7	0.2	3.01384e+06	21.5232	0.19	14339.1	13.8077	0.27	414.66	8.69579	0.23	2.85504e+06	21.4451	ENSG00000175727	MLXIP	up
exon:ENST00000370635:2_exon:ENST00000370635:1	0.2	1000000000000	39.8631	0.2	2282919430	31.0882	0.19	2.68691e+08	28.0014	0.22	4735957294	32.141	ENSG00000171160	MORN4	up
exon:ENST00000540949:3_exon:ENST00000540949:2_exon:ENST00000540949:1	0.2	408.82	8.67532	0.18	10.24	3.35614	0.08	0.41	-1.2863	0.05	0.23	-2.12029	ENSG00000111639	MRPL51	up
exon:ENST00000568037:6_exon:ENST00000568037:5_exon:ENST00000568037:4_exon:ENST00000568037:3_exon:ENST00000568037:2_exon:ENST00000568037:1	0.2	121664	16.8925	0.18	1000000000000	39.8631	0.15	12.25	3.61471	0.06	1.94	0.956057	ENSG00000103248	MTHFSD	up
exon:ENST00000357977:1_exon:ENST00000357977:2_exon:ENST00000357977:3_exon:ENST00000357977:4	0.2	606.63	9.24467	0.19	4605341318	32.1007	0.09	2.72	1.44361	0.11	2.47	1.30451	ENSG00000162599	NFIA	up
exon:ENST00000561072:2_exon:ENST00000561072:1	0.2	1000000000000	39.8631	0.19	1000000000000	39.8631	0.11	7.45	2.89724	0.12	149.03	7.21946	ENSG00000140157	NIPA2	up
exon:ENST00000373719:1_exon:ENST00000373719:2_exon:ENST00000373719:3_exon:ENST00000373719:4_exon:ENST00000373719:5_exon:ENST00000373719:6_exon:ENST00000373719:7_exon:ENST00000373719:8_exon:ENST00000373719:9_exon:ENST00000373719:10_exon:ENST00000373719:11_exon:ENST00000373719:12_exon:ENST00000373719:13_exon:ENST00000373719:14_exon:ENST00000373719:15_exon:ENST00000373719:16_exon:ENST00000373719:17_…	0.2	2.44228e+06	21.2198	0.2	1204.52	10.2342	0.21	45034525985	35.3903	0.17	220.62	7.78542	ENSG00000147162	OGT	up
exon:ENST00000235372:1_exon:ENST00000235372:2_exon:ENST00000235372:3_exon:ENST00000235372:4_exon:ENST00000235372:5_exon:ENST00000235372:6_exon:ENST00000235372:7_exon:ENST00000235372:8_exon:ENST00000235372:9_exon:ENST00000235372:10	0.2	1000000000000	39.8631	0.21	1000000000000	39.8631	0.16	1000000000000	39.8631	0.15	1.94954e+07	24.2166	ENSG00000116731	PRDM2	up
exon:ENST00000352983:7_exon:ENST00000352983:6_exon:ENST00000352983:5_exon:ENST00000352983:4_exon:ENST00000352983:3_exon:ENST00000352983:2_exon:ENST00000352983:1	0.2	1000000000000	39.8631	0.23	65.55	6.03452	0.15	1000000000000	39.8631	0.27	68.77	6.10371	ENSG00000147604	RPL7	up
exon:ENST00000530036:3_exon:ENST00000530036:2_exon:ENST00000530036:1	0.2	1000000000000	39.8631	0.2	8.94465e+07	26.4145	0.14	3.74699e+06	21.8373	0.13	7219.73	12.8177	ENSG00000165526	RPUSD4	up
exon:ENST00000407215:7_exon:ENST00000407215:6_exon:ENST00000407215:5_exon:ENST00000407215:4_exon:ENST00000407215:3_exon:ENST00000407215:2_exon:ENST00000407215:1	0.2	1058.68	10.0481	0.2	7.55	2.91648	0.07	0.31	-1.68966	0.16	36.88	5.20477	ENSG00000141295	SCRN2	up
exon:ENST00000539553:20_exon:ENST00000539553:19_exon:ENST00000539553:18_exon:ENST00000539553:17_exon:ENST00000539553:16_exon:ENST00000539553:15_exon:ENST00000539553:14_exon:ENST00000539553:13_exon:ENST00000539553:12_exon:ENST00000539553:11_exon:ENST00000539553:10_exon:ENST00000539553:9_exon:ENST00000539553:8_exon:ENST00000539553:7_exon:ENST00000539553:6_exon:ENST00000539553:5_exon:ENST00000539553…	0.2	202.21	7.65971	0.21	677.77	9.40465	0.13	1.36	0.443607	0.15	12.74	3.67129	ENSG00000088836	SLC4A11	up
exon:ENST00000609386:1	0.2	1000000000000	39.8631	0.19	1000000000000	39.8631	0.22	1000000000000	39.8631	0.09	2.06	1.04264	ENSG00000119906	SLF2	up
exon:ENST00000431183:17_exon:ENST00000431183:16_exon:ENST00000431183:15_exon:ENST00000431183:14_exon:ENST00000431183:13_exon:ENST00000431183:12_exon:ENST00000431183:11_exon:ENST00000431183:10_exon:ENST00000431183:9_exon:ENST00000431183:8_exon:ENST00000431183:7_exon:ENST00000431183:6_exon:ENST00000431183:5_exon:ENST00000431183:4_exon:ENST00000431183:3_exon:ENST00000431183:2_exon:ENST00000431183:1	0.2	1000000000000	39.8631	0.17	23.89	4.57833	0.18	1.52331e+06	20.5388	0.05	4.55	2.18587	ENSG00000136699	SMPD4	up
exon:ENST00000222990:11_exon:ENST00000222990:10_exon:ENST00000222990:9_exon:ENST00000222990:8_exon:ENST00000222990:7_exon:ENST00000222990:6_exon:ENST00000222990:5_exon:ENST00000222990:4_exon:ENST00000222990:3_exon:ENST00000222990:2_exon:ENST00000222990:1	0.2	28.26	4.82069	0.23	26.47	4.72629	0.16	6.91	2.78869	0.14	2.54	1.34483	ENSG00000106266	SNX8	up
exon:ENST00000589997:2_exon:ENST00000589997:1	0.2	22.82	4.51223	0.18	8.03	3.0054	0.25	55.51	5.79468	0.28	4.79843e+08	28.838	ENSG00000070731	ST6GALNAC2	up
exon:ENST00000436811:4_exon:ENST00000436811:3_exon:ENST00000436811:2_exon:ENST00000436811:1	0.2	573.6	9.1639	0.21	561.26	9.13253	0.17	4.21	2.07382	0.19	449.61	8.81253	ENSG00000123473	STIL	up
exon:ENST00000367113:1_exon:ENST00000367113:2_exon:ENST00000367113:3_exon:ENST00000367113:4	0.2	29.9	4.90207	0.2	62.43	5.96417	0.23	350.49	8.45323	0.23	524.57	9.03499	ENSG00000078269	SYNJ2	up
exon:ENST00000493583:10_exon:ENST00000493583:9_exon:ENST00000493583:8_exon:ENST00000493583:7_exon:ENST00000493583:6_exon:ENST00000493583:5_exon:ENST00000493583:4_exon:ENST00000493583:3_exon:ENST00000493583:2_exon:ENST00000493583:1	0.2	99137.2	16.5971	0.2	1155.8	10.1747	0.15	32.33	5.0148	0.11	2.35	1.23266	ENSG00000068323	TFE3	up
exon:ENST00000258439:4_exon:ENST00000258439:3_exon:ENST00000258439:2_exon:ENST00000258439:1	0.2	1.1619e+08	26.7919	0.2	1000000000000	39.8631	0.17	253.37	7.9851	0.17	1.75477e+06	20.7429	ENSG00000135956	TMEM127	up
exon:ENST00000329305:9_exon:ENST00000329305:8_exon:ENST00000329305:7_exon:ENST00000329305:6_exon:ENST00000329305:5_exon:ENST00000329305:4_exon:ENST00000329305:3_exon:ENST00000329305:2_exon:ENST00000329305:1	0.2	1.68367e+07	24.0051	0.2	8293.94	13.0178	0.13	2.93	1.5509	0.18	26120.3	14.6729	ENSG00000198467	TPM2	up
exon:ENST00000491060:2_exon:ENST00000491060:1	0.2	29400.7	14.8436	0.18	109.28	6.77189	0.09	0.49	-1.02915	0.09	1.93	0.948601	ENSG00000183763	TRAIP	up
exon:ENST00000453195:9_exon:ENST00000453195:8_exon:ENST00000453195:7_exon:ENST00000453195:6_exon:ENST00000453195:5_exon:ENST00000453195:4_exon:ENST00000453195:3_exon:ENST00000453195:2_exon:ENST00000453195:1	0.2	1000000000000	39.8631	0.22	1000000000000	39.8631	0.17	5.48787e+06	22.3878	0.2	1000000000000	39.8631	ENSG00000234127	TRIM26	up
exon:ENST00000233623:1_exon:ENST00000233623:2_exon:ENST00000233623:3_exon:ENST00000233623:4_exon:ENST00000233623:5_exon:ENST00000233623:6_exon:ENST00000233623:7_exon:ENST00000233623:8_exon:ENST00000233623:9_exon:ENST00000233623:10_exon:ENST00000233623:11_exon:ENST00000233623:12_exon:ENST00000233623:13	0.2	24.21	4.59753	0.24	7.74	2.95233	0.15	2.51	1.32769	0.09	0.39	-1.35845	ENSG00000115282	TTC31	up
exon:ENST00000442039:2_exon:ENST00000442039:1	0.2	423000000000	38.6214	0.2	1.84061e+08	27.4556	0.23	3780207734	31.8158	0.2	1000000000000	39.8631	ENSG00000174109	UQCC4	up
exon:ENST00000603652:1_exon:ENST00000603652:2_exon:ENST00000603652:3	0.2	308.17	8.26758	0.21	190.36	7.57259	0.17	2.12	1.08406	0.21	2.27	1.18269	ENSG00000270820	USP34-DT	up
exon:ENST00000466248:1_exon:ENST00000466248:2	0.2	364.3	8.50898	0.19	85.44	6.41684	0.15	23.46	4.55213	0.16	9.18	3.19849	ENSG00000047644	WWC3	up
exon:ENST00000531852:5_exon:ENST00000531852:4_exon:ENST00000531852:3_exon:ENST00000531852:2_exon:ENST00000531852:1	0.2	1898.38	10.8906	0.21	248.79	7.95878	0.03	0.19	-2.39593	0.11	0.58	-0.785875	ENSG00000166435	XRRA1	up
exon:ENST00000373812:1_exon:ENST00000373812:2_exon:ENST00000373812:3_exon:ENST00000373812:4_exon:ENST00000373812:5	0.2	7.30379e+06	22.8002	0.2	891547	19.766	0.3	1000000000000	39.8631	0.16	56.02	5.80787	ENSG00000198492	YTHDF2	up
exon:ENST00000470308:4_exon:ENST00000470308:3_exon:ENST00000470308:2_exon:ENST00000470308:1	0.2	23995.4	14.5505	0.2	71771.5	16.1311	0.24	21915010356	34.3512	0.23	1000000000000	39.8631	ENSG00000123200	ZC3H13	up
exon:ENST00000559607:1_exon:ENST00000559607:2_exon:ENST00000559607:3_exon:ENST00000559607:4_exon:ENST00000559607:5_exon:ENST00000559607:6_exon:ENST00000559607:7_exon:ENST00000559607:8_exon:ENST00000559607:9	0.2	1000000000000	39.8631	0.2	1000000000000	39.8631	0.14	27.4	4.7761	0.12	18.3	4.19377	ENSG00000166716	ZNF592	up
exon:ENST00000222388:16_exon:ENST00000222388:15_exon:ENST00000222388:14_exon:ENST00000222388:13_exon:ENST00000222388:12_exon:ENST00000222388:11_exon:ENST00000222388:10_exon:ENST00000222388:9_exon:ENST00000222388:8_exon:ENST00000222388:7_exon:ENST00000222388:6_exon:ENST00000222388:5_exon:ENST00000222388:4_exon:ENST00000222388:3_exon:ENST00000222388:2_exon:ENST00000222388:1	0.19	1000000000000	39.8631	0.19	1000000000000	39.8631	0.15	1276634588	30.2497	0.21	1000000000000	39.8631	ENSG00000033050	ABCF2	up
exon:ENST00000217893:3_exon:ENST00000217893:2_exon:ENST00000217893:1	0.19	1000000000000	39.8631	0.2	1000000000000	39.8631	0.27	1000000000000	39.8631	0.3	1000000000000	39.8631	ENSG00000085231	AK6	up
exon:ENST00000451850:1_exon:ENST00000451850:2_exon:ENST00000451850:3_exon:ENST00000451850:4_exon:ENST00000451850:5	0.19	807000000000	39.5532	0.17	621.17	9.27884	0.08	0.99	-0.0144996	0.1	8806.31	13.1043	ENSG00000123505	AMD1	up
exon:ENST00000418033:8_exon:ENST00000418033:7_exon:ENST00000418033:6_exon:ENST00000418033:5_exon:ENST00000418033:4_exon:ENST00000418033:3_exon:ENST00000418033:2_exon:ENST00000418033:1	0.19	1069.91	10.0633	0.18	4.23	2.08066	0.15	38.77	5.27687	0.17	14.1	3.81762	ENSG00000107863	ARHGAP21	up
exon:ENST00000491911:1_exon:ENST00000491911:2_exon:ENST00000491911:3_exon:ENST00000491911:4_exon:ENST00000491911:5	0.19	1000000000000	39.8631	0.19	1000000000000	39.8631	0.18	1000000000000	39.8631	0.14	1000000000000	39.8631	ENSG00000197070	ARRDC1	up
exon:ENST00000518738:1_exon:ENST00000518738:2_exon:ENST00000518738:3_exon:ENST00000518738:4_exon:ENST00000518738:5_exon:ENST00000518738:6_exon:ENST00000518738:7_exon:ENST00000518738:8_exon:ENST00000518738:9_exon:ENST00000518738:10_exon:ENST00000518738:11_exon:ENST00000518738:12_exon:ENST00000518738:13	0.19	1.45756e+07	23.7971	0.18	2336.79	11.1903	0.15	154.78	7.27408	0.09	0.6	-0.736966	ENSG00000155097	ATP6V1C1	up
exon:ENST00000550208:3_exon:ENST00000550208:2_exon:ENST00000550208:1	0.19	9766.12	13.2536	0.18	8328.25	13.0238	0.08	0.88	-0.184425	0.15	3.03	1.59932	ENSG00000185024	BRF1	up
exon:ENST00000456357:1_exon:ENST00000456357:2_exon:ENST00000456357:3	0.19	1000000000000	39.8631	0.18	1000000000000	39.8631	0.14	1744.28	10.7684	0.1	74.16	6.21257	ENSG00000164713	BRI3	up
exon:ENST00000506023:1_exon:ENST00000506023:2_exon:ENST00000506023:3_exon:ENST00000506023:4_exon:ENST00000506023:5_exon:ENST00000506023:6_exon:ENST00000506023:7_exon:ENST00000506023:8	0.19	6421242812	32.5802	0.19	7426049292	32.7899	0.23	1000000000000	39.8631	0.16	23360.4	14.5118	ENSG00000113460	BRIX1	up
exon:ENST00000410049:1_exon:ENST00000410049:2_exon:ENST00000410049:3_exon:ENST00000410049:4_exon:ENST00000410049:5	0.19	21.48	4.42492	0.18	7.92	2.9855	0.14	4.49	2.16672	0.2	38.07	5.25058	ENSG00000135974	C2orf49	up
exon:ENST00000504727:1_exon:ENST00000504727:2_exon:ENST00000504727:3	0.19	2620.54	11.3556	0.2	3.58896e+06	21.7751	0.11	0.99	-0.0144996	0.21	44750.1	15.4496	ENSG00000181904	C5orf24	up
exon:ENST00000340214:7_exon:ENST00000340214:6_exon:ENST00000340214:5_exon:ENST00000340214:4_exon:ENST00000340214:3_exon:ENST00000340214:2_exon:ENST00000340214:1	0.19	436.52	8.7699	0.19	1.28487e+08	26.937	0.16	112.22	6.81019	0.21	2814250136	31.3901	ENSG00000151893	CACUL1	up
exon:ENST00000553403:4_exon:ENST00000553403:3_exon:ENST00000553403:2_exon:ENST00000553403:1	0.19	8.75509e+06	23.0617	0.19	2.36778e+07	24.497	0.1	0.87	-0.200913	0.16	73.25	6.19476	ENSG00000015133	CCDC88C	up
exon:ENST00000261657:1_exon:ENST00000261657:2_exon:ENST00000261657:3_exon:ENST00000261657:4_exon:ENST00000261657:5	0.19	500.61	8.96754	0.21	543.51	9.08616	0.19	73547.1	16.1664	0.16	6.65	2.73335	ENSG00000038532	CLEC16A	up
exon:ENST00000361168:13_exon:ENST00000361168:12_exon:ENST00000361168:11_exon:ENST00000361168:10_exon:ENST00000361168:9_exon:ENST00000361168:8_exon:ENST00000361168:7_exon:ENST00000361168:6_exon:ENST00000361168:5_exon:ENST00000361168:4_exon:ENST00000361168:3_exon:ENST00000361168:2_exon:ENST00000361168:1	0.19	157.08	7.29536	0.17	6.05	2.59694	0.04	0.19	-2.39593	0.09	0.58	-0.785875	ENSG00000176444	CLK2	up
exon:ENST00000294360:8_exon:ENST00000294360:7_exon:ENST00000294360:6_exon:ENST00000294360:5_exon:ENST00000294360:4_exon:ENST00000294360:3_exon:ENST00000294360:2_exon:ENST00000294360:1	0.19	1000000000000	39.8631	0.19	1000000000000	39.8631	0.12	2319.77	11.1798	0.15	18268.9	14.1571	ENSG00000162384	CZIB	up
exon:ENST00000322536:1_exon:ENST00000322536:2_exon:ENST00000322536:3_exon:ENST00000322536:4_exon:ENST00000322536:5_exon:ENST00000322536:6_exon:ENST00000322536:7_exon:ENST00000322536:8_exon:ENST00000322536:9_exon:ENST00000322536:10_exon:ENST00000322536:11_exon:ENST00000322536:12_exon:ENST00000322536:13_exon:ENST00000322536:14_exon:ENST00000322536:15_exon:ENST00000322536:16_exon:ENST00000322536:17_…	0.19	274934	18.0687	0.21	2.38956e+06	21.1883	0.18	1059.7	10.0494	0.2	119.45	6.90026	ENSG00000178105	DDX10	up
exon:ENST00000311635:9_exon:ENST00000311635:8_exon:ENST00000311635:7_exon:ENST00000311635:6_exon:ENST00000311635:5_exon:ENST00000311635:4_exon:ENST00000311635:3_exon:ENST00000311635:2_exon:ENST00000311635:1	0.19	47.02	5.5552	0.2	57.55	5.84674	0.15	2.19	1.13093	0.23	22.75	4.50779	ENSG00000103264	FBXO31	up
exon:ENST00000450006:1_exon:ENST00000450006:2_exon:ENST00000450006:3_exon:ENST00000450006:4_exon:ENST00000450006:5_exon:ENST00000450006:6_exon:ENST00000450006:7_exon:ENST00000450006:8_exon:ENST00000450006:9_exon:ENST00000450006:10_exon:ENST00000450006:11_exon:ENST00000450006:12_exon:ENST00000450006:13_exon:ENST00000450006:14_exon:ENST00000450006:15_exon:ENST00000450006:16_exon:ENST00000450006:17_…	0.19	127.9	6.99887	0.16	11.04	3.46467	0.03	0.16	-2.64386	0.13	1.98	0.9855	ENSG00000158863	FHIP2B	up
exon:ENST00000373060:1_exon:ENST00000373060:2_exon:ENST00000373060:3_exon:ENST00000373060:4_exon:ENST00000373060:5_exon:ENST00000373060:6_exon:ENST00000373060:7_exon:ENST00000373060:8_exon:ENST00000373060:9_exon:ENST00000373060:10_exon:ENST00000373060:11_exon:ENST00000373060:12_exon:ENST00000373060:13_exon:ENST00000373060:14_exon:ENST00000373060:15_exon:ENST00000373060:16_exon:ENST00000373060:17	0.19	6.29206e+08	29.229	0.2	7036993215	32.7123	0.15	846000000000	39.6216	0.12	21030.9	14.3602	ENSG00000137166	FOXP4	up
exon:ENST00000389703:1_exon:ENST00000389703:2_exon:ENST00000389703:3_exon:ENST00000389703:4_exon:ENST00000389703:5_exon:ENST00000389703:6_exon:ENST00000389703:7_exon:ENST00000389703:8	0.19	24.32	4.60407	0.2	9.15	3.19377	0.07	0.28	-1.8365	0.18	4.21	2.07382	ENSG00000103253	HAGHL	up
exon:ENST00000422133:1_exon:ENST00000422133:2_exon:ENST00000422133:3_exon:ENST00000422133:4	0.19	1000000000000	39.8631	0.18	1000000000000	39.8631	0.2	1000000000000	39.8631	0.16	1000000000000	39.8631	ENSG00000115756	HPCAL1	up
exon:ENST00000407797:1_exon:ENST00000407797:2_exon:ENST00000407797:3_exon:ENST00000407797:4	0.19	23.06	4.52732	0.19	107.26	6.74497	0.21	53.03	5.72874	0.33	2.29082e+08	27.7713	ENSG00000197536	IRF1-AS1	up
exon:ENST00000459929:16_exon:ENST00000459929:15_exon:ENST00000459929:14_exon:ENST00000459929:13_exon:ENST00000459929:12_exon:ENST00000459929:11_exon:ENST00000459929:10_exon:ENST00000459929:9_exon:ENST00000459929:8_exon:ENST00000459929:7_exon:ENST00000459929:6_exon:ENST00000459929:5_exon:ENST00000459929:4_exon:ENST00000459929:3_exon:ENST00000459929:2_exon:ENST00000459929:1	0.19	525.58	9.03777	0.19	456042	18.7988	0.22	1000000000000	39.8631	0.21	7.25032e+07	26.1115	ENSG00000116679	IVNS1ABP	up
exon:ENST00000347004:25_exon:ENST00000347004:24_exon:ENST00000347004:23_exon:ENST00000347004:22_exon:ENST00000347004:21_exon:ENST00000347004:20_exon:ENST00000347004:19_exon:ENST00000347004:18_exon:ENST00000347004:17_exon:ENST00000347004:16_exon:ENST00000347004:15_exon:ENST00000347004:14_exon:ENST00000347004:13_exon:ENST00000347004:12_exon:ENST00000347004:11_exon:ENST00000347004:10_exon:ENST000003…	0.19	153.23	7.25955	0.21	127.75	6.99718	0.14	1.21	0.275007	0.13	1.13	0.176323	ENSG00000184916	JAG2	up
exon:ENST00000448333:1_exon:ENST00000448333:2_exon:ENST00000448333:3_exon:ENST00000448333:4_exon:ENST00000448333:5_exon:ENST00000448333:6_exon:ENST00000448333:7_exon:ENST00000448333:8	0.19	23.88	4.57773	0.17	5.14	2.36177	0.11	1.44	0.526069	0.06	0.34	-1.55639	ENSG00000136636	KCTD3	up
exon:ENST00000377093:1_exon:ENST00000377093:2_exon:ENST00000377093:3_exon:ENST00000377093:4_exon:ENST00000377093:5_exon:ENST00000377093:6_exon:ENST00000377093:7_exon:ENST00000377093:8_exon:ENST00000377093:9_exon:ENST00000377093:10_exon:ENST00000377093:11_exon:ENST00000377093:12_exon:ENST00000377093:13_exon:ENST00000377093:14_exon:ENST00000377093:15_exon:ENST00000377093:16_exon:ENST00000377093:17_…	0.19	129.04	7.01167	0.2	5.00001e+07	25.5754	0.24	1.44064e+08	27.1021	0.11	2.13	1.09085	ENSG00000054523	KIF1B	up
exon:ENST00000467906:1_exon:ENST00000467906:2_exon:ENST00000467906:3_exon:ENST00000467906:4_exon:ENST00000467906:5_exon:ENST00000467906:6_exon:ENST00000467906:7_exon:ENST00000467906:8_exon:ENST00000467906:9_exon:ENST00000467906:10_exon:ENST00000467906:11_exon:ENST00000467906:12_exon:ENST00000467906:13_exon:ENST00000467906:14_exon:ENST00000467906:15_exon:ENST00000467906:16_exon:ENST00000467906:17_…	0.19	1000000000000	39.8631	0.19	1000000000000	39.8631	0.16	1000000000000	39.8631	0.15	1000000000000	39.8631	ENSG00000137171	KLC4	up
exon:ENST00000483437:5_exon:ENST00000483437:4_exon:ENST00000483437:3_exon:ENST00000483437:2_exon:ENST00000483437:1	0.19	22.76	4.50843	0.18	13.44	3.74846	0.12	0.79	-0.340075	0.29	1256.52	10.2952	ENSG00000186432	KPNA4	up
exon:ENST00000394288:1_exon:ENST00000394288:2_exon:ENST00000394288:3_exon:ENST00000394288:4_exon:ENST00000394288:5_exon:ENST00000394288:6_exon:ENST00000394288:7_exon:ENST00000394288:8_exon:ENST00000394288:9_exon:ENST00000394288:10	0.19	2.49148e+07	24.5705	0.19	16728	14.03	0.2	49283.5	15.5888	0.2	369386	18.4948	ENSG00000138709	LARP1B	up
exon:ENST00000535731:3_exon:ENST00000535731:2_exon:ENST00000535731:1	0.19	22.04	4.46205	0.17	8.12	3.02148	0.02	0.17	-2.55639	0.06	0.27	-1.88897	ENSG00000070018	LRP6	up
exon:ENST00000333047:4_exon:ENST00000333047:3_exon:ENST00000333047:2_exon:ENST00000333047:1	0.19	2.97705e+07	24.8274	0.23	243867	17.8957	0.16	204.74	7.67765	0.05	0.19	-2.39593	ENSG00000164109	MAD2L1	up
exon:ENST00000512289:1_exon:ENST00000512289:2_exon:ENST00000512289:3_exon:ENST00000512289:4_exon:ENST00000512289:5	0.19	1000000000000	39.8631	0.19	1000000000000	39.8631	0.22	1000000000000	39.8631	0.23	1000000000000	39.8631	ENSG00000090316	MAEA	up
exon:ENST00000216288:1_exon:ENST00000216288:2_exon:ENST00000216288:3_exon:ENST00000216288:4_exon:ENST00000216288:5_exon:ENST00000216288:6_exon:ENST00000216288:7_exon:ENST00000216288:8_exon:ENST00000216288:9_exon:ENST00000216288:10_exon:ENST00000216288:11_exon:ENST00000216288:12_exon:ENST00000216288:13_exon:ENST00000216288:14_exon:ENST00000216288:15_exon:ENST00000216288:16	0.19	1075.87	10.0713	0.18	3860.48	11.9146	0.17	28305.2	14.7888	0.21	160719	17.2942	ENSG00000075413	MARK3	up
exon:ENST00000582037:1_exon:ENST00000582037:2	0.19	265.49	8.05251	0.19	6472.88	12.6602	0.08	0.39	-1.35845	0.14	5.24	2.38957	ENSG00000087095	NLK	up
exon:ENST00000219302:5_exon:ENST00000219302:4_exon:ENST00000219302:3_exon:ENST00000219302:2_exon:ENST00000219302:1	0.19	65.41	6.03144	0.19	19.4	4.27798	0.17	11.19	3.48414	0.16	106.71	6.73755	ENSG00000103024	NME3	up
exon:ENST00000587223:2_exon:ENST00000587223:1	0.19	68.08	6.08916	0.19	19.57	4.29057	0.15	93.32	6.54411	0.17	40.07	5.32445	ENSG00000141458	NPC1	up
exon:ENST00000327792:1_exon:ENST00000327792:2_exon:ENST00000327792:3_exon:ENST00000327792:4_exon:ENST00000327792:5	0.19	159.63	7.31859	0.19	41.84	5.38681	0.2	1268.44	10.3088	0.23	1588.39	10.6333	ENSG00000214967	NPIPA7	up
exon:ENST00000520915:8_exon:ENST00000520915:7_exon:ENST00000520915:6_exon:ENST00000520915:5_exon:ENST00000520915:4_exon:ENST00000520915:3_exon:ENST00000520915:2_exon:ENST00000520915:1	0.19	137000000000	36.9982	0.2	2.10136e+08	27.6467	0.15	32.41	5.01837	0.18	14.29	3.83693	ENSG00000198064	NPIPB13	up
exon:ENST00000485741:12_exon:ENST00000485741:11_exon:ENST00000485741:10_exon:ENST00000485741:9_exon:ENST00000485741:8_exon:ENST00000485741:7_exon:ENST00000485741:6_exon:ENST00000485741:5_exon:ENST00000485741:4_exon:ENST00000485741:3_exon:ENST00000485741:2_exon:ENST00000485741:1	0.19	1000000000000	39.8631	0.21	1000000000000	39.8631	0.1	4.88	2.28688	0.19	12412753178	33.5311	ENSG00000106133	NSUN5P2	up
exon:ENST00000497424:1_exon:ENST00000497424:2_exon:ENST00000497424:3_exon:ENST00000497424:4_exon:ENST00000497424:5_exon:ENST00000497424:6_exon:ENST00000497424:7	0.19	1000000000000	39.8631	0.19	1000000000000	39.8631	0.19	1000000000000	39.8631	0.23	1000000000000	39.8631	ENSG00000125779	PANK2	up
exon:ENST00000494126:10_exon:ENST00000494126:9_exon:ENST00000494126:8_exon:ENST00000494126:7_exon:ENST00000494126:6_exon:ENST00000494126:5_exon:ENST00000494126:4_exon:ENST00000494126:3_exon:ENST00000494126:2_exon:ENST00000494126:1	0.19	1000000000000	39.8631	0.19	57228325748	35.736	0.16	1000000000000	39.8631	0.24	1000000000000	39.8631	ENSG00000175309	PHYKPL	up
exon:ENST00000532603:6_exon:ENST00000532603:5_exon:ENST00000532603:4_exon:ENST00000532603:3_exon:ENST00000532603:2_exon:ENST00000532603:1	0.19	1000000000000	39.8631	0.18	59949017232	35.803	0.19	1000000000000	39.8631	0.17	1000000000000	39.8631	ENSG00000073921	PICALM	up
exon:ENST00000442133:1_exon:ENST00000442133:2_exon:ENST00000442133:3_exon:ENST00000442133:4	0.19	43.12	5.43029	0.19	61.74	5.94813	0.05	0.18	-2.47393	0.05	0.22	-2.18442	ENSG00000221817	PPP3CB-AS1	up
exon:ENST00000394435:4_exon:ENST00000394435:3_exon:ENST00000394435:2_exon:ENST00000394435:1	0.19	791.44	9.62834	0.2	10813.9	13.4006	0.13	1.25	0.321928	0.23	45.63	5.51191	ENSG00000138738	PRDM5	up
exon:ENST00000371033:5_exon:ENST00000371033:4_exon:ENST00000371033:3_exon:ENST00000371033:2_exon:ENST00000371033:1	0.19	1000000000000	39.8631	0.18	1000000000000	39.8631	0.14	1000000000000	39.8631	0.19	1000000000000	39.8631	ENSG00000101166	PRELID3B	up
exon:ENST00000605870:1_exon:ENST00000605870:2_exon:ENST00000605870:3_exon:ENST00000605870:4_exon:ENST00000605870:5_exon:ENST00000605870:6_exon:ENST00000605870:7	0.19	524.49	9.03477	0.19	61.17	5.93475	0.27	3.49194e+06	21.7356	0.2	147.45	7.20408	ENSG00000100890	PRORP	up
exon:ENST00000409115:1_exon:ENST00000409115:2_exon:ENST00000409115:3_exon:ENST00000409115:4_exon:ENST00000409115:5	0.19	1000000000000	39.8631	0.2	1000000000000	39.8631	0.21	1000000000000	39.8631	0.26	1000000000000	39.8631	ENSG00000187514	PTMA	up
exon:ENST00000581220:1_exon:ENST00000581220:2	0.19	25.4	4.66676	0.2	2.63	1.39506	0.23	40.47	5.33878	0.24	1.75147e+06	20.7401	ENSG00000101782	RIOK3	up
exon:ENST00000552495:1_exon:ENST00000552495:2_exon:ENST00000552495:3	0.19	1000000000000	39.8631	0.17	1000000000000	39.8631	0.19	1.66687e+06	20.6687	0.15	1000000000000	39.8631	ENSG00000139405	RITA1	up
exon:ENST00000513162:1_exon:ENST00000513162:2_exon:ENST00000513162:3_exon:ENST00000513162:4_exon:ENST00000513162:5_exon:ENST00000513162:6	0.19	7285462629	32.7624	0.19	1000000000000	39.8631	0.21	1000000000000	39.8631	0.14	5600526782	32.3829	ENSG00000145916	RMND5B	up
exon:ENST00000515098:1_exon:ENST00000515098:2_exon:ENST00000515098:3_exon:ENST00000515098:4_exon:ENST00000515098:5_exon:ENST00000515098:6_exon:ENST00000515098:7_exon:ENST00000515098:8_exon:ENST00000515098:9_exon:ENST00000515098:10_exon:ENST00000515098:11_exon:ENST00000515098:12	0.19	198.44	7.63256	0.18	20.89	4.38474	0.1	0.78	-0.358454	0.19	375.01	8.55079	ENSG00000145916	RMND5B	up
exon:ENST00000360565:1_exon:ENST00000360565:2_exon:ENST00000360565:3_exon:ENST00000360565:4_exon:ENST00000360565:5_exon:ENST00000360565:6_exon:ENST00000360565:7_exon:ENST00000360565:8_exon:ENST00000360565:9_exon:ENST00000360565:10_exon:ENST00000360565:11	0.19	87.7	6.4545	0.19	104.04	6.70099	0.21	4.01762e+06	21.9379	0.09	1.39	0.475085	ENSG00000126461	SCAF1	up
exon:ENST00000377399:1_exon:ENST00000377399:2	0.19	208.74	7.70556	0.22	295.94	8.20916	0.02	0.15	-2.73697	0.01	0.17	-2.55639	ENSG00000171621	SPSB1	up
exon:ENST00000391882:10_exon:ENST00000391882:9_exon:ENST00000391882:8_exon:ENST00000391882:7_exon:ENST00000391882:6_exon:ENST00000391882:5_exon:ENST00000391882:4_exon:ENST00000391882:3_exon:ENST00000391882:2_exon:ENST00000391882:1	0.19	206932	17.6588	0.17	558.54	9.12552	0.07	0.33	-1.59946	0.2	4266.38	12.0588	ENSG00000143498	TAF1A	up
exon:ENST00000376255:1_exon:ENST00000376255:2_exon:ENST00000376255:3_exon:ENST00000376255:4	0.19	2673.82	11.3847	0.19	345.05	8.43066	0.17	3697.57	11.8524	0.19	15023	13.8749	ENSG00000137310	TCF19	up
exon:ENST00000493348:4_exon:ENST00000493348:3_exon:ENST00000493348:2_exon:ENST00000493348:1	0.19	1000000000000	39.8631	0.19	1000000000000	39.8631	0.2	1000000000000	39.8631	0.21	1000000000000	39.8631	ENSG00000169908	TM4SF1	up
exon:ENST00000395829:1_exon:ENST00000395829:2_exon:ENST00000395829:3_exon:ENST00000395829:4_exon:ENST00000395829:5_exon:ENST00000395829:6_exon:ENST00000395829:7_exon:ENST00000395829:8_exon:ENST00000395829:9_exon:ENST00000395829:10	0.19	2.87489e+08	28.0989	0.18	2209	11.1092	0.27	1000000000000	39.8631	0.2	394521	18.5897	ENSG00000170638	TRABD	up
exon:ENST00000373162:5_exon:ENST00000373162:4_exon:ENST00000373162:3_exon:ENST00000373162:2_exon:ENST00000373162:1	0.19	1000000000000	39.8631	0.19	1000000000000	39.8631	0.17	1000000000000	39.8631	0.17	1000000000000	39.8631	ENSG00000054116	TRAPPC3	up
exon:ENST00000493972:6_exon:ENST00000493972:5_exon:ENST00000493972:4_exon:ENST00000493972:3_exon:ENST00000493972:2_exon:ENST00000493972:1	0.19	5546.84	12.4375	0.19	1083.85	10.0819	0.01	0.13	-2.94342	0.18	104.86	6.71232	ENSG00000089195	TRMT6	up
exon:ENST00000370333:3_exon:ENST00000370333:2_exon:ENST00000370333:1	0.19	1000000000000	39.8631	0.19	1000000000000	39.8631	0.22	1000000000000	39.8631	0.17	1000000000000	39.8631	ENSG00000149658	YTHDF1	up
exon:ENST00000572781:5_exon:ENST00000572781:4_exon:ENST00000572781:3_exon:ENST00000572781:2_exon:ENST00000572781:1	0.19	1000000000000	39.8631	0.19	1000000000000	39.8631	0.14	1.45591e+06	20.4735	0.12	269.33	8.07323	ENSG00000122299	ZC3H7A	up
exon:ENST00000592292:8_exon:ENST00000592292:7_exon:ENST00000592292:6_exon:ENST00000592292:5_exon:ENST00000592292:4_exon:ENST00000592292:3_exon:ENST00000592292:2_exon:ENST00000592292:1	0.19	21.74	4.44228	0.18	14.11	3.81865	0.27	616313	19.2333	0.21	130.11	7.02359	ENSG00000174652	ZNF266	up
exon:ENST00000443917:1_exon:ENST00000443917:2_exon:ENST00000443917:3_exon:ENST00000443917:4	0.19	29.38	4.87676	0.2	43.35	5.43796	0.11	0.96	-0.0588937	0.04	0.15	-2.73697	ENSG00000131845	ZNF304	up
exon:ENST00000479798:3_exon:ENST00000479798:2_exon:ENST00000479798:1	0.19	53.4	5.73877	0.19	140.23	7.13165	0.18	297.59	8.21718	0.24	2.37208e+07	24.4997	ENSG00000122482	ZNF644	up
exon:ENST00000600457:4_exon:ENST00000600457:3_exon:ENST00000600457:2_exon:ENST00000600457:1	0.19	1000000000000	39.8631	0.2	230000000000	37.7436	0.17	649440	19.3088	0.28	1000000000000	39.8631	ENSG00000167766	ZNF83	up
exon:ENST00000468958:1_exon:ENST00000468958:2_exon:ENST00000468958:3_exon:ENST00000468958:4_exon:ENST00000468958:5_exon:ENST00000468958:6_exon:ENST00000468958:7	0.18	1000000000000	39.8631	0.18	1000000000000	39.8631	0.18	1000000000000	39.8631	0.16	1000000000000	39.8631	ENSG00000204574	ABCF1	up
exon:ENST00000496567:1_exon:ENST00000496567:2_exon:ENST00000496567:3_exon:ENST00000496567:4_exon:ENST00000496567:5	0.18	1000000000000	39.8631	0.18	1000000000000	39.8631	0.09	24697939483	34.5237	0.12	1000000000000	39.8631	ENSG00000148120	AOPEP	up
exon:ENST00000475897:1_exon:ENST00000475897:2	0.18	2.60789e+07	24.6364	0.17	198693	17.6002	0.24	1000000000000	39.8631	0.19	122000000000	36.8239	ENSG00000163635	ATXN7	up
exon:ENST00000566753:1_exon:ENST00000566753:2_exon:ENST00000566753:3	0.18	1000000000000	39.8631	0.18	1000000000000	39.8631	0.16	1000000000000	39.8631	0.1	107718	16.7169	ENSG00000104164	BLOC1S6	up
exon:ENST00000305596:7_exon:ENST00000305596:6_exon:ENST00000305596:5_exon:ENST00000305596:4_exon:ENST00000305596:3_exon:ENST00000305596:2_exon:ENST00000305596:1	0.18	1000000000000	39.8631	0.18	279000000000	38.024	0.27	1000000000000	39.8631	0.18	830763	19.6641	ENSG00000169217	CD2BP2	up
exon:ENST00000425231:4_exon:ENST00000425231:3_exon:ENST00000425231:2_exon:ENST00000425231:1	0.18	1000000000000	39.8631	0.18	1000000000000	39.8631	0.19	1000000000000	39.8631	0.14	1000000000000	39.8631	ENSG00000163814	CDCP1	up
exon:ENST00000353379:1_exon:ENST00000353379:2_exon:ENST00000353379:3_exon:ENST00000353379:4_exon:ENST00000353379:5_exon:ENST00000353379:6_exon:ENST00000353379:7_exon:ENST00000353379:8_exon:ENST00000353379:9_exon:ENST00000353379:10_exon:ENST00000353379:11_exon:ENST00000353379:12_exon:ENST00000353379:13	0.18	1000000000000	39.8631	0.18	1000000000000	39.8631	0.17	4897438839	32.1894	0.25	1000000000000	39.8631	ENSG00000185324	CDK10	up
exon:ENST00000549016:1_exon:ENST00000549016:2_exon:ENST00000549016:3	0.18	21.16	4.40327	0.15	6.13	2.61589	0.1	0.4	-1.32193	0.14	1.76	0.815575	ENSG00000171310	CHST11	up
exon:ENST00000368690:1_exon:ENST00000368690:2_exon:ENST00000368690:3_exon:ENST00000368690:4	0.18	1.7864e+07	24.0906	0.18	3312.4	11.6937	0.16	88.31	6.4645	0.15	3425.99	11.7423	ENSG00000160679	CHTOP	up
exon:ENST00000541568:4_exon:ENST00000541568:3_exon:ENST00000541568:2_exon:ENST00000541568:1	0.18	38435.8	15.2302	0.18	4981.88	12.2825	0.09	1.05	0.0703893	0.14	43.7	5.44956	ENSG00000100865	CINP	up
exon:ENST00000591410:1_exon:ENST00000591410:2_exon:ENST00000591410:3_exon:ENST00000591410:4_exon:ENST00000591410:5_exon:ENST00000591410:6	0.18	1000000000000	39.8631	0.19	1000000000000	39.8631	0.14	124.19	6.95641	0.15	232.16	7.85898	ENSG00000104859	CLASRP	up
exon:ENST00000369970:11_exon:ENST00000369970:10_exon:ENST00000369970:9_exon:ENST00000369970:8_exon:ENST00000369970:7_exon:ENST00000369970:6_exon:ENST00000369970:5_exon:ENST00000369970:4_exon:ENST00000369970:3_exon:ENST00000369970:2_exon:ENST00000369970:1	0.18	30.86	4.94767	0.21	40.62	5.34412	0.2	62.13	5.95722	0.29	59912076443	35.8021	ENSG00000121940	CLCC1	up
exon:ENST00000495036:1_exon:ENST00000495036:2_exon:ENST00000495036:3_exon:ENST00000495036:4	0.18	386.75	8.59526	0.19	110.85	6.79246	0.18	288.46	8.17223	0.09	0.38	-1.39593	ENSG00000106034	CPED1	up
exon:ENST00000375882:1_exon:ENST00000375882:2_exon:ENST00000375882:3_exon:ENST00000375882:4_exon:ENST00000375882:5_exon:ENST00000375882:6_exon:ENST00000375882:7	0.18	1000000000000	39.8631	0.18	1000000000000	39.8631	0.12	1000000000000	39.8631	0.14	1000000000000	39.8631	ENSG00000204435	CSNK2B	up
exon:ENST00000468709:13_exon:ENST00000468709:12_exon:ENST00000468709:11_exon:ENST00000468709:10_exon:ENST00000468709:9_exon:ENST00000468709:8_exon:ENST00000468709:7_exon:ENST00000468709:6_exon:ENST00000468709:5_exon:ENST00000468709:4_exon:ENST00000468709:3_exon:ENST00000468709:2_exon:ENST00000468709:1	0.18	111571	16.7676	0.19	36735.1	15.1649	0.06	0.38	-1.39593	0.07	1.06	0.0840643	ENSG00000095485	CWF19L1	up
exon:ENST00000592272:24_exon:ENST00000592272:23_exon:ENST00000592272:22_exon:ENST00000592272:21_exon:ENST00000592272:20_exon:ENST00000592272:19_exon:ENST00000592272:18_exon:ENST00000592272:17_exon:ENST00000592272:16_exon:ENST00000592272:15_exon:ENST00000592272:14_exon:ENST00000592272:13_exon:ENST00000592272:12_exon:ENST00000592272:11_exon:ENST00000592272:10_exon:ENST00000592272:9_exon:ENST0000059…	0.18	47.93	5.58286	0.17	1296.4	10.3403	0.1	0.69	-0.535332	0.1	0.86	-0.217591	ENSG00000152223	EPG5	up
exon:ENST00000460390:11_exon:ENST00000460390:10_exon:ENST00000460390:9_exon:ENST00000460390:8_exon:ENST00000460390:7_exon:ENST00000460390:6_exon:ENST00000460390:5_exon:ENST00000460390:4_exon:ENST00000460390:3_exon:ENST00000460390:2_exon:ENST00000460390:1	0.18	784.7	9.616	0.17	456.25	8.83368	0.11	6.06	2.59932	0.08	0.86	-0.217591	ENSG00000187609	EXD3	up
exon:ENST00000553672:1_exon:ENST00000553672:2	0.18	6153998487	32.5189	0.18	1000000000000	39.8631	0.12	2337.86	11.191	0.04	0.92	-0.120294	ENSG00000182512	GLRX5	up
exon:ENST00000565267:12_exon:ENST00000565267:11_exon:ENST00000565267:10_exon:ENST00000565267:9_exon:ENST00000565267:8_exon:ENST00000565267:7_exon:ENST00000565267:6_exon:ENST00000565267:5_exon:ENST00000565267:4_exon:ENST00000565267:3_exon:ENST00000565267:2_exon:ENST00000565267:1	0.18	1000000000000	39.8631	0.18	1000000000000	39.8631	0.22	1000000000000	39.8631	0.29	1000000000000	39.8631	ENSG00000103342	GSPT1	up
exon:ENST00000514671:7_exon:ENST00000514671:6_exon:ENST00000514671:5_exon:ENST00000514671:4_exon:ENST00000514671:3_exon:ENST00000514671:2_exon:ENST00000514671:1	0.18	1000000000000	39.8631	0.18	1000000000000	39.8631	0.17	1000000000000	39.8631	0.19	1000000000000	39.8631	ENSG00000138668	HNRNPD	up
exon:ENST00000429642:4_exon:ENST00000429642:3_exon:ENST00000429642:2_exon:ENST00000429642:1	0.18	1000000000000	39.8631	0.18	1000000000000	39.8631	0.19	1000000000000	39.8631	0.18	1000000000000	39.8631	ENSG00000067064	IDI1	up
exon:ENST00000440623:1_exon:ENST00000440623:2_exon:ENST00000440623:3_exon:ENST00000440623:4_exon:ENST00000440623:5_exon:ENST00000440623:6_exon:ENST00000440623:7_exon:ENST00000440623:8_exon:ENST00000440623:9_exon:ENST00000440623:10_exon:ENST00000440623:11_exon:ENST00000440623:12_exon:ENST00000440623:13_exon:ENST00000440623:14_exon:ENST00000440623:15_exon:ENST00000440623:16_exon:ENST00000440623:17_…	0.18	1000000000000	39.8631	0.17	1000000000000	39.8631	0.1	198726	17.6004	0.07	41.67	5.38094	ENSG00000138434	ITPRID2	up
exon:ENST00000484270:1_exon:ENST00000484270:2_exon:ENST00000484270:3_exon:ENST00000484270:4_exon:ENST00000484270:5_exon:ENST00000484270:6_exon:ENST00000484270:7_exon:ENST00000484270:8_exon:ENST00000484270:9_exon:ENST00000484270:10_exon:ENST00000484270:11	0.18	1000000000000	39.8631	0.18	1000000000000	39.8631	0.16	1000000000000	39.8631	0.13	1000000000000	39.8631	ENSG00000121774	KHDRBS1	up
exon:ENST00000314891:14_exon:ENST00000314891:13_exon:ENST00000314891:12_exon:ENST00000314891:11_exon:ENST00000314891:10_exon:ENST00000314891:9_exon:ENST00000314891:8_exon:ENST00000314891:7_exon:ENST00000314891:6_exon:ENST00000314891:5_exon:ENST00000314891:4_exon:ENST00000314891:3_exon:ENST00000314891:2_exon:ENST00000314891:1	0.18	2466.84	11.2684	0.18	151.42	7.24241	0.21	53.74	5.74792	0.25	1000000000000	39.8631	ENSG00000176454	LPCAT4	up
exon:ENST00000393952:1_exon:ENST00000393952:2_exon:ENST00000393952:3	0.18	53.12	5.73118	0.18	71.94	6.16872	0.07	0.4	-1.32193	0.13	5.47	2.45154	ENSG00000173621	LRFN4	up
exon:ENST00000412733:1_exon:ENST00000412733:2_exon:ENST00000412733:3	0.18	1000000000000	39.8631	0.18	1.23537e+07	23.5584	0.25	1000000000000	39.8631	0.22	1000000000000	39.8631	ENSG00000197172	MAGEA6	up
exon:ENST00000371466:4_exon:ENST00000371466:3_exon:ENST00000371466:2_exon:ENST00000371466:1	0.18	1000000000000	39.8631	0.17	1000000000000	39.8631	0.19	1000000000000	39.8631	0.19	1000000000000	39.8631	ENSG00000162385	MAGOH	up
exon:ENST00000290663:8_exon:ENST00000290663:7_exon:ENST00000290663:6_exon:ENST00000290663:5_exon:ENST00000290663:4_exon:ENST00000290663:3_exon:ENST00000290663:2_exon:ENST00000290663:1	0.18	15821.7	13.9496	0.17	137.11	7.09919	0.16	11.03	3.46336	0.14	5.07	2.34199	ENSG00000159479	MED8	up
exon:ENST00000423230:1_exon:ENST00000423230:2_exon:ENST00000423230:3_exon:ENST00000423230:4_exon:ENST00000423230:5_exon:ENST00000423230:6_exon:ENST00000423230:7_exon:ENST00000423230:8_exon:ENST00000423230:9_exon:ENST00000423230:10_exon:ENST00000423230:11_exon:ENST00000423230:12	0.18	152000000000	37.1421	0.18	1.40942e+07	23.7486	0.16	1475.63	10.5271	0.23	1000000000000	39.8631	ENSG00000179832	MROH1	up
exon:ENST00000537766:1_exon:ENST00000537766:2	0.18	5400.3	12.3988	0.17	3306.25	11.691	0.04	0.14	-2.8365	0.07	0.88	-0.184425	ENSG00000124920	MYRF	up
exon:ENST00000498586:1_exon:ENST00000498586:2_exon:ENST00000498586:3_exon:ENST00000498586:4_exon:ENST00000498586:5_exon:ENST00000498586:6_exon:ENST00000498586:7	0.18	1000000000000	39.8631	0.18	1000000000000	39.8631	0.15	1000000000000	39.8631	0.21	1000000000000	39.8631	ENSG00000138293	NCOA4	up
exon:ENST00000568641:2_exon:ENST00000568641:1	0.18	8642.95	13.0773	0.18	41.4	5.37156	0.12	2.64	1.40054	0.15	37.39	5.22458	ENSG00000091592	NLRP1	up
exon:ENST00000486786:4_exon:ENST00000486786:3_exon:ENST00000486786:2_exon:ENST00000486786:1	0.18	1000000000000	39.8631	0.18	1000000000000	39.8631	0.07	0.54	-0.888969	0.08	1.4	0.485427	ENSG00000152465	NMT2	up
exon:ENST00000505264:4_exon:ENST00000505264:3_exon:ENST00000505264:2_exon:ENST00000505264:1	0.18	1443.29	10.4951	0.18	167.74	7.39008	0.17	16783.7	14.0348	0.17	10198.9	13.3161	ENSG00000037474	NSUN2	up
exon:ENST00000490164:1_exon:ENST00000490164:2_exon:ENST00000490164:3	0.18	1000000000000	39.8631	0.18	1000000000000	39.8631	0.21	1000000000000	39.8631	0.21	1000000000000	39.8631	ENSG00000180628	PCGF5	up
exon:ENST00000529142:10_exon:ENST00000529142:9_exon:ENST00000529142:8_exon:ENST00000529142:7_exon:ENST00000529142:6_exon:ENST00000529142:5_exon:ENST00000529142:4_exon:ENST00000529142:3_exon:ENST00000529142:2_exon:ENST00000529142:1	0.18	1000000000000	39.8631	0.19	1000000000000	39.8631	0.14	3601.71	11.8145	0.18	1000000000000	39.8631	ENSG00000143393	PI4KB	up
exon:ENST00000438806:11_exon:ENST00000438806:10_exon:ENST00000438806:9_exon:ENST00000438806:8_exon:ENST00000438806:7_exon:ENST00000438806:6_exon:ENST00000438806:5_exon:ENST00000438806:4_exon:ENST00000438806:3_exon:ENST00000438806:2_exon:ENST00000438806:1	0.18	728664	19.4749	0.2	8.20088e+06	22.9673	0.2	1000000000000	39.8631	0.21	1000000000000	39.8631	ENSG00000132424	PNISR	up
exon:ENST00000578997:4_exon:ENST00000578997:3_exon:ENST00000578997:2_exon:ENST00000578997:1	0.18	15888.7	13.9557	0.2	656000000000	39.2559	0.17	12642765150	33.5576	0.25	1000000000000	39.8631	ENSG00000256525	POLG2	up
exon:ENST00000532850:1_exon:ENST00000532850:2_exon:ENST00000532850:3_exon:ENST00000532850:4_exon:ENST00000532850:5	0.18	25.19	4.65478	0.17	6.7	2.74416	0.06	0.23	-2.12029	0.06	0.3	-1.73697	ENSG00000068971	PPP2R5B	up
exon:ENST00000541640:1_exon:ENST00000541640:2_exon:ENST00000541640:3_exon:ENST00000541640:4_exon:ENST00000541640:5_exon:ENST00000541640:6_exon:ENST00000541640:7_exon:ENST00000541640:8	0.18	1306.17	10.3511	0.18	1603.81	10.6473	0.1	0.85	-0.234465	0.1	5.23	2.38681	ENSG00000111725	PRKAB1	up
exon:ENST00000554541:1_exon:ENST00000554541:2_exon:ENST00000554541:3_exon:ENST00000554541:4_exon:ENST00000554541:5_exon:ENST00000554541:6	0.18	1000000000000	39.8631	0.17	1000000000000	39.8631	0.16	1000000000000	39.8631	0.18	1000000000000	39.8631	ENSG00000100902	PSMA6	up
exon:ENST00000521329:1_exon:ENST00000521329:2_exon:ENST00000521329:3_exon:ENST00000521329:4_exon:ENST00000521329:5	0.18	1000000000000	39.8631	0.18	1000000000000	39.8631	0.2	1000000000000	39.8631	0.26	1000000000000	39.8631	ENSG00000113643	RARS1	up
exon:ENST00000495473:1_exon:ENST00000495473:2	0.18	29.86	4.90014	0.16	1.25	0.321928	0.12	0.96	-0.0588937	0.08	0.36	-1.47393	ENSG00000015568	RGPD5	up
exon:ENST00000546654:1_exon:ENST00000546654:2	0.18	1000000000000	39.8631	0.18	1000000000000	39.8631	0.13	1000000000000	39.8631	0.01	0	#NAME?	ENSG00000229117	RPL41	up
exon:ENST00000427841:17_exon:ENST00000427841:16_exon:ENST00000427841:15_exon:ENST00000427841:14_exon:ENST00000427841:13_exon:ENST00000427841:12_exon:ENST00000427841:11_exon:ENST00000427841:10_exon:ENST00000427841:9_exon:ENST00000427841:8_exon:ENST00000427841:7_exon:ENST00000427841:6_exon:ENST00000427841:5_exon:ENST00000427841:4_exon:ENST00000427841:3_exon:ENST00000427841:2_exon:ENST00000427841:1	0.18	1000000000000	39.8631	0.18	1000000000000	39.8631	0.19	1000000000000	39.8631	0.17	1000000000000	39.8631	ENSG00000185485	SDHAP1	up
exon:ENST00000437629:1_exon:ENST00000437629:2_exon:ENST00000437629:3	0.18	1000000000000	39.8631	0.18	1000000000000	39.8631	0.14	1000000000000	39.8631	0.13	1000000000000	39.8631	ENSG00000122376	SHLD2	up
exon:ENST00000545756:10_exon:ENST00000545756:9_exon:ENST00000545756:8_exon:ENST00000545756:7_exon:ENST00000545756:6_exon:ENST00000545756:5_exon:ENST00000545756:4_exon:ENST00000545756:3_exon:ENST00000545756:2_exon:ENST00000545756:1	0.18	409.08	8.67624	0.2	23845.9	14.5415	0.26	1121998939	30.0634	0.35	1000000000000	39.8631	ENSG00000110013	SIAE	up
exon:ENST00000484000:2_exon:ENST00000484000:1	0.18	5.65867e+07	25.754	0.18	6989416399	32.7025	0.17	1000000000000	39.8631	0.11	51.48	5.68594	ENSG00000133065	SLC41A1	up
exon:ENST00000446633:11_exon:ENST00000446633:10_exon:ENST00000446633:9_exon:ENST00000446633:8_exon:ENST00000446633:7_exon:ENST00000446633:6_exon:ENST00000446633:5_exon:ENST00000446633:4_exon:ENST00000446633:3_exon:ENST00000446633:2_exon:ENST00000446633:1	0.18	178000000000	37.3699	0.19	1000000000000	39.8631	0.1	11.21	3.48671	0.09	8.96	3.1635	ENSG00000060688	SNRNP40	up
exon:ENST00000491106:2_exon:ENST00000491106:1	0.18	51.21	5.67835	0.15	24.07	4.58916	0.23	1401182439	30.384	0.24	1000000000000	39.8631	ENSG00000060688	SNRNP40	up
exon:ENST00000571023:2_exon:ENST00000571023:1	0.18	1.02556e+08	26.6118	0.18	172000000000	37.3238	0.22	1000000000000	39.8631	0.22	1000000000000	39.8631	ENSG00000091640	SPAG7	up
exon:ENST00000477442:1_exon:ENST00000477442:2_exon:ENST00000477442:3_exon:ENST00000477442:4_exon:ENST00000477442:5_exon:ENST00000477442:6_exon:ENST00000477442:7	0.18	1000000000000	39.8631	0.17	1000000000000	39.8631	0.11	221000000000	37.6871	0.19	1000000000000	39.8631	ENSG00000112081	SRSF3	up
exon:ENST00000003583:8_exon:ENST00000003583:7_exon:ENST00000003583:6_exon:ENST00000003583:5_exon:ENST00000003583:4_exon:ENST00000003583:3_exon:ENST00000003583:2_exon:ENST00000003583:1	0.18	644495	19.2978	0.16	22.35	4.4822	0.2	3.79632e+07	25.1781	0.12	2.53	1.33914	ENSG00000001460	STPG1	up
exon:ENST00000570231:2_exon:ENST00000570231:1	0.18	108.24	6.75809	0.16	12781.6	13.6418	0.05	0.24	-2.05889	0.01	0.11	-3.18442	ENSG00000066654	THUMPD1	up
exon:ENST00000607045:1_exon:ENST00000607045:2_exon:ENST00000607045:3_exon:ENST00000607045:4	0.18	1000000000000	39.8631	0.18	1000000000000	39.8631	0.19	1000000000000	39.8631	0.16	1000000000000	39.8631	ENSG00000106609	TMEM248	up
exon:ENST00000483887:1_exon:ENST00000483887:2_exon:ENST00000483887:3_exon:ENST00000483887:4	0.18	1000000000000	39.8631	0.18	1000000000000	39.8631	0.24	1000000000000	39.8631	0.14	1000000000000	39.8631	ENSG00000186283	TOR3A	up
exon:ENST00000373887:8_exon:ENST00000373887:7_exon:ENST00000373887:6_exon:ENST00000373887:5_exon:ENST00000373887:4_exon:ENST00000373887:3_exon:ENST00000373887:2_exon:ENST00000373887:1	0.18	283.79	8.14868	0.18	85.25	6.41363	0.05	0.23	-2.12029	0.11	2.76	1.46467	ENSG00000056558	TRAF1	up
exon:ENST00000550791:1_exon:ENST00000550791:2_exon:ENST00000550791:3_exon:ENST00000550791:4	0.18	1000000000000	39.8631	0.19	1000000000000	39.8631	0.18	1000000000000	39.8631	0.16	1000000000000	39.8631	ENSG00000135452	TSPAN31	up
exon:ENST00000505007:1_exon:ENST00000505007:2_exon:ENST00000505007:3_exon:ENST00000505007:4_exon:ENST00000505007:5_exon:ENST00000505007:6_exon:ENST00000505007:7	0.18	631000000000	39.1982	0.19	1000000000000	39.8631	0.09	2.55	1.3505	0.13	1185.94	10.2118	ENSG00000131508	UBE2D2	up
exon:ENST00000534176:10_exon:ENST00000534176:9_exon:ENST00000534176:8_exon:ENST00000534176:7_exon:ENST00000534176:6_exon:ENST00000534176:5_exon:ENST00000534176:4_exon:ENST00000534176:3_exon:ENST00000534176:2_exon:ENST00000534176:1	0.18	119124	16.8621	0.18	16454.1	14.0062	0.12	4.87	2.28392	0.16	7.69495e+07	26.1974	ENSG00000162191	UBXN1	up
exon:ENST00000394253:7_exon:ENST00000394253:6_exon:ENST00000394253:5_exon:ENST00000394253:4_exon:ENST00000394253:3_exon:ENST00000394253:2_exon:ENST00000394253:1	0.18	24.16	4.59455	0.17	34.06	5.09001	0.28	8.87651e+08	29.7254	0.26	2081.47	11.0234	ENSG00000164663	USP49	up
exon:ENST00000547255:1_exon:ENST00000547255:2_exon:ENST00000547255:3_exon:ENST00000547255:4_exon:ENST00000547255:5	0.18	1000000000000	39.8631	0.19	1000000000000	39.8631	0.23	1000000000000	39.8631	0.14	1000000000000	39.8631	ENSG00000123154	WDR83	up
exon:ENST00000221554:1_exon:ENST00000221554:2_exon:ENST00000221554:3_exon:ENST00000221554:4_exon:ENST00000221554:5_exon:ENST00000221554:6_exon:ENST00000221554:7_exon:ENST00000221554:8_exon:ENST00000221554:9_exon:ENST00000221554:10	0.18	112.55	6.81442	0.18	279.41	8.12624	0.21	833637	19.6691	0.28	1000000000000	39.8631	ENSG00000104957	YJU2B	up
exon:ENST00000575977:3_exon:ENST00000575977:2_exon:ENST00000575977:1	0.18	1000000000000	39.8631	0.19	1000000000000	39.8631	0.18	1000000000000	39.8631	0.26	1000000000000	39.8631	ENSG00000108953	YWHAE	up
exon:ENST00000469195:1_exon:ENST00000469195:2_exon:ENST00000469195:3_exon:ENST00000469195:4_exon:ENST00000469195:5_exon:ENST00000469195:6_exon:ENST00000469195:7_exon:ENST00000469195:8_exon:ENST00000469195:9_exon:ENST00000469195:10	0.18	1.73157e+06	20.7236	0.18	612.6	9.2588	0.03	0.17	-2.55639	0.19	3.97064e+08	28.5648	ENSG00000065029	ZNF76	up
exon:ENST00000397755:1_exon:ENST00000397755:2_exon:ENST00000397755:3_exon:ENST00000397755:4	0.18	1000000000000	39.8631	0.19	1000000000000	39.8631	0.15	1000000000000	39.8631	0.17	1000000000000	39.8631	ENSG00000214189	ZNF788P	up
exon:ENST00000599243:1_exon:ENST00000599243:2_exon:ENST00000599243:3_exon:ENST00000599243:4_exon:ENST00000599243:5_exon:ENST00000599243:6_exon:ENST00000599243:7_exon:ENST00000599243:8	0.18	1000000000000	39.8631	0.17	1000000000000	39.8631	0.15	1000000000000	39.8631	0.02	0.19	-2.39593	ENSG00000268400	CTD-3214H19	up
exon:ENST00000563633:1_exon:ENST00000563633:2_exon:ENST00000563633:3_exon:ENST00000563633:4_exon:ENST00000563633:5_exon:ENST00000563633:6_exon:ENST00000563633:7_exon:ENST00000563633:8_exon:ENST00000563633:9	0.17	179.7	7.48945	0.18	8.68	3.1177	0.04	0.16	-2.64386	0.13	5.78	2.53107	ENSG00000162066	AMDHD2	up
exon:ENST00000354910:3_exon:ENST00000354910:2_exon:ENST00000354910:1	0.17	2171240466	31.0159	0.16	3.86998e+07	25.2058	0.19	1000000000000	39.8631	0.19	1000000000000	39.8631	ENSG00000129055	ANAPC13	up
exon:ENST00000440088:2_exon:ENST00000440088:1	0.17	1000000000000	39.8631	0.18	1000000000000	39.8631	0.18	1000000000000	39.8631	0.18	1000000000000	39.8631	ENSG00000214293	APTR	up
exon:ENST00000450050:5_exon:ENST00000450050:4_exon:ENST00000450050:3_exon:ENST00000450050:2_exon:ENST00000450050:1	0.17	8.38974e+07	26.3221	0.17	375561	18.5187	0.18	1.1188e+07	23.4154	0.18	1000000000000	39.8631	ENSG00000148331	ASB6	up
exon:ENST00000589468:3_exon:ENST00000589468:2_exon:ENST00000589468:1	0.17	58229	15.8294	0.15	3774.34	11.882	0.08	0.9	-0.152003	0.09	2.12	1.08406	ENSG00000105011	ASF1B	up
exon:ENST00000463422:1_exon:ENST00000463422:2_exon:ENST00000463422:3	0.17	398.35	8.63789	0.18	82856.9	16.3383	0.11	5.26	2.39506	0.15	68.09	6.08937	ENSG00000168874	ATOH8	up
exon:ENST00000338338:4_exon:ENST00000338338:3_exon:ENST00000338338:2_exon:ENST00000338338:1	0.17	2016298470	30.9091	0.17	1000000000000	39.8631	0.19	1000000000000	39.8631	0.16	1000000000000	39.8631	ENSG00000175756	AURKAIP1	up
exon:ENST00000465326:1_exon:ENST00000465326:2_exon:ENST00000465326:3_exon:ENST00000465326:4_exon:ENST00000465326:5_exon:ENST00000465326:6_exon:ENST00000465326:7	0.17	307.64	8.2651	0.16	17.84	4.15704	0.08	0.35	-1.51457	0.01	0.12	-3.05889	ENSG00000182240	BACE2	up
exon:ENST00000533742:1_exon:ENST00000533742:2_exon:ENST00000533742:3_exon:ENST00000533742:4_exon:ENST00000533742:5	0.17	1000000000000	39.8631	0.17	1000000000000	39.8631	0.11	2053.12	11.0036	0.19	1000000000000	39.8631	ENSG00000110330	BIRC2	up
exon:ENST00000414542:3_exon:ENST00000414542:2_exon:ENST00000414542:1	0.17	523.74	9.03271	0.22	1.28918e+07	23.6199	0.31	1000000000000	39.8631	0.27	1000000000000	39.8631	ENSG00000166619	BLCAP	up
exon:ENST00000356828:13_exon:ENST00000356828:12_exon:ENST00000356828:11_exon:ENST00000356828:10_exon:ENST00000356828:9_exon:ENST00000356828:8_exon:ENST00000356828:7_exon:ENST00000356828:6_exon:ENST00000356828:5_exon:ENST00000356828:4_exon:ENST00000356828:3_exon:ENST00000356828:2_exon:ENST00000356828:1	0.17	21.19	4.40531	0.17	2.91	1.54102	0.17	31.56	4.98003	0.06	0.17	-2.55639	ENSG00000111647	BLTP3B	up
exon:ENST00000523421:5_exon:ENST00000523421:4_exon:ENST00000523421:3_exon:ENST00000523421:2_exon:ENST00000523421:1	0.17	1000000000000	39.8631	0.18	1000000000000	39.8631	0.17	1000000000000	39.8631	0.16	1000000000000	39.8631	ENSG00000168802	CHTF8	up
exon:ENST00000503643:1_exon:ENST00000503643:2_exon:ENST00000503643:3	0.17	355286	18.4386	0.17	2636.07	11.3642	0.09	4.53	2.17951	0.09	7.81	2.96532	ENSG00000145354	CISD2	up
exon:ENST00000462256:10_exon:ENST00000462256:9_exon:ENST00000462256:8_exon:ENST00000462256:7_exon:ENST00000462256:6_exon:ENST00000462256:5_exon:ENST00000462256:4_exon:ENST00000462256:3_exon:ENST00000462256:2_exon:ENST00000462256:1	0.17	1000000000000	39.8631	0.19	1000000000000	39.8631	0.19	1000000000000	39.8631	0.16	1000000000000	39.8631	ENSG00000198563	DDX39B	up
exon:ENST00000444517:5_exon:ENST00000444517:4_exon:ENST00000444517:3_exon:ENST00000444517:2_exon:ENST00000444517:1	0.17	611.96	9.25729	0.18	1540.47	10.5892	0.11	17.38	4.11936	0.08	20.78	4.37712	ENSG00000159147	DONSON	up
exon:ENST00000371579:13_exon:ENST00000371579:12_exon:ENST00000371579:11_exon:ENST00000371579:10_exon:ENST00000371579:9_exon:ENST00000371579:8_exon:ENST00000371579:7_exon:ENST00000371579:6_exon:ENST00000371579:5_exon:ENST00000371579:4_exon:ENST00000371579:3_exon:ENST00000371579:2_exon:ENST00000371579:1	0.17	39345230721	35.1955	0.16	1000000000000	39.8631	0.13	15375.4	13.9083	0.25	1000000000000	39.8631	ENSG00000176978	DPP7	up
exon:ENST00000431765:1_exon:ENST00000431765:2_exon:ENST00000431765:3_exon:ENST00000431765:4_exon:ENST00000431765:5_exon:ENST00000431765:6_exon:ENST00000431765:7_exon:ENST00000431765:8_exon:ENST00000431765:9_exon:ENST00000431765:10_exon:ENST00000431765:11_exon:ENST00000431765:12_exon:ENST00000431765:13_exon:ENST00000431765:14_exon:ENST00000431765:15	0.17	26571.5	14.6976	0.18	47223.1	15.5272	0.18	58950.6	15.8472	0.17	56520.8	15.7865	ENSG00000161202	DVL3	up
exon:ENST00000395127:17_exon:ENST00000395127:16_exon:ENST00000395127:15_exon:ENST00000395127:14_exon:ENST00000395127:13_exon:ENST00000395127:12_exon:ENST00000395127:11_exon:ENST00000395127:10_exon:ENST00000395127:9_exon:ENST00000395127:8_exon:ENST00000395127:7_exon:ENST00000395127:6_exon:ENST00000395127:5_exon:ENST00000395127:4_exon:ENST00000395127:3_exon:ENST00000395127:2_exon:ENST00000395127:1	0.17	1053.4	10.0408	0.18	7017.83	12.7768	0.12	19.75	4.30378	0.23	8.4016e+08	29.6461	ENSG00000055332	EIF2AK2	up
exon:ENST00000359651:1_exon:ENST00000359651:2_exon:ENST00000359651:3_exon:ENST00000359651:4_exon:ENST00000359651:5_exon:ENST00000359651:6_exon:ENST00000359651:7_exon:ENST00000359651:8	0.17	1000000000000	39.8631	0.19	24557130753	34.5154	0.18	3.3695e+08	28.328	0.21	1000000000000	39.8631	ENSG00000163435	ELF3	up
exon:ENST00000513998:1_exon:ENST00000513998:2_exon:ENST00000513998:3_exon:ENST00000513998:4_exon:ENST00000513998:5_exon:ENST00000513998:6_exon:ENST00000513998:7_exon:ENST00000513998:8_exon:ENST00000513998:9_exon:ENST00000513998:10_exon:ENST00000513998:11_exon:ENST00000513998:12_exon:ENST00000513998:13_exon:ENST00000513998:14_exon:ENST00000513998:15_exon:ENST00000513998:16_exon:ENST00000513998:17_…	0.17	2.57671e+06	21.2971	0.19	7520.96	12.8767	0.14	255.37	7.99645	0.22	703000000000	39.3552	ENSG00000197594	ENPP1	up
exon:ENST00000462691:6_exon:ENST00000462691:5_exon:ENST00000462691:4_exon:ENST00000462691:3_exon:ENST00000462691:2_exon:ENST00000462691:1	0.17	1000000000000	39.8631	0.17	1000000000000	39.8631	0.13	1.06996e+07	23.3511	0.13	6.9464e+07	26.0498	ENSG00000197021	EOLA2	up
exon:ENST00000370207:5_exon:ENST00000370207:4_exon:ENST00000370207:3_exon:ENST00000370207:2_exon:ENST00000370207:1	0.17	1000000000000	39.8631	0.17	1000000000000	39.8631	0.17	1000000000000	39.8631	0.18	1000000000000	39.8631	ENSG00000117525	F3	up
exon:ENST00000378546:4_exon:ENST00000378546:3_exon:ENST00000378546:2_exon:ENST00000378546:1	0.17	2220.57	11.1167	0.17	1000000000000	39.8631	0.18	33360471004	34.9574	0.2	1000000000000	39.8631	ENSG00000162585	FAAP20	up
exon:ENST00000408995:6_exon:ENST00000408995:5_exon:ENST00000408995:4_exon:ENST00000408995:3_exon:ENST00000408995:2_exon:ENST00000408995:1	0.17	7723.96	12.9151	0.17	5796.48	12.501	0.08	0.6	-0.736966	0.11	2.32	1.21412	ENSG00000115641	FHL2	up
exon:ENST00000588479:8_exon:ENST00000588479:7_exon:ENST00000588479:6_exon:ENST00000588479:5_exon:ENST00000588479:4_exon:ENST00000588479:3_exon:ENST00000588479:2_exon:ENST00000588479:1	0.17	5980475320	32.4776	0.18	1000000000000	39.8631	0.16	6.68354e+08	29.316	0.24	1000000000000	39.8631	ENSG00000108479	GALK1	up
exon:ENST00000591747:1_exon:ENST00000591747:2_exon:ENST00000591747:3	0.17	33.41	5.06221	0.17	452.43	8.82155	0.14	3.31	1.72683	0.07	0.28	-1.8365	ENSG00000142252	GEMIN7	up
exon:ENST00000456650:1_exon:ENST00000456650:2_exon:ENST00000456650:3_exon:ENST00000456650:4_exon:ENST00000456650:5_exon:ENST00000456650:6	0.17	55636.3	15.7637	0.16	47607.9	15.5389	0.08	0.59	-0.761213	0.1	5.21	2.38128	ENSG00000139278	GLIPR1	up
exon:ENST00000305264:15_exon:ENST00000305264:14_exon:ENST00000305264:13_exon:ENST00000305264:12_exon:ENST00000305264:11_exon:ENST00000305264:10_exon:ENST00000305264:9_exon:ENST00000305264:8_exon:ENST00000305264:7_exon:ENST00000305264:6_exon:ENST00000305264:5_exon:ENST00000305264:4_exon:ENST00000305264:3_exon:ENST00000305264:2_exon:ENST00000305264:1	0.17	133.44	7.06005	0.17	70616	16.1077	0.05	0.22	-2.18442	0.19	2.46252e+06	21.2317	ENSG00000171720	HDAC3	up
exon:ENST00000350777:1_exon:ENST00000350777:2_exon:ENST00000350777:3_exon:ENST00000350777:4_exon:ENST00000350777:5_exon:ENST00000350777:6_exon:ENST00000350777:7_exon:ENST00000350777:8_exon:ENST00000350777:9_exon:ENST00000350777:10	0.17	246.39	7.9448	0.17	3648.09	11.8329	0.09	0.55	-0.862496	0.12	2.64	1.40054	ENSG00000172273	HINFP	up
exon:ENST00000428878:15_exon:ENST00000428878:14_exon:ENST00000428878:13_exon:ENST00000428878:12_exon:ENST00000428878:11_exon:ENST00000428878:10_exon:ENST00000428878:9_exon:ENST00000428878:8_exon:ENST00000428878:7_exon:ENST00000428878:6_exon:ENST00000428878:5_exon:ENST00000428878:4_exon:ENST00000428878:3_exon:ENST00000428878:2_exon:ENST00000428878:1	0.17	53.16	5.73227	0.19	28.6	4.83794	0.12	3.99	1.99639	0.21	280387	18.0971	ENSG00000064393	HIPK2	up
exon:ENST00000446922:5_exon:ENST00000446922:4_exon:ENST00000446922:3_exon:ENST00000446922:2_exon:ENST00000446922:1	0.17	46936930115	35.45	0.17	1.86205e+08	27.4723	0.13	1.13158e+06	20.1099	0.12	182403	17.4768	ENSG00000164104	HMGB2	up
exon:ENST00000568043:1_exon:ENST00000568043:2_exon:ENST00000568043:3	0.17	1000000000000	39.8631	0.17	1000000000000	39.8631	0.15	1.45578e+06	20.4734	0.21	1000000000000	39.8631	ENSG00000169592	INO80E	up
exon:ENST00000498267:1_exon:ENST00000498267:2_exon:ENST00000498267:3_exon:ENST00000498267:4	0.17	125532	16.9377	0.16	1000000000000	39.8631	0.15	1.22787e+08	26.8716	0.07	8.4	3.07039	ENSG00000112078	KCTD20	up
exon:ENST00000593135:16_exon:ENST00000593135:15_exon:ENST00000593135:14_exon:ENST00000593135:13_exon:ENST00000593135:12_exon:ENST00000593135:11_exon:ENST00000593135:10_exon:ENST00000593135:9_exon:ENST00000593135:8_exon:ENST00000593135:7_exon:ENST00000593135:6_exon:ENST00000593135:5_exon:ENST00000593135:4_exon:ENST00000593135:3_exon:ENST00000593135:2_exon:ENST00000593135:1	0.17	4240.45	12.05	0.15	7737.22	12.9176	0.1	1.56	0.641546	0.24	1000000000000	39.8631	ENSG00000186185	KIF18B	up
exon:ENST00000469137:1_exon:ENST00000469137:2_exon:ENST00000469137:3_exon:ENST00000469137:4_exon:ENST00000469137:5	0.17	79065	16.2708	0.2	2.93542e+06	21.4851	0.12	154.81	7.27435	0.14	76.5	6.25739	ENSG00000104863	LIN7B	up
exon:ENST00000595200:1_exon:ENST00000595200:2_exon:ENST00000595200:3_exon:ENST00000595200:4_exon:ENST00000595200:5_exon:ENST00000595200:6	0.17	1525.33	10.5749	0.17	233.48	7.86716	0.17	21.74	4.44228	0.24	527.73	9.04366	ENSG00000104863	LIN7B	up
exon:ENST00000456935:24_exon:ENST00000456935:23_exon:ENST00000456935:22_exon:ENST00000456935:21_exon:ENST00000456935:20_exon:ENST00000456935:19_exon:ENST00000456935:18_exon:ENST00000456935:17_exon:ENST00000456935:16_exon:ENST00000456935:15_exon:ENST00000456935:14_exon:ENST00000456935:13_exon:ENST00000456935:12_exon:ENST00000456935:11_exon:ENST00000456935:10_exon:ENST00000456935:9_exon:ENST0000045…	0.17	126972	16.9541	0.17	367000000000	38.4172	0.11	4.12	2.04264	0.1	3.89	1.95977	ENSG00000104774	MAN2B1	up
exon:ENST00000477791:3_exon:ENST00000477791:2_exon:ENST00000477791:1	0.17	152000000000	37.1407	0.16	1000000000000	39.8631	0.11	47.95	5.58346	0.2	12.7	3.66676	ENSG00000180398	MCFD2	up
exon:ENST00000561312:5_exon:ENST00000561312:4_exon:ENST00000561312:3_exon:ENST00000561312:2_exon:ENST00000561312:1	0.17	228223	17.8001	0.17	29.33	4.87431	0.15	105.64	6.72301	0.12	55.43	5.7926	ENSG00000117899	MESD	up
exon:ENST00000588072:11_exon:ENST00000588072:10_exon:ENST00000588072:9_exon:ENST00000588072:8_exon:ENST00000588072:7_exon:ENST00000588072:6_exon:ENST00000588072:5_exon:ENST00000588072:4_exon:ENST00000588072:3_exon:ENST00000588072:2_exon:ENST00000588072:1	0.17	1.27071e+08	26.9211	0.16	1.39944e+07	23.7383	0.15	6777.32	12.7265	0.11	64.46	6.01033	ENSG00000154889	MPPE1	up
exon:ENST00000375473:4_exon:ENST00000375473:3_exon:ENST00000375473:2_exon:ENST00000375473:1	0.17	1000000000000	39.8631	0.18	1000000000000	39.8631	0.19	1000000000000	39.8631	0.12	8.71449e+07	26.3769	ENSG00000182646	FAM156A	up
exon:ENST00000225927:1_exon:ENST00000225927:2_exon:ENST00000225927:3_exon:ENST00000225927:4_exon:ENST00000225927:5_exon:ENST00000225927:6	0.17	142.51	7.15492	0.16	23.04	4.52607	0.07	0.36	-1.47393	0.04	0.2	-2.32193	ENSG00000108784	NAGLU	up
exon:ENST00000460355:1_exon:ENST00000460355:2_exon:ENST00000460355:3	0.17	286000000000	38.0578	0.16	5.96732e+06	22.5087	0.12	39463.8	15.2682	0.12	2.88	1.52607	ENSG00000144426	NBEAL1	up
exon:ENST00000420808:1_exon:ENST00000420808:2_exon:ENST00000420808:3_exon:ENST00000420808:4_exon:ENST00000420808:5_exon:ENST00000420808:6_exon:ENST00000420808:7_exon:ENST00000420808:8_exon:ENST00000420808:9_exon:ENST00000420808:10_exon:ENST00000420808:11_exon:ENST00000420808:12_exon:ENST00000420808:13_exon:ENST00000420808:14	0.17	1.33169e+06	20.3448	0.18	3218147042	31.5836	0.16	838.4	9.71149	0.16	477.88	8.9005	ENSG00000010322	NISCH	up
exon:ENST00000375457:14_exon:ENST00000375457:13_exon:ENST00000375457:12_exon:ENST00000375457:11_exon:ENST00000375457:10_exon:ENST00000375457:9_exon:ENST00000375457:8_exon:ENST00000375457:7_exon:ENST00000375457:6_exon:ENST00000375457:5_exon:ENST00000375457:4_exon:ENST00000375457:3_exon:ENST00000375457:2_exon:ENST00000375457:1	0.17	1000000000000	39.8631	0.17	1000000000000	39.8631	0.17	1000000000000	39.8631	0.18	1000000000000	39.8631	ENSG00000126226	PCID2	up
exon:ENST00000490957:1_exon:ENST00000490957:2_exon:ENST00000490957:3_exon:ENST00000490957:4_exon:ENST00000490957:5_exon:ENST00000490957:6_exon:ENST00000490957:7_exon:ENST00000490957:8_exon:ENST00000490957:9_exon:ENST00000490957:10_exon:ENST00000490957:11_exon:ENST00000490957:12_exon:ENST00000490957:13_exon:ENST00000490957:14_exon:ENST00000490957:15_exon:ENST00000490957:16	0.17	1221.99	10.255	0.17	155.79	7.28346	0.07	0.82	-0.286304	0.16	213.17	7.73586	ENSG00000106443	PHF14	up
exon:ENST00000546741:2_exon:ENST00000546741:1	0.17	20.4	4.3505	0.17	15	3.90689	0.04	0.15	-2.73697	0.12	1.64	0.713696	ENSG00000057294	PKP2	up
exon:ENST00000556468:1_exon:ENST00000556468:2_exon:ENST00000556468:3_exon:ENST00000556468:4_exon:ENST00000556468:5_exon:ENST00000556468:6_exon:ENST00000556468:7_exon:ENST00000556468:8_exon:ENST00000556468:9_exon:ENST00000556468:10_exon:ENST00000556468:11_exon:ENST00000556468:12_exon:ENST00000556468:13	0.17	1000000000000	39.8631	0.18	1000000000000	39.8631	0.22	1000000000000	39.8631	0.2	1000000000000	39.8631	ENSG00000130810	PPAN	up
exon:ENST00000557587:4_exon:ENST00000557587:3_exon:ENST00000557587:2_exon:ENST00000557587:1	0.17	1000000000000	39.8631	0.16	154388	17.2362	0.18	7954.14	12.9575	0.18	372.82	8.54234	ENSG00000088808	PPP1R13B	up
exon:ENST00000374881:6_exon:ENST00000374881:5_exon:ENST00000374881:4_exon:ENST00000374881:3_exon:ENST00000374881:2_exon:ENST00000374881:1	0.17	4.43042e+08	28.7229	0.16	3243.53	11.6633	0.18	4.3454e+08	28.6949	0.19	1000000000000	39.8631	ENSG00000204264	PSMB8	up
exon:ENST00000543945:17_exon:ENST00000543945:16_exon:ENST00000543945:15_exon:ENST00000543945:14_exon:ENST00000543945:13_exon:ENST00000543945:12_exon:ENST00000543945:11_exon:ENST00000543945:10_exon:ENST00000543945:9_exon:ENST00000543945:8_exon:ENST00000543945:7_exon:ENST00000543945:6_exon:ENST00000543945:5_exon:ENST00000543945:4_exon:ENST00000543945:3_exon:ENST00000543945:2_exon:ENST00000543945:1	0.17	1000000000000	39.8631	0.17	42851049508	35.3186	0.18	1000000000000	39.8631	0.2	1000000000000	39.8631	ENSG00000152104	PTPN14	up
exon:ENST00000317479:1_exon:ENST00000317479:2_exon:ENST00000317479:3_exon:ENST00000317479:4_exon:ENST00000317479:5	0.17	123000000000	36.8447	0.18	40936096556	35.2527	0.16	101000000000	36.5538	0.16	13963837099	33.701	ENSG00000176894	PXMP2	up
exon:ENST00000461478:1_exon:ENST00000461478:2	0.17	1000000000000	39.8631	0.17	1000000000000	39.8631	0.19	1000000000000	39.8631	0.18	1000000000000	39.8631	ENSG00000239306	RBM14	up
exon:ENST00000263895:6_exon:ENST00000263895:5_exon:ENST00000263895:4_exon:ENST00000263895:3_exon:ENST00000263895:2_exon:ENST00000263895:1	0.17	449.57	8.8124	0.19	65.12	6.02503	0.23	1000000000000	39.8631	0.26	1000000000000	39.8631	ENSG00000115963	RND3	up
exon:ENST00000414836:1_exon:ENST00000414836:2_exon:ENST00000414836:3_exon:ENST00000414836:4_exon:ENST00000414836:5_exon:ENST00000414836:6_exon:ENST00000414836:7_exon:ENST00000414836:8	0.17	12085.9	13.561	0.16	131297	17.0025	0.1	4.85	2.27798	0.14	21.26	4.41007	ENSG00000148688	RPP30	up
exon:ENST00000492783:5_exon:ENST00000492783:4_exon:ENST00000492783:3_exon:ENST00000492783:2_exon:ENST00000492783:1	0.17	95.22	6.57319	0.18	77.76	6.28096	0.06	0.29	-1.78588	0.13	3.74	1.90304	ENSG00000025039	RRAGD	up
exon:ENST00000358356:5_exon:ENST00000358356:4_exon:ENST00000358356:3_exon:ENST00000358356:2_exon:ENST00000358356:1	0.17	1000000000000	39.8631	0.16	1000000000000	39.8631	0.15	1000000000000	39.8631	0.06	5.92	2.5656	ENSG00000159216	RUNX1	up
exon:ENST00000251091:1_exon:ENST00000251091:2_exon:ENST00000251091:3_exon:ENST00000251091:4_exon:ENST00000251091:5_exon:ENST00000251091:6_exon:ENST00000251091:7_exon:ENST00000251091:8_exon:ENST00000251091:9_exon:ENST00000251091:10_exon:ENST00000251091:11	0.17	51.4	5.6837	0.17	24841.5	14.6005	0.11	2.47	1.30451	0.14	6.38	2.67356	ENSG00000020577	SAMD4A	up
exon:ENST00000531942:4_exon:ENST00000531942:3_exon:ENST00000531942:2_exon:ENST00000531942:1	0.17	67.87	6.0847	0.15	9.68	3.27501	0.1	2.22	1.15056	0.16	140.88	7.13832	ENSG00000180900	SCRIB	up
exon:ENST00000379152:1_exon:ENST00000379152:2_exon:ENST00000379152:3_exon:ENST00000379152:4_exon:ENST00000379152:5_exon:ENST00000379152:6_exon:ENST00000379152:7_exon:ENST00000379152:8_exon:ENST00000379152:9_exon:ENST00000379152:10_exon:ENST00000379152:11	0.17	1000000000000	39.8631	0.19	1000000000000	39.8631	0.17	1000000000000	39.8631	0.15	60920.7	15.8946	ENSG00000103064	SLC7A6	up
exon:ENST00000491761:1_exon:ENST00000491761:2	0.17	1614.33	10.6567	0.16	856.54	9.74238	0.11	27.61	4.78712	0.1	288.26	8.17123	ENSG00000162804	SNED1	up
exon:ENST00000402458:3_exon:ENST00000402458:2_exon:ENST00000402458:1	0.17	228000000000	37.7328	0.17	26090.5	14.6712	0.21	621.87	9.28047	0.29	151566	17.2096	ENSG00000100138	SNU13	up
exon:ENST00000514466:5_exon:ENST00000514466:4_exon:ENST00000514466:3_exon:ENST00000514466:2_exon:ENST00000514466:1	0.17	3.35097e+07	24.9981	0.17	163200	17.3163	0.11	250.03	7.96596	0.18	1000000000000	39.8631	ENSG00000248592	STIMATE-MUSTN1	up
exon:ENST00000396731:1_exon:ENST00000396731:2_exon:ENST00000396731:3_exon:ENST00000396731:4_exon:ENST00000396731:5_exon:ENST00000396731:6_exon:ENST00000396731:7_exon:ENST00000396731:8_exon:ENST00000396731:9_exon:ENST00000396731:10_exon:ENST00000396731:11	0.17	100.5	6.65105	0.17	2367.07	11.2089	0.12	4.45	2.15381	0.17	12.27	3.61706	ENSG00000101109	STK4	up
exon:ENST00000530649:1_exon:ENST00000530649:2_exon:ENST00000530649:3_exon:ENST00000530649:4_exon:ENST00000530649:5	0.17	75291.5	16.2002	0.16	146050	17.1561	0.1	0.72	-0.473931	0.1	0.55	-0.862496	ENSG00000149591	TAGLN	up
exon:ENST00000520368:1_exon:ENST00000520368:2_exon:ENST00000520368:3	0.17	1000000000000	39.8631	0.16	1000000000000	39.8631	0.15	1000000000000	39.8631	0.16	1000000000000	39.8631	ENSG00000156787	TBC1D31	up
exon:ENST00000383746:1_exon:ENST00000383746:2_exon:ENST00000383746:3_exon:ENST00000383746:4	0.17	23.92	4.58015	0.15	8.41	3.07211	0.11	0.95	-0.0740006	0.14	34.13	5.09297	ENSG00000179152	TCAIM	up
exon:ENST00000573295:11_exon:ENST00000573295:10_exon:ENST00000573295:9_exon:ENST00000573295:8_exon:ENST00000573295:7_exon:ENST00000573295:6_exon:ENST00000573295:5_exon:ENST00000573295:4_exon:ENST00000573295:3_exon:ENST00000573295:2_exon:ENST00000573295:1	0.17	741685	19.5004	0.17	17.24	4.10769	0.14	308.02	8.26688	0.14	24.1	4.59096	ENSG00000167302	TEPSIN	up
exon:ENST00000392594:8_exon:ENST00000392594:7_exon:ENST00000392594:6_exon:ENST00000392594:5_exon:ENST00000392594:4_exon:ENST00000392594:3_exon:ENST00000392594:2_exon:ENST00000392594:1	0.17	33.88	5.08236	0.16	407.04	8.66903	0.12	1.81	0.85599	0.19	1165.86	10.1872	ENSG00000151500	THYN1	up
exon:ENST00000301057:1_exon:ENST00000301057:2_exon:ENST00000301057:3_exon:ENST00000301057:4_exon:ENST00000301057:5_exon:ENST00000301057:6_exon:ENST00000301057:7	0.17	8236.61	13.0078	0.17	2.01982e+06	20.9458	0.11	925.69	9.85439	0.12	7.63	2.93168	ENSG00000167543	TP53I13	up
exon:ENST00000251412:1_exon:ENST00000251412:2_exon:ENST00000251412:3_exon:ENST00000251412:4_exon:ENST00000251412:5_exon:ENST00000251412:6_exon:ENST00000251412:7_exon:ENST00000251412:8_exon:ENST00000251412:9_exon:ENST00000251412:10_exon:ENST00000251412:11	0.17	65.82	6.04045	0.16	400000000000	38.5406	0.13	148.5	7.21432	0.19	1000000000000	39.8631	ENSG00000037042	TUBG2	up
exon:ENST00000353024:1_exon:ENST00000353024:2_exon:ENST00000353024:3_exon:ENST00000353024:4_exon:ENST00000353024:5_exon:ENST00000353024:6_exon:ENST00000353024:7_exon:ENST00000353024:8_exon:ENST00000353024:9_exon:ENST00000353024:10_exon:ENST00000353024:11	0.17	1000000000000	39.8631	0.16	1000000000000	39.8631	0.16	1000000000000	39.8631	0.06	0.5	-1	ENSG00000143367	TUFT1	up
exon:ENST00000375225:4_exon:ENST00000375225:3_exon:ENST00000375225:2_exon:ENST00000375225:1	0.17	1.78359e+06	20.7664	0.2	4.62721e+06	22.1417	0.17	5875829162	32.4521	0.22	1000000000000	39.8631	ENSG00000127481	UBR4	up
exon:ENST00000580410:1_exon:ENST00000580410:2_exon:ENST00000580410:3	0.17	1000000000000	39.8631	0.15	1000000000000	39.8631	0.15	1000000000000	39.8631	0.12	1000000000000	39.8631	ENSG00000101557	USP14	up
exon:ENST00000304076:1_exon:ENST00000304076:2_exon:ENST00000304076:3_exon:ENST00000304076:4_exon:ENST00000304076:5_exon:ENST00000304076:6_exon:ENST00000304076:7_exon:ENST00000304076:8_exon:ENST00000304076:9_exon:ENST00000304076:10_exon:ENST00000304076:11_exon:ENST00000304076:12_exon:ENST00000304076:13_exon:ENST00000304076:14_exon:ENST00000304076:15_exon:ENST00000304076:16_exon:ENST00000304076:17_…	0.17	3099.72	11.5979	0.17	97.78	6.61147	0.13	2.13	1.09085	0.14	1.28	0.356144	ENSG00000141968	VAV1	up
exon:ENST00000527798:1_exon:ENST00000527798:2_exon:ENST00000527798:3_exon:ENST00000527798:4_exon:ENST00000527798:5_exon:ENST00000527798:6_exon:ENST00000527798:7_exon:ENST00000527798:8_exon:ENST00000527798:9_exon:ENST00000527798:10_exon:ENST00000527798:11_exon:ENST00000527798:12_exon:ENST00000527798:13_exon:ENST00000527798:14_exon:ENST00000527798:15_exon:ENST00000527798:16	0.17	185482	17.5009	0.18	1132.57	10.1454	0.17	273.9	8.09751	0.18	1000000000000	39.8631	ENSG00000160695	VPS11	up
exon:ENST00000288828:1_exon:ENST00000288828:2_exon:ENST00000288828:3_exon:ENST00000288828:4_exon:ENST00000288828:5_exon:ENST00000288828:6_exon:ENST00000288828:7_exon:ENST00000288828:8_exon:ENST00000288828:9_exon:ENST00000288828:10_exon:ENST00000288828:11_exon:ENST00000288828:12_exon:ENST00000288828:13	0.17	1000000000000	39.8631	0.18	1000000000000	39.8631	0.18	1000000000000	39.8631	0.2	1000000000000	39.8631	ENSG00000157954	WIPI2	up
exon:ENST00000599910:9_exon:ENST00000599910:8_exon:ENST00000599910:7_exon:ENST00000599910:6_exon:ENST00000599910:5_exon:ENST00000599910:4_exon:ENST00000599910:3_exon:ENST00000599910:2_exon:ENST00000599910:1	0.17	63903.8	15.9636	0.18	1000000000000	39.8631	0.16	813209	19.6333	0.15	2879.71	11.4917	ENSG00000011451	WIZ	up
exon:ENST00000242351:13_exon:ENST00000242351:12_exon:ENST00000242351:11_exon:ENST00000242351:10_exon:ENST00000242351:9_exon:ENST00000242351:8_exon:ENST00000242351:7_exon:ENST00000242351:6_exon:ENST00000242351:5_exon:ENST00000242351:4_exon:ENST00000242351:3_exon:ENST00000242351:2_exon:ENST00000242351:1	0.17	1000000000000	39.8631	0.17	1000000000000	39.8631	0.11	17552	14.0993	0.15	1000000000000	39.8631	ENSG00000105939	ZC3HAV1	up
exon:ENST00000513848:3_exon:ENST00000513848:2_exon:ENST00000513848:1	0.17	461.79	8.85109	0.14	10.3	3.36457	0.1	0.5	-1	0.09	0.66	-0.599462	ENSG00000155329	ZCCHC10	up
exon:ENST00000558494:1_exon:ENST00000558494:2_exon:ENST00000558494:3_exon:ENST00000558494:4_exon:ENST00000558494:5_exon:ENST00000558494:6	0.17	625.21	9.2882	0.15	3.41	1.76977	0.13	9.84	3.29866	0.18	7.47	2.90111	ENSG00000086666	ZFAND6	up
exon:ENST00000418338:1_exon:ENST00000418338:2_exon:ENST00000418338:3_exon:ENST00000418338:4_exon:ENST00000418338:5	0.17	53.65	5.74551	0.17	32.66	5.02945	0.09	0.92	-0.120294	0.11	1.24	0.31034	ENSG00000196646	ZNF136	up
exon:ENST00000356958:5_exon:ENST00000356958:4_exon:ENST00000356958:3_exon:ENST00000356958:2_exon:ENST00000356958:1	0.17	45.73	5.51507	0.19	421.9	8.72076	0.17	344.66	8.42903	0.12	10.83	3.43696	ENSG00000196967	ZNF585A	up
exon:ENST00000484707:1_exon:ENST00000484707:2	0.17	5568.33	12.443	0.15	20.38	4.34908	0.1	1.08	0.111031	0.2	493.96	8.94825	ENSG00000198466	ZNF587	up
exon:ENST00000343381:4_exon:ENST00000343381:3_exon:ENST00000343381:2_exon:ENST00000343381:1	0.17	24.56	4.61824	0.19	32.66	5.02945	0.22	36.87	5.20438	0.25	8482.4	13.0503	ENSG00000188295	ZNF669	up
exon:ENST00000416503:1_exon:ENST00000416503:2_exon:ENST00000416503:3_exon:ENST00000416503:4_exon:ENST00000416503:5_exon:ENST00000416503:6_exon:ENST00000416503:7_exon:ENST00000416503:8_exon:ENST00000416503:9_exon:ENST00000416503:10_exon:ENST00000416503:11_exon:ENST00000416503:12_exon:ENST00000416503:13_exon:ENST00000416503:14	0.17	743067	19.5031	0.16	9.92438e+06	23.2425	0.12	34.38	5.1035	0.21	5.5499e+08	29.0479	ENSG00000136682	ZNG1B	up
exon:ENST00000481848:12_exon:ENST00000481848:11_exon:ENST00000481848:10_exon:ENST00000481848:9_exon:ENST00000481848:8_exon:ENST00000481848:7_exon:ENST00000481848:6_exon:ENST00000481848:5_exon:ENST00000481848:4_exon:ENST00000481848:3_exon:ENST00000481848:2_exon:ENST00000481848:1	0.17	24.31	4.60348	0.18	6.18	2.62761	0.11	0.94	-0.0892673	0.18	16.15	4.01346	ENSG00000255330	SOGA3	up
exon:ENST00000376166:9_exon:ENST00000376166:8_exon:ENST00000376166:7_exon:ENST00000376166:6_exon:ENST00000376166:5_exon:ENST00000376166:4_exon:ENST00000376166:3_exon:ENST00000376166:2_exon:ENST00000376166:1	0.16	40.92	5.35473	0.15	21.53	4.42828	0.15	4.76	2.25096	0.12	2.47	1.30451	ENSG00000136754	ABI1	up
exon:ENST00000354700:24_exon:ENST00000354700:23_exon:ENST00000354700:22_exon:ENST00000354700:21_exon:ENST00000354700:20_exon:ENST00000354700:19_exon:ENST00000354700:18_exon:ENST00000354700:17_exon:ENST00000354700:16_exon:ENST00000354700:15_exon:ENST00000354700:14_exon:ENST00000354700:13_exon:ENST00000354700:12_exon:ENST00000354700:11_exon:ENST00000354700:10_exon:ENST00000354700:9_exon:ENST0000035…	0.16	397.85	8.63608	0.16	294.96	8.20438	0.14	301.76	8.23726	0.22	62100947073	35.8539	ENSG00000131584	ACAP3	up
exon:ENST00000445355:23_exon:ENST00000445355:22_exon:ENST00000445355:21_exon:ENST00000445355:20_exon:ENST00000445355:19_exon:ENST00000445355:18_exon:ENST00000445355:17_exon:ENST00000445355:16_exon:ENST00000445355:15_exon:ENST00000445355:14_exon:ENST00000445355:13_exon:ENST00000445355:12_exon:ENST00000445355:11_exon:ENST00000445355:10_exon:ENST00000445355:9_exon:ENST00000445355:8_exon:ENST00000445…	0.16	161.46	7.33503	0.13	12.25	3.61471	0.1	0.91	-0.136062	0.22	1000000000000	39.8631	ENSG00000151651	ADAM8	up
exon:ENST00000366508:36_exon:ENST00000366508:35_exon:ENST00000366508:34_exon:ENST00000366508:33_exon:ENST00000366508:32_exon:ENST00000366508:31_exon:ENST00000366508:30_exon:ENST00000366508:29_exon:ENST00000366508:28_exon:ENST00000366508:27_exon:ENST00000366508:26_exon:ENST00000366508:25_exon:ENST00000366508:24_exon:ENST00000366508:23_exon:ENST00000366508:22_exon:ENST00000366508:21_exon:ENST000003…	0.16	15417741254	33.8439	0.17	509568	18.9589	0.16	525065955	28.9679	0.13	9.63	3.26754	ENSG00000153207	AHCTF1	up
exon:ENST00000560351:2_exon:ENST00000560351:1	0.16	3303.49	11.6898	0.16	74.54	6.21994	0.14	419.93	8.71401	0.2	16071.8	13.9722	ENSG00000259583	ALDH1A3-AS1	up
exon:ENST00000425718:1_exon:ENST00000425718:2_exon:ENST00000425718:3	0.16	1000000000000	39.8631	0.17	1000000000000	39.8631	0.14	1000000000000	39.8631	0.2	1000000000000	39.8631	ENSG00000130203	APOE	up
exon:ENST00000606910:1_exon:ENST00000606910:2_exon:ENST00000606910:3_exon:ENST00000606910:4_exon:ENST00000606910:5	0.16	2.35234e+06	21.1657	0.15	2069.52	11.0151	0.11	56.8	5.82782	0.06	1.84	0.879706	ENSG00000138381	ASNSD1	up
exon:ENST00000399006:1_exon:ENST00000399006:2_exon:ENST00000399006:3_exon:ENST00000399006:4_exon:ENST00000399006:5_exon:ENST00000399006:6	0.16	25.98	4.69933	0.17	14807.8	13.8541	0.2	122.85	6.94075	0.21	292.46	8.1921	ENSG00000132640	BTBD3	up
exon:ENST00000541014:8_exon:ENST00000541014:7_exon:ENST00000541014:6_exon:ENST00000541014:5_exon:ENST00000541014:4_exon:ENST00000541014:3_exon:ENST00000541014:2_exon:ENST00000541014:1	0.16	37.26	5.21956	0.16	35.43	5.1469	0.11	1.27	0.344828	0.1	0.67	-0.577767	ENSG00000047621	C12orf4	up
exon:ENST00000412051:4_exon:ENST00000412051:3_exon:ENST00000412051:2_exon:ENST00000412051:1	0.16	29.26	4.87086	0.18	163.84	7.35614	0.09	0.61	-0.713119	0.13	28.8	4.848	ENSG00000146540	C7orf50	up
exon:ENST00000477127:11_exon:ENST00000477127:10_exon:ENST00000477127:9_exon:ENST00000477127:8_exon:ENST00000477127:7_exon:ENST00000477127:6_exon:ENST00000477127:5_exon:ENST00000477127:4_exon:ENST00000477127:3_exon:ENST00000477127:2_exon:ENST00000477127:1	0.16	4.23239e+08	28.6569	0.15	64345.2	15.9735	0.17	937483	19.8384	0.12	50.46	5.65707	ENSG00000163660	CCNL1	up
exon:ENST00000525155:6_exon:ENST00000525155:5_exon:ENST00000525155:4_exon:ENST00000525155:3_exon:ENST00000525155:2_exon:ENST00000525155:1	0.16	1000000000000	39.8631	0.16	1000000000000	39.8631	0.11	1000000000000	39.8631	0.12	1000000000000	39.8631	ENSG00000110721	CHKA	up
exon:ENST00000519534:2_exon:ENST00000519534:1	0.16	1000000000000	39.8631	0.15	1000000000000	39.8631	0.16	1000000000000	39.8631	0.15	1000000000000	39.8631	ENSG00000168802	CHTF8	up
exon:ENST00000529143:2_exon:ENST00000529143:1	0.16	30149.2	14.8798	0.16	5298477055	32.3029	0.14	503.98	8.97722	0.19	1.48403e+08	27.1449	ENSG00000170619	COMMD5	up
exon:ENST00000489403:1_exon:ENST00000489403:2_exon:ENST00000489403:3_exon:ENST00000489403:4_exon:ENST00000489403:5	0.16	97041642623	36.4979	0.16	1.36617e+08	27.0256	0.11	1204.19	10.2338	0.11	6356.9	12.6341	ENSG00000119203	CPSF3	up
exon:ENST00000567730:8_exon:ENST00000567730:7_exon:ENST00000567730:6_exon:ENST00000567730:5_exon:ENST00000567730:4_exon:ENST00000567730:3_exon:ENST00000567730:2_exon:ENST00000567730:1	0.16	374.37	8.54832	0.15	9078.46	13.1482	0.17	315.1	8.29967	0.15	49.26	5.62234	ENSG00000070770	CSNK2A2	up
exon:ENST00000590599:1_exon:ENST00000590599:2	0.16	784.99	9.61653	0.17	571.28	9.15805	0.15	121.78	6.92813	0.1	2.5	1.32193	ENSG00000060069	CTDP1	up
exon:ENST00000520254:6_exon:ENST00000520254:5_exon:ENST00000520254:4_exon:ENST00000520254:3_exon:ENST00000520254:2_exon:ENST00000520254:1	0.16	55.96	5.80632	0.15	50.44	5.6565	0.1	14.29	3.83693	0.1	12.47	3.64039	ENSG00000153310	CYRIB	up
exon:ENST00000498030:2_exon:ENST00000498030:1	0.16	119.81	6.9046	0.16	24.26	4.60051	0.16	306.56	8.26003	0.21	817.1	9.67437	ENSG00000204209	DAXX	up
exon:ENST00000544738:1_exon:ENST00000544738:2_exon:ENST00000544738:3_exon:ENST00000544738:4_exon:ENST00000544738:5_exon:ENST00000544738:6_exon:ENST00000544738:7_exon:ENST00000544738:8	0.16	23.78	4.57168	0.17	20132.7	14.2973	0.09	0.64	-0.643856	0.07	0.58	-0.785875	ENSG00000111364	DDX55	up
exon:ENST00000395335:15_exon:ENST00000395335:14_exon:ENST00000395335:13_exon:ENST00000395335:12_exon:ENST00000395335:11_exon:ENST00000395335:10_exon:ENST00000395335:9_exon:ENST00000395335:8_exon:ENST00000395335:7_exon:ENST00000395335:6_exon:ENST00000395335:5_exon:ENST00000395335:4_exon:ENST00000395335:3_exon:ENST00000395335:2_exon:ENST00000395335:1	0.16	60275.7	15.8793	0.19	1000000000000	39.8631	0.17	61655.7	15.9119	0.18	1000000000000	39.8631	ENSG00000101191	DIDO1	up
exon:ENST000003006820:1_exon:ENST000003006820:2_exon:ENST000003006820:3_exon:ENST000003006820:4_exon:ENST000003006820:5_exon:ENST000003006820:6_exon:ENST000003006820:7_exon:ENST000003006820:8_exon:ENST000003006820:9_exon:ENST000003006820:10	0.16	54.64	5.77189	0.15	5.18	2.37295	0.08	0.48	-1.05889	0.06	0.26	-1.94342	ENSG00000167280	ENGASE	up
exon:ENST00000306376:13_exon:ENST00000306376:12_exon:ENST00000306376:11_exon:ENST00000306376:10_exon:ENST00000306376:9_exon:ENST00000306376:8_exon:ENST00000306376:7_exon:ENST00000306376:6_exon:ENST00000306376:5_exon:ENST00000306376:4_exon:ENST00000306376:3_exon:ENST00000306376:2_exon:ENST00000306376:1	0.16	46.74	5.54659	0.2	28119.5	14.7793	0.18	69.05	6.10957	0.13	1.18	0.238787	ENSG00000244405	ETV5	up
exon:ENST00000382666:1_exon:ENST00000382666:2_exon:ENST00000382666:3	0.16	21.07	4.39712	0.14	3.36	1.74846	0.13	8.84	3.14405	0.18	3990742763	31.894	ENSG00000180185	FAHD1	up
exon:ENST00000468509:1_exon:ENST00000468509:2	0.16	170.44	7.41312	0.15	298.61	8.22212	0.14	14.11	3.81865	0.13	10.08	3.33342	ENSG00000196550	FAM72A	up
exon:ENST00000476723:2_exon:ENST00000476723:1	0.16	150.57	7.23429	0.15	2.15652e+08	27.6841	0.09	6.87	2.78031	0.07	1.63	0.704872	ENSG00000168386	FILIP1L	up
exon:ENST00000503228:2_exon:ENST00000503228:1	0.16	1000000000000	39.8631	0.15	1000000000000	39.8631	0.12	1000000000000	39.8631	0.1	1995.98	10.9629	ENSG00000131459	GFPT2	up
exon:ENST00000230056:1_exon:ENST00000230056:2_exon:ENST00000230056:3_exon:ENST00000230056:4_exon:ENST00000230056:5_exon:ENST00000230056:6_exon:ENST00000230056:7	0.16	7.97238e+07	26.2485	0.17	6.15449e+06	22.5532	0.15	275.76	8.10727	0.2	1000000000000	39.8631	ENSG00000112312	GMNN	up
exon:ENST00000473267:2_exon:ENST00000473267:1	0.16	5414.22	12.4025	0.17	2.20937e+06	21.0752	0.13	12.19	3.60763	0.08	0.46	-1.12029	ENSG00000116580	GON4L	up
exon:ENST00000451013:4_exon:ENST00000451013:3_exon:ENST00000451013:2_exon:ENST00000451013:1	0.16	2620.63	11.3557	0.15	207.51	7.69704	0.06	0.27	-1.88897	0.17	1.45311e+08	27.1146	ENSG00000196275	GTF2IRD2	up
exon:ENST00000575214:2_exon:ENST00000575214:1	0.16	1000000000000	39.8631	0.17	1000000000000	39.8631	0.15	1000000000000	39.8631	0.12	1000000000000	39.8631	ENSG00000103145	HCFC1R1	up
exon:ENST00000406451:1_exon:ENST00000406451:2_exon:ENST00000406451:3_exon:ENST00000406451:4_exon:ENST00000406451:5_exon:ENST00000406451:6_exon:ENST00000406451:7_exon:ENST00000406451:8_exon:ENST00000406451:9_exon:ENST00000406451:10_exon:ENST00000406451:11_exon:ENST00000406451:12_exon:ENST00000406451:13_exon:ENST00000406451:14_exon:ENST00000406451:15_exon:ENST00000406451:16_exon:ENST00000406451:17_…	0.16	1000000000000	39.8631	0.16	1000000000000	39.8631	0.14	1000000000000	39.8631	0.13	1000000000000	39.8631	ENSG00000048052	HDAC9	up
exon:ENST00000393577:1_exon:ENST00000393577:2_exon:ENST00000393577:3_exon:ENST00000393577:4_exon:ENST00000393577:5	0.16	2.87734e+06	21.4563	0.15	1.70777e+06	20.7037	0.1	2.88	1.52607	0.16	1.06008e+07	23.3377	ENSG00000149948	HMGA2	up
exon:ENST00000235958:5_exon:ENST00000235958:4_exon:ENST00000235958:3_exon:ENST00000235958:2_exon:ENST00000235958:1	0.16	1.94256e+07	24.2115	0.16	51168.3	15.643	0.18	263000000000	37.9366	0.2	4.83183e+06	22.2041	ENSG00000117305	HMGCL	up
exon:ENST00000374234:3_exon:ENST00000374234:2_exon:ENST00000374234:1	0.16	11040.1	13.4305	0.17	1.40954e+06	20.4268	0.13	3.12	1.64155	0.26	1000000000000	39.8631	ENSG00000148153	INIP	up
exon:ENST00000335643:8_exon:ENST00000335643:7_exon:ENST00000335643:6_exon:ENST00000335643:5_exon:ENST00000335643:4_exon:ENST00000335643:3_exon:ENST00000335643:2_exon:ENST00000335643:1	0.16	1000000000000	39.8631	0.15	1000000000000	39.8631	0.22	1000000000000	39.8631	0.19	1000000000000	39.8631	ENSG00000186625	KATNA1	up
exon:ENST00000564195:1_exon:ENST00000564195:2_exon:ENST00000564195:3_exon:ENST00000564195:4_exon:ENST00000564195:5	0.16	2308.51	11.1727	0.15	909.61	9.8291	0.2	48719482003	35.5038	0.18	4.34493e+07	25.3728	ENSG00000167977	KCTD5	up
exon:ENST00000542973:14_exon:ENST00000542973:13_exon:ENST00000542973:12_exon:ENST00000542973:11_exon:ENST00000542973:10_exon:ENST00000542973:9_exon:ENST00000542973:8_exon:ENST00000542973:7_exon:ENST00000542973:6_exon:ENST00000542973:5_exon:ENST00000542973:4_exon:ENST00000542973:3_exon:ENST00000542973:2_exon:ENST00000542973:1	0.16	34.12	5.09255	0.13	4.63	2.21101	0.18	6703.8	12.7108	0.12	6.41	2.68032	ENSG00000089094	KDM2B	up
exon:ENST00000484801:3_exon:ENST00000484801:2_exon:ENST00000484801:1	0.16	404	8.65821	0.17	2921.59	11.5125	0.07	0.31	-1.68966	0.11	1.29	0.367371	ENSG00000135314	KHDC1	up
exon:ENST00000599395:10_exon:ENST00000599395:9_exon:ENST00000599395:8_exon:ENST00000599395:7_exon:ENST00000599395:6_exon:ENST00000599395:5_exon:ENST00000599395:4_exon:ENST00000599395:3_exon:ENST00000599395:2_exon:ENST00000599395:1	0.16	1000000000000	39.8631	0.16	1000000000000	39.8631	0.15	1000000000000	39.8631	0.17	1000000000000	39.8631	ENSG00000088247	KHSRP	up
exon:ENST00000200639:9_exon:ENST00000200639:8_exon:ENST00000200639:7_exon:ENST00000200639:6_exon:ENST00000200639:5_exon:ENST00000200639:4_exon:ENST00000200639:3_exon:ENST00000200639:2_exon:ENST00000200639:1	0.16	1000000000000	39.8631	0.16	1000000000000	39.8631	0.14	1000000000000	39.8631	0.14	1000000000000	39.8631	ENSG00000005893	LAMP2	up
exon:ENST00000585388:6_exon:ENST00000585388:5_exon:ENST00000585388:4_exon:ENST00000585388:3_exon:ENST00000585388:2_exon:ENST00000585388:1	0.16	492000000000	38.8404	0.15	11421499010	33.411	0.11	1118.5	10.1273	0.12	6454279517	32.5876	ENSG00000161654	LSM12	up
exon:ENST00000483635:1_exon:ENST00000483635:2_exon:ENST00000483635:3_exon:ENST00000483635:4_exon:ENST00000483635:5	0.16	210.07	7.71473	0.17	223.42	7.80361	0.04	0.18	-2.47393	0.01	0.1	-3.32193	ENSG00000143353	LYPLAL1	up
exon:ENST00000489651:1_exon:ENST00000489651:2_exon:ENST00000489651:3_exon:ENST00000489651:4_exon:ENST00000489651:5_exon:ENST00000489651:6_exon:ENST00000489651:7_exon:ENST00000489651:8_exon:ENST00000489651:9_exon:ENST00000489651:10	0.16	1000000000000	39.8631	0.15	1000000000000	39.8631	0.17	1000000000000	39.8631	0.18	1000000000000	39.8631	ENSG00000099917	MED15	up
exon:ENST00000596039:3_exon:ENST00000596039:2_exon:ENST00000596039:1	0.16	45.16	5.49697	0.16	58.65	5.87406	0.22	4.38687e+06	22.0648	0.17	78746.8	16.2649	ENSG00000099326	MZF1	up
exon:ENST00000257665:13_exon:ENST00000257665:12_exon:ENST00000257665:11_exon:ENST00000257665:10_exon:ENST00000257665:9_exon:ENST00000257665:8_exon:ENST00000257665:7_exon:ENST00000257665:6_exon:ENST00000257665:5_exon:ENST00000257665:4_exon:ENST00000257665:3_exon:ENST00000257665:2_exon:ENST00000257665:1	0.16	1.20798e+08	26.848	0.17	6689359296	32.6392	0.14	556.94	9.12138	0.11	6.57	2.71589	ENSG00000135213	POM121C	up
exon:ENSTR0000313871:1_exon:ENSTR0000313871:2_exon:ENSTR0000313871:3_exon:ENSTR0000313871:4_exon:ENSTR0000313871:5	0.16	1000000000000	39.8631	0.16	1000000000000	39.8631	0.08	853.7	9.73759	0.16	1000000000000	39.8631	ENSGR0000197976	AKAP17A	up
exon:ENST00000372669:1_exon:ENST00000372669:2_exon:ENST00000372669:3_exon:ENST00000372669:4_exon:ENST00000372669:5_exon:ENST00000372669:6_exon:ENST00000372669:7_exon:ENST00000372669:8_exon:ENST00000372669:9	0.16	8.93519e+06	23.0911	0.15	1000000000000	39.8631	0.12	3609.73	11.8177	0.16	1000000000000	39.8631	ENSG00000066136	NFYC	up
exon:ENST00000461421:1_exon:ENST00000461421:2_exon:ENST00000461421:3_exon:ENST00000461421:4_exon:ENST00000461421:5_exon:ENST00000461421:6	0.16	1000000000000	39.8631	0.16	1000000000000	39.8631	0.14	1000000000000	39.8631	0.17	1000000000000	39.8631	ENSG00000166197	NOLC1	up
exon:ENST00000388866:1_exon:ENST00000388866:2_exon:ENST00000388866:3_exon:ENST00000388866:4_exon:ENST00000388866:5_exon:ENST00000388866:6_exon:ENST00000388866:7_exon:ENST00000388866:8_exon:ENST00000388866:9_exon:ENST00000388866:10_exon:ENST00000388866:11_exon:ENST00000388866:12_exon:ENST00000388866:13_exon:ENST00000388866:14_exon:ENST00000388866:15_exon:ENST00000388866:16	0.16	1000000000000	39.8631	0.17	1000000000000	39.8631	0.13	1000000000000	39.8631	0.12	1000000000000	39.8631	ENSG00000255346	NOX5	up
exon:ENST00000546267:10_exon:ENST00000546267:9_exon:ENST00000546267:8_exon:ENST00000546267:7_exon:ENST00000546267:6_exon:ENST00000546267:5_exon:ENST00000546267:4_exon:ENST00000546267:3_exon:ENST00000546267:2_exon:ENST00000546267:1	0.16	1000000000000	39.8631	0.16	1000000000000	39.8631	0.11	1.14743e+07	23.4519	0.09	14951.5	13.868	ENSG00000233024	NPIPA9	up
exon:ENST00000535190:4_exon:ENST00000535190:3_exon:ENST00000535190:2_exon:ENST00000535190:1	0.16	1000000000000	39.8631	0.16	1000000000000	39.8631	0.15	1000000000000	39.8631	0.22	1000000000000	39.8631	ENSG00000169246	NPIPB3	up
exon:ENST00000502536:1_exon:ENST00000502536:2_exon:ENST00000502536:3_exon:ENST00000502536:4_exon:ENST00000502536:5_exon:ENST00000502536:6_exon:ENST00000502536:7	0.16	1000000000000	39.8631	0.16	1000000000000	39.8631	0.15	2508619746	31.2242	0.16	1000000000000	39.8631	ENSG00000145623	OSMR	up
exon:ENST00000507735:1_exon:ENST00000507735:2_exon:ENST00000507735:3_exon:ENST00000507735:4_exon:ENST00000507735:5_exon:ENST00000507735:6_exon:ENST00000507735:7_exon:ENST00000507735:8_exon:ENST00000507735:9_exon:ENST00000507735:10_exon:ENST00000507735:11_exon:ENST00000507735:12	0.16	23.6	4.56071	0.19	68.84	6.10518	0.15	1.52	0.604071	0.05	0.18	-2.47393	ENSG00000129116	PALLD	up
exon:ENST00000477757:6_exon:ENST00000477757:5_exon:ENST00000477757:4_exon:ENST00000477757:3_exon:ENST00000477757:2_exon:ENST00000477757:1	0.16	1000000000000	39.8631	0.16	1000000000000	39.8631	0.14	1000000000000	39.8631	0.17	1000000000000	39.8631	ENSG00000107438	PDLIM1	up
exon:ENST00000480008:8_exon:ENST00000480008:7_exon:ENST00000480008:6_exon:ENST00000480008:5_exon:ENST00000480008:4_exon:ENST00000480008:3_exon:ENST00000480008:2_exon:ENST00000480008:1	0.16	1000000000000	39.8631	0.16	1000000000000	39.8631	0.2	1000000000000	39.8631	0.17	1000000000000	39.8631	ENSG00000130024	PHF10	up
exon:ENST00000587394:6_exon:ENST00000587394:5_exon:ENST00000587394:4_exon:ENST00000587394:3_exon:ENST00000587394:2_exon:ENST00000587394:1	0.16	23439386281	34.4482	0.16	1000000000000	39.8631	0.16	55915632962	35.7025	0.16	1000000000000	39.8631	ENSG00000104886	PLEKHJ1	up
exon:ENST00000562272:1_exon:ENST00000562272:2_exon:ENST00000562272:3_exon:ENST00000562272:4_exon:ENST00000562272:5_exon:ENST00000562272:6_exon:ENST00000562272:7_exon:ENST00000562272:8_exon:ENST00000562272:9	0.16	1000000000000	39.8631	0.17	1000000000000	39.8631	0.18	1000000000000	39.8631	0.15	1000000000000	39.8631	ENSG00000166851	PLK1	up
exon:ENST00000461593:4_exon:ENST00000461593:3_exon:ENST00000461593:2_exon:ENST00000461593:1	0.16	2065.87	11.0125	0.16	14067881568	33.7117	0.13	9.98	3.31904	0.14	110.63	6.7896	ENSG00000204569	PPP1R10	up
exon:ENST00000334546:1_exon:ENST00000334546:2_exon:ENST00000334546:3_exon:ENST00000334546:4_exon:ENST00000334546:5_exon:ENST00000334546:6_exon:ENST00000334546:7_exon:ENST00000334546:8_exon:ENST00000334546:9_exon:ENST00000334546:10_exon:ENST00000334546:11_exon:ENST00000334546:12_exon:ENST00000334546:13	0.16	34.81	5.12143	0.16	2168.73	11.0826	0.13	712.87	9.4775	0.12	1556.89	10.6045	ENSG00000073711	PPP2R3A	up
exon:ENST00000470467:1_exon:ENST00000470467:2_exon:ENST00000470467:3_exon:ENST00000470467:4_exon:ENST00000470467:5_exon:ENST00000470467:6_exon:ENST00000470467:7_exon:ENST00000470467:8_exon:ENST00000470467:9_exon:ENST00000470467:10_exon:ENST00000470467:11_exon:ENST00000470467:12_exon:ENST00000470467:13	0.16	1000000000000	39.8631	0.16	1000000000000	39.8631	0.17	1000000000000	39.8631	0.16	675000000000	39.2957	ENSG00000112640	PPP2R5D	up
exon:ENST00000355765:1_exon:ENST00000355765:2_exon:ENST00000355765:3_exon:ENST00000355765:4_exon:ENST00000355765:5_exon:ENST00000355765:6_exon:ENST00000355765:7_exon:ENST00000355765:8_exon:ENST00000355765:9_exon:ENST00000355765:10_exon:ENST00000355765:11_exon:ENST00000355765:12_exon:ENST00000355765:13_exon:ENST00000355765:14	0.16	1000000000000	39.8631	0.16	11280557747	33.3931	0.09	9.31	3.21878	0.14	69.16	6.11187	ENSG00000185246	PRPF39	up
exon:ENST00000441564:1_exon:ENST00000441564:2_exon:ENST00000441564:3_exon:ENST00000441564:4_exon:ENST00000441564:5_exon:ENST00000441564:6_exon:ENST00000441564:7_exon:ENST00000441564:8_exon:ENST00000441564:9_exon:ENST00000441564:10_exon:ENST00000441564:11_exon:ENST00000441564:12_exon:ENST00000441564:13_exon:ENST00000441564:14_exon:ENST00000441564:15_exon:ENST00000441564:16_exon:ENST00000441564:17	0.16	4.98774e+07	25.5719	0.16	1.86405e+06	20.83	0.14	9800.02	13.2586	0.2	2.07759e+07	24.3084	ENSG00000125637	PSD4	up
exon:ENST00000492933:9_exon:ENST00000492933:8_exon:ENST00000492933:7_exon:ENST00000492933:6_exon:ENST00000492933:5_exon:ENST00000492933:4_exon:ENST00000492933:3_exon:ENST00000492933:2_exon:ENST00000492933:1	0.16	1000000000000	39.8631	0.16	1000000000000	39.8631	0.14	1000000000000	39.8631	0.13	1000000000000	39.8631	ENSG00000163636	PSMD6	up
exon:ENST00000543364:4_exon:ENST00000543364:3_exon:ENST00000543364:2_exon:ENST00000543364:1	0.16	638.53	9.31861	0.15	24.26	4.60051	0.09	0.76	-0.395929	0.03	0.17	-2.55639	ENSG00000111737	RAB35	up
exon:ENST00000378518:1_exon:ENST00000378518:2_exon:ENST00000378518:3_exon:ENST00000378518:4_exon:ENST00000378518:5	0.16	1000000000000	39.8631	0.15	1000000000000	39.8631	0.13	1000000000000	39.8631	0.16	1000000000000	39.8631	ENSG00000157916	RER1	up
exon:ENST00000592764:1_exon:ENST00000592764:2_exon:ENST00000592764:3_exon:ENST00000592764:4_exon:ENST00000592764:5_exon:ENST00000592764:6_exon:ENST00000592764:7_exon:ENST00000592764:8_exon:ENST00000592764:9_exon:ENST00000592764:10_exon:ENST00000592764:11_exon:ENST00000592764:12	0.16	395.18	8.62637	0.16	83.74	6.38785	0.21	29909.2	14.8683	0.21	870966	19.7323	ENSG00000101654	RNMT	up
exon:ENST00000469214:1_exon:ENST00000469214:2	0.16	123606	16.9154	0.17	3523.68	11.7829	0.06	0.37	-1.4344	0.24	1000000000000	39.8631	ENSG00000116747	RO60	up
exon:ENST00000295930:1_exon:ENST00000295930:2_exon:ENST00000295930:3_exon:ENST00000295930:4_exon:ENST00000295930:5_exon:ENST00000295930:6_exon:ENST00000295930:7_exon:ENST00000295930:8_exon:ENST00000295930:9_exon:ENST00000295930:10	0.16	21.89	4.4522	0.14	2.48	1.31034	0.14	2.86	1.51602	0.09	0.93	-0.104697	ENSG00000174891	RSRC1	up
exon:ENST00000589925:5_exon:ENST00000589925:4_exon:ENST00000589925:3_exon:ENST00000589925:2_exon:ENST00000589925:1	0.16	227.08	7.82706	0.13	18266.4	14.1569	0.15	319.03	8.31755	0.03	0.14	-2.8365	ENSG00000130254	SAFB2	up
exon:ENST00000359079:1_exon:ENST00000359079:2_exon:ENST00000359079:3_exon:ENST00000359079:4_exon:ENST00000359079:5_exon:ENST00000359079:6	0.16	1000000000000	39.8631	0.17	2.16137e+08	27.6874	0.1	5.58	2.48027	0.19	1000000000000	39.8631	ENSG00000164023	SGMS2	up
exon:ENST00000426052:1_exon:ENST00000426052:2_exon:ENST00000426052:3_exon:ENST00000426052:4_exon:ENST00000426052:5_exon:ENST00000426052:6_exon:ENST00000426052:7_exon:ENST00000426052:8	0.16	19.88	4.31325	0.17	16.5	4.04439	0.22	4.71	2.23573	0.3	1000000000000	39.8631	ENSG00000136603	SKIL	up
exon:ENST00000556201:2_exon:ENST00000556201:1	0.16	85.16	6.4121	0.17	3210.47	11.6486	0.17	106370	16.6987	0.21	770.9	9.5904	ENSG00000197119	SLC25A29	up
exon:ENST00000549258:15_exon:ENST00000549258:14_exon:ENST00000549258:13_exon:ENST00000549258:12_exon:ENST00000549258:11_exon:ENST00000549258:10_exon:ENST00000549258:9_exon:ENST00000549258:8_exon:ENST00000549258:7_exon:ENST00000549258:6_exon:ENST00000549258:5_exon:ENST00000549258:4_exon:ENST00000549258:3_exon:ENST00000549258:2_exon:ENST00000549258:1	0.16	1000000000000	39.8631	0.16	1000000000000	39.8631	0.18	1000000000000	39.8631	0.14	47565.3	15.5376	ENSG00000134294	SLC38A2	up
exon:ENST00000503861:9_exon:ENST00000503861:8_exon:ENST00000503861:7_exon:ENST00000503861:6_exon:ENST00000503861:5_exon:ENST00000503861:4_exon:ENST00000503861:3_exon:ENST00000503861:2_exon:ENST00000503861:1	0.16	27.94	4.80426	0.16	6.83	2.77189	0.04	0.16	-2.64386	0.1	0.95	-0.0740006	ENSG00000168818	STX18	up
exon:ENST00000457861:1_exon:ENST00000457861:2_exon:ENST00000457861:3_exon:ENST00000457861:4_exon:ENST00000457861:5_exon:ENST00000457861:6_exon:ENST00000457861:7_exon:ENST00000457861:8_exon:ENST00000457861:9_exon:ENST00000457861:10_exon:ENST00000457861:11_exon:ENST00000457861:12_exon:ENST00000457861:13_exon:ENST00000457861:14_exon:ENST00000457861:15_exon:ENST00000457861:16_exon:ENST00000457861:17	0.16	1000000000000	39.8631	0.17	1000000000000	39.8631	0.14	1000000000000	39.8631	0.15	1000000000000	39.8631	ENSG00000164828	SUN1	up
exon:ENST00000557885:1_exon:ENST00000557885:2_exon:ENST00000557885:3	0.16	2.1899e+06	21.0624	0.16	88214008250	36.3603	0.08	2.56	1.35614	0.06	0.78	-0.358454	ENSG00000118707	TGIF2	up
exon:ENST00000508420:3_exon:ENST00000508420:2_exon:ENST00000508420:1	0.16	72.08	6.17153	0.16	370.87	8.53477	0.06	0.33	-1.59946	0.02	0.14	-2.8365	ENSG00000134970	TMED7	up
exon:ENST00000327042:3_exon:ENST00000327042:2_exon:ENST00000327042:1	0.16	59.78	5.90159	0.16	86.28	6.43095	0.09	0.62	-0.68966	0.11	1.44	0.526069	ENSG00000180089	TMEM86B	up
exon:ENST00000490942:5_exon:ENST00000490942:4_exon:ENST00000490942:3_exon:ENST00000490942:2_exon:ENST00000490942:1	0.16	30215.8	14.883	0.16	86517596386	36.3323	0.14	26731.6	14.7063	0.16	1000000000000	39.8631	ENSG00000164548	TRA2A	up
exon:ENST00000503779:4_exon:ENST00000503779:3_exon:ENST00000503779:2_exon:ENST00000503779:1	0.16	2.04731e+07	24.2872	0.16	16563.3	14.0157	0.05	0.21	-2.25154	0.11	5.03	2.33056	ENSG00000109814	UGDH	up
exon:ENST00000395560:1_exon:ENST00000395560:2_exon:ENST00000395560:3_exon:ENST00000395560:4_exon:ENST00000395560:5_exon:ENST00000395560:6	0.16	1000000000000	39.8631	0.16	1000000000000	39.8631	0.16	1000000000000	39.8631	0.16	1000000000000	39.8631	ENSG00000183696	UPP1	up
exon:ENST00000591052:3_exon:ENST00000591052:2_exon:ENST00000591052:1	0.16	79.59	6.31452	0.14	1.62	0.695994	0.12	1.54	0.62293	0.09	0.49	-1.02915	ENSG00000055483	USP36	up
exon:ENST00000596939:2_exon:ENST00000596939:1	0.16	28.27	4.8212	0.17	9.04	3.17632	0.06	0.18	-2.47393	0.13	1.65	0.722466	ENSG00000083814	ZNF671	up
exon:ENST00000370798:14_exon:ENST00000370798:13_exon:ENST00000370798:12_exon:ENST00000370798:11_exon:ENST00000370798:10_exon:ENST00000370798:9_exon:ENST00000370798:8_exon:ENST00000370798:7_exon:ENST00000370798:6_exon:ENST00000370798:5_exon:ENST00000370798:4_exon:ENST00000370798:3_exon:ENST00000370798:2_exon:ENST00000370798:1	0.16	1000000000000	39.8631	0.17	1000000000000	39.8631	0.13	139000000000	37.0185	0.16	1000000000000	39.8631	ENSG00000036549	ZZZ3	up
exon:ENST00000584196:8_exon:ENST00000584196:7_exon:ENST00000584196:6_exon:ENST00000584196:5_exon:ENST00000584196:4_exon:ENST00000584196:3_exon:ENST00000584196:2_exon:ENST00000584196:1	0.16	7790844566	32.8591	0.16	1000000000000	39.8631	0.09	1883.44	10.8792	0.11	7931.95	12.9535	ENSG00000258472	RP11-192H23	up
exon:ENST00000382494:7_exon:ENST00000382494:6_exon:ENST00000382494:5_exon:ENST00000382494:4_exon:ENST00000382494:3_exon:ENST00000382494:2_exon:ENST00000382494:1	0.15	148	7.20945	0.15	993.89	9.95694	0.17	6951.33	12.7631	0.16	199.02	7.63677	ENSG00000114770	ABCC5	up
exon:ENST00000338631:12_exon:ENST00000338631:11_exon:ENST00000338631:10_exon:ENST00000338631:9_exon:ENST00000338631:8_exon:ENST00000338631:7_exon:ENST00000338631:6_exon:ENST00000338631:5_exon:ENST00000338631:4_exon:ENST00000338631:3_exon:ENST00000338631:2_exon:ENST00000338631:1	0.15	1000000000000	39.8631	0.15	1000000000000	39.8631	0.11	7.24	2.85599	0.1	121.3	6.92244	ENSG00000100813	ACIN1	up
exon:ENST00000289228:11_exon:ENST00000289228:10_exon:ENST00000289228:9_exon:ENST00000289228:8_exon:ENST00000289228:7_exon:ENST00000289228:6_exon:ENST00000289228:5_exon:ENST00000289228:4_exon:ENST00000289228:3_exon:ENST00000289228:2_exon:ENST00000289228:1	0.15	1000000000000	39.8631	0.15	1000000000000	39.8631	0.12	1000000000000	39.8631	0.16	1000000000000	39.8631	ENSG00000115073	ACTR1B	up
exon:ENST00000278175:1_exon:ENST00000278175:2_exon:ENST00000278175:3_exon:ENST00000278175:4	0.15	7428.16	12.8588	0.17	5.10754e+08	28.9281	0.18	1.64312e+06	20.648	0.12	11.6	3.53605	ENSG00000148926	ADM	up
exon:ENST00000379370:1_exon:ENST00000379370:2_exon:ENST00000379370:3_exon:ENST00000379370:4_exon:ENST00000379370:5_exon:ENST00000379370:6_exon:ENST00000379370:7_exon:ENST00000379370:8_exon:ENST00000379370:9_exon:ENST00000379370:10_exon:ENST00000379370:11_exon:ENST00000379370:12_exon:ENST00000379370:13_exon:ENST00000379370:14_exon:ENST00000379370:15_exon:ENST00000379370:16_exon:ENST00000379370:17_…	0.15	392567	18.5826	0.16	1000000000000	39.8631	0.14	139000000000	37.0148	0.23	1000000000000	39.8631	ENSG00000188157	AGRN	up
exon:ENST00000313871:1_exon:ENST00000313871:2_exon:ENST00000313871:3_exon:ENST00000313871:4_exon:ENST00000313871:5	0.15	1000000000000	39.8631	0.15	1000000000000	39.8631	0.08	3004.07	11.5527	0.16	1000000000000	39.8631	ENSG00000197976	AKAP17A	up
exon:ENST00000505912:1_exon:ENST00000505912:2_exon:ENST00000505912:3	0.15	4.56957e+06	22.1236	0.16	3.41008e+08	28.3452	0.28	1000000000000	39.8631	0.31	1000000000000	39.8631	ENSG00000073331	ALPK1	up
exon:ENST00000497931:4_exon:ENST00000497931:3_exon:ENST00000497931:2_exon:ENST00000497931:1	0.15	3630.96	11.8261	0.15	318.69	8.31601	0.14	2286.33	11.1588	0.24	1000000000000	39.8631	ENSG00000198960	ARMCX6	up
exon:ENST00000321297:1_exon:ENST00000321297:2_exon:ENST00000321297:3_exon:ENST00000321297:4_exon:ENST00000321297:5_exon:ENST00000321297:6_exon:ENST00000321297:7_exon:ENST00000321297:8_exon:ENST00000321297:9_exon:ENST00000321297:10_exon:ENST00000321297:11_exon:ENST00000321297:12_exon:ENST00000321297:13_exon:ENST00000321297:14_exon:ENST00000321297:15_exon:ENST00000321297:16_exon:ENST00000321297:17_…	0.15	334.77	8.38703	0.17	54586.7	15.7363	0.13	2.26	1.17632	0.2	5541.06	12.4359	ENSG00000168010	ATG16L2	up
exon:ENST00000321280:1_exon:ENST00000321280:2_exon:ENST00000321280:3_exon:ENST00000321280:4_exon:ENST00000321280:5_exon:ENST00000321280:6_exon:ENST00000321280:7_exon:ENST00000321280:8_exon:ENST00000321280:9_exon:ENST00000321280:10_exon:ENST00000321280:11_exon:ENST00000321280:12_exon:ENST00000321280:13_exon:ENST00000321280:14	0.15	1454.42	10.5062	0.16	6888.23	12.7499	0.23	1000000000000	39.8631	0.34	1000000000000	39.8631	ENSG00000175866	BAIAP2	up
exon:ENST00000468710:3_exon:ENST00000468710:2_exon:ENST00000468710:1	0.15	341.75	8.4168	0.13	6.81	2.76765	0.04	0.15	-2.73697	0.06	0.29	-1.78588	ENSG00000161267	BDH1	up
exon:ENST00000430687:1_exon:ENST00000430687:2_exon:ENST00000430687:3	0.15	36.9	5.20555	0.15	22.81	4.51159	0.07	0.46	-1.12029	0.16	244.77	7.93528	ENSG00000128283	CDC42EP1	up
exon:ENST00000578516:2_exon:ENST00000578516:1	0.15	1000000000000	39.8631	0.14	1000000000000	39.8631	0.16	1000000000000	39.8631	0.13	1000000000000	39.8631	ENSG00000179604	CDC42EP4	up
exon:ENST00000462537:1_exon:ENST00000462537:2	0.15	1000000000000	39.8631	0.14	1000000000000	39.8631	0.14	1000000000000	39.8631	0.12	1000000000000	39.8631	ENSG00000124762	CDKN1A	up
exon:ENST00000557147:1_exon:ENST00000557147:2_exon:ENST00000557147:3_exon:ENST00000557147:4	0.15	703077	19.4233	0.14	302.21	8.23941	0.14	218.57	7.77195	0.13	93.94	6.55367	ENSG00000272888	CHASERR	up
exon:ENST00000482173:1_exon:ENST00000482173:2	0.15	1000000000000	39.8631	0.14	1000000000000	39.8631	0.15	1000000000000	39.8631	0.13	8.24441e+08	29.6188	ENSG00000033100	CHPF2	up
exon:ENST00000568139:1_exon:ENST00000568139:2_exon:ENST00000568139:3_exon:ENST00000568139:4_exon:ENST00000568139:5_exon:ENST00000568139:6_exon:ENST00000568139:7	0.15	1000000000000	39.8631	0.15	91.92	6.52231	0.19	1000000000000	39.8631	0.2	1000000000000	39.8631	ENSG00000179335	CLK3	up
exon:ENST00000513440:23_exon:ENST00000513440:22_exon:ENST00000513440:21_exon:ENST00000513440:20_exon:ENST00000513440:19_exon:ENST00000513440:18_exon:ENST00000513440:17_exon:ENST00000513440:16_exon:ENST00000513440:15_exon:ENST00000513440:14_exon:ENST00000513440:13_exon:ENST00000513440:12_exon:ENST00000513440:11_exon:ENST00000513440:10_exon:ENST00000513440:9_exon:ENST00000513440:8_exon:ENST00000513…	0.15	557.6	9.12309	0.14	570.97	9.15727	0.09	2.19	1.13093	0.1	1.19	0.250962	ENSG00000134852	CLOCK	up
exon:ENST00000396183:1_exon:ENST00000396183:2_exon:ENST00000396183:3_exon:ENST00000396183:4_exon:ENST00000396183:5_exon:ENST00000396183:6_exon:ENST00000396183:7_exon:ENST00000396183:8_exon:ENST00000396183:9_exon:ENST00000396183:10_exon:ENST00000396183:11_exon:ENST00000396183:12_exon:ENST00000396183:13_exon:ENST00000396183:14_exon:ENST00000396183:15_exon:ENST00000396183:16	0.15	1000000000000	39.8631	0.17	1000000000000	39.8631	0.13	1000000000000	39.8631	0.17	1000000000000	39.8631	ENSG00000168036	CTNNB1	up
exon:ENST00000553293:5_exon:ENST00000553293:4_exon:ENST00000553293:3_exon:ENST00000553293:2_exon:ENST00000553293:1	0.15	29342.4	14.8407	0.14	32650.9	14.9948	0.1	10.07	3.33199	0.13	710.22	9.47212	ENSG00000139990	DCAF5	up
exon:ENST00000608310:18_exon:ENST00000608310:17_exon:ENST00000608310:16_exon:ENST00000608310:15_exon:ENST00000608310:14_exon:ENST00000608310:13_exon:ENST00000608310:12_exon:ENST00000608310:11_exon:ENST00000608310:10_exon:ENST00000608310:9_exon:ENST00000608310:8_exon:ENST00000608310:7_exon:ENST00000608310:6_exon:ENST00000608310:5_exon:ENST00000608310:4_exon:ENST00000608310:3_exon:ENST00000608310:2…	0.15	1000000000000	39.8631	0.15	1000000000000	39.8631	0.08	1.75419e+07	24.0643	0.09	579000000000	39.0746	ENSG00000132716	DCAF8	up
exon:ENST00000542215:1_exon:ENST00000542215:2_exon:ENST00000542215:3_exon:ENST00000542215:4_exon:ENST00000542215:5_exon:ENST00000542215:6_exon:ENST00000542215:7_exon:ENST00000542215:8_exon:ENST00000542215:9_exon:ENST00000542215:10_exon:ENST00000542215:11_exon:ENST00000542215:12_exon:ENST00000542215:13	0.15	1000000000000	39.8631	0.14	1000000000000	39.8631	0.1	1000000000000	39.8631	0.14	1000000000000	39.8631	ENSG00000215301	DDX3X	up
exon:ENST00000584261:1_exon:ENST00000584261:2_exon:ENST00000584261:3_exon:ENST00000584261:4_exon:ENST00000584261:5	0.15	1000000000000	39.8631	0.14	1000000000000	39.8631	0.1	10.65	3.41278	0.11	83.02	6.37539	ENSG00000198231	DDX42	up
exon:ENST00000389057:27_exon:ENST00000389057:26_exon:ENST00000389057:25_exon:ENST00000389057:24_exon:ENST00000389057:23_exon:ENST00000389057:22_exon:ENST00000389057:21_exon:ENST00000389057:20_exon:ENST00000389057:19_exon:ENST00000389057:18_exon:ENST00000389057:17_exon:ENST00000389057:16_exon:ENST00000389057:15_exon:ENST00000389057:14_exon:ENST00000389057:13_exon:ENST00000389057:12_exon:ENST000003…	0.15	1.00998e+06	19.9459	0.16	455.08	8.82998	0.15	135173	17.0445	0.17	632076	19.2697	ENSG00000131504	DIAPH1	up
exon:ENST00000571710:1_exon:ENST00000571710:2_exon:ENST00000571710:3_exon:ENST00000571710:4_exon:ENST00000571710:5	0.15	517.75	9.01611	0.15	6.47987e+08	29.2714	0.1	7.01	2.80941	0.07	0.61	-0.713119	ENSG00000108963	DPH1	up
exon:ENST00000337737:1_exon:ENST00000337737:2_exon:ENST00000337737:3_exon:ENST00000337737:4_exon:ENST00000337737:5_exon:ENST00000337737:6_exon:ENST00000337737:7	0.15	27.93	4.80374	0.15	17.71	4.14649	0.17	8	3	0.22	9037913497	33.0733	ENSG00000178498	DTX3	up
exon:ENST00000564718:1_exon:ENST00000564718:2_exon:ENST00000564718:3_exon:ENST00000564718:4_exon:ENST00000564718:5_exon:ENST00000564718:6	0.15	1000000000000	39.8631	0.14	1000000000000	39.8631	0.16	1000000000000	39.8631	0.14	1000000000000	39.8631	ENSG00000205250	E2F4	up
exon:ENST00000252440:7_exon:ENST00000252440:6_exon:ENST00000252440:5_exon:ENST00000252440:4_exon:ENST00000252440:3_exon:ENST00000252440:2_exon:ENST00000252440:1	0.15	70.68	6.14323	0.15	461828	18.817	0.09	65.53	6.03408	0.06	2.01	1.0072	ENSG00000130159	ECSIT	up
exon:ENST00000327320:1_exon:ENST00000327320:2_exon:ENST00000327320:3_exon:ENST00000327320:4_exon:ENST00000327320:5_exon:ENST00000327320:6_exon:ENST00000327320:7_exon:ENST00000327320:8_exon:ENST00000327320:9_exon:ENST00000327320:10_exon:ENST00000327320:11	0.15	622.44	9.28179	0.15	62611.6	15.9341	0.09	2.48	1.31034	0.1	29.27	4.87135	ENSG00000074266	EED	up
exon:ENST00000518345:6_exon:ENST00000518345:5_exon:ENST00000518345:4_exon:ENST00000518345:3_exon:ENST00000518345:2_exon:ENST00000518345:1	0.15	1000000000000	39.8631	0.14	1000000000000	39.8631	0.14	1000000000000	39.8631	0.15	1000000000000	39.8631	ENSG00000104408	EIF3E	up
exon:ENST00000409263:5_exon:ENST00000409263:4_exon:ENST00000409263:3_exon:ENST00000409263:2_exon:ENST00000409263:1	0.15	17642.8	14.1068	0.15	62.58	5.96763	0.17	1989.25	10.958	0.13	1079.42	10.076	ENSG00000137478	FCHSD2	up
exon:ENST00000368498:9_exon:ENST00000368498:8_exon:ENST00000368498:7_exon:ENST00000368498:6_exon:ENST00000368498:5_exon:ENST00000368498:4_exon:ENST00000368498:3_exon:ENST00000368498:2_exon:ENST00000368498:1	0.15	20.77	4.37643	0.15	22.29	4.47832	0.14	10.91	3.44758	0.16	12.07	3.59335	ENSG00000047932	GOPC	up
exon:ENST00000529695:1_exon:ENST00000529695:2	0.15	178.96	7.48349	0.15	11.57	3.53232	0.13	1401.66	10.4529	0.06	0.63	-0.666576	ENSG00000174428	GTF2IRD2B	up
exon:ENST00000342645:12_exon:ENST00000342645:11_exon:ENST00000342645:10_exon:ENST00000342645:9_exon:ENST00000342645:8_exon:ENST00000342645:7_exon:ENST00000342645:6_exon:ENST00000342645:5_exon:ENST00000342645:4_exon:ENST00000342645:3_exon:ENST00000342645:2_exon:ENST00000342645:1	0.15	29.98	4.90593	0.12	0.43	-1.21759	0.09	0.68	-0.556393	0.16	4.36	2.12433	ENSG00000064393	HIPK2	up
exon:ENST00000395303:5_exon:ENST00000395303:4_exon:ENST00000395303:3_exon:ENST00000395303:2_exon:ENST00000395303:1	0.15	572.13	9.1602	0.15	22.62	4.49953	0.13	9.13	3.19061	0.05	0.21	-2.25154	ENSG00000204257	HLA-DMA	up
exon:ENST00000382199:16_exon:ENST00000382199:15_exon:ENST00000382199:14_exon:ENST00000382199:13_exon:ENST00000382199:12_exon:ENST00000382199:11_exon:ENST00000382199:10_exon:ENST00000382199:9_exon:ENST00000382199:8_exon:ENST00000382199:7_exon:ENST00000382199:6_exon:ENST00000382199:5_exon:ENST00000382199:4_exon:ENST00000382199:3_exon:ENST00000382199:2_exon:ENST00000382199:1	0.15	4.55565e+07	25.4412	0.15	37405.8	15.191	0.09	3.99	1.99639	0.11	298.64	8.22226	ENSG00000073792	IGF2BP2	up
exon:ENST00000532668:2_exon:ENST00000532668:1	0.15	247.41	7.95076	0.14	2145.25	11.0669	0.08	5.95	2.57289	0.13	167.92	7.39163	ENSG00000148950	IMMP1L	up
exon:ENST00000537270:1_exon:ENST00000537270:2	0.15	94.91	6.56849	0.15	534.55	9.06218	0.1	2.93	1.5509	0.06	0.26	-1.94342	ENSG00000183955	KMT5A	up
exon:ENST00000519612:1_exon:ENST00000519612:2_exon:ENST00000519612:3_exon:ENST00000519612:4	0.15	1000000000000	39.8631	0.15	1654715439	30.6239	0.12	68.48	6.09761	0.2	1000000000000	39.8631	ENSG00000037749	MFAP3	up
exon:ENST00000489623:3_exon:ENST00000489623:2_exon:ENST00000489623:1	0.15	1000000000000	39.8631	0.16	1000000000000	39.8631	0.14	1.79841e+06	20.7783	0.17	1000000000000	39.8631	ENSG00000112651	MRPL2	up
exon:ENST00000373841:1_exon:ENST00000373841:2_exon:ENST00000373841:3_exon:ENST00000373841:4_exon:ENST00000373841:5_exon:ENST00000373841:6_exon:ENST00000373841:7_exon:ENST00000373841:8_exon:ENST00000373841:9_exon:ENST00000373841:10_exon:ENST00000373841:11	0.15	1000000000000	39.8631	0.16	1000000000000	39.8631	0.15	1000000000000	39.8631	0.18	1000000000000	39.8631	ENSG00000147140	NONO	up
exon:ENST00000447799:5_exon:ENST00000447799:4_exon:ENST00000447799:3_exon:ENST00000447799:2_exon:ENST00000447799:1	0.15	3.20333e+08	28.255	0.15	27219.5	14.7324	0.15	344.11	8.42673	0.13	778437	19.5702	ENSG00000111696	NT5DC3	up
exon:ENST00000405315:1_exon:ENST00000405315:2_exon:ENST00000405315:3_exon:ENST00000405315:4_exon:ENST00000405315:5_exon:ENST00000405315:6_exon:ENST00000405315:7_exon:ENST00000405315:8_exon:ENST00000405315:9_exon:ENST00000405315:10_exon:ENST00000405315:11_exon:ENST00000405315:12_exon:ENST00000405315:13	0.15	1000000000000	39.8631	0.15	1000000000000	39.8631	0.11	1000000000000	39.8631	0.11	1000000000000	39.8631	ENSG00000104805	NUCB1	up
exon:ENST00000533351:5_exon:ENST00000533351:4_exon:ENST00000533351:3_exon:ENST00000533351:2_exon:ENST00000533351:1	0.15	136.47	7.09244	0.14	13.37	3.74093	0.07	0.31	-1.68966	0.12	447.75	8.80655	ENSG00000143442	POGZ	up
exon:ENST00000358239:6_exon:ENST00000358239:5_exon:ENST00000358239:4_exon:ENST00000358239:3_exon:ENST00000358239:2_exon:ENST00000358239:1	0.15	1000000000000	39.8631	0.14	1000000000000	39.8631	0.09	8263264539	32.9441	0.14	1000000000000	39.8631	ENSG00000172531	PPP1CA	up
exon:ENST00000373546:5_exon:ENST00000373546:4_exon:ENST00000373546:3_exon:ENST00000373546:2_exon:ENST00000373546:1	0.15	1000000000000	39.8631	0.15	444292	18.7611	0.14	2.31826e+07	24.4665	0.16	1000000000000	39.8631	ENSG00000119414	PPP6C	up
exon:ENST00000551597:4_exon:ENST00000551597:3_exon:ENST00000551597:2_exon:ENST00000551597:1	0.15	2945.05	11.5241	0.15	1.02388e+07	23.2875	0.14	2.06949e+08	27.6247	0.13	553.93	9.11356	ENSG00000257621	PSMA3-AS1	up
exon:ENST00000157812:1_exon:ENST00000157812:2_exon:ENST00000157812:3_exon:ENST00000157812:4_exon:ENST00000157812:5_exon:ENST00000157812:6_exon:ENST00000157812:7_exon:ENST00000157812:8_exon:ENST00000157812:9_exon:ENST00000157812:10_exon:ENST00000157812:11	0.15	29.12	4.86394	0.15	274.3	8.09961	0.08	0.57	-0.810966	0.11	20.52	4.35896	ENSG00000013275	PSMC4	up
exon:ENST00000380393:1_exon:ENST00000380393:2_exon:ENST00000380393:3_exon:ENST00000380393:4_exon:ENST00000380393:5_exon:ENST00000380393:6_exon:ENST00000380393:7_exon:ENST00000380393:8_exon:ENST00000380393:9_exon:ENST00000380393:10_exon:ENST00000380393:11_exon:ENST00000380393:12_exon:ENST00000380393:13_exon:ENST00000380393:14_exon:ENST00000380393:15_exon:ENST00000380393:16_exon:ENST00000380393:17_…	0.15	4395.15	12.1017	0.15	1.61816e+06	20.6259	0.13	117.88	6.88118	0.11	50.45	5.65678	ENSG00000132670	PTPRA	up
exon:ENST00000590259:6_exon:ENST00000590259:5_exon:ENST00000590259:4_exon:ENST00000590259:3_exon:ENST00000590259:2_exon:ENST00000590259:1	0.15	810.38	9.66245	0.15	4.67309e+06	22.1559	0.11	25.62	4.6792	0.05	0.29	-1.78588	ENSG00000198858	R3HDM4	up
exon:ENST00000446547:1_exon:ENST00000446547:2_exon:ENST00000446547:3_exon:ENST00000446547:4_exon:ENST00000446547:5_exon:ENST00000446547:6_exon:ENST00000446547:7	0.15	1000000000000	39.8631	0.16	9.32257e+08	29.7962	0.13	1.11946e+06	20.0944	0.1	1.77668e+08	27.4046	ENSG00000144566	RAB5A	up
exon:ENST00000371242:1_exon:ENST00000371242:2_exon:ENST00000371242:3_exon:ENST00000371242:4_exon:ENST00000371242:5_exon:ENST00000371242:6_exon:ENST00000371242:7_exon:ENST00000371242:8_exon:ENST00000371242:9_exon:ENST00000371242:10_exon:ENST00000371242:11_exon:ENST00000371242:12	0.15	1.48639e+07	23.8253	0.15	149228	17.1872	0.14	45224257595	35.3964	0.12	4.46389e+08	28.7337	ENSG00000101146	RAE1	up
exon:ENST00000509388:1_exon:ENST00000509388:2_exon:ENST00000509388:3_exon:ENST00000509388:4_exon:ENST00000509388:5_exon:ENST00000509388:6	0.15	1000000000000	39.8631	0.14	125759	16.9403	0.13	12.55	3.64962	0.16	49786	15.6035	ENSG00000063978	RNF4	up
exon:ENST00000395453:4_exon:ENST00000395453:3_exon:ENST00000395453:2_exon:ENST00000395453:1	0.15	1000000000000	39.8631	0.14	1000000000000	39.8631	0.15	5.91948e+06	22.497	0.13	1.6938e+08	27.3357	ENSG00000139218	SCAF11	up
exon:ENST00000290075:1_exon:ENST00000290075:2_exon:ENST00000290075:3_exon:ENST00000290075:4	0.15	4.52014e+08	28.7518	0.15	1000000000000	39.8631	0.08	14.86	3.89336	0.17	1000000000000	39.8631	ENSG00000147454	SLC25A37	up
exon:ENST00000463972:1_exon:ENST00000463972:2_exon:ENST00000463972:3_exon:ENST00000463972:4	0.15	1000000000000	39.8631	0.15	1000000000000	39.8631	0.12	1000000000000	39.8631	0.03	0.22	-2.18442	ENSG00000112473	SLC39A7	up
exon:ENST00000590895:2_exon:ENST00000590895:1	0.15	1000000000000	39.8631	0.15	136000000000	36.9891	0.17	1000000000000	39.8631	0.18	1000000000000	39.8631	ENSG00000122490	SLC66A2	up
exon:ENST00000555761:13_exon:ENST00000555761:12_exon:ENST00000555761:11_exon:ENST00000555761:10_exon:ENST00000555761:9_exon:ENST00000555761:8_exon:ENST00000555761:7_exon:ENST00000555761:6_exon:ENST00000555761:5_exon:ENST00000555761:4_exon:ENST00000555761:3_exon:ENST00000555761:2_exon:ENST00000555761:1	0.15	1000000000000	39.8631	0.16	1000000000000	39.8631	0.24	1000000000000	39.8631	0.21	1000000000000	39.8631	ENSG00000100603	SNW1	up
exon:ENST00000504909:2_exon:ENST00000504909:1	0.15	31353.2	14.9363	0.15	116.77	6.86753	0.14	15.08	3.91456	0.12	156.1	7.28633	ENSG00000159674	SPON2	up
exon:ENST00000453046:1_exon:ENST00000453046:2_exon:ENST00000453046:3_exon:ENST00000453046:4	0.15	1000000000000	39.8631	0.15	1000000000000	39.8631	0.16	1000000000000	39.8631	0.15	2.44513e+08	27.8653	ENSG00000161011	SQSTM1	up
exon:ENST00000452355:5_exon:ENST00000452355:4_exon:ENST00000452355:3_exon:ENST00000452355:2_exon:ENST00000452355:1	0.15	1000000000000	39.8631	0.16	1000000000000	39.8631	0.22	1000000000000	39.8631	0.2	1000000000000	39.8631	ENSG00000161547	SRSF2	up
exon:ENST00000436857:8_exon:ENST00000436857:7_exon:ENST00000436857:6_exon:ENST00000436857:5_exon:ENST00000436857:4_exon:ENST00000436857:3_exon:ENST00000436857:2_exon:ENST00000436857:1	0.15	32.67	5.02989	0.15	96.06	6.58586	0.12	1.76	0.815575	0.02	0.13	-2.94342	ENSG00000174353	STAG3L3	up
exon:ENST00000415035:3_exon:ENST00000415035:2_exon:ENST00000415035:1	0.15	1000000000000	39.8631	0.13	74630297652	36.119	0.11	8276385656	32.9464	0.29	1000000000000	39.8631	ENSG00000115415	STAT1	up
exon:ENST00000464794:1_exon:ENST00000464794:2_exon:ENST00000464794:3	0.15	1000000000000	39.8631	0.13	8359476759	32.9608	0.14	1000000000000	39.8631	0.12	169666	17.3723	ENSG00000198176	TFDP1	up
exon:ENST00000512932:3_exon:ENST00000512932:2_exon:ENST00000512932:1	0.15	598.3	9.22473	0.15	467740	18.8353	0.02	0.11	-3.18442	0.07	0.47	-1.08927	ENSG00000251022	THAP9-AS1	up
exon:ENST00000485421:1_exon:ENST00000485421:2_exon:ENST00000485421:3_exon:ENST00000485421:4_exon:ENST00000485421:5	0.15	22.39	4.48478	0.15	68.9	6.10643	0.23	8.61572e+07	26.3605	0.16	164.24	7.35966	ENSG00000196428	TSC22D2	up
exon:ENST00000554686:1_exon:ENST00000554686:2_exon:ENST00000554686:3_exon:ENST00000554686:4_exon:ENST00000554686:5_exon:ENST00000554686:6_exon:ENST00000554686:7_exon:ENST00000554686:8_exon:ENST00000554686:9_exon:ENST00000554686:10_exon:ENST00000554686:11_exon:ENST00000554686:12	0.15	433.59	8.76019	0.14	2.06	1.04264	0.2	297.06	8.21461	0.07	0.3	-1.73697	ENSG00000165533	TTC8	up
exon:ENST00000346330:1_exon:ENST00000346330:2_exon:ENST00000346330:3_exon:ENST00000346330:4_exon:ENST00000346330:5	0.15	1000000000000	39.8631	0.15	1000000000000	39.8631	0.1	6.42695e+06	22.6157	0.12	1000000000000	39.8631	ENSG00000077721	UBE2A	up
exon:ENST00000409975:1_exon:ENST00000409975:2_exon:ENST00000409975:3_exon:ENST00000409975:4_exon:ENST00000409975:5	0.15	1000000000000	39.8631	0.16	1000000000000	39.8631	0.09	1.04562e+06	19.9959	0.08	1345995465	30.326	ENSG00000115446	UNC50	up
exon:ENST00000404970:4_exon:ENST00000404970:3_exon:ENST00000404970:2_exon:ENST00000404970:1	0.15	360031	18.4578	0.16	285274476	28.0878	0.14	1856370079	30.7898	0.18	1000000000000	39.8631	ENSG00000220205	VAMP2	up
exon:ENST00000379519:1_exon:ENST00000379519:2_exon:ENST00000379519:3_exon:ENST00000379519:4	0.15	1000000000000	39.8631	0.16	1000000000000	39.8631	0.27	1000000000000	39.8631	0.33	1000000000000	39.8631	ENSG00000119801	YPEL5	up
exon:ENST00000529447:1_exon:ENST00000529447:2_exon:ENST00000529447:3_exon:ENST00000529447:4_exon:ENST00000529447:5_exon:ENST00000529447:6_exon:ENST00000529447:7	0.15	3.17541e+07	24.9204	0.15	1010797954	29.9128	0.09	1.7	0.765535	0.1	15.04	3.91073	ENSG00000156599	ZDHHC5	up
exon:ENST00000555730:1_exon:ENST00000555730:2_exon:ENST00000555730:3_exon:ENST00000555730:4	0.15	3.53552e+06	21.7535	0.15	199.34	7.63909	0.21	1000000000000	39.8631	0.11	8533.7	13.059	ENSG00000119725	ZNF410	up
exon:ENST00000414706:1_exon:ENST00000414706:2_exon:ENST00000414706:3_exon:ENST00000414706:4_exon:ENST00000414706:5_exon:ENST00000414706:6_exon:ENST00000414706:7_exon:ENST00000414706:8	0.15	1.30261e+07	23.6349	0.15	181.09	7.50056	0.17	1.74658e+07	24.058	0.11	3.78	1.91839	ENSG00000130544	ZNF557	up
exon:ENST00000325333:1_exon:ENST00000325333:2	0.15	39.41	5.30049	0.16	44.77	5.48446	0.11	6.13	2.61589	0.17	464400	18.825	ENSG00000213015	ZNF580	up
exon:ENST00000526545:3_exon:ENST00000526545:2_exon:ENST00000526545:1	0.14	33.58	5.06953	0.12	0.99	-0.0144996	0.08	1.68	0.748461	0.09	0.91	-0.136062	ENSG00000110497	AMBRA1	up
exon:ENST00000524655:19_exon:ENST00000524655:18_exon:ENST00000524655:17_exon:ENST00000524655:16_exon:ENST00000524655:15_exon:ENST00000524655:14_exon:ENST00000524655:13_exon:ENST00000524655:12_exon:ENST00000524655:11_exon:ENST00000524655:10_exon:ENST00000524655:9_exon:ENST00000524655:8_exon:ENST00000524655:7_exon:ENST00000524655:6_exon:ENST00000524655:5_exon:ENST00000524655:4_exon:ENST00000524655:…	0.14	194.8	7.60585	0.15	57.7	5.8505	0.06	0.88	-0.184425	0.06	0.47	-1.08927	ENSG00000134909	ARHGAP32	up
exon:ENST00000537169:1_exon:ENST00000537169:2_exon:ENST00000537169:3_exon:ENST00000537169:4_exon:ENST00000537169:5	0.14	25.97	4.69877	0.16	85.66	6.42055	0.12	2.02	1.01436	0.18	33.21	5.05355	ENSG00000102401	ARMCX3	up
exon:ENST00000451138:4_exon:ENST00000451138:3_exon:ENST00000451138:2_exon:ENST00000451138:1	0.14	1000000000000	39.8631	0.15	471000000000	38.7779	0.17	13512298660	33.6536	0.62	1000000000000	39.8631	ENSG00000248919	ATP5MF-PTCD1	up
exon:ENST00000361309:11_exon:ENST00000361309:10_exon:ENST00000361309:9_exon:ENST00000361309:8_exon:ENST00000361309:7_exon:ENST00000361309:6_exon:ENST00000361309:5_exon:ENST00000361309:4_exon:ENST00000361309:3_exon:ENST00000361309:2_exon:ENST00000361309:1	0.14	52.71	5.72	0.14	74.97	6.22824	0.25	1000000000000	39.8631	0.27	1000000000000	39.8631	ENSG00000196776	CD47	up
exon:ENST00000532893:5_exon:ENST00000532893:4_exon:ENST00000532893:3_exon:ENST00000532893:2_exon:ENST00000532893:1	0.14	1000000000000	39.8631	0.14	1000000000000	39.8631	0.09	4.03201e+08	28.5869	0.14	1000000000000	39.8631	ENSG00000004897	CDC27	up
exon:ENST00000465643:1_exon:ENST00000465643:2	0.14	76.17	6.25115	0.14	19.93	4.31687	0.13	20716.6	14.3385	0.15	99.24	6.63285	ENSG00000065883	CDK13	up
exon:ENST00000531178:4_exon:ENST00000531178:3_exon:ENST00000531178:2_exon:ENST00000531178:1	0.14	18124687281	34.0772	0.14	3144058094	31.55	0.1	127.95	6.99944	0.05	0.4	-1.32193	ENSG00000167797	CDK2AP2	up
exon:ENST00000478800:1_exon:ENST00000478800:2	0.14	1000000000000	39.8631	0.12	1000000000000	39.8631	0.05	1.61	0.687061	0.05	1.14	0.189034	ENSG00000124762	CDKN1A	up
exon:ENST00000600118:5_exon:ENST00000600118:4_exon:ENST00000600118:3_exon:ENST00000600118:2_exon:ENST00000600118:1	0.14	1000000000000	39.8631	0.14	1000000000000	39.8631	0.12	1000000000000	39.8631	0.11	1000000000000	39.8631	ENSG00000130724	CHMP2A	up
exon:ENST00000422453:5_exon:ENST00000422453:4_exon:ENST00000422453:3_exon:ENST00000422453:2_exon:ENST00000422453:1	0.14	1000000000000	39.8631	0.14	1000000000000	39.8631	0.07	9.56	3.25701	0.1	5.55136e+07	25.7263	ENSG00000169714	CNBP	up
exon:ENST00000594728:1	0.14	971.2	9.92362	0.14	78.01	6.28559	0.15	25.08	4.64847	0.07	0.62	-0.68966	ENSG00000214756	CSKMT	up
exon:ENST00000567142:1_exon:ENST00000567142:2_exon:ENST00000567142:3_exon:ENST00000567142:4_exon:ENST00000567142:5_exon:ENST00000567142:6_exon:ENST00000567142:7	0.14	1000000000000	39.8631	0.15	1000000000000	39.8631	0.12	55511.4	15.7605	0.16	1000000000000	39.8631	ENSG00000140829	DHX38	up
exon:ENST00000479271:1_exon:ENST00000479271:2_exon:ENST00000479271:3	0.14	299.42	8.22603	0.13	1349.48	10.3982	0.1	2.39	1.25701	0.11	44.85	5.48704	ENSG00000135829	DHX9	up
exon:ENST00000383775:2_exon:ENST00000383775:1	0.14	31.32	4.96901	0.14	22.56	4.4957	0.1	2.27	1.18269	0.18	86942.6	16.4078	ENSG00000154813	DPH3	up
exon:ENST00000427040:2_exon:ENST00000427040:1	0.14	38.26	5.25776	0.11	1.09	0.124328	0.06	0.18	-2.47393	0.07	0.33	-1.59946	ENSG00000117543	DPH5	up
exon:ENST00000509635:1_exon:ENST00000509635:2_exon:ENST00000509635:3_exon:ENST00000509635:4_exon:ENST00000509635:5_exon:ENST00000509635:6	0.14	52.72	5.72028	0.16	2.40993e+06	21.2006	0.14	2476.04	11.2738	0.02	0.1	-3.32193	ENSG00000145293	ENOPH1	up
exon:ENST00000409654:1_exon:ENST00000409654:2_exon:ENST00000409654:3	0.14	987.27	9.9473	0.14	65.39	6.031	0.08	2.28	1.18903	0.09	3.67	1.87578	ENSG00000135999	EPC2	up
exon:ENST00000468667:1_exon:ENST00000468667:2_exon:ENST00000468667:3_exon:ENST00000468667:4_exon:ENST00000468667:5_exon:ENST00000468667:6_exon:ENST00000468667:7	0.14	292000000000	38.0848	0.13	1000000000000	39.8631	0.09	9.57	3.25852	0.16	1000000000000	39.8631	ENSG00000075914	EXOSC7	up
exon:ENST00000531394:3_exon:ENST00000531394:2_exon:ENST00000531394:1	0.14	906000000000	39.7204	0.14	1000000000000	39.8631	0.04	0.2	-2.32193	0.05	0.32	-1.64386	ENSG00000109920	FNBP4	up
exon:ENST00000412247:1_exon:ENST00000412247:2_exon:ENST00000412247:3_exon:ENST00000412247:4_exon:ENST00000412247:5	0.14	1000000000000	39.8631	0.13	1000000000000	39.8631	0.1	25448.3	14.6353	0.11	6.20909e+06	22.566	ENSG00000115419	GLS	up
exon:ENST00000375906:4_exon:ENST00000375906:3_exon:ENST00000375906:2_exon:ENST00000375906:1	0.14	1000000000000	39.8631	0.14	9.47323e+08	29.8193	0.11	1.30055e+06	20.3107	0.09	14627.5	13.8364	ENSG00000204438	GPANK1	up
exon:ENST00000519853:1_exon:ENST00000519853:2_exon:ENST00000519853:3_exon:ENST00000519853:4_exon:ENST00000519853:5_exon:ENST00000519853:6	0.14	1000000000000	39.8631	0.14	3.80026e+06	21.8577	0.07	5.47	2.45154	0.19	1000000000000	39.8631	ENSG00000158669	GPAT4	up
exon:ENST00000369836:1_exon:ENST00000369836:2_exon:ENST00000369836:3_exon:ENST00000369836:4_exon:ENST00000369836:5_exon:ENST00000369836:6_exon:ENST00000369836:7_exon:ENST00000369836:8	0.14	26.41	4.72301	0.12	6.6	2.72247	0.06	0.3	-1.73697	0.02	0.13	-2.94342	ENSG00000168765	GSTM4	up
exon:ENST00000349655:7_exon:ENST00000349655:6_exon:ENST00000349655:5_exon:ENST00000349655:4_exon:ENST00000349655:3_exon:ENST00000349655:2_exon:ENST00000349655:1	0.14	1000000000000	39.8631	0.13	1000000000000	39.8631	0.08	70.42	6.13791	0.13	1000000000000	39.8631	ENSG00000152795	HNRNPDL	up
exon:ENST00000546325:1_exon:ENST00000546325:2_exon:ENST00000546325:3	0.14	1.99681e+08	27.5731	0.14	51005280816	35.5699	0.21	1000000000000	39.8631	0.21	1000000000000	39.8631	ENSG00000068079	IFI35	up
exon:ENST00000527522:3_exon:ENST00000527522:2_exon:ENST00000527522:1	0.14	152.78	7.25531	0.12	78.81	6.30031	0.15	397.16	8.63358	0.15	483.57	8.91758	ENSG00000149262	INTS4	up
exon:ENST00000503687:1_exon:ENST00000503687:2_exon:ENST00000503687:3_exon:ENST00000503687:4_exon:ENST00000503687:5_exon:ENST00000503687:6_exon:ENST00000503687:7_exon:ENST00000503687:8_exon:ENST00000503687:9_exon:ENST00000503687:10_exon:ENST00000503687:11_exon:ENST00000503687:12_exon:ENST00000503687:13	0.14	1000000000000	39.8631	0.14	1000000000000	39.8631	0.16	1000000000000	39.8631	0.12	1000000000000	39.8631	ENSG00000243335	KCTD7	up
exon:ENST00000293308:8_exon:ENST00000293308:7_exon:ENST00000293308:6_exon:ENST00000293308:5_exon:ENST00000293308:4_exon:ENST00000293308:3_exon:ENST00000293308:2_exon:ENST00000293308:1	0.14	2951764631	31.4589	0.15	1.35426e+06	20.3691	0.14	81164.5	16.3086	0.08	7.68	2.94111	ENSG00000170421	KRT8	up
exon:ENST00000515100:6_exon:ENST00000515100:5_exon:ENST00000515100:4_exon:ENST00000515100:3_exon:ENST00000515100:2_exon:ENST00000515100:1	0.14	2371.26	11.2114	0.15	1721.39	10.7494	0.08	1.65	0.722466	0.08	1.1	0.137504	ENSG00000109270	LAMTOR3	up
exon:ENST00000460584:4_exon:ENST00000460584:3_exon:ENST00000460584:2_exon:ENST00000460584:1	0.14	29.88	4.90111	0.14	150071	17.1953	0.14	120.62	6.91433	0.17	1000000000000	39.8631	ENSG00000041802	LSG1	up
exon:ENST00000515766:1_exon:ENST00000515766:2_exon:ENST00000515766:3	0.14	7794.64	12.9283	0.14	297.83	8.21835	0.14	2483.53	11.2782	0.14	7463.85	12.8657	ENSG00000090316	MAEA	up
exon:ENST00000464060:6_exon:ENST00000464060:5_exon:ENST00000464060:4_exon:ENST00000464060:3_exon:ENST00000464060:2_exon:ENST00000464060:1	0.14	127.49	6.99424	0.13	35.98	5.16912	0.12	6.82	2.76977	0.13	130.11	7.02359	ENSG00000151276	MAGI1	up
exon:ENST00000588822:1_exon:ENST00000588822:2_exon:ENST00000588822:3_exon:ENST00000588822:4	0.14	1000000000000	39.8631	0.14	1000000000000	39.8631	0.22	1000000000000	39.8631	0.14	1000000000000	39.8631	ENSG00000181038	METTL23	up
exon:ENST00000519086:1_exon:ENST00000519086:2_exon:ENST00000519086:3_exon:ENST00000519086:4_exon:ENST00000519086:5	0.14	41666925311	35.2782	0.14	1.8249e+07	24.1213	0.18	1000000000000	39.8631	0.2	1000000000000	39.8631	ENSG00000143303	METTL25B	up
exon:ENST00000376486:2_exon:ENST00000376486:1	0.14	2004.94	10.9693	0.13	47.22	5.56133	0.04	0.74	-0.434403	0.05	0.27	-1.88897	ENSG00000177000	MTHFR	up
exon:ENST00000309212:10_exon:ENST00000309212:9_exon:ENST00000309212:8_exon:ENST00000309212:7_exon:ENST00000309212:6_exon:ENST00000309212:5_exon:ENST00000309212:4_exon:ENST00000309212:3_exon:ENST00000309212:2_exon:ENST00000309212:1	0.14	306.36	8.25908	0.15	20.6	4.36457	0.09	1.49	0.575312	0.08	0.94	-0.0892673	ENSG00000162576	MXRA8	up
exon:ENST00000267836:16_exon:ENST00000267836:15_exon:ENST00000267836:14_exon:ENST00000267836:13_exon:ENST00000267836:12_exon:ENST00000267836:11_exon:ENST00000267836:10_exon:ENST00000267836:9_exon:ENST00000267836:8_exon:ENST00000267836:7_exon:ENST00000267836:6_exon:ENST00000267836:5_exon:ENST00000267836:4_exon:ENST00000267836:3_exon:ENST00000267836:2_exon:ENST00000267836:1	0.14	27.08	4.75916	0.13	675.73	9.4003	0.05	0.21	-2.25154	0.09	1.33	0.411426	ENSG00000104177	MYEF2	up
exon:ENST00000215057:6_exon:ENST00000215057:5_exon:ENST00000215057:4_exon:ENST00000215057:3_exon:ENST00000215057:2_exon:ENST00000215057:1	0.14	22.68	4.50335	0.14	17.26	4.10936	0.01	0.12	-3.05889	0.09	1.24	0.31034	ENSG00000099326	MZF1	up
exon:ENST00000491027:5_exon:ENST00000491027:4_exon:ENST00000491027:3_exon:ENST00000491027:2_exon:ENST00000491027:1	0.14	1000000000000	39.8631	0.15	1000000000000	39.8631	0.15	1000000000000	39.8631	0.15	1000000000000	39.8631	ENSG00000105835	NAMPT	up
exon:ENST00000427410:1_exon:ENST00000427410:2_exon:ENST00000427410:3_exon:ENST00000427410:4_exon:ENST00000427410:5_exon:ENST00000427410:6_exon:ENST00000427410:7_exon:ENST00000427410:8_exon:ENST00000427410:9	0.14	11115807569	33.3719	0.14	179000000000	37.3787	0.13	1000000000000	39.8631	0.16	1000000000000	39.8631	ENSG00000066136	NFYC	up
exon:ENST00000581356:1_exon:ENST00000581356:2_exon:ENST00000581356:3	0.14	37.43	5.22612	0.12	600.5	9.23002	0.07	0.34	-1.55639	0.07	0.28	-1.8365	ENSG00000109062	NHERF1	up
exon:ENST00000560762:4_exon:ENST00000560762:3_exon:ENST00000560762:2_exon:ENST00000560762:1	0.14	4172.09	12.0266	0.14	7.47	2.90111	0.12	116352	16.8281	0.08	14.08	3.81558	ENSG00000140157	NIPA2	up
exon:ENST00000474485:1_exon:ENST00000474485:2_exon:ENST00000474485:3_exon:ENST00000474485:4_exon:ENST00000474485:5_exon:ENST00000474485:6_exon:ENST00000474485:7_exon:ENST00000474485:8_exon:ENST00000474485:9	0.14	1000000000000	39.8631	0.14	1000000000000	39.8631	0.13	1000000000000	39.8631	0.14	1000000000000	39.8631	ENSG00000225921	NOL7	up
exon:ENST00000354563:3_exon:ENST00000354563:2_exon:ENST00000354563:1	0.14	1000000000000	39.8631	0.14	73747823966	36.1019	0.14	56136510552	35.7082	0.11	212.37	7.73044	ENSG00000169203	NPIPB12	up
exon:ENST00000468700:1_exon:ENST00000468700:2_exon:ENST00000468700:3_exon:ENST00000468700:4	0.14	104032	16.6667	0.13	4.43593e+06	22.0808	0.16	7.74021e+08	29.5278	0.1	9.37	3.22805	ENSG00000174738	NR1D2	up
exon:ENST00000540494:14_exon:ENST00000540494:13_exon:ENST00000540494:12_exon:ENST00000540494:11_exon:ENST00000540494:10_exon:ENST00000540494:9_exon:ENST00000540494:8_exon:ENST00000540494:7_exon:ENST00000540494:6_exon:ENST00000540494:5_exon:ENST00000540494:4_exon:ENST00000540494:3_exon:ENST00000540494:2_exon:ENST00000540494:1	0.14	1000000000000	39.8631	0.14	1000000000000	39.8631	0.08	85.82	6.42324	0.13	1000000000000	39.8631	ENSG00000143870	PDIA6	up
exon:ENST00000464326:3_exon:ENST00000464326:2_exon:ENST00000464326:1	0.14	1000000000000	39.8631	0.14	1000000000000	39.8631	0.16	1000000000000	39.8631	0.17	1000000000000	39.8631	ENSG00000147872	PLIN2	up
exon:ENST00000550406:4_exon:ENST00000550406:3_exon:ENST00000550406:2_exon:ENST00000550406:1	0.14	1000000000000	39.8631	0.13	1000000000000	39.8631	0.12	631.35	9.3023	0.14	158000000000	37.2052	ENSG00000108774	RAB5C	up
exon:ENST00000461017:1_exon:ENST00000461017:2_exon:ENST00000461017:3_exon:ENST00000461017:4	0.14	52.39	5.71122	0.13	60.83	5.92671	0.18	1000000000000	39.8631	0.14	244092	17.8971	ENSG00000154710	RABGEF1	up
exon:ENST00000550149:7_exon:ENST00000550149:6_exon:ENST00000550149:5_exon:ENST00000550149:4_exon:ENST00000550149:3_exon:ENST00000550149:2_exon:ENST00000550149:1	0.14	631.95	9.30367	0.14	139	7.11894	0.11	1.55	0.632268	0.16	1000000000000	39.8631	ENSG00000161800	RACGAP1	up
exon:ENST00000348022:1_exon:ENST00000348022:2_exon:ENST00000348022:3_exon:ENST00000348022:4_exon:ENST00000348022:5_exon:ENST00000348022:6_exon:ENST00000348022:7_exon:ENST00000348022:8_exon:ENST00000348022:9_exon:ENST00000348022:10_exon:ENST00000348022:11_exon:ENST00000348022:12_exon:ENST00000348022:13_exon:ENST00000348022:14_exon:ENST00000348022:15_exon:ENST00000348022:16_exon:ENST00000348022:17	0.14	1.66571e+06	20.6677	0.14	1.52825e+07	23.8654	0.2	1000000000000	39.8631	0.14	73.98	6.20906	ENSG00000122257	RBBP6	up
exon:ENST00000368314:1_exon:ENST00000368314:2_exon:ENST00000368314:3	0.14	58.84	5.87873	0.13	18.79	4.23189	0.02	0.08	-3.64386	0.16	13372.1	13.7069	ENSG00000118518	RNF146	up
exon:ENST00000588457:1_exon:ENST00000588457:2_exon:ENST00000588457:3_exon:ENST00000588457:4_exon:ENST00000588457:5_exon:ENST00000588457:6_exon:ENST00000588457:7_exon:ENST00000588457:8_exon:ENST00000588457:9_exon:ENST00000588457:10_exon:ENST00000588457:11	0.14	1000000000000	39.8631	0.15	1000000000000	39.8631	0.14	1000000000000	39.8631	0.13	1000000000000	39.8631	ENSG00000101654	RNMT	up
exon:ENST00000527196:1_exon:ENST00000527196:2_exon:ENST00000527196:3_exon:ENST00000527196:4_exon:ENST00000527196:5_exon:ENST00000527196:6_exon:ENST00000527196:7_exon:ENST00000527196:8_exon:ENST00000527196:9_exon:ENST00000527196:10_exon:ENST00000527196:11_exon:ENST00000527196:12	0.14	1007.4	9.97642	0.14	8.09415e+06	22.9484	0.11	2.29	1.19535	0.09	1.29	0.367371	ENSG00000154134	ROBO3	up
exon:ENST00000461393:1_exon:ENST00000461393:2_exon:ENST00000461393:3_exon:ENST00000461393:4_exon:ENST00000461393:5	0.14	48.08	5.58736	0.14	1479.33	10.5307	0.16	76.78	6.26266	0.19	1000000000000	39.8631	ENSG00000163684	RPP14	up
exon:ENST00000570891:1_exon:ENST00000570891:2_exon:ENST00000570891:3_exon:ENST00000570891:4_exon:ENST00000570891:5_exon:ENST00000570891:6_exon:ENST00000570891:7_exon:ENST00000570891:8_exon:ENST00000570891:9	0.14	26.08	4.70487	0.14	58.8	5.87774	0.16	5417.14	12.4033	0.06	0.26	-1.94342	ENSG00000141564	RPTOR	up
exon:ENST00000585428:2_exon:ENST00000585428:1	0.14	1000000000000	39.8631	0.14	1000000000000	39.8631	0.13	1000000000000	39.8631	0.12	1000000000000	39.8631	ENSG00000132581	SDF2	up
exon:ENST00000475255:2_exon:ENST00000475255:1	0.14	1000000000000	39.8631	0.14	1000000000000	39.8631	0.1	106000000000	36.6281	0.14	1000000000000	39.8631	ENSG00000187764	SEMA4D	up
exon:ENST00000328666:10_exon:ENST00000328666:9_exon:ENST00000328666:8_exon:ENST00000328666:7_exon:ENST00000328666:6_exon:ENST00000328666:5_exon:ENST00000328666:4_exon:ENST00000328666:3_exon:ENST00000328666:2_exon:ENST00000328666:1	0.14	6.1244e+07	25.8681	0.15	132638	17.0171	0.15	2131130187	30.989	0.19	1000000000000	39.8631	ENSG00000187531	SIRT7	up
exon:ENST00000578217:2_exon:ENST00000578217:1	0.14	31.53	4.97865	0.13	4.54	2.18269	0.1	1.57	0.650765	0.05	0.23	-2.12029	ENSG00000076351	SLC46A1	up
exon:ENST00000490250:1_exon:ENST00000490250:2	0.14	486.98	8.92772	0.14	239.78	7.90557	0.15	1.58309e+06	20.5943	0.09	0.68	-0.556393	ENSG00000197818	SLC9A8	up
exon:ENST00000465250:5_exon:ENST00000465250:4_exon:ENST00000465250:3_exon:ENST00000465250:2_exon:ENST00000465250:1	0.14	1000000000000	39.8631	0.15	1000000000000	39.8631	0.18	1000000000000	39.8631	0.16	1000000000000	39.8631	ENSG00000214046	SMIM7	up
exon:ENST00000474597:10_exon:ENST00000474597:9_exon:ENST00000474597:8_exon:ENST00000474597:7_exon:ENST00000474597:6_exon:ENST00000474597:5_exon:ENST00000474597:4_exon:ENST00000474597:3_exon:ENST00000474597:2_exon:ENST00000474597:1	0.14	1000000000000	39.8631	0.16	1000000000000	39.8631	0.17	1000000000000	39.8631	0.16	1000000000000	39.8631	ENSG00000124783	SSR1	up
exon:ENST00000464072:5_exon:ENST00000464072:4_exon:ENST00000464072:3_exon:ENST00000464072:2_exon:ENST00000464072:1	0.14	1000000000000	39.8631	0.14	1000000000000	39.8631	0.16	1000000000000	39.8631	0.06	1304.83	10.3496	ENSG00000115415	STAT1	up
exon:ENST00000452041:15_exon:ENST00000452041:14_exon:ENST00000452041:13_exon:ENST00000452041:12_exon:ENST00000452041:11_exon:ENST00000452041:10_exon:ENST00000452041:9_exon:ENST00000452041:8_exon:ENST00000452041:7_exon:ENST00000452041:6_exon:ENST00000452041:5_exon:ENST00000452041:4_exon:ENST00000452041:3_exon:ENST00000452041:2_exon:ENST00000452041:1	0.14	21.56	4.43029	0.12	2.78	1.47508	0.15	7.58	2.9222	0.12	2.12	1.08406	ENSG00000106290	TAF6	up
exon:ENST00000477014:1_exon:ENST00000477014:2_exon:ENST00000477014:3_exon:ENST00000477014:4_exon:ENST00000477014:5_exon:ENST00000477014:6_exon:ENST00000477014:7	0.14	1000000000000	39.8631	0.13	1000000000000	39.8631	0.12	1000000000000	39.8631	0.08	1000000000000	39.8631	ENSG00000196507	TCEAL3	up
exon:ENST00000461482:2_exon:ENST00000461482:1	0.14	121.39	6.92351	0.14	45.77	5.51633	0.17	782.68	9.61228	0.13	20.89	4.38474	ENSG00000105825	TFPI2	up
exon:ENST00000525631:2_exon:ENST00000525631:1	0.14	81.32	6.34554	0.14	1913.23	10.9018	0.07	0.61	-0.713119	0.08	1.91	0.933573	ENSG00000168569	TMEM223	up
exon:ENST00000344135:1_exon:ENST00000344135:2_exon:ENST00000344135:3_exon:ENST00000344135:4_exon:ENST00000344135:5_exon:ENST00000344135:6_exon:ENST00000344135:7_exon:ENST00000344135:8_exon:ENST00000344135:9_exon:ENST00000344135:10	0.14	1000000000000	39.8631	0.14	1000000000000	39.8631	0.16	1000000000000	39.8631	0.08	386.26	8.59343	ENSG00000038382	TRIO	up
exon:ENST00000592273:2_exon:ENST00000592273:1	0.14	1000000000000	39.8631	0.13	1000000000000	39.8631	0.14	1000000000000	39.8631	0.1	1000000000000	39.8631	ENSG00000123144	TRIR	up
exon:ENST00000563386:1_exon:ENST00000563386:2_exon:ENST00000563386:3_exon:ENST00000563386:4_exon:ENST00000563386:5	0.14	1000000000000	39.8631	0.14	1.32034e+07	23.6544	0.16	2.20124e+07	24.3918	0.15	22219.9	14.4396	ENSG00000103194	USP10	up
exon:ENST00000477538:1_exon:ENST00000477538:2_exon:ENST00000477538:3	0.14	33775.6	15.0437	0.13	488.43	8.93201	0.15	200.29	7.64595	0.13	96.97	6.59947	ENSG00000134086	VHL	up
exon:ENST00000566595:5_exon:ENST00000566595:4_exon:ENST00000566595:3_exon:ENST00000566595:2_exon:ENST00000566595:1	0.14	97.71	6.61043	0.15	490.9	8.93929	0.04	0.1	-3.32193	0.04	0.27	-1.88897	ENSG00000090238	YPEL3	up
exon:ENST00000342790:8_exon:ENST00000342790:7_exon:ENST00000342790:6_exon:ENST00000342790:5_exon:ENST00000342790:4_exon:ENST00000342790:3_exon:ENST00000342790:2_exon:ENST00000342790:1	0.14	1000000000000	39.8631	0.17	1000000000000	39.8631	0.1	702.3	9.45594	0.11	163.08	7.34944	ENSG00000163812	ZDHHC3	up
exon:ENST00000525509:1_exon:ENST00000525509:2	0.14	46.63	5.54319	0.12	13.03	3.70377	0.04	0.18	-2.47393	0.04	0.15	-2.73697	ENSG00000162300	ZFPL1	up
exon:ENST00000414720:9_exon:ENST00000414720:8_exon:ENST00000414720:7_exon:ENST00000414720:6_exon:ENST00000414720:5_exon:ENST00000414720:4_exon:ENST00000414720:3_exon:ENST00000414720:2_exon:ENST00000414720:1	0.14	2010.73	10.9735	0.15	95091.7	16.537	0.04	0.23	-2.12029	0.04	0.11	-3.18442	ENSG00000197782	ZNF780A	up
exon:ENST00000353196:28_exon:ENST00000353196:27_exon:ENST00000353196:26_exon:ENST00000353196:25_exon:ENST00000353196:24_exon:ENST00000353196:23_exon:ENST00000353196:22_exon:ENST00000353196:21_exon:ENST00000353196:20_exon:ENST00000353196:19_exon:ENST00000353196:18_exon:ENST00000353196:17_exon:ENST00000353196:16_exon:ENST00000353196:15_exon:ENST00000353196:14_exon:ENST00000353196:13_exon:ENST000003…	0.13	857497	19.7098	0.13	6.54044e+06	22.641	0.07	1.44	0.526069	0.11	21773.7	14.4103	ENSG00000131473	ACLY	up
exon:ENST00000528641:1_exon:ENST00000528641:2_exon:ENST00000528641:3_exon:ENST00000528641:4_exon:ENST00000528641:5	0.13	2175.21	11.0869	0.13	1297.08	10.3411	0.07	0.66	-0.599462	0.08	21.3	4.41278	ENSG00000110711	AIP	up
exon:ENST00000337516:11_exon:ENST00000337516:10_exon:ENST00000337516:9_exon:ENST00000337516:8_exon:ENST00000337516:7_exon:ENST00000337516:6_exon:ENST00000337516:5_exon:ENST00000337516:4_exon:ENST00000337516:3_exon:ENST00000337516:2_exon:ENST00000337516:1	0.13	3773.84	11.8818	0.11	186.95	7.54651	0.09	4.24	2.08406	0.11	425.99	8.73468	ENSG00000176915	ANKLE2	up
exon:ENST00000608013:1_exon:ENST00000608013:2_exon:ENST00000608013:3	0.13	178.13	7.47679	0.12	20.18	4.33485	0.08	1.48	0.565597	0.12	5.96	2.57531	ENSG00000229689	ANKRD33BP1	up
exon:ENST00000263270:5_exon:ENST00000263270:4_exon:ENST00000263270:3_exon:ENST00000263270:2_exon:ENST00000263270:1	0.13	188000000000	37.4553	0.13	1000000000000	39.8631	0.1	1.54802e+07	23.8839	0.08	42.06	5.39438	ENSG00000042753	AP2S1	up
exon:ENST00000217456:9_exon:ENST00000217456:8_exon:ENST00000217456:7_exon:ENST00000217456:6_exon:ENST00000217456:5_exon:ENST00000217456:4_exon:ENST00000217456:3_exon:ENST00000217456:2_exon:ENST00000217456:1	0.13	1000000000000	39.8631	0.13	1000000000000	39.8631	0.11	1000000000000	39.8631	0.08	490.11	8.93696	ENSG00000101474	APMAP	up
exon:ENST00000573715:5_exon:ENST00000573715:4_exon:ENST00000573715:3_exon:ENST00000573715:2_exon:ENST00000573715:1	0.13	4.93307e+08	28.8779	0.14	1000000000000	39.8631	0.11	13.78	3.7845	0.12	6.90653e+07	26.0415	ENSG00000214087	ARL16	up
exon:ENST00000527266:4_exon:ENST00000527266:3_exon:ENST00000527266:2_exon:ENST00000527266:1	0.13	1040.94	10.0237	0.13	344.39	8.4279	0.12	13704.2	13.7423	0.06	0.76	-0.395929	ENSG00000186174	BCL9L	up
exon:ENST00000449085:1_exon:ENST00000449085:2_exon:ENST00000449085:3_exon:ENST00000449085:4_exon:ENST00000449085:5_exon:ENST00000449085:6_exon:ENST00000449085:7_exon:ENST00000449085:8_exon:ENST00000449085:9_exon:ENST00000449085:10_exon:ENST00000449085:11_exon:ENST00000449085:12	0.13	45.34	5.50271	0.13	1000000000000	39.8631	0.06	2.16	1.11103	0.11	4.95	2.30743	ENSG00000204256	BRD2	up
exon:ENST00000478175:4_exon:ENST00000478175:3_exon:ENST00000478175:2_exon:ENST00000478175:1	0.13	113.51	6.82668	0.12	45.77	5.51633	0.09	3.43	1.77821	0.1	27.21	4.76607	ENSG00000169679	BUB1	up
exon:ENST00000522477:2_exon:ENST00000522477:1	0.13	226000000000	37.7157	0.12	6.54375e+08	29.2855	0.18	1000000000000	39.8631	0.11	759.75	9.56938	ENSG00000189376	C8orf76	up
exon:ENST00000527330:6_exon:ENST00000527330:5_exon:ENST00000527330:4_exon:ENST00000527330:3_exon:ENST00000527330:2_exon:ENST00000527330:1	0.13	40499578985	35.2372	0.12	4.8569e+07	25.5335	0.13	1138.53	10.153	0.11	749.33	9.54946	ENSG00000110619	CARS1	up
exon:ENST00000454193:11_exon:ENST00000454193:10_exon:ENST00000454193:9_exon:ENST00000454193:8_exon:ENST00000454193:7_exon:ENST00000454193:6_exon:ENST00000454193:5_exon:ENST00000454193:4_exon:ENST00000454193:3_exon:ENST00000454193:2_exon:ENST00000454193:1	0.13	491.22	8.94023	0.12	66.08	6.04614	0.08	3.37	1.75275	0.1	2.3	1.20163	ENSG00000135637	CCDC142	up
exon:ENST00000508407:1_exon:ENST00000508407:2_exon:ENST00000508407:3_exon:ENST00000508407:4_exon:ENST00000508407:5	0.13	1000000000000	39.8631	0.13	8653250738	33.0106	0.11	30215663194	34.8146	0.14	1000000000000	39.8631	ENSG00000134057	CCNB1	up
exon:ENST00000557165:1_exon:ENST00000557165:2_exon:ENST00000557165:3_exon:ENST00000557165:4_exon:ENST00000557165:5_exon:ENST00000557165:6_exon:ENST00000557165:7	0.13	154700	17.2391	0.13	102.05	6.67313	0.1	13.89	3.79597	0.09	8.05	3.00899	ENSG00000090061	CCNK	up
exon:ENST00000411827:1_exon:ENST00000411827:2_exon:ENST00000411827:3_exon:ENST00000411827:4_exon:ENST00000411827:5	0.13	27965	14.7713	0.11	1.24	0.31034	0.1	8.49	3.08576	0.07	0.65	-0.621488	ENSG00000070831	CDC42	up
exon:ENST00000561630:4_exon:ENST00000561630:3_exon:ENST00000561630:2_exon:ENST00000561630:1	0.13	41.03	5.35861	0.12	13.34	3.73769	0.11	9.22	3.20477	0.09	3	1.58496	ENSG00000140743	CDR2	up
exon:ENST00000546689:1_exon:ENST00000546689:2	0.13	100710	16.6198	0.12	169520	17.3711	0.09	2.51	1.32769	0.08	5.13	2.35896	ENSG00000171310	CHST11	up
exon:ENST00000579716:2_exon:ENST00000579716:1	0.13	9.48916e+07	26.4998	0.12	1000000000000	39.8631	0.1	10.9	3.44626	0.04	1.05	0.0703893	ENSG00000141030	COPS3	up
exon:ENST00000461350:1_exon:ENST00000461350:2_exon:ENST00000461350:3_exon:ENST00000461350:4_exon:ENST00000461350:5_exon:ENST00000461350:6_exon:ENST00000461350:7	0.13	1000000000000	39.8631	0.15	1000000000000	39.8631	0.13	1000000000000	39.8631	0.1	1000000000000	39.8631	ENSG00000144524	COPS7B	up
exon:ENST00000546571:5_exon:ENST00000546571:4_exon:ENST00000546571:3_exon:ENST00000546571:2_exon:ENST00000546571:1	0.13	1000000000000	39.8631	0.14	1000000000000	39.8631	0.14	1000000000000	39.8631	0.15	1000000000000	39.8631	ENSG00000110880	CORO1C	up
exon:ENST00000265085:1_exon:ENST00000265085:2_exon:ENST00000265085:3_exon:ENST00000265085:4_exon:ENST00000265085:5_exon:ENST00000265085:6_exon:ENST00000265085:7_exon:ENST00000265085:8_exon:ENST00000265085:9_exon:ENST00000265085:10	0.13	3.84017e+08	28.5166	0.14	4.23821e+07	25.337	0.14	1000000000000	39.8631	0.18	1000000000000	39.8631	ENSG00000113742	CPEB4	up
exon:ENST00000430323:1_exon:ENST00000430323:2_exon:ENST00000430323:3_exon:ENST00000430323:4_exon:ENST00000430323:5_exon:ENST00000430323:6_exon:ENST00000430323:7	0.13	3.7117e+07	25.1456	0.15	65391.1	15.9968	0.05	0.33	-1.59946	0.12	5983.17	12.5467	ENSG00000165490	DDIAS	up
exon:ENST00000480592:1_exon:ENST00000480592:2_exon:ENST00000480592:3	0.13	1000000000000	39.8631	0.13	1000000000000	39.8631	0.12	1000000000000	39.8631	0.11	1000000000000	39.8631	ENSG00000215301	DDX3X	up
exon:ENST00000462829:2_exon:ENST00000462829:1	0.13	345050143	28.3622	0.12	2090.61	11.0297	0.12	6.34467e+07	25.919	0.29	1000000000000	39.8631	ENSG00000185163	DDX51	up
exon:ENST00000432126:1_exon:ENST00000432126:2_exon:ENST00000432126:3_exon:ENST00000432126:4_exon:ENST00000432126:5_exon:ENST00000432126:6_exon:ENST00000432126:7_exon:ENST00000432126:8_exon:ENST00000432126:9_exon:ENST00000432126:10_exon:ENST00000432126:11_exon:ENST00000432126:12	0.13	551.4	9.10696	0.14	1.39261e+06	20.4094	0.12	9035.02	13.1413	0.1	285.86	8.15916	ENSG00000081791	DELE1	up
exon:ENST00000497903:1_exon:ENST00000497903:2_exon:ENST00000497903:3_exon:ENST00000497903:4	0.13	511.38	8.99825	0.11	2.5	1.32193	0.12	3.85	1.94486	0.08	0.9	-0.152003	ENSG00000119979	DENND10	up
exon:ENST00000354227:13_exon:ENST00000354227:12_exon:ENST00000354227:11_exon:ENST00000354227:10_exon:ENST00000354227:9_exon:ENST00000354227:8_exon:ENST00000354227:7_exon:ENST00000354227:6_exon:ENST00000354227:5_exon:ENST00000354227:4_exon:ENST00000354227:3_exon:ENST00000354227:2_exon:ENST00000354227:1	0.13	32.03	5.00135	0.13	73.67	6.20301	0.11	7.89	2.98003	0.08	0.76	-0.395929	ENSG00000104936	DMPK	up
exon:ENST00000525767:5_exon:ENST00000525767:4_exon:ENST00000525767:3_exon:ENST00000525767:2_exon:ENST00000525767:1	0.13	36625	15.1605	0.12	4956.76	12.2752	0.06	0.75	-0.415037	0.09	3.69	1.88362	ENSG00000175376	EIF1AD	up
exon:ENST00000422786:3_exon:ENST00000422786:2_exon:ENST00000422786:1	0.13	1000000000000	39.8631	0.12	8.29578e+08	29.6278	0.07	28.44	4.82985	0.08	3417.29	11.7386	ENSG00000086232	EIF2AK1	up
exon:ENST00000444134:1_exon:ENST00000444134:2_exon:ENST00000444134:3_exon:ENST00000444134:4	0.13	40056.8	15.2898	0.13	8546.94	13.0612	0.14	904997	19.7876	0.12	16.21	4.01881	ENSG00000114867	EIF4G1	up
exon:ENST00000519693:4_exon:ENST00000519693:3_exon:ENST00000519693:2_exon:ENST00000519693:1	0.13	149000000000	37.1135	0.12	1000000000000	39.8631	0.07	1.82	0.863938	0.09	19490.7	14.2505	ENSG00000072803	FBXW11	up
exon:ENST00000221466:1_exon:ENST00000221466:2_exon:ENST00000221466:3_exon:ENST00000221466:4_exon:ENST00000221466:5_exon:ENST00000221466:6_exon:ENST00000221466:7	0.13	280.6	8.13237	0.15	1593.92	10.6384	0.16	3.94757e+07	25.2345	0.21	1000000000000	39.8631	ENSG00000104870	FCGRT	up
exon:ENST00000557324:6_exon:ENST00000557324:5_exon:ENST00000557324:4_exon:ENST00000557324:3_exon:ENST00000557324:2_exon:ENST00000557324:1	0.13	1000000000000	39.8631	0.12	1000000000000	39.8631	0.12	1000000000000	39.8631	0.11	1000000000000	39.8631	ENSG00000100442	FKBP3	up
exon:ENST00000599949:1_exon:ENST00000599949:2	0.13	23.5	4.55459	0.12	3.95	1.98185	0.05	0.16	-2.64386	0.05	0.36	-1.47393	ENSG00000105447	GRWD1	up
exon:ENST00000505760:4_exon:ENST00000505760:3_exon:ENST00000505760:2_exon:ENST00000505760:1	0.13	2567.22	11.326	0.12	133.51	7.0608	0.09	38.46	5.26529	0.07	7.38	2.88362	ENSG00000148634	HERC4	up
exon:ENST00000563911:1_exon:ENST00000563911:2_exon:ENST00000563911:3_exon:ENST00000563911:4	0.13	1000000000000	39.8631	0.11	251623	17.9409	0.16	1000000000000	39.8631	0.12	1000000000000	39.8631	ENSG00000051108	HERPUD1	up
exon:ENST00000509085:1_exon:ENST00000509085:2_exon:ENST00000509085:3_exon:ENST00000509085:4	0.13	1000000000000	39.8631	0.13	1000000000000	39.8631	0.14	1000000000000	39.8631	0.16	1000000000000	39.8631	ENSG00000113161	HMGCR	up
exon:ENST00000506259:1_exon:ENST00000506259:2_exon:ENST00000506259:3_exon:ENST00000506259:4_exon:ENST00000506259:5_exon:ENST00000506259:6	0.13	1000000000000	39.8631	0.13	1000000000000	39.8631	0.15	1000000000000	39.8631	0.12	1000000000000	39.8631	ENSG00000197451	HNRNPAB	up
exon:ENST00000557686:1_exon:ENST00000557686:2_exon:ENST00000557686:3_exon:ENST00000557686:4	0.13	1.86482e+07	24.1525	0.13	1000000000000	39.8631	0.1	1000000000000	39.8631	0.15	1000000000000	39.8631	ENSG00000126214	KLC1	up
exon:ENST00000506274:2_exon:ENST00000506274:1	0.13	220650	17.7514	0.12	55.89	5.80452	0.16	1.18921e+08	26.8254	0.16	75391088736	36.1337	ENSG00000145332	KLHL8	up
exon:ENST00000511529:1_exon:ENST00000511529:2_exon:ENST00000511529:3_exon:ENST00000511529:4_exon:ENST00000511529:5_exon:ENST00000511529:6	0.13	79341.1	16.2758	0.14	3677817675	31.7762	0.08	1.3	0.378512	0.08	26.01	4.70099	ENSG00000174720	LARP7	up
exon:ENST00000419093:3_exon:ENST00000419093:2_exon:ENST00000419093:1	0.13	1000000000000	39.8631	0.12	1000000000000	39.8631	0.1	69728486605	36.021	0.11	1000000000000	39.8631	ENSG00000160285	LSS	up
exon:ENST00000552365:14_exon:ENST00000552365:13_exon:ENST00000552365:12_exon:ENST00000552365:11_exon:ENST00000552365:10_exon:ENST00000552365:9_exon:ENST00000552365:8_exon:ENST00000552365:7_exon:ENST00000552365:6_exon:ENST00000552365:5_exon:ENST00000552365:4_exon:ENST00000552365:3_exon:ENST00000552365:2_exon:ENST00000552365:1	0.13	295000000000	38.1029	0.13	1000000000000	39.8631	0.15	1000000000000	39.8631	0.09	558.72	9.12598	ENSG00000139625	MAP3K12	up
exon:ENST00000573478:4_exon:ENST00000573478:3_exon:ENST00000573478:2_exon:ENST00000573478:1	0.13	1000000000000	39.8631	0.12	1000000000000	39.8631	0.13	1000000000000	39.8631	0.14	1000000000000	39.8631	ENSG00000225663	MCRIP1	up
exon:ENST00000599417:1_exon:ENST00000599417:2_exon:ENST00000599417:3	0.13	94.68	6.56499	0.14	26.82	4.74524	0.11	35.52	5.15056	0.1	11.24	3.49057	ENSG00000063322	MED29	up
exon:ENST00000436117:1_exon:ENST00000436117:2_exon:ENST00000436117:3_exon:ENST00000436117:4_exon:ENST00000436117:5_exon:ENST00000436117:6_exon:ENST00000436117:7_exon:ENST00000436117:8_exon:ENST00000436117:9	0.13	3486.67	11.7676	0.12	52.8	5.72247	0.1	36.17	5.17672	0.04	0.13	-2.94342	ENSG00000105976	MET	up
exon:ENST00000467334:3_exon:ENST00000467334:2_exon:ENST00000467334:1	0.13	61.84	5.95047	0.13	69.46	6.11811	0.12	30.42	4.92695	0.12	43.68	5.4489	ENSG00000090263	MRPS33	up
exon:ENST00000306061:1_exon:ENST00000306061:2_exon:ENST00000306061:3	0.13	120.61	6.91421	0.13	120.23	6.90965	0.04	0.13	-2.94342	0.06	1.24	0.31034	ENSG00000169715	MT1E	up
exon:ENST00000522313:1_exon:ENST00000522313:2_exon:ENST00000522313:3_exon:ENST00000522313:4_exon:ENST00000522313:5	0.13	8.21254e+07	26.2913	0.12	328782	18.3268	0.1	102.02	6.67271	0.09	19.24	4.26604	ENSG00000147649	MTDH	up
exon:ENST00000482335:1_exon:ENST00000482335:2	0.13	1000000000000	39.8631	0.12	1000000000000	39.8631	0.12	1000000000000	39.8631	0.11	1000000000000	39.8631	ENSG00000241978	AKAP2	up
exon:ENST00000606261:1	0.13	26.01	4.70099	0.13	10.29	3.36317	0.09	0.97	-0.0439433	0.11	68.05	6.08852	ENSG00000050344	NFE2L3	up
exon:ENST00000374085:13_exon:ENST00000374085:12_exon:ENST00000374085:11_exon:ENST00000374085:10_exon:ENST00000374085:9_exon:ENST00000374085:8_exon:ENST00000374085:7_exon:ENST00000374085:6_exon:ENST00000374085:5_exon:ENST00000374085:4_exon:ENST00000374085:3_exon:ENST00000374085:2_exon:ENST00000374085:1	0.13	1000000000000	39.8631	0.13	1000000000000	39.8631	0.1	1000000000000	39.8631	0.08	1000000000000	39.8631	ENSG00000244005	NFS1	up
exon:ENST00000368008:1_exon:ENST00000368008:2_exon:ENST00000368008:3_exon:ENST00000368008:4_exon:ENST00000368008:5_exon:ENST00000368008:6_exon:ENST00000368008:7	0.13	1.98168e+07	24.2402	0.14	171.16	7.4192	0.16	134.27	7.06899	0.13	667000000000	39.279	ENSG00000158793	NIT1	up
exon:ENST00000503709:1_exon:ENST00000503709:2_exon:ENST00000503709:3_exon:ENST00000503709:4	0.13	1000000000000	39.8631	0.12	231000000000	37.7502	0.14	1000000000000	39.8631	0.07	18234.5	14.1544	ENSG00000249673	NOP14-AS1	up
exon:ENST00000540103:4_exon:ENST00000540103:3_exon:ENST00000540103:2_exon:ENST00000540103:1	0.13	1000000000000	39.8631	0.13	1000000000000	39.8631	0.12	1000000000000	39.8631	0.19	1000000000000	39.8631	ENSG00000185864	NPIPB4	up
exon:ENST00000527502:24_exon:ENST00000527502:23_exon:ENST00000527502:22_exon:ENST00000527502:21_exon:ENST00000527502:20_exon:ENST00000527502:19_exon:ENST00000527502:18_exon:ENST00000527502:17_exon:ENST00000527502:16_exon:ENST00000527502:15_exon:ENST00000527502:14_exon:ENST00000527502:13_exon:ENST00000527502:12_exon:ENST00000527502:11_exon:ENST00000527502:10_exon:ENST00000527502:9_exon:ENST0000052…	0.13	6031591314	32.4899	0.13	1.56109e+08	27.218	0.1	171.24	7.41988	0.08	7.62	2.92979	ENSG00000147548	NSD3	up
exon:ENST00000568287:1_exon:ENST00000568287:2_exon:ENST00000568287:3_exon:ENST00000568287:4_exon:ENST00000568287:5_exon:ENST00000568287:6	0.13	1000000000000	39.8631	0.12	149000000000	37.1203	0.08	49.54	5.63052	0.05	2	1	ENSG00000095906	NUBP2	up
exon:ENST00000563437:1_exon:ENST00000563437:2_exon:ENST00000563437:3	0.13	4064609983	31.9205	0.13	2001541731	30.8985	0.13	1.48591e+06	20.5029	0.1	2433.15	11.2486	ENSG00000102900	NUP93	up
exon:ENST00000569239:1_exon:ENST00000569239:2_exon:ENST00000569239:3_exon:ENST00000569239:4	0.13	1000000000000	39.8631	0.13	1000000000000	39.8631	0.1	2240.24	11.1294	0.05	4.53	2.17951	ENSG00000091651	ORC6	up
exon:ENST00000392349:5_exon:ENST00000392349:4_exon:ENST00000392349:3_exon:ENST00000392349:2_exon:ENST00000392349:1	0.13	217.24	7.76315	0.14	136.91	7.09708	0.17	108948	16.7333	0.19	1.34557e+08	27.0036	ENSG00000128699	ORMDL1	up
exon:ENST00000527457:8_exon:ENST00000527457:7_exon:ENST00000527457:6_exon:ENST00000527457:5_exon:ENST00000527457:4_exon:ENST00000527457:3_exon:ENST00000527457:2_exon:ENST00000527457:1	0.13	67.91	6.08555	0.12	10.54	3.3978	0.13	1012.1	9.98314	0.09	6.27	2.64847	ENSG00000149269	PAK1	up
exon:ENST00000608844:1_exon:ENST00000608844:2_exon:ENST00000608844:3	0.13	3486.22	11.7674	0.14	73341.5	16.1623	0.11	2260.67	11.1425	0.15	30026.2	14.8739	ENSG00000203880	PCMTD2	up
exon:ENST00000359265:1_exon:ENST00000359265:2_exon:ENST00000359265:3	0.13	1000000000000	39.8631	0.14	1000000000000	39.8631	0.12	1000000000000	39.8631	0.2	1000000000000	39.8631	ENSG00000163110	PDLIM5	up
exon:ENST00000395233:1_exon:ENST00000395233:2_exon:ENST00000395233:3_exon:ENST00000395233:4_exon:ENST00000395233:5_exon:ENST00000395233:6_exon:ENST00000395233:7_exon:ENST00000395233:8_exon:ENST00000395233:9_exon:ENST00000395233:10_exon:ENST00000395233:11_exon:ENST00000395233:12_exon:ENST00000395233:13_exon:ENST00000395233:14_exon:ENST00000395233:15_exon:ENST00000395233:16_exon:ENST00000395233:17_…	0.13	3.33327e+07	24.9904	0.13	5570.86	12.4437	0.1	1.37	0.454176	0.13	47.27	5.56285	ENSG00000152556	PFKM	up
exon:ENST00000504936:2_exon:ENST00000504936:1	0.13	25.11	4.65019	0.13	83.08	6.37643	0.1	5.76	2.52607	0.1	7593.63	12.8906	ENSG00000069011	PITX1	up
exon:ENST00000570220:1_exon:ENST00000570220:2_exon:ENST00000570220:3	0.13	2.4702e+07	24.5581	0.12	3.54884e+06	21.7589	0.18	9.13838e+07	26.4454	0.11	6052.54	12.5633	ENSG00000166851	PLK1	up
exon:ENST00000544069:1_exon:ENST00000544069:2_exon:ENST00000544069:3_exon:ENST00000544069:4	0.13	33.22	5.05398	0.11	2.82	1.4957	0.17	48.38	5.59634	0.11	2.79	1.48027	ENSG00000104866	PPP1R37	up
exon:ENST00000394853:13_exon:ENST00000394853:12_exon:ENST00000394853:11_exon:ENST00000394853:10_exon:ENST00000394853:9_exon:ENST00000394853:8_exon:ENST00000394853:7_exon:ENST00000394853:6_exon:ENST00000394853:5_exon:ENST00000394853:4_exon:ENST00000394853:3_exon:ENST00000394853:2_exon:ENST00000394853:1	0.13	1000000000000	39.8631	0.14	1000000000000	39.8631	0.13	177000000000	37.3634	0.12	26.53	4.72955	ENSG00000138814	PPP3CA	up
exon:ENST00000375812:1_exon:ENST00000375812:2_exon:ENST00000375812:3_exon:ENST00000375812:4_exon:ENST00000375812:5_exon:ENST00000375812:6_exon:ENST00000375812:7_exon:ENST00000375812:8_exon:ENST00000375812:9_exon:ENST00000375812:10_exon:ENST00000375812:11_exon:ENST00000375812:12	0.13	1004.64	9.97246	0.12	70.88	6.14731	0.09	1.91	0.933573	0.12	1.79	0.83996	ENSG00000087191	PSMC5	up
exon:ENST00000586481:1_exon:ENST00000586481:2_exon:ENST00000586481:3_exon:ENST00000586481:4_exon:ENST00000586481:5_exon:ENST00000586481:6	0.13	9090466354	33.0817	0.13	264.81	8.04881	0.13	976.01	9.93075	0.13	220.93	7.78745	ENSG00000011304	PTBP1	up
exon:ENST00000301323:5_exon:ENST00000301323:4_exon:ENST00000301323:3_exon:ENST00000301323:2_exon:ENST00000301323:1	0.13	31.07	4.95745	0.13	3.79	1.9222	0.15	6.26	2.64616	0.14	7.43	2.89336	ENSG00000160957	RECQL4	up
exon:ENST00000396203:1_exon:ENST00000396203:2_exon:ENST00000396203:3_exon:ENST00000396203:4_exon:ENST00000396203:5_exon:ENST00000396203:6	0.13	1000000000000	39.8631	0.13	1000000000000	39.8631	0.11	1000000000000	39.8631	0.05	1000000000000	39.8631	ENSG00000188846	RPL14	up
exon:ENST00000495401:5_exon:ENST00000495401:4_exon:ENST00000495401:3_exon:ENST00000495401:2_exon:ENST00000495401:1	0.13	1000000000000	39.8631	0.12	1000000000000	39.8631	0.12	1000000000000	39.8631	0.16	1000000000000	39.8631	ENSG00000114391	RPL24	up
exon:ENST00000591804:1_exon:ENST00000591804:2_exon:ENST00000591804:3_exon:ENST00000591804:4_exon:ENST00000591804:5	0.13	1000000000000	39.8631	0.14	1000000000000	39.8631	0.13	1000000000000	39.8631	0.11	1000000000000	39.8631	ENSG00000115268	RPS15	up
exon:ENST00000555834:9_exon:ENST00000555834:8_exon:ENST00000555834:7_exon:ENST00000555834:6_exon:ENST00000555834:5_exon:ENST00000555834:4_exon:ENST00000555834:3_exon:ENST00000555834:2_exon:ENST00000555834:1	0.13	1000000000000	39.8631	0.14	1000000000000	39.8631	0.15	1000000000000	39.8631	0.15	1000000000000	39.8631	ENSG00000198208	RPS6KL1	up
exon:ENST00000492397:4_exon:ENST00000492397:3_exon:ENST00000492397:2_exon:ENST00000492397:1	0.13	256.07	8.00039	0.12	44.45	5.47411	0.15	3.20228e+06	21.6107	0.14	4.48041e+06	22.0952	ENSG00000181555	SETD2	up
exon:ENST00000574563:1_exon:ENST00000574563:2_exon:ENST00000574563:3_exon:ENST00000574563:4_exon:ENST00000574563:5_exon:ENST00000574563:6_exon:ENST00000574563:7_exon:ENST00000574563:8_exon:ENST00000574563:9_exon:ENST00000574563:10_exon:ENST00000574563:11_exon:ENST00000574563:12_exon:ENST00000574563:13_exon:ENST00000574563:14_exon:ENST00000574563:15_exon:ENST00000574563:16_exon:ENST00000574563:17_…	0.13	49.02	5.6153	0.13	94.46	6.56163	0.04	1.07	0.0976108	0.06	48.1	5.58796	ENSG00000141258	SGSM2	up
exon:ENST00000488267:7_exon:ENST00000488267:6_exon:ENST00000488267:5_exon:ENST00000488267:4_exon:ENST00000488267:3_exon:ENST00000488267:2_exon:ENST00000488267:1	0.13	9.07198e+06	23.113	0.13	4.63223e+07	25.4652	0.07	2.34	1.22651	0.11	570000000000	39.052	ENSG00000163950	SLBP	up
exon:ENST00000557046:1_exon:ENST00000557046:2_exon:ENST00000557046:3_exon:ENST00000557046:4_exon:ENST00000557046:5_exon:ENST00000557046:6	0.13	23938328104	34.4786	0.13	31242309868	34.8628	0.11	536.02	9.06614	0.11	4460.07	12.1229	ENSG00000029364	SLC39A9	up
exon:ENST00000462198:6_exon:ENST00000462198:5_exon:ENST00000462198:4_exon:ENST00000462198:3_exon:ENST00000462198:2_exon:ENST00000462198:1	0.13	361596	18.464	0.14	4130604379	31.9437	0.08	3.03	1.59932	0.21	1000000000000	39.8631	ENSG00000173473	SMARCC1	up
exon:ENST00000504959:1_exon:ENST00000504959:2_exon:ENST00000504959:3_exon:ENST00000504959:4_exon:ENST00000504959:5_exon:ENST00000504959:6_exon:ENST00000504959:7_exon:ENST00000504959:8_exon:ENST00000504959:9_exon:ENST00000504959:10_exon:ENST00000504959:11_exon:ENST00000504959:12	0.13	1690.89	10.7236	0.12	28.95	4.85549	0.09	1.84	0.879706	0.09	1.36	0.443607	ENSG00000109762	SNX25	up
exon:ENST00000584668:5_exon:ENST00000584668:4_exon:ENST00000584668:3_exon:ENST00000584668:2_exon:ENST00000584668:1	0.13	1000000000000	39.8631	0.13	1000000000000	39.8631	0.13	1000000000000	39.8631	0.15	1000000000000	39.8631	ENSG00000136450	SRSF1	up
exon:ENST00000530498:1_exon:ENST00000530498:2_exon:ENST00000530498:3_exon:ENST00000530498:4	0.13	253326147	27.9164	0.13	6.85144e+08	29.3518	0.11	33461.3	15.0302	0.18	1000000000000	39.8631	ENSG00000166900	STX3	up
exon:ENST00000471683:5_exon:ENST00000471683:4_exon:ENST00000471683:3_exon:ENST00000471683:2_exon:ENST00000471683:1	0.13	144.49	7.17483	0.13	49.74	5.63633	0.04	0.18	-2.47393	0.13	229.48	7.84222	ENSG00000120656	TAF12	up
exon:ENST00000552857:1_exon:ENST00000552857:2_exon:ENST00000552857:3_exon:ENST00000552857:4_exon:ENST00000552857:5_exon:ENST00000552857:6	0.13	140.82	7.13771	0.11	39.01	5.28577	0.12	215.27	7.75	0.1	17.48	4.12763	ENSG00000139546	TARBP2	up
exon:ENST00000416603:1_exon:ENST00000416603:2_exon:ENST00000416603:3_exon:ENST00000416603:4_exon:ENST00000416603:5	0.13	781000000000	39.5069	0.14	64890.1	15.9857	0.19	1000000000000	39.8631	0.19	1000000000000	39.8631	ENSG00000134077	THUMPD3	up
exon:ENST00000485093:4_exon:ENST00000485093:3_exon:ENST00000485093:2_exon:ENST00000485093:1	0.13	7600.13	12.8918	0.12	184.05	7.52395	0.07	0.63	-0.666576	0.15	644.77	9.33264	ENSG00000077147	TM9SF3	up
exon:ENST00000511118:2_exon:ENST00000511118:1	0.13	1347.44	10.396	0.14	1242.77	10.2793	0.17	498961	18.9286	0.23	1000000000000	39.8631	ENSG00000174695	TMEM167A	up
exon:ENST00000543891:1_exon:ENST00000543891:2_exon:ENST00000543891:3_exon:ENST00000543891:4	0.13	59428.2	15.8589	0.12	110.89	6.79299	0.11	5.53	2.46728	0.12	3898.31	11.9286	ENSG00000163444	TMEM183A	up
exon:ENST00000358252:12_exon:ENST00000358252:11_exon:ENST00000358252:10_exon:ENST00000358252:9_exon:ENST00000358252:8_exon:ENST00000358252:7_exon:ENST00000358252:6_exon:ENST00000358252:5_exon:ENST00000358252:4_exon:ENST00000358252:3_exon:ENST00000358252:2_exon:ENST00000358252:1	0.13	1658.04	10.6953	0.14	61844.5	15.9164	0.11	51.81	5.69516	0.13	1933.39	10.9169	ENSG00000149115	TNKS1BP1	up
exon:ENST00000527085:2_exon:ENST00000527085:1	0.13	130.19	7.02447	0.13	306.74	8.26087	0.12	612.77	9.2592	0.13	139.13	7.12029	ENSG00000078902	TOLLIP	up
exon:ENST00000463304:3_exon:ENST00000463304:2_exon:ENST00000463304:1	0.13	58.39	5.86765	0.12	18.48	4.20789	0.24	1000000000000	39.8631	0.17	8.93368e+06	23.0908	ENSG00000114383	TUSC2	up
exon:ENST00000257468:10_exon:ENST00000257468:9_exon:ENST00000257468:8_exon:ENST00000257468:7_exon:ENST00000257468:6_exon:ENST00000257468:5_exon:ENST00000257468:4_exon:ENST00000257468:3_exon:ENST00000257468:2_exon:ENST00000257468:1	0.13	25.16	4.65306	0.12	8.3	3.05311	0.1	4.76	2.25096	0.02	0.11	-3.18442	ENSG00000135018	UBQLN1	up
exon:ENST00000483191:1_exon:ENST00000483191:2_exon:ENST00000483191:3_exon:ENST00000483191:4_exon:ENST00000483191:5	0.13	65.19	6.02658	0.12	1223.94	10.2573	0.03	0.11	-3.18442	0.02	0.09	-3.47393	ENSG00000143222	UFC1	up
exon:ENST00000311317:1_exon:ENST00000311317:2_exon:ENST00000311317:3_exon:ENST00000311317:4_exon:ENST00000311317:5_exon:ENST00000311317:6_exon:ENST00000311317:7_exon:ENST00000311317:8_exon:ENST00000311317:9_exon:ENST00000311317:10_exon:ENST00000311317:11_exon:ENST00000311317:12_exon:ENST00000311317:13_exon:ENST00000311317:14_exon:ENST00000311317:15_exon:ENST00000311317:16_exon:ENST00000311317:17_…	0.13	77.45	6.27519	0.15	41.13	5.36212	0.16	193.65	7.59731	0.16	919.64	9.84493	ENSG00000136051	WASHC4	up
exon:ENST00000482652:1_exon:ENST00000482652:2_exon:ENST00000482652:3	0.13	9137.37	13.1576	0.13	148.01	7.20955	0.08	1.03	0.0426443	0.08	0.59	-0.761213	ENSG00000196236	XPNPEP3	up
exon:ENST00000574840:1	0.13	79.98	6.32157	0.12	52.95	5.72656	0.09	2.13	1.09085	0.08	2	1	ENSG00000015532	XYLT2	up
exon:ENST00000500625:1_exon:ENST00000500625:2_exon:ENST00000500625:3_exon:ENST00000500625:4_exon:ENST00000500625:5_exon:ENST00000500625:6	0.13	1000000000000	39.8631	0.12	3.42331e+08	28.3508	0.11	2.89	1.53107	0.08	2.39	1.25701	ENSG00000090612	ZNF268	up
exon:ENST00000285238:1_exon:ENST00000285238:2_exon:ENST00000285238:3_exon:ENST00000285238:4_exon:ENST00000285238:5_exon:ENST00000285238:6_exon:ENST00000285238:7_exon:ENST00000285238:8_exon:ENST00000285238:9_exon:ENST00000285238:10_exon:ENST00000285238:11_exon:ENST00000285238:12_exon:ENST00000285238:13_exon:ENST00000285238:14_exon:ENST00000285238:15_exon:ENST00000285238:16_exon:ENST00000285238:17_…	0.12	355.96	8.47557	0.12	433.63	8.76032	0.1	2.15	1.10434	0.08	1.26	0.333424	ENSG00000108846	ABCC3	up
exon:ENST00000550338:7_exon:ENST00000550338:6_exon:ENST00000550338:5_exon:ENST00000550338:4_exon:ENST00000550338:3_exon:ENST00000550338:2_exon:ENST00000550338:1	0.12	1000000000000	39.8631	0.12	1000000000000	39.8631	0.11	1000000000000	39.8631	0.09	1000000000000	39.8631	ENSG00000004455	AK2	up
exon:ENST00000391835:5_exon:ENST00000391835:4_exon:ENST00000391835:3_exon:ENST00000391835:2_exon:ENST00000391835:1	0.12	1000000000000	39.8631	0.12	1000000000000	39.8631	0.08	759.23	9.56839	0.13	1000000000000	39.8631	ENSG00000204673	AKT1S1	up
exon:ENST00000473778:1_exon:ENST00000473778:2_exon:ENST00000473778:3_exon:ENST00000473778:4	0.12	1000000000000	39.8631	0.12	1000000000000	39.8631	0.09	1000000000000	39.8631	0.12	1000000000000	39.8631	ENSG00000148120	AOPEP	up
exon:ENST00000446716:22_exon:ENST00000446716:21_exon:ENST00000446716:20_exon:ENST00000446716:19_exon:ENST00000446716:18_exon:ENST00000446716:17_exon:ENST00000446716:16_exon:ENST00000446716:15_exon:ENST00000446716:14_exon:ENST00000446716:13_exon:ENST00000446716:12_exon:ENST00000446716:11_exon:ENST00000446716:10_exon:ENST00000446716:9_exon:ENST00000446716:8_exon:ENST00000446716:7_exon:ENST000004467…	0.12	1000000000000	39.8631	0.12	1000000000000	39.8631	0.08	1000000000000	39.8631	0.1	1000000000000	39.8631	ENSG00000198925	ATG9A	up
exon:ENST00000464939:3_exon:ENST00000464939:2_exon:ENST00000464939:1	0.12	248.45	7.95681	0.12	38.01	5.24831	0.12	72.3	6.17592	0.32	121233	16.8874	ENSG00000204934	ATP6V0E2-AS1	up
exon:ENST00000308659:1_exon:ENST00000308659:2_exon:ENST00000308659:3_exon:ENST00000308659:4_exon:ENST00000308659:5	0.12	43.54	5.44427	0.09	1.1	0.137504	0.1	498	8.96	0.11	185.78	7.53745	ENSG00000153094	BCL2L11	up
exon:ENST00000263377:20_exon:ENST00000263377:19_exon:ENST00000263377:18_exon:ENST00000263377:17_exon:ENST00000263377:16_exon:ENST00000263377:15_exon:ENST00000263377:14_exon:ENST00000263377:13_exon:ENST00000263377:12_exon:ENST00000263377:11_exon:ENST00000263377:10_exon:ENST00000263377:9_exon:ENST00000263377:8_exon:ENST00000263377:7_exon:ENST00000263377:6_exon:ENST00000263377:5_exon:ENST00000263377…	0.12	21245.4	14.3749	0.13	1000000000000	39.8631	0.11	1.73544e+06	20.7269	0.13	1000000000000	39.8631	ENSG00000141867	BRD4	up
exon:ENST00000339775:6_exon:ENST00000339775:5_exon:ENST00000339775:4_exon:ENST00000339775:3_exon:ENST00000339775:2_exon:ENST00000339775:1	0.12	171000000000	37.3162	0.12	1000000000000	39.8631	0.09	19.55	4.2891	0.15	1000000000000	39.8631	ENSG00000154640	BTG3	up
exon:ENST00000542103:3_exon:ENST00000542103:2_exon:ENST00000542103:1	0.12	6.49398e+08	29.2745	0.12	1000000000000	39.8631	0.08	7.6	2.926	0.09	24.76	4.62994	ENSG00000242259	C22orf39	up
exon:ENST00000563415:5_exon:ENST00000563415:4_exon:ENST00000563415:3_exon:ENST00000563415:2_exon:ENST00000563415:1	0.12	3.62663e+07	25.1121	0.11	46.47	5.53823	0.08	25.27	4.65935	0.09	555157	19.0825	ENSG00000103502	CDIPT	up
exon:ENST00000440311:1_exon:ENST00000440311:2_exon:ENST00000440311:3_exon:ENST00000440311:4_exon:ENST00000440311:5	0.12	12783989121	33.5736	0.09	114.07	6.83378	0.07	1.06	0.0840643	0.01	0.06	-4.05889	ENSG00000123374	CDK2	up
exon:ENST00000538964:8_exon:ENST00000538964:7_exon:ENST00000538964:6_exon:ENST00000538964:5_exon:ENST00000538964:4_exon:ENST00000538964:3_exon:ENST00000538964:2_exon:ENST00000538964:1	0.12	1142.81	10.1584	0.12	13609.1	13.7323	0.07	1.58	0.659925	0.06	0.44	-1.18442	ENSG00000117519	CNN3	up
exon:ENST00000227266:7_exon:ENST00000227266:6_exon:ENST00000227266:5_exon:ENST00000227266:4_exon:ENST00000227266:3_exon:ENST00000227266:2_exon:ENST00000227266:1	0.12	21243.3	14.3747	0.12	1.90768e+08	27.5072	0.07	1.42	0.505891	0.07	1.12	0.163499	ENSG00000109861	CTSC	up
exon:ENST00000457590:1_exon:ENST00000457590:2_exon:ENST00000457590:3_exon:ENST00000457590:4_exon:ENST00000457590:5_exon:ENST00000457590:6_exon:ENST00000457590:7	0.12	9.34059e+06	23.1551	0.12	1.96304e+08	27.5485	0.08	32.12	5.0054	0.06	18.76	4.22959	ENSG00000104885	DOT1L	up
exon:ENST00000535391:1_exon:ENST00000535391:2_exon:ENST00000535391:3_exon:ENST00000535391:4_exon:ENST00000535391:5_exon:ENST00000535391:6_exon:ENST00000535391:7	0.12	394.44	8.62366	0.13	597436	19.1884	0.11	1060.87	10.051	0.15	1000000000000	39.8631	ENSG00000104131	EIF3J	up
exon:ENST00000407627:6_exon:ENST00000407627:5_exon:ENST00000407627:4_exon:ENST00000407627:3_exon:ENST00000407627:2_exon:ENST00000407627:1	0.12	1000000000000	39.8631	0.13	1000000000000	39.8631	0.16	1000000000000	39.8631	0.17	1000000000000	39.8631	ENSG00000066044	ELAVL1	up
exon:ENST00000475841:1_exon:ENST00000475841:2_exon:ENST00000475841:3_exon:ENST00000475841:4_exon:ENST00000475841:5_exon:ENST00000475841:6_exon:ENST00000475841:7	0.12	43.59	5.44593	0.12	15	3.90689	0.11	5.26	2.39506	0.18	9.64874e+06	23.2019	ENSG00000185684	EP400P1	up
exon:ENST00000396521:3_exon:ENST00000396521:2_exon:ENST00000396521:1	0.12	39.4	5.30012	0.12	22.27	4.47703	0.06	0.34	-1.55639	0.08	0.51	-0.971431	ENSG00000107371	EXOSC3	up
exon:ENST00000325888:1_exon:ENST00000325888:2_exon:ENST00000325888:3_exon:ENST00000325888:4_exon:ENST00000325888:5_exon:ENST00000325888:6_exon:ENST00000325888:7_exon:ENST00000325888:8_exon:ENST00000325888:9_exon:ENST00000325888:10_exon:ENST00000325888:11_exon:ENST00000325888:12_exon:ENST00000325888:13_exon:ENST00000325888:14_exon:ENST00000325888:15_exon:ENST00000325888:16_exon:ENST00000325888:17_…	0.12	7.40485e+07	26.142	0.12	258660	17.9807	0.1	551.7	9.10774	0.14	102000000000	36.5715	ENSG00000128591	FLNC	up
exon:ENST00000421757:1_exon:ENST00000421757:2_exon:ENST00000421757:3_exon:ENST00000421757:4	0.12	2305.14	11.1706	0.12	387.46	8.5979	0.06	4.47	2.16027	0.11	318823	18.2824	ENSG00000075420	FNDC3B	up
exon:ENST00000370985:1_exon:ENST00000370985:2_exon:ENST00000370985:3	0.12	1000000000000	39.8631	0.11	1000000000000	39.8631	0.15	1000000000000	39.8631	0.09	693963	19.4045	ENSG00000116717	GADD45A	up
exon:ENST00000378088:2_exon:ENST00000378088:1	0.12	6361342000	32.5667	0.12	134000000000	36.9633	0.1	172.74	7.43246	0.09	313.62	8.29287	ENSG00000070610	GBA2	up
exon:ENST00000441491:1_exon:ENST00000441491:2_exon:ENST00000441491:3_exon:ENST00000441491:4	0.12	1000000000000	39.8631	0.11	1000000000000	39.8631	0.09	28237984079	34.7169	0.08	1000000000000	39.8631	ENSG00000239857	GET4	up
exon:ENST00000394799:1_exon:ENST00000394799:2_exon:ENST00000394799:3_exon:ENST00000394799:4_exon:ENST00000394799:5_exon:ENST00000394799:6_exon:ENST00000394799:7_exon:ENST00000394799:8_exon:ENST00000394799:9_exon:ENST00000394799:10_exon:ENST00000394799:11_exon:ENST00000394799:12_exon:ENST00000394799:13_exon:ENST00000394799:14_exon:ENST00000394799:15	0.12	1000000000000	39.8631	0.12	1000000000000	39.8631	0.15	1000000000000	39.8631	0.12	1000000000000	39.8631	ENSG00000163938	GNL3	up
exon:ENST00000391950:11_exon:ENST00000391950:10_exon:ENST00000391950:9_exon:ENST00000391950:8_exon:ENST00000391950:7_exon:ENST00000391950:6_exon:ENST00000391950:5_exon:ENST00000391950:4_exon:ENST00000391950:3_exon:ENST00000391950:2_exon:ENST00000391950:1	0.12	9942742232	33.211	0.13	519.79	9.02179	0.13	9847671153	33.1971	0.02	0.08	-3.64386	ENSG00000132522	GPS2	up
exon:ENST00000529988:1_exon:ENST00000529988:2_exon:ENST00000529988:3_exon:ENST00000529988:4	0.12	8419.53	13.0395	0.1	3.58	1.83996	0.12	25.13	4.65134	0.05	0.49	-1.02915	ENSG00000172273	HINFP	up
exon:ENST00000372433:8_exon:ENST00000372433:7_exon:ENST00000372433:6_exon:ENST00000372433:5_exon:ENST00000372433:4_exon:ENST00000372433:3_exon:ENST00000372433:2_exon:ENST00000372433:1	0.12	1036344604	29.9489	0.12	21742625661	34.3398	0.08	3411.96	11.7364	0.09	1.71806e+07	24.0343	ENSG00000178922	HYI	up
exon:ENST00000292433:1_exon:ENST00000292433:2	0.12	1000000000000	39.8631	0.12	1000000000000	39.8631	0.11	1000000000000	39.8631	0.1	1000000000000	39.8631	ENSG00000160888	IER2	up
exon:ENST00000328631:6_exon:ENST00000328631:5_exon:ENST00000328631:4_exon:ENST00000328631:3_exon:ENST00000328631:2_exon:ENST00000328631:1	0.12	2.44189e+07	24.5415	0.11	43.14	5.43095	0.09	25.28	4.65992	0.1	24.33	4.60466	ENSG00000068745	IP6K2	up
exon:ENST00000469987:1_exon:ENST00000469987:2_exon:ENST00000469987:3_exon:ENST00000469987:4_exon:ENST00000469987:5_exon:ENST00000469987:6_exon:ENST00000469987:7	0.12	5.49575e+07	25.7118	0.1	268098	18.0324	0.12	1250015634	30.2193	0.09	33388.2	15.0271	ENSG00000137171	KLC4	up
exon:ENST00000341942:1_exon:ENST00000341942:2_exon:ENST00000341942:3_exon:ENST00000341942:4	0.12	40.85	5.35226	0.12	38.21	5.25588	0.08	1.45	0.536053	0.04	0.18	-2.47393	ENSG00000188186	LAMTOR4	up
exon:ENST00000503693:1_exon:ENST00000503693:2_exon:ENST00000503693:3_exon:ENST00000503693:4_exon:ENST00000503693:5	0.12	1000000000000	39.8631	0.12	1000000000000	39.8631	0.11	1000000000000	39.8631	0.08	1000000000000	39.8631	ENSG00000090316	MAEA	up
exon:ENST00000420397:1_exon:ENST00000420397:2_exon:ENST00000420397:3_exon:ENST00000420397:4	0.12	7.17118e+06	22.7738	0.12	8963.87	13.1299	0.12	2.12978e+06	21.0223	0.07	2.53	1.33914	ENSG00000136536	MARCHF7	up
exon:ENST00000306434:1_exon:ENST00000306434:2_exon:ENST00000306434:3_exon:ENST00000306434:4_exon:ENST00000306434:5_exon:ENST00000306434:6_exon:ENST00000306434:7_exon:ENST00000306434:8_exon:ENST00000306434:9	0.12	1000000000000	39.8631	0.12	1000000000000	39.8631	0.07	8946.5	13.1271	0.1	1000000000000	39.8631	ENSG00000168906	MAT2A	up
exon:ENST00000421471:9_exon:ENST00000421471:8_exon:ENST00000421471:7_exon:ENST00000421471:6_exon:ENST00000421471:5_exon:ENST00000421471:4_exon:ENST00000421471:3_exon:ENST00000421471:2_exon:ENST00000421471:1	0.12	2.74623e+08	28.0329	0.11	48957429783	35.5108	0.14	1000000000000	39.8631	0.15	1000000000000	39.8631	ENSG00000112118	MCM3	up
exon:ENST00000311852:1_exon:ENST00000311852:2_exon:ENST00000311852:3_exon:ENST00000311852:4_exon:ENST00000311852:5_exon:ENST00000311852:6_exon:ENST00000311852:7_exon:ENST00000311852:8_exon:ENST00000311852:9_exon:ENST00000311852:10	0.12	6247.56	12.6091	0.15	10578207849	33.3004	0.15	1000000000000	39.8631	0.05	0.72	-0.473931	ENSG00000157227	MMP14	up
exon:ENST00000299179:5_exon:ENST00000299179:4_exon:ENST00000299179:3_exon:ENST00000299179:2_exon:ENST00000299179:1	0.12	3794.71	11.8898	0.12	24399	14.5745	0.07	3.61	1.852	0.07	1.01	0.0143553	ENSG00000055950	MRPL43	up
exon:ENST00000393766:1_exon:ENST00000393766:2_exon:ENST00000393766:3_exon:ENST00000393766:4_exon:ENST00000393766:5	0.12	3380.71	11.7231	0.12	773.89	9.59598	0.08	2.22	1.15056	0.16	257000000000	37.9042	ENSG00000052802	MSMO1	up
exon:ENST00000438610:1_exon:ENST00000438610:2_exon:ENST00000438610:3_exon:ENST00000438610:4_exon:ENST00000438610:5_exon:ENST00000438610:6_exon:ENST00000438610:7_exon:ENST00000438610:8_exon:ENST00000438610:9_exon:ENST00000438610:10_exon:ENST00000438610:11_exon:ENST00000438610:12_exon:ENST00000438610:13_exon:ENST00000438610:14_exon:ENST00000438610:15_exon:ENST00000438610:16_exon:ENST00000438610:17_…	0.12	32.72	5.0321	0.11	107.28	6.74524	0.06	0.4	-1.32193	0.04	0.22	-2.18442	ENSG00000182979	MTA1	up
exon:ENST00000524013:1_exon:ENST00000524013:2_exon:ENST00000524013:3	0.12	546934	19.061	0.12	12.12	3.59932	0.13	53749801417	35.6455	0.07	4.98	2.31615	ENSG00000136997	MYC	up
exon:ENST00000472011:1_exon:ENST00000472011:2_exon:ENST00000472011:3_exon:ENST00000472011:4_exon:ENST00000472011:5_exon:ENST00000472011:6_exon:ENST00000472011:7_exon:ENST00000472011:8_exon:ENST00000472011:9_exon:ENST00000472011:10_exon:ENST00000472011:11_exon:ENST00000472011:12_exon:ENST00000472011:13_exon:ENST00000472011:14_exon:ENST00000472011:15_exon:ENST00000472011:16	0.12	142.41	7.15391	0.14	6368.71	12.6368	0.13	89.83	6.48913	0.09	6.09	2.60644	ENSG00000116957	TBCE	up
exon:ENST00000506997:1_exon:ENST00000506997:2_exon:ENST00000506997:3_exon:ENST00000506997:4	0.12	86.57	6.4358	0.13	255.01	7.99441	0.16	1296.29	10.3402	0.16	6241.92	12.6078	ENSG00000272869	CTC-487M23	up
exon:ENST00000307834:1_exon:ENST00000307834:2_exon:ENST00000307834:3_exon:ENST00000307834:4_exon:ENST00000307834:5_exon:ENST00000307834:6_exon:ENST00000307834:7	0.12	8837.86	13.1095	0.12	1916.94	10.9046	0.06	0.31	-1.68966	0.11	30.49	4.93026	ENSG00000173559	NABP1	up
exon:ENST00000427641:4_exon:ENST00000427641:3_exon:ENST00000427641:2_exon:ENST00000427641:1	0.12	1000000000000	39.8631	0.12	1000000000000	39.8631	0.1	1000000000000	39.8631	0.13	1000000000000	39.8631	ENSG00000114503	NCBP2	up
exon:ENST00000542715:1_exon:ENST00000542715:2_exon:ENST00000542715:3_exon:ENST00000542715:4_exon:ENST00000542715:5_exon:ENST00000542715:6_exon:ENST00000542715:7_exon:ENST00000542715:8_exon:ENST00000542715:9_exon:ENST00000542715:10_exon:ENST00000542715:11_exon:ENST00000542715:12	0.12	1000000000000	39.8631	0.13	5.10246e+07	25.6047	0.11	188907	17.5273	0.08	95.16	6.57228	ENSG00000173848	NET1	up
exon:ENST00000603946:1_exon:ENST00000603946:2_exon:ENST00000603946:3_exon:ENST00000603946:4_exon:ENST00000603946:5_exon:ENST00000603946:6_exon:ENST00000603946:7_exon:ENST00000603946:8_exon:ENST00000603946:9	0.12	1000000000000	39.8631	0.12	1000000000000	39.8631	0.1	1000000000000	39.8631	0.09	1000000000000	39.8631	ENSG00000166197	NOLC1	up
exon:ENST00000328085:1_exon:ENST00000328085:2_exon:ENST00000328085:3_exon:ENST00000328085:4_exon:ENST00000328085:5_exon:ENST00000328085:6_exon:ENST00000328085:7_exon:ENST00000328085:8	0.12	131.04	7.03386	0.13	7833.32	12.9354	0.11	61.57	5.94416	0.1	14.07	3.81455	ENSG00000183426	NPIPA1	up
exon:ENST00000472413:1_exon:ENST00000472413:2_exon:ENST00000472413:3_exon:ENST00000472413:4_exon:ENST00000472413:5_exon:ENST00000472413:6_exon:ENST00000472413:7_exon:ENST00000472413:8_exon:ENST00000472413:9_exon:ENST00000472413:10_exon:ENST00000472413:11_exon:ENST00000472413:12_exon:ENST00000472413:13_exon:ENST00000472413:14_exon:ENST00000472413:15_exon:ENST00000472413:16_exon:ENST00000472413:17_…	0.12	1173107279	30.1277	0.12	114000000000	36.7256	0.09	430.53	8.74997	0.07	327.89	8.35707	ENSG00000183426	NPIPA1	up
exon:ENST00000551448:9_exon:ENST00000551448:8_exon:ENST00000551448:7_exon:ENST00000551448:6_exon:ENST00000551448:5_exon:ENST00000551448:4_exon:ENST00000551448:3_exon:ENST00000551448:2_exon:ENST00000551448:1	0.12	44.88	5.488	0.11	5.62	2.49057	0.09	1.66	0.731183	0.08	0.76	-0.395929	ENSG00000169203	NPIPB12	up
exon:ENST00000431844:1_exon:ENST00000431844:2	0.12	53.34	5.73715	0.12	37.53	5.22997	0.07	0.63	-0.666576	0.14	19.29	4.26978	ENSG00000189223	PAX8-AS1	up
exon:ENST00000568720:1_exon:ENST00000568720:2_exon:ENST00000568720:3	0.12	40.87	5.35297	0.12	1479.91	10.5313	0.09	6.52	2.70487	0.09	3.65	1.8679	ENSG00000172840	PDP2	up
exon:ENST00000395134:1_exon:ENST00000395134:2_exon:ENST00000395134:3_exon:ENST00000395134:4	0.12	1000000000000	39.8631	0.13	1000000000000	39.8631	0.14	1000000000000	39.8631	0.18	1000000000000	39.8631	ENSG00000204220	PFDN6	up
exon:ENST00000479398:1_exon:ENST00000479398:2	0.12	45003621041	35.3893	0.13	3.11894e+08	28.2165	0.13	11682	13.512	0.08	5.78	2.53107	ENSG00000144283	PKP4	up
exon:ENST00000602131:1_exon:ENST00000602131:2_exon:ENST00000602131:3_exon:ENST00000602131:4_exon:ENST00000602131:5	0.12	1000000000000	39.8631	0.11	1000000000000	39.8631	0.09	278426	18.0869	0.09	8.86976e+07	26.4024	ENSG00000105223	PLD3	up
exon:ENST00000345136:32_exon:ENST00000345136:31_exon:ENST00000345136:30_exon:ENST00000345136:29_exon:ENST00000345136:28_exon:ENST00000345136:27_exon:ENST00000345136:26_exon:ENST00000345136:25_exon:ENST00000345136:24_exon:ENST00000345136:23_exon:ENST00000345136:22_exon:ENST00000345136:21_exon:ENST00000345136:20_exon:ENST00000345136:19_exon:ENST00000345136:18_exon:ENST00000345136:17_exon:ENST000003…	0.12	139.35	7.12257	0.13	2149.92	11.0701	0.08	0.84	-0.251539	0.12	189.59	7.56674	ENSG00000178209	PLEC	up
exon:ENST00000553331:1_exon:ENST00000553331:2_exon:ENST00000553331:3_exon:ENST00000553331:4_exon:ENST00000553331:5_exon:ENST00000553331:6	0.12	21.81	4.44692	0.12	33.76	5.07724	0.13	103.52	6.69377	0.2	1000000000000	39.8631	ENSG00000100941	PNN	up
exon:ENST00000221770:1_exon:ENST00000221770:2_exon:ENST00000221770:3_exon:ENST00000221770:4_exon:ENST00000221770:5_exon:ENST00000221770:6	0.12	1000000000000	39.8631	0.13	1000000000000	39.8631	0.11	1000000000000	39.8631	0.09	1000000000000	39.8631	ENSG00000105171	POP4	up
exon:ENST00000418939:4_exon:ENST00000418939:3_exon:ENST00000418939:2_exon:ENST00000418939:1	0.12	29.5	4.88264	0.13	15.57	3.9607	0.12	6.6	2.72247	0.17	8215.86	13.0042	ENSG00000184203	PPP1R2	up
exon:ENST00000550376:12_exon:ENST00000550376:11_exon:ENST00000550376:10_exon:ENST00000550376:9_exon:ENST00000550376:8_exon:ENST00000550376:7_exon:ENST00000550376:6_exon:ENST00000550376:5_exon:ENST00000550376:4_exon:ENST00000550376:3_exon:ENST00000550376:2_exon:ENST00000550376:1	0.12	27807.7	14.7632	0.13	10723.1	13.3884	0.11	104.79	6.71136	0.12	3.48497e+06	21.7327	ENSG00000110851	PRDM4	up
exon:ENST00000448157:7_exon:ENST00000448157:6_exon:ENST00000448157:5_exon:ENST00000448157:4_exon:ENST00000448157:3_exon:ENST00000448157:2_exon:ENST00000448157:1	0.12	1000000000000	39.8631	0.11	1000000000000	39.8631	0.11	1000000000000	39.8631	0.12	1000000000000	39.8631	ENSG00000110958	PTGES3	up
exon:ENST00000484547:1_exon:ENST00000484547:2_exon:ENST00000484547:3_exon:ENST00000484547:4_exon:ENST00000484547:5_exon:ENST00000484547:6_exon:ENST00000484547:7_exon:ENST00000484547:8_exon:ENST00000484547:9_exon:ENST00000484547:10	0.12	1000000000000	39.8631	0.13	1000000000000	39.8631	0.15	1000000000000	39.8631	0.11	1000000000000	39.8631	ENSG00000154710	RABGEF1	up
exon:ENST00000578849:1_exon:ENST00000578849:2	0.12	23.72	4.56803	0.12	28.68	4.84197	0.07	1.38	0.464668	0.06	0.52	-0.943416	ENSG00000108961	RANGRF	up
exon:ENST00000510173:1_exon:ENST00000510173:2_exon:ENST00000510173:3_exon:ENST00000510173:4	0.12	416000000000	38.5991	0.12	1000000000000	39.8631	0.12	1000000000000	39.8631	0.16	1000000000000	39.8631	ENSG00000173933	RBM4	up
exon:ENST00000450195:1_exon:ENST00000450195:2_exon:ENST00000450195:3_exon:ENST00000450195:4_exon:ENST00000450195:5	0.12	29.36	4.87578	0.12	21.65	4.4363	0.13	385.34	8.58999	0.15	2.52103e+07	24.5875	ENSG00000006015	REX1BD	up
exon:ENST00000586343:6_exon:ENST00000586343:5_exon:ENST00000586343:4_exon:ENST00000586343:3_exon:ENST00000586343:2_exon:ENST00000586343:1	0.12	12826.7	13.6469	0.12	397.49	8.63477	0.08	0.98	-0.0291463	0.06	0.45	-1.152	ENSG00000079313	REXO1	up
exon:ENST00000462949:1_exon:ENST00000462949:2_exon:ENST00000462949:3_exon:ENST00000462949:4_exon:ENST00000462949:5_exon:ENST00000462949:6_exon:ENST00000462949:7_exon:ENST00000462949:8_exon:ENST00000462949:9_exon:ENST00000462949:10_exon:ENST00000462949:11_exon:ENST00000462949:12_exon:ENST00000462949:13	0.12	6.2536e+08	29.2201	0.11	29354.6	14.8413	0.1	4.98	2.31615	0.11	1973.42	10.9465	ENSG00000111785	RIC8B	up
exon:ENST00000511859:1_exon:ENST00000511859:2_exon:ENST00000511859:3_exon:ENST00000511859:4_exon:ENST00000511859:5_exon:ENST00000511859:6_exon:ENST00000511859:7	0.12	1000000000000	39.8631	0.13	1000000000000	39.8631	0.12	1000000000000	39.8631	0.11	1000000000000	39.8631	ENSG00000063978	RNF4	up
exon:ENST00000571133:9_exon:ENST00000571133:8_exon:ENST00000571133:7_exon:ENST00000571133:6_exon:ENST00000571133:5_exon:ENST00000571133:4_exon:ENST00000571133:3_exon:ENST00000571133:2_exon:ENST00000571133:1	0.12	1000000000000	39.8631	0.14	1000000000000	39.8631	0.13	1000000000000	39.8631	0.08	1000000000000	39.8631	ENSG00000171490	RSL1D1	up
exon:ENST00000573029:5_exon:ENST00000573029:4_exon:ENST00000573029:3_exon:ENST00000573029:2_exon:ENST00000573029:1	0.12	1000000000000	39.8631	0.11	10754.2	13.3926	0.1	14.93	3.90014	0.06	12.23	3.61235	ENSG00000171490	RSL1D1	up
exon:ENST00000522309:2_exon:ENST00000522309:1	0.12	3273.34	11.6765	0.12	43.97	5.45845	0.12	677.07	9.40316	0.11	2342.76	11.194	ENSG00000203950	RTL8A	up
exon:ENST00000443642:6_exon:ENST00000443642:5_exon:ENST00000443642:4_exon:ENST00000443642:3_exon:ENST00000443642:2_exon:ENST00000443642:1	0.12	28.68	4.84197	0.11	15.34	3.93923	0.15	184.56	7.52795	0.03	0.12	-3.05889	ENSG00000225855	RUSC1-AS1	up
exon:ENST00000579877:1_exon:ENST00000579877:2_exon:ENST00000579877:3_exon:ENST00000579877:4_exon:ENST00000579877:5_exon:ENST00000579877:6_exon:ENST00000579877:7_exon:ENST00000579877:8	0.12	74.19	6.21315	0.12	1000000000000	39.8631	0.13	1.14629e+06	20.1285	0.13	21.26	4.41007	ENSG00000161526	SAP30BP	up
exon:ENST00000543145:13_exon:ENST00000543145:12_exon:ENST00000543145:11_exon:ENST00000543145:10_exon:ENST00000543145:9_exon:ENST00000543145:8_exon:ENST00000543145:7_exon:ENST00000543145:6_exon:ENST00000543145:5_exon:ENST00000543145:4_exon:ENST00000543145:3_exon:ENST00000543145:2_exon:ENST00000543145:1	0.12	26998553557	34.6522	0.12	1894848485	30.8194	0.11	51.72	5.69265	0.16	1000000000000	39.8631	ENSG00000138623	SEMA7A	up
exon:ENST00000541235:11_exon:ENST00000541235:10_exon:ENST00000541235:9_exon:ENST00000541235:8_exon:ENST00000541235:7_exon:ENST00000541235:6_exon:ENST00000541235:5_exon:ENST00000541235:4_exon:ENST00000541235:3_exon:ENST00000541235:2_exon:ENST00000541235:1	0.12	11437	13.4814	0.11	14642.2	13.8378	0.07	198.28	7.6314	0.08	24.64	4.62293	ENSG00000132824	SERINC3	up
exon:ENST00000537164:1_exon:ENST00000537164:2_exon:ENST00000537164:3_exon:ENST00000537164:4_exon:ENST00000537164:5_exon:ENST00000537164:6	0.12	1000000000000	39.8631	0.12	1000000000000	39.8631	0.1	2635.39	11.3638	0.15	1000000000000	39.8631	ENSG00000061936	SFSWAP	up
exon:ENST00000471297:5_exon:ENST00000471297:4_exon:ENST00000471297:3_exon:ENST00000471297:2_exon:ENST00000471297:1	0.12	1000000000000	39.8631	0.11	1000000000000	39.8631	0.14	1000000000000	39.8631	0.09	1000000000000	39.8631	ENSG00000119953	SMNDC1	up
exon:ENST00000560564:4_exon:ENST00000560564:3_exon:ENST00000560564:2_exon:ENST00000560564:1	0.12	1774.64	10.7933	0.12	247.31	7.95018	0.06	0.63	-0.666576	0.05	0.53	-0.915936	ENSG00000090487	SPG21	up
exon:ENST00000337018:11_exon:ENST00000337018:10_exon:ENST00000337018:9_exon:ENST00000337018:8_exon:ENST00000337018:7_exon:ENST00000337018:6_exon:ENST00000337018:5_exon:ENST00000337018:4_exon:ENST00000337018:3_exon:ENST00000337018:2_exon:ENST00000337018:1	0.12	24274524773	34.4987	0.13	561000000000	39.0302	0.11	75371	16.2017	0.16	1000000000000	39.8631	ENSG00000064607	SUGP2	up
exon:ENST00000425511:20_exon:ENST00000425511:19_exon:ENST00000425511:18_exon:ENST00000425511:17_exon:ENST00000425511:16_exon:ENST00000425511:15_exon:ENST00000425511:14_exon:ENST00000425511:13_exon:ENST00000425511:12_exon:ENST00000425511:11_exon:ENST00000425511:10_exon:ENST00000425511:9_exon:ENST00000425511:8_exon:ENST00000425511:7_exon:ENST00000425511:6_exon:ENST00000425511:5_exon:ENST00000425511…	0.12	79.49	6.3127	0.1	22.58	4.49697	0.19	4309.78	12.0734	0.12	2.98	1.57531	ENSG00000136111	TBC1D4	up
exon:ENST00000466743:1_exon:ENST00000466743:2_exon:ENST00000466743:3_exon:ENST00000466743:4_exon:ENST00000466743:5	0.12	104.44	6.70653	0.11	7.84	2.97085	0.15	1.2965e+06	20.3062	0.14	1004.55	9.97233	ENSG00000054118	THRAP3	up
exon:ENST00000483296:1_exon:ENST00000483296:2_exon:ENST00000483296:3_exon:ENST00000483296:4_exon:ENST00000483296:5	0.12	94.98	6.56955	0.12	15.55	3.95884	0.12	476.45	8.89618	0.07	1.55	0.632268	ENSG00000204152	TIMM23B	up
exon:ENST00000424381:1_exon:ENST00000424381:2_exon:ENST00000424381:3_exon:ENST00000424381:4_exon:ENST00000424381:5	0.12	76616.2	16.2254	0.1	33.29	5.05702	0.14	1000000000000	39.8631	0.12	32709.1	14.9974	ENSG00000170142	UBE2E1	up
exon:ENST00000602499:1_exon:ENST00000602499:2_exon:ENST00000602499:3_exon:ENST00000602499:4	0.12	1000000000000	39.8631	0.13	1000000000000	39.8631	0.12	1000000000000	39.8631	0.1	1000000000000	39.8631	ENSG00000170035	UBE2E3	up
exon:ENST00000398998:7_exon:ENST00000398998:6_exon:ENST00000398998:5_exon:ENST00000398998:4_exon:ENST00000398998:3_exon:ENST00000398998:2_exon:ENST00000398998:1	0.12	1000000000000	39.8631	0.12	159000000000	37.2141	0.13	1000000000000	39.8631	0.1	1000000000000	39.8631	ENSG00000157538	VPS26C	up
exon:ENST00000536602:4_exon:ENST00000536602:3_exon:ENST00000536602:2_exon:ENST00000536602:1	0.12	1000000000000	39.8631	0.12	1000000000000	39.8631	0.11	1000000000000	39.8631	0.11	1000000000000	39.8631	ENSG00000176871	WSB2	up
exon:ENST00000468686:2_exon:ENST00000468686:1	0.12	225549	17.7831	0.12	869.35	9.76379	0.09	4.79	2.26003	0.12	1.07867e+07	23.3628	ENSG00000161179	YDJC	up
exon:ENST00000511833:3_exon:ENST00000511833:2_exon:ENST00000511833:1	0.12	48.8	5.60881	0.12	1.28103e+06	20.2889	0.11	23.71	4.56742	0.09	27.1	4.76022	ENSG00000182903	ZNF721	up
exon:ENST00000520907:5_exon:ENST00000520907:4_exon:ENST00000520907:3_exon:ENST00000520907:2_exon:ENST00000520907:1	0.12	88.61	6.4694	0.12	197489	17.5914	0.1	10.35	3.37156	0.1	19600.9	14.2586	ENSG00000185869	ZNF829	up
exon:ENST00000593156:32_exon:ENST00000593156:31_exon:ENST00000593156:30_exon:ENST00000593156:29_exon:ENST00000593156:28_exon:ENST00000593156:27_exon:ENST00000593156:26_exon:ENST00000593156:25_exon:ENST00000593156:24_exon:ENST00000593156:23_exon:ENST00000593156:22_exon:ENST00000593156:21_exon:ENST00000593156:20_exon:ENST00000593156:19_exon:ENST00000593156:18_exon:ENST00000593156:17_exon:ENST000005…	0.12	1000000000000	39.8631	0.12	1000000000000	39.8631	0.1	14609997334	33.7662	0.08	147918	17.1744	ENSG00000267426	RP11-552F3	up
exon:ENST00000462554:1_exon:ENST00000462554:2_exon:ENST00000462554:3	0.11	1000000000000	39.8631	0.11	1000000000000	39.8631	0.09	1000000000000	39.8631	0.08	1000000000000	39.8631	ENSG00000130706	ADRM1	up
exon:ENST00000599883:7_exon:ENST00000599883:6_exon:ENST00000599883:5_exon:ENST00000599883:4_exon:ENST00000599883:3_exon:ENST00000599883:2_exon:ENST00000599883:1	0.11	127.61	6.9956	0.1	17.58	4.13586	0.12	3467.71	11.7598	0.09	33716.7	15.0412	ENSG00000105127	AKAP8	up
exon:ENST00000391832:5_exon:ENST00000391832:4_exon:ENST00000391832:3_exon:ENST00000391832:2_exon:ENST00000391832:1	0.11	51.56	5.68818	0.11	6757.6	12.7223	0.08	2.48	1.31034	0.1	117.48	6.87627	ENSG00000204673	AKT1S1	up
exon:ENST00000392038:14_exon:ENST00000392038:13_exon:ENST00000392038:12_exon:ENST00000392038:11_exon:ENST00000392038:10_exon:ENST00000392038:9_exon:ENST00000392038:8_exon:ENST00000392038:7_exon:ENST00000392038:6_exon:ENST00000392038:5_exon:ENST00000392038:4_exon:ENST00000392038:3_exon:ENST00000392038:2_exon:ENST00000392038:1	0.11	62.55	5.96694	0.12	1167.84	10.1896	0.12	51.03	5.67327	0.11	166.39	7.37842	ENSG00000105221	AKT2	up
exon:ENST00000450008:10_exon:ENST00000450008:9_exon:ENST00000450008:8_exon:ENST00000450008:7_exon:ENST00000450008:6_exon:ENST00000450008:5_exon:ENST00000450008:4_exon:ENST00000450008:3_exon:ENST00000450008:2_exon:ENST00000450008:1	0.11	235352	17.8445	0.12	1.38614e+06	20.4026	0.06	0.88	-0.184425	0.09	3055.33	11.5771	ENSG00000196510	ANAPC7	up
exon:ENST00000553685:2_exon:ENST00000553685:1	0.11	454.22	8.82725	0.1	1221.71	10.2547	0.1	50.33	5.65335	0.11	18.27	4.1914	ENSG00000213983	AP1G2	up
exon:ENST00000369109:7_exon:ENST00000369109:6_exon:ENST00000369109:5_exon:ENST00000369109:4_exon:ENST00000369109:3_exon:ENST00000369109:2_exon:ENST00000369109:1	0.11	2695.56	11.3964	0.11	157504	17.265	0.11	28737.8	14.8107	0.15	1000000000000	39.8631	ENSG00000117362	APH1A	up
exon:ENST00000548446:13_exon:ENST00000548446:12_exon:ENST00000548446:11_exon:ENST00000548446:10_exon:ENST00000548446:9_exon:ENST00000548446:8_exon:ENST00000548446:7_exon:ENST00000548446:6_exon:ENST00000548446:5_exon:ENST00000548446:4_exon:ENST00000548446:3_exon:ENST00000548446:2_exon:ENST00000548446:1	0.11	1000000000000	39.8631	0.11	195000000000	37.5083	0.12	1000000000000	39.8631	0.15	1000000000000	39.8631	ENSG00000170653	ATF7	up
exon:ENST00000379594:5_exon:ENST00000379594:4_exon:ENST00000379594:3_exon:ENST00000379594:2_exon:ENST00000379594:1	0.11	1463.89	10.5156	0.11	105.78	6.72492	0.13	1000000000000	39.8631	0.07	21.71	4.44029	ENSG00000145782	ATG12	up
exon:ENST00000540699:4_exon:ENST00000540699:3_exon:ENST00000540699:2_exon:ENST00000540699:1	0.11	133.31	7.05864	0.1	82.91	6.37347	0.09	1.13	0.176323	0.07	3.86	1.9486	ENSG00000184743	ATL3	up
exon:ENST00000566520:1_exon:ENST00000566520:2_exon:ENST00000566520:3	0.11	1000000000000	39.8631	0.11	1000000000000	39.8631	0.14	1000000000000	39.8631	0.11	1000000000000	39.8631	ENSG00000103429	BFAR	up
exon:ENST00000546760:1_exon:ENST00000546760:2_exon:ENST00000546760:3_exon:ENST00000546760:4_exon:ENST00000546760:5	0.11	732.51	9.5167	0.11	688.33	9.42696	0.03	0.18	-2.47393	0.04	0.29	-1.78588	ENSG00000258315	C17orf49	up
exon:ENST00000498289:1_exon:ENST00000498289:2_exon:ENST00000498289:3_exon:ENST00000498289:4_exon:ENST00000498289:5_exon:ENST00000498289:6_exon:ENST00000498289:7_exon:ENST00000498289:8_exon:ENST00000498289:9_exon:ENST00000498289:10_exon:ENST00000498289:11_exon:ENST00000498289:12_exon:ENST00000498289:13_exon:ENST00000498289:14_exon:ENST00000498289:15_exon:ENST00000498289:16_exon:ENST00000498289:17_…	0.11	2.96546e+08	28.1437	0.12	3.00745e+07	24.842	0.12	7.87412e+08	29.5525	0.07	1193.78	10.2213	ENSG00000000460	C1orf112	up
exon:ENST00000588947:1_exon:ENST00000588947:2_exon:ENST00000588947:3	0.11	35.64	5.15543	0.1	12.49	3.6427	0.04	0.15	-2.73697	0.08	1.26	0.333424	ENSG00000142453	CARM1	up
exon:ENST00000563939:1_exon:ENST00000563939:2_exon:ENST00000563939:3_exon:ENST00000563939:4	0.11	23108.4	14.4961	0.11	1.39357e+07	23.7323	0.09	735.7	9.52297	0.07	3.16	1.65992	ENSG00000067955	CBFB	up
exon:ENST00000518022:1_exon:ENST00000518022:2_exon:ENST00000518022:3_exon:ENST00000518022:4_exon:ENST00000518022:5_exon:ENST00000518022:6_exon:ENST00000518022:7_exon:ENST00000518022:8_exon:ENST00000518022:9_exon:ENST00000518022:10_exon:ENST00000518022:11_exon:ENST00000518022:12_exon:ENST00000518022:13_exon:ENST00000518022:14_exon:ENST00000518022:15_exon:ENST00000518022:16	0.11	199.43	7.63974	0.11	3.43	1.77821	0.04	0.16	-2.64386	0.09	27.21	4.76607	ENSG00000102225	CDK16	up
exon:ENST00000511001:2_exon:ENST00000511001:1	0.11	5.31303e+06	22.3411	0.12	124000000000	36.8547	0.09	155.71	7.28272	0.12	9519.07	13.2166	ENSG00000072609	CHFR	up
exon:ENST00000529402:4_exon:ENST00000529402:3_exon:ENST00000529402:2_exon:ENST00000529402:1	0.11	1000000000000	39.8631	0.11	1000000000000	39.8631	0.09	1000000000000	39.8631	0.06	51001.7	15.6383	ENSG00000110172	CHORDC1	up
exon:ENST00000533270:2_exon:ENST00000533270:1	0.11	18076.1	14.1418	0.09	459.1	8.84266	0.06	0.94	-0.0892673	0.07	2.18	1.12433	ENSG00000170619	COMMD5	up
exon:ENST00000512905:4_exon:ENST00000512905:3_exon:ENST00000512905:2_exon:ENST00000512905:1	0.11	273.02	8.09286	0.11	1492.7	10.5437	0.17	1000000000000	39.8631	0.19	1000000000000	39.8631	ENSG00000080819	CPOX	up
exon:ENST00000349769:38_exon:ENST00000349769:37_exon:ENST00000349769:36_exon:ENST00000349769:35_exon:ENST00000349769:34_exon:ENST00000349769:33_exon:ENST00000349769:32_exon:ENST00000349769:31_exon:ENST00000349769:30_exon:ENST00000349769:29_exon:ENST00000349769:28_exon:ENST00000349769:27_exon:ENST00000349769:26_exon:ENST00000349769:25_exon:ENST00000349769:24_exon:ENST00000349769:23_exon:ENST000003…	0.11	160.79	7.32903	0.12	648.79	9.34161	0.12	306.63	8.26036	0.18	1000000000000	39.8631	ENSG00000071894	CPSF1	up
exon:ENST00000584472:4_exon:ENST00000584472:3_exon:ENST00000584472:2_exon:ENST00000584472:1	0.11	45.92	5.52105	0.1	1.77	0.823749	0.08	7.13	2.8339	0.06	0.66	-0.599462	ENSG00000141551	CSNK1D	up
exon:ENST00000510739:5_exon:ENST00000510739:4_exon:ENST00000510739:3_exon:ENST00000510739:2_exon:ENST00000510739:1	0.11	1000000000000	39.8631	0.11	1000000000000	39.8631	0.09	1000000000000	39.8631	0.09	1000000000000	39.8631	ENSG00000159692	CTBP1	up
exon:ENST00000505364:1_exon:ENST00000505364:2	0.11	1077835461	30.0055	0.1	6.81172e+07	26.0215	0.12	1.56211e+08	27.2189	0.06	7968.47	12.9601	ENSG00000196810	CTBP1-DT	up
exon:ENST00000561189:1_exon:ENST00000561189:2_exon:ENST00000561189:3_exon:ENST00000561189:4_exon:ENST00000561189:5	0.11	317.58	8.31098	0.12	12891.4	13.6541	0.15	4.50652e+07	25.4255	0.15	361689306	28.4302	ENSG00000137770	CTDSPL2	up
exon:ENST00000409469:1_exon:ENST00000409469:2_exon:ENST00000409469:3_exon:ENST00000409469:4_exon:ENST00000409469:5_exon:ENST00000409469:6_exon:ENST00000409469:7_exon:ENST00000409469:8_exon:ENST00000409469:9_exon:ENST00000409469:10_exon:ENST00000409469:11_exon:ENST00000409469:12_exon:ENST00000409469:13_exon:ENST00000409469:14_exon:ENST00000409469:15_exon:ENST00000409469:16_exon:ENST00000409469:17_…	0.11	196.21	7.61625	0.11	45.48	5.50716	0.03	0.11	-3.18442	0.07	79.14	6.30634	ENSG00000055130	CUL1	up
exon:ENST00000555324:2_exon:ENST00000555324:1	0.11	948.41	9.88937	0.11	4.34	2.1177	0.06	0.94	-0.0892673	0.12	9.0844e+06	23.115	ENSG00000089737	DDX24	up
exon:ENST00000472516:3_exon:ENST00000472516:2_exon:ENST00000472516:1	0.11	303.75	8.24674	0.1	74.34	6.21607	0.09	34.83	5.12226	0.08	233.77	7.86895	ENSG00000131504	DIAPH1	up
exon:ENST00000396758:1_exon:ENST00000396758:2_exon:ENST00000396758:3_exon:ENST00000396758:4_exon:ENST00000396758:5	0.11	1000000000000	39.8631	0.12	1000000000000	39.8631	0.13	1000000000000	39.8631	0.12	1000000000000	39.8631	ENSG00000132768	DPH2	up
exon:ENST00000490732:8_exon:ENST00000490732:7_exon:ENST00000490732:6_exon:ENST00000490732:5_exon:ENST00000490732:4_exon:ENST00000490732:3_exon:ENST00000490732:2_exon:ENST00000490732:1	0.11	1000000000000	39.8631	0.12	1000000000000	39.8631	0.12	1000000000000	39.8631	0.13	1000000000000	39.8631	ENSG00000117543	DPH5	up
exon:ENST00000578176:7_exon:ENST00000578176:6_exon:ENST00000578176:5_exon:ENST00000578176:4_exon:ENST00000578176:3_exon:ENST00000578176:2_exon:ENST00000578176:1	0.11	1000000000000	39.8631	0.11	1000000000000	39.8631	0.11	1000000000000	39.8631	0.09	1000000000000	39.8631	ENSG00000169718	DUS1L	up
exon:ENST00000572954:3_exon:ENST00000572954:2_exon:ENST00000572954:1	0.11	1000000000000	39.8631	0.1	1000000000000	39.8631	0.12	1000000000000	39.8631	0.08	3381.53	11.7235	ENSG00000103363	ELOB	up
exon:ENST00000470827:4_exon:ENST00000470827:3_exon:ENST00000470827:2_exon:ENST00000470827:1	0.11	713.49	9.47875	0.11	59.27	5.88923	0.02	0.1	-3.32193	0.06	0.35	-1.51457	ENSG00000125037	EMC3	up
exon:ENST00000604872:4_exon:ENST00000604872:3_exon:ENST00000604872:2_exon:ENST00000604872:1	0.11	21.75	4.44294	0.11	8.79	3.13586	0.08	0.63	-0.666576	0.04	0.17	-2.55639	ENSG00000109670	FBXW7	up
exon:ENST00000437269:3_exon:ENST00000437269:2_exon:ENST00000437269:1	0.11	345.3	8.43171	0.11	259.99	8.02231	0.2	1000000000000	39.8631	0.17	1000000000000	39.8631	ENSG00000179409	GEMIN4	up
exon:ENST00000373566:1_exon:ENST00000373566:2_exon:ENST00000373566:3_exon:ENST00000373566:4_exon:ENST00000373566:5_exon:ENST00000373566:6_exon:ENST00000373566:7_exon:ENST00000373566:8_exon:ENST00000373566:9_exon:ENST00000373566:10_exon:ENST00000373566:11_exon:ENST00000373566:12_exon:ENST00000373566:13_exon:ENST00000373566:14_exon:ENST00000373566:15_exon:ENST00000373566:16_exon:ENST00000373566:17_…	0.11	96283.2	16.555	0.11	1.33802e+06	20.3517	0.07	776461	19.5666	0.09	1000000000000	39.8631	ENSG00000204120	GIGYF2	up
exon:ENST00000307114:12_exon:ENST00000307114:11_exon:ENST00000307114:10_exon:ENST00000307114:9_exon:ENST00000307114:8_exon:ENST00000307114:7_exon:ENST00000307114:6_exon:ENST00000307114:5_exon:ENST00000307114:4_exon:ENST00000307114:3_exon:ENST00000307114:2_exon:ENST00000307114:1	0.11	37.89	5.24375	0.12	253.24	7.98436	0.03	0.12	-3.05889	0.06	0.3	-1.73697	ENSG00000172432	GTPBP2	up
exon:ENST00000350771:4_exon:ENST00000350771:3_exon:ENST00000350771:2_exon:ENST00000350771:1	0.11	1000000000000	39.8631	0.11	1000000000000	39.8631	0.1	1000000000000	39.8631	0.09	1000000000000	39.8631	ENSG00000105968	H2AZ2	up
exon:ENST00000579953:31_exon:ENST00000579953:30_exon:ENST00000579953:29_exon:ENST00000579953:28_exon:ENST00000579953:27_exon:ENST00000579953:26_exon:ENST00000579953:25_exon:ENST00000579953:24_exon:ENST00000579953:23_exon:ENST00000579953:22_exon:ENST00000579953:21_exon:ENST00000579953:20_exon:ENST00000579953:19_exon:ENST00000579953:18_exon:ENST00000579953:17_exon:ENST00000579953:16_exon:ENST000005…	0.11	23.9	4.57894	0.12	15.18	3.9241	0.04	0.12	-3.05889	0.03	0.22	-2.18442	ENSG00000198265	HELZ	up
exon:ENST00000355836:1_exon:ENST00000355836:2_exon:ENST00000355836:3_exon:ENST00000355836:4_exon:ENST00000355836:5_exon:ENST00000355836:6_exon:ENST00000355836:7	0.11	113951	16.7981	0.12	7290795368	32.7634	0.07	4.47	2.16027	0.07	19.3	4.27053	ENSG00000197451	HNRNPAB	up
exon:ENST00000504779:7_exon:ENST00000504779:6_exon:ENST00000504779:5_exon:ENST00000504779:4_exon:ENST00000504779:3_exon:ENST00000504779:2_exon:ENST00000504779:1	0.11	1.05545e+06	20.0094	0.12	5.63449e+07	25.7478	0.13	161293	17.2993	0.12	3712.87	11.8583	ENSG00000169045	HNRNPH1	up
exon:ENST00000435381:3_exon:ENST00000435381:2_exon:ENST00000435381:1	0.11	418054	18.6733	0.11	1.35583e+07	23.6927	0.08	13506.9	13.7214	0.08	1307.83	10.353	ENSG00000120694	HSPH1	up
exon:ENST00000475834:1_exon:ENST00000475834:2_exon:ENST00000475834:3_exon:ENST00000475834:4	0.11	93.68	6.54967	0.1	24.64	4.62293	0.09	304.48	8.2502	0.13	5.51308e+07	25.7164	ENSG00000197081	IGF2R	up
exon:ENST00000498098:6_exon:ENST00000498098:5_exon:ENST00000498098:4_exon:ENST00000498098:3_exon:ENST00000498098:2_exon:ENST00000498098:1	0.11	61.27	5.93711	0.11	45.74	5.51538	0.07	1.19	0.250962	0.07	0.6	-0.736966	ENSG00000151657	KIN	up
exon:ENST00000547020:5_exon:ENST00000547020:4_exon:ENST00000547020:3_exon:ENST00000547020:2_exon:ENST00000547020:1	0.11	1000000000000	39.8631	0.12	1000000000000	39.8631	0.09	8266151394	32.9446	0.07	100734	16.6202	ENSG00000139625	MAP3K12	up
exon:ENST00000439557:1_exon:ENST00000439557:2_exon:ENST00000439557:3_exon:ENST00000439557:4_exon:ENST00000439557:5	0.11	501468	18.9358	0.1	173.5	7.43879	0.12	48.72	5.60644	0.12	160.08	7.32265	ENSG00000103111	MON1B	up
exon:ENST00000451301:3_exon:ENST00000451301:2_exon:ENST00000451301:1	0.11	1000000000000	39.8631	0.11	1000000000000	39.8631	0.13	1000000000000	39.8631	0.14	1000000000000	39.8631	ENSG00000123562	MORF4L2	up
exon:ENST00000446660:5_exon:ENST00000446660:4_exon:ENST00000446660:3_exon:ENST00000446660:2_exon:ENST00000446660:1	0.11	2646360641	31.3014	0.11	2636742983	31.2961	0.06	1.39	0.475085	0.11	1000000000000	39.8631	ENSG00000085760	MTIF2	up
exon:ENST00000536130:1_exon:ENST00000536130:2	0.11	106000000000	36.6238	0.11	77233759349	36.1685	0.06	1.86	0.895303	0.06	58.01	5.85823	ENSG00000130921	MTRFR	up
exon:ENST00000511143:3_exon:ENST00000511143:2_exon:ENST00000511143:1	0.11	19.84	4.31034	0.11	0.78	-0.358454	0.12	8.73	3.12598	0.05	0.24	-2.05889	ENSG00000244754	N4BP2L2	up
exon:ENST00000254941:1_exon:ENST00000254941:2_exon:ENST00000254941:3_exon:ENST00000254941:4	0.11	1000000000000	39.8631	0.12	1000000000000	39.8631	0.09	4361646099	32.0222	0.09	223.58	7.80465	ENSG00000132603	NIP7	up
exon:ENST00000219169:1_exon:ENST00000219169:2_exon:ENST00000219169:3_exon:ENST00000219169:4_exon:ENST00000219169:5	0.11	1000000000000	39.8631	0.12	1000000000000	39.8631	0.14	1000000000000	39.8631	0.14	1000000000000	39.8631	ENSG00000102898	NUTF2	up
exon:ENST00000479811:7_exon:ENST00000479811:6_exon:ENST00000479811:5_exon:ENST00000479811:4_exon:ENST00000479811:3_exon:ENST00000479811:2_exon:ENST00000479811:1	0.11	193961106	27.5312	0.09	4229.1	12.0461	0.04	0.28	-1.8365	0.03	0.1	-3.32193	ENSG00000198408	OGA	up
exon:ENST00000473744:1_exon:ENST00000473744:2_exon:ENST00000473744:3_exon:ENST00000473744:4	0.11	37014.1	15.1758	0.1	1170.06	10.1924	0.11	225815	17.7848	0.06	13.53	3.75809	ENSG00000155463	OXA1L	up
exon:ENST00000571865:2_exon:ENST00000571865:1	0.11	20.45	4.35403	0.12	14.39	3.84699	0.03	0.14	-2.8365	0.1	3.47	1.79494	ENSG00000205918	PDPK2P	up
exon:ENST00000338946:22_exon:ENST00000338946:21_exon:ENST00000338946:20_exon:ENST00000338946:19_exon:ENST00000338946:18_exon:ENST00000338946:17_exon:ENST00000338946:16_exon:ENST00000338946:15_exon:ENST00000338946:14_exon:ENST00000338946:13_exon:ENST00000338946:12_exon:ENST00000338946:11_exon:ENST00000338946:10_exon:ENST00000338946:9_exon:ENST00000338946:8_exon:ENST00000338946:7_exon:ENST000003389…	0.11	50.26	5.65134	0.14	301.02	8.23372	0.11	6.02	2.58976	0.11	90.63	6.50192	ENSG00000172943	PHF8	up
exon:ENST00000472612:3_exon:ENST00000472612:2_exon:ENST00000472612:1	0.11	2563.89	11.3241	0.11	18124.3	14.1456	0.04	0.27	-1.88897	0.02	0.05	-4.32193	ENSG00000116793	PHTF1	up
exon:ENST00000593714:4_exon:ENST00000593714:3_exon:ENST00000593714:2_exon:ENST00000593714:1	0.11	1000000000000	39.8631	0.11	1000000000000	39.8631	0.07	2360.92	11.2051	0.08	2.1769e+06	21.0538	ENSG00000011422	PLAUR	up
exon:ENST00000397012:1_exon:ENST00000397012:2_exon:ENST00000397012:3_exon:ENST00000397012:4_exon:ENST00000397012:5_exon:ENST00000397012:6_exon:ENST00000397012:7_exon:ENST00000397012:8	0.11	1950801437	30.8614	0.11	4.05234e+06	21.9503	0.1	1.6362e+07	23.9638	0.08	71859.2	16.1329	ENSG00000132170	PPARG	up
exon:ENST00000422437:1_exon:ENST00000422437:2_exon:ENST00000422437:3_exon:ENST00000422437:4_exon:ENST00000422437:5_exon:ENST00000422437:6_exon:ENST00000422437:7_exon:ENST00000422437:8_exon:ENST00000422437:9_exon:ENST00000422437:10_exon:ENST00000422437:11_exon:ENST00000422437:12_exon:ENST00000422437:13_exon:ENST00000422437:14_exon:ENST00000422437:15_exon:ENST00000422437:16_exon:ENST00000422437:17_…	0.11	33.02	5.04527	0.11	24.32	4.60407	0.05	0.31	-1.68966	0.02	0.1	-3.32193	ENSG00000258388	PPT2-EGFL8	up
exon:ENST00000370688:1_exon:ENST00000370688:2_exon:ENST00000370688:3_exon:ENST00000370688:4_exon:ENST00000370688:5_exon:ENST00000370688:6_exon:ENST00000370688:7_exon:ENST00000370688:8_exon:ENST00000370688:9	0.11	44.06	5.4614	0.1	14.62	3.86987	0.1	2.65	1.40599	0.01	0.07	-3.8365	ENSG00000142875	PRKACB	up
exon:ENST00000219313:1_exon:ENST00000219313:2_exon:ENST00000219313:3_exon:ENST00000219313:4_exon:ENST00000219313:5_exon:ENST00000219313:6_exon:ENST00000219313:7	0.11	1000000000000	39.8631	0.12	1000000000000	39.8631	0.06	1.51	0.594549	0.15	1000000000000	39.8631	ENSG00000103035	PSMD7	up
exon:ENST00000537860:3_exon:ENST00000537860:2_exon:ENST00000537860:1	0.11	1000000000000	39.8631	0.12	1000000000000	39.8631	0.15	1000000000000	39.8631	0.14	1000000000000	39.8631	ENSG00000141378	PTRH2	up
exon:ENST00000590454:6_exon:ENST00000590454:5_exon:ENST00000590454:4_exon:ENST00000590454:3_exon:ENST00000590454:2_exon:ENST00000590454:1	0.11	505.23	8.9808	0.1	123.15	6.94427	0.08	24.4	4.60881	0.14	1000000000000	39.8631	ENSG00000198858	R3HDM4	up
exon:ENST00000425393:1_exon:ENST00000425393:2_exon:ENST00000425393:3	0.11	1546.38	10.5947	0.11	2965.78	11.5342	0.09	836.7	9.70857	0.07	17.59	4.13668	ENSG00000115839	RAB3GAP1	up
exon:ENST00000520916:1_exon:ENST00000520916:2	0.11	7.69878e+08	29.5201	0.11	5.42499e+07	25.6931	0.14	1000000000000	39.8631	0.11	1000000000000	39.8631	ENSG00000157110	RBPMS	up
exon:ENST00000444129:15_exon:ENST00000444129:14_exon:ENST00000444129:13_exon:ENST00000444129:12_exon:ENST00000444129:11_exon:ENST00000444129:10_exon:ENST00000444129:9_exon:ENST00000444129:8_exon:ENST00000444129:7_exon:ENST00000444129:6_exon:ENST00000444129:5_exon:ENST00000444129:4_exon:ENST00000444129:3_exon:ENST00000444129:2_exon:ENST00000444129:1	0.11	63.07	5.97888	0.1	14.41	3.849	0.08	1.51	0.594549	0.01	0.07	-3.8365	ENSG00000004700	RECQL	up
exon:ENST00000391857:1_exon:ENST00000391857:2_exon:ENST00000391857:3_exon:ENST00000391857:4_exon:ENST00000391857:5_exon:ENST00000391857:6_exon:ENST00000391857:7_exon:ENST00000391857:8	0.11	22.88	4.51602	0.11	7.32	2.87184	0.13	9.66	3.27202	0.08	11.42	3.51349	ENSG00000142541	RPL13A	up
exon:ENST00000567635:1_exon:ENST00000567635:2_exon:ENST00000567635:3_exon:ENST00000567635:4_exon:ENST00000567635:5_exon:ENST00000567635:6_exon:ENST00000567635:7	0.11	372.91	8.54268	0.11	938.46	9.87415	0.02	0.09	-3.47393	0.11	25.28	4.65992	ENSG00000189091	SF3B3	up
exon:ENST00000372554:13_exon:ENST00000372554:12_exon:ENST00000372554:11_exon:ENST00000372554:10_exon:ENST00000372554:9_exon:ENST00000372554:8_exon:ENST00000372554:7_exon:ENST00000372554:6_exon:ENST00000372554:5_exon:ENST00000372554:4_exon:ENST00000372554:3_exon:ENST00000372554:2_exon:ENST00000372554:1	0.11	1000000000000	39.8631	0.11	1000000000000	39.8631	0.1	1000000000000	39.8631	0.08	1000000000000	39.8631	ENSG00000148341	SH3GLB2	up
exon:ENST00000561933:4_exon:ENST00000561933:3_exon:ENST00000561933:2_exon:ENST00000561933:1	0.11	3.06205e+08	28.1899	0.12	48924.4	15.5783	0.09	290.6	8.18289	0.08	10480.1	13.3554	ENSG00000103061	SLC7A6OS	up
exon:ENST00000578238:4_exon:ENST00000578238:3_exon:ENST00000578238:2_exon:ENST00000578238:1	0.11	1000000000000	39.8631	0.1	1000000000000	39.8631	0.07	305000000000	38.1518	0.14	1000000000000	39.8631	ENSG00000188612	SUMO2	up
exon:ENST00000347486:1_exon:ENST00000347486:2_exon:ENST00000347486:3_exon:ENST00000347486:4_exon:ENST00000347486:5_exon:ENST00000347486:6_exon:ENST00000347486:7_exon:ENST00000347486:8_exon:ENST00000347486:9_exon:ENST00000347486:10_exon:ENST00000347486:11_exon:ENST00000347486:12_exon:ENST00000347486:13_exon:ENST00000347486:14_exon:ENST00000347486:15_exon:ENST00000347486:16_exon:ENST00000347486:17_…	0.11	60.14	5.91025	0.11	26.75	4.74147	0.04	0.22	-2.18442	0.1	39.74	5.31252	ENSG00000109111	SUPT6H	up
exon:ENST00000394269:1_exon:ENST00000394269:2_exon:ENST00000394269:3_exon:ENST00000394269:4_exon:ENST00000394269:5_exon:ENST00000394269:6_exon:ENST00000394269:7_exon:ENST00000394269:8_exon:ENST00000394269:9_exon:ENST00000394269:10_exon:ENST00000394269:11_exon:ENST00000394269:12_exon:ENST00000394269:13_exon:ENST00000394269:14_exon:ENST00000394269:15_exon:ENST00000394269:16_exon:ENST00000394269:17_…	0.11	3877.26	11.9208	0.11	163.42	7.35244	0.1	175.68	7.45681	0.1	777052	19.5677	ENSG00000070814	TCOF1	up
exon:ENST00000348208:1_exon:ENST00000348208:2_exon:ENST00000348208:3_exon:ENST00000348208:4_exon:ENST00000348208:5_exon:ENST00000348208:6_exon:ENST00000348208:7_exon:ENST00000348208:8_exon:ENST00000348208:9_exon:ENST00000348208:10_exon:ENST00000348208:11_exon:ENST00000348208:12_exon:ENST00000348208:13_exon:ENST00000348208:14_exon:ENST00000348208:15_exon:ENST00000348208:16_exon:ENST00000348208:17_…	0.11	331.02	8.37077	0.1	6.03	2.59216	0.08	0.56	-0.836501	0.06	0.18	-2.47393	ENSG00000119139	TJP2	up
exon:ENST00000482645:1_exon:ENST00000482645:2	0.11	29.45	4.8802	0.11	28.94	4.85499	0.07	0.65	-0.621488	0.05	0.59	-0.761213	ENSG00000171853	TRAPPC12	up
exon:ENST00000571018:1_exon:ENST00000571018:2_exon:ENST00000571018:3_exon:ENST00000571018:4_exon:ENST00000571018:5_exon:ENST00000571018:6	0.11	59.59	5.897	0.1	11.9	3.57289	0.11	103.31	6.69084	0.12	50.76	5.66562	ENSG00000171928	TVP23B	up
exon:ENST00000412596:1_exon:ENST00000412596:2_exon:ENST00000412596:3_exon:ENST00000412596:4_exon:ENST00000412596:5_exon:ENST00000412596:6_exon:ENST00000412596:7_exon:ENST00000412596:8_exon:ENST00000412596:9_exon:ENST00000412596:10	0.11	1000000000000	39.8631	0.11	1000000000000	39.8631	0.08	387699	18.5646	0.07	6813.5	12.7342	ENSG00000143569	UBAP2L	up
exon:ENST00000243893:1_exon:ENST00000243893:2_exon:ENST00000243893:3_exon:ENST00000243893:4	0.11	1000000000000	39.8631	0.1	1000000000000	39.8631	0.09	1000000000000	39.8631	0.1	1000000000000	39.8631	ENSG00000175063	UBE2C	up
exon:ENST00000460852:3_exon:ENST00000460852:2_exon:ENST00000460852:1	0.11	2.77734e+07	24.7272	0.11	1.91991e+06	20.8726	0.05	1.46	0.545968	0.06	7.25	2.85798	ENSG00000077152	UBE2T	up
exon:ENST00000496112:1_exon:ENST00000496112:2_exon:ENST00000496112:3_exon:ENST00000496112:4_exon:ENST00000496112:5_exon:ENST00000496112:6	0.11	1000000000000	39.8631	0.1	1000000000000	39.8631	0.09	1000000000000	39.8631	0.14	1000000000000	39.8631	ENSG00000106636	YKT6	up
exon:ENST00000401903:6_exon:ENST00000401903:5_exon:ENST00000401903:4_exon:ENST00000401903:3_exon:ENST00000401903:2_exon:ENST00000401903:1	0.11	3176.93	11.6334	0.11	1461.28	10.513	0.12	2719.44	11.4091	0.15	90.51	6.50001	ENSG00000178381	ZFAND2A	up
exon:ENST00000558320:6_exon:ENST00000558320:5_exon:ENST00000558320:4_exon:ENST00000558320:3_exon:ENST00000558320:2_exon:ENST00000558320:1	0.11	388.6	8.60214	0.1	62.94	5.97591	0.09	8.44	3.07724	0.08	1.12	0.163499	ENSG00000137871	ZNF280D	up
exon:ENST00000586458:3_exon:ENST00000586458:2_exon:ENST00000586458:1	0.11	134.87	7.07543	0.12	47.06	5.55643	0.15	1000000000000	39.8631	0.2	1000000000000	39.8631	ENSG00000186020	ZNF529	up
exon:ENST00000602149:1_exon:ENST00000602149:2_exon:ENST00000602149:3_exon:ENST00000602149:4	0.11	1000000000000	39.8631	0.12	103000000000	36.5863	0.14	1000000000000	39.8631	0.2	1000000000000	39.8631	ENSG00000121406	ZNF549	up
exon:ENST00000449430:8_exon:ENST00000449430:7_exon:ENST00000449430:6_exon:ENST00000449430:5_exon:ENST00000449430:4_exon:ENST00000449430:3_exon:ENST00000449430:2_exon:ENST00000449430:1	0.11	67.2	6.07039	0.1	2290.98	11.1617	0.03	0.12	-3.05889	0.02	0.07	-3.8365	ENSG00000109917	ZPR1	up
exon:ENST00000549318:9_exon:ENST00000549318:8_exon:ENST00000549318:7_exon:ENST00000549318:6_exon:ENST00000549318:5_exon:ENST00000549318:4_exon:ENST00000549318:3_exon:ENST00000549318:2_exon:ENST00000549318:1	0.11	14594.6	13.8331	0.11	338450435	28.3344	0.08	390.41	8.60885	0.09	23808538491	34.4708	ENSG00000144785	RP11-977G19	up
exon:ENST00000599137:5_exon:ENST00000599137:4_exon:ENST00000599137:3_exon:ENST00000599137:2_exon:ENST00000599137:1	0.1	391718	18.5795	0.09	2530.62	11.3053	0.07	5.92	2.5656	0.07	35.02	5.13011	ENSG00000011243	AKAP8L	up
exon:ENST00000555232:1_exon:ENST00000555232:2_exon:ENST00000555232:3_exon:ENST00000555232:4_exon:ENST00000555232:5_exon:ENST00000555232:6_exon:ENST00000555232:7_exon:ENST00000555232:8_exon:ENST00000555232:9_exon:ENST00000555232:10_exon:ENST00000555232:11_exon:ENST00000555232:12_exon:ENST00000555232:13_exon:ENST00000555232:14	0.1	59.9	5.90448	0.11	218.69	7.77274	0.07	20.94	4.38819	0.08	2.84	1.50589	ENSG00000165801	ARHGEF40	up
exon:ENST00000392541:4_exon:ENST00000392541:3_exon:ENST00000392541:2_exon:ENST00000392541:1	0.1	2.54766e+06	21.2807	0.1	3.49214e+07	25.0576	0.01	0.06	-4.05889	0.03	0.13	-2.94342	ENSG00000154518	ATP5MC3	up
exon:ENST00000524628:1_exon:ENST00000524628:2	0.1	1000000000000	39.8631	0.09	1000000000000	39.8631	0.11	1000000000000	39.8631	0.1	1000000000000	39.8631	ENSG00000175334	BANF1	up
exon:ENST00000215115:6_exon:ENST00000215115:5_exon:ENST00000215115:4_exon:ENST00000215115:3_exon:ENST00000215115:2_exon:ENST00000215115:1	0.1	2449.61	11.2583	0.11	2534.83	11.3077	0.15	1000000000000	39.8631	0.09	40.27	5.33163	ENSG00000099385	BCL7C	up
exon:ENST00000480951:2_exon:ENST00000480951:1	0.1	47.2	5.56071	0.1	1456.87	10.5087	0.13	3363563509	31.6473	0.12	3223169153	31.5858	ENSG00000145919	BOD1	up
exon:ENST00000482808:5_exon:ENST00000482808:4_exon:ENST00000482808:3_exon:ENST00000482808:2_exon:ENST00000482808:1	0.1	1479.02	10.5304	0.1	24.2	4.59694	0.11	1.39081e+07	23.7294	0.09	36388.7	15.1512	ENSG00000077549	CAPZB	up
exon:ENST00000582331:6_exon:ENST00000582331:5_exon:ENST00000582331:4_exon:ENST00000582331:3_exon:ENST00000582331:2_exon:ENST00000582331:1	0.1	833398	19.6686	0.1	8.97695e+06	23.0978	0.08	56.95	5.83162	0.09	493.15	8.94588	ENSG00000108588	CCDC47	up
exon:ENST00000442050:1_exon:ENST00000442050:2_exon:ENST00000442050:3_exon:ENST00000442050:4_exon:ENST00000442050:5_exon:ENST00000442050:6_exon:ENST00000442050:7_exon:ENST00000442050:8	0.1	12199.6	13.5745	0.09	2.68199e+06	21.3549	0.12	1000000000000	39.8631	0.08	30.6	4.93546	ENSG00000151465	CDC123	up
exon:ENST00000515867:1_exon:ENST00000515867:2_exon:ENST00000515867:3	0.1	4033.21	11.9777	0.11	814.19	9.66922	0.08	22.8	4.51096	0.09	6.75	2.75489	ENSG00000159685	CHCHD6	up
exon:ENST00000272402:1_exon:ENST00000272402:2_exon:ENST00000272402:3_exon:ENST00000272402:4_exon:ENST00000272402:5	0.1	1000000000000	39.8631	0.1	1000000000000	39.8631	0.09	87157251613	36.3429	0.06	1165.03	10.1862	ENSG00000144021	CIAO1	up
exon:ENST00000377843:10_exon:ENST00000377843:9_exon:ENST00000377843:8_exon:ENST00000377843:7_exon:ENST00000377843:6_exon:ENST00000377843:5_exon:ENST00000377843:4_exon:ENST00000377843:3_exon:ENST00000377843:2_exon:ENST00000377843:1	0.1	62689.4	15.9359	0.11	638741	19.2849	0.05	0.97	-0.0439433	0.02	0.09	-3.47393	ENSG00000113712	CSNK1A1	up
exon:ENST00000560620:1_exon:ENST00000560620:2_exon:ENST00000560620:3_exon:ENST00000560620:4_exon:ENST00000560620:5_exon:ENST00000560620:6_exon:ENST00000560620:7_exon:ENST00000560620:8	0.1	8.28799e+07	26.3045	0.1	2924238252	31.4454	0.1	809000000000	39.5572	0.07	1115.34	10.1233	ENSG00000137770	CTDSPL2	up
exon:ENST00000479151:1_exon:ENST00000479151:2_exon:ENST00000479151:3_exon:ENST00000479151:4_exon:ENST00000479151:5_exon:ENST00000479151:6_exon:ENST00000479151:7	0.1	1000000000000	39.8631	0.1	60.64	5.9222	0.09	2757.55	11.4292	0.07	181.79	7.50613	ENSG00000132676	DAP3	up
exon:ENST00000479144:5_exon:ENST00000479144:4_exon:ENST00000479144:3_exon:ENST00000479144:2_exon:ENST00000479144:1	0.1	131909	17.0092	0.1	519.13	9.01995	0.08	15.14	3.92029	0.1	7.69	2.94298	ENSG00000057019	DCBLD2	up
exon:ENST00000495015:1_exon:ENST00000495015:2_exon:ENST00000495015:3_exon:ENST00000495015:4_exon:ENST00000495015:5_exon:ENST00000495015:6	0.1	1000000000000	39.8631	0.09	1000000000000	39.8631	0.1	1000000000000	39.8631	0.06	1000000000000	39.8631	ENSG00000086061	DNAJA1	up
exon:ENST00000382021:1_exon:ENST00000382021:2_exon:ENST00000382021:3_exon:ENST00000382021:4_exon:ENST00000382021:5_exon:ENST00000382021:6_exon:ENST00000382021:7_exon:ENST00000382021:8_exon:ENST00000382021:9_exon:ENST00000382021:10_exon:ENST00000382021:11_exon:ENST00000382021:12_exon:ENST00000382021:13	0.1	424.43	8.72938	0.1	24.23	4.59872	0.11	859456	19.7131	0.08	14854423106	33.7902	ENSG00000168724	DNAJC21	up
exon:ENST00000534210:1_exon:ENST00000534210:2_exon:ENST00000534210:3_exon:ENST00000534210:4_exon:ENST00000534210:5_exon:ENST00000534210:6_exon:ENST00000534210:7	0.1	166980	17.3493	0.1	1101.44	10.1052	0.14	11213.6	13.453	0.16	1000000000000	39.8631	ENSG00000179532	DNHD1	up
exon:ENST00000556794:4_exon:ENST00000556794:3_exon:ENST00000556794:2_exon:ENST00000556794:1	0.1	1130.91	10.1433	0.09	486.02	8.92487	0.15	1000000000000	39.8631	0.14	1000000000000	39.8631	ENSG00000156050	FAM161B	up
exon:ENST00000518976:1_exon:ENST00000518976:2_exon:ENST00000518976:3_exon:ENST00000518976:4	0.1	128794	16.9747	0.1	2.66102e+08	27.9874	0.14	1000000000000	39.8631	0.11	2.73297e+08	28.0259	ENSG00000176853	FAM91A1	up
exon:ENST00000456573:12_exon:ENST00000456573:11_exon:ENST00000456573:10_exon:ENST00000456573:9_exon:ENST00000456573:8_exon:ENST00000456573:7_exon:ENST00000456573:6_exon:ENST00000456573:5_exon:ENST00000456573:4_exon:ENST00000456573:3_exon:ENST00000456573:2_exon:ENST00000456573:1	0.1	8.44496e+08	29.6535	0.1	15765.5	13.9445	0.05	0.6	-0.736966	0.03	0.23	-2.12029	ENSG00000137312	FLOT1	up
exon:ENST00000554212:1_exon:ENST00000554212:2_exon:ENST00000554212:3	0.1	1000000000000	39.8631	0.11	1000000000000	39.8631	0.13	1000000000000	39.8631	0.04	2.59	1.37295	ENSG00000170345	FOS	up
exon:ENST00000561010:6_exon:ENST00000561010:5_exon:ENST00000561010:4_exon:ENST00000561010:3_exon:ENST00000561010:2_exon:ENST00000561010:1	0.1	5922.88	12.5321	0.1	77410.3	16.2402	0.06	3.19	1.67356	0.08	18.92	4.24184	ENSG00000104064	GABPB1	up
exon:ENST00000412734:1_exon:ENST00000412734:2_exon:ENST00000412734:3_exon:ENST00000412734:4_exon:ENST00000412734:5	0.1	1000000000000	39.8631	0.1	1000000000000	39.8631	0.1	1000000000000	39.8631	0.08	1000000000000	39.8631	ENSG00000239857	GET4	up
exon:ENST00000480451:3_exon:ENST00000480451:2_exon:ENST00000480451:1	0.1	2124.71	11.0531	0.09	1607.32	10.6504	0.09	78.49	6.29444	0.07	25.39	4.66619	ENSG00000069998	HDHD5	up
exon:ENST00000555139:1_exon:ENST00000555139:2_exon:ENST00000555139:3	0.1	29.01	4.85848	0.11	107.77	6.75181	0.04	0.16	-2.64386	0.07	0.65	-0.621488	ENSG00000165898	ISCA2	up
exon:ENST00000244670:1_exon:ENST00000244670:2_exon:ENST00000244670:3_exon:ENST00000244670:4_exon:ENST00000244670:5_exon:ENST00000244670:6_exon:ENST00000244670:7_exon:ENST00000244670:8_exon:ENST00000244670:9_exon:ENST00000244670:10	0.1	19978.1	14.2861	0.1	121.44	6.9241	0.1	1079.58	10.0763	0.08	30.46	4.92884	ENSG00000124702	KLHDC3	up
exon:ENST00000471654:1_exon:ENST00000471654:2_exon:ENST00000471654:3_exon:ENST00000471654:4_exon:ENST00000471654:5_exon:ENST00000471654:6_exon:ENST00000471654:7_exon:ENST00000471654:8	0.1	1000000000000	39.8631	0.1	1.30413e+08	26.9585	0.1	239000000000	37.7952	0.12	213000000000	37.6345	ENSG00000119771	KLHL29	up
exon:ENST00000397181:1_exon:ENST00000397181:2_exon:ENST00000397181:3_exon:ENST00000397181:4_exon:ENST00000397181:5_exon:ENST00000397181:6_exon:ENST00000397181:7_exon:ENST00000397181:8	0.1	1000000000000	39.8631	0.1	488000000000	38.8278	0.08	394141	18.5884	0.05	8.59	3.10266	ENSG00000185896	LAMP1	up
exon:ENST00000471046:1_exon:ENST00000471046:2	0.1	1000000000000	39.8631	0.08	1000000000000	39.8631	0.1	1000000000000	39.8631	0.05	1.57729e+07	23.9109	ENSG00000185896	LAMP1	up
exon:ENST00000326764:1_exon:ENST00000326764:2_exon:ENST00000326764:3_exon:ENST00000326764:4_exon:ENST00000326764:5_exon:ENST00000326764:6_exon:ENST00000326764:7_exon:ENST00000326764:8_exon:ENST00000326764:9_exon:ENST00000326764:10_exon:ENST00000326764:11_exon:ENST00000326764:12_exon:ENST00000326764:13_exon:ENST00000326764:14_exon:ENST00000326764:15_exon:ENST00000326764:16	0.1	580939	19.148	0.11	1000000000000	39.8631	0.1	1000000000000	39.8631	0.2	1000000000000	39.8631	ENSG00000167615	LENG8	up
exon:ENST00000553755:1_exon:ENST00000553755:2_exon:ENST00000553755:3_exon:ENST00000553755:4	0.1	1.32987e+06	20.3428	0.09	1.96742e+06	20.9079	0.08	53.91	5.75248	0.12	1000000000000	39.8631	ENSG00000131981	LGALS3	up
exon:ENST00000354379:14_exon:ENST00000354379:13_exon:ENST00000354379:12_exon:ENST00000354379:11_exon:ENST00000354379:10_exon:ENST00000354379:9_exon:ENST00000354379:8_exon:ENST00000354379:7_exon:ENST00000354379:6_exon:ENST00000354379:5_exon:ENST00000354379:4_exon:ENST00000354379:3_exon:ENST00000354379:2_exon:ENST00000354379:1	0.1	265.1	8.05039	0.1	12835	13.6478	0.09	30.98	4.95327	0.1	11	3.45943	ENSG00000093167	LRRFIP2	up
exon:ENST00000240304:1_exon:ENST00000240304:2_exon:ENST00000240304:3_exon:ENST00000240304:4_exon:ENST00000240304:5_exon:ENST00000240304:6_exon:ENST00000240304:7_exon:ENST00000240304:8_exon:ENST00000240304:9_exon:ENST00000240304:10_exon:ENST00000240304:11	0.1	52.44	5.7126	0.13	5411.51	12.4018	0.04	0.16	-2.64386	0.18	452.23	8.82091	ENSG00000108848	LUC7L3	up
exon:ENST00000322428:1_exon:ENST00000322428:2_exon:ENST00000322428:3_exon:ENST00000322428:4_exon:ENST00000322428:5_exon:ENST00000322428:6_exon:ENST00000322428:7_exon:ENST00000322428:8	0.1	1000000000000	39.8631	0.1	1000000000000	39.8631	0.04	0.29	-1.78588	0.04	0.96	-0.0588937	ENSG00000179632	MAF1	up
exon:ENST00000476703:2_exon:ENST00000476703:1	0.1	77.07	6.2681	0.1	21.57	4.43095	0.05	4.92	2.29866	0.13	30.83	4.94626	ENSG00000151276	MAGI1	up
exon:ENST00000394060:8_exon:ENST00000394060:7_exon:ENST00000394060:6_exon:ENST00000394060:5_exon:ENST00000394060:4_exon:ENST00000394060:3_exon:ENST00000394060:2_exon:ENST00000394060:1	0.1	43.86	5.45483	0.09	93.35	6.54458	0.05	0.42	-1.25154	0.08	6.27	2.64847	ENSG00000119487	MAPKAP1	up
exon:ENST00000300843:1_exon:ENST00000300843:2_exon:ENST00000300843:3_exon:ENST00000300843:4_exon:ENST00000300843:5_exon:ENST00000300843:6_exon:ENST00000300843:7_exon:ENST00000300843:8_exon:ENST00000300843:9_exon:ENST00000300843:10_exon:ENST00000300843:11_exon:ENST00000300843:12_exon:ENST00000300843:13_exon:ENST00000300843:14_exon:ENST00000300843:15_exon:ENST00000300843:16_exon:ENST00000300843:17_…	0.1	1000000000000	39.8631	0.11	1000000000000	39.8631	0.1	231000000000	37.7521	0.1	1000000000000	39.8631	ENSG00000007047	MARK4	up
exon:ENST00000542878:7_exon:ENST00000542878:6_exon:ENST00000542878:5_exon:ENST00000542878:4_exon:ENST00000542878:3_exon:ENST00000542878:2_exon:ENST00000542878:1	0.1	521200	18.9915	0.09	1.7107e+07	24.0281	0.05	1.7	0.765535	0.08	9.08026e+06	23.1143	ENSG00000140545	MFGE8	up
[truncated: 3,917 more rows]
