# Supplementary material for: Transcriptome reprogramming through alternative splicing triggered by apigenin drives cell death in triple-negative breast cancer
Source: Cell Death Dis. 2023 Dec 13;14(12):824. doi: 10.1038/s41419-023-06342-6 (PMC10719380; doi:10.1038/s41419-023-06342-6)
Supplement: Supplementary file 7 — Supplementary Table 3 [file 41419_2023_6342_MOESM7_ESM.xlsx]

## Sheet: Supplementary table 3
Supplementary Table 3. List of primers used in experimental validations
Gene ID	Forward primer sequence	Reverse primer sequence	Purpose
CFLARL	5'-CTTGGCCAATTTGCCTGTAT-3'	5'-GGCAGAAACTCTGCTGTTCC-3'	RT-PCR_Splicing
CFLARS	5'-CGAGGCAAGATAAGCAAGGA-3'	5'-CACATGGAACAATTTCCAAGAA-3'	RT-PCR_Splicing
CCNL2	5'-AGCCCGTGCCTCTACTACTG-3'	5'-AAGAAACCAATGGGGACGAT-3'	RT-PCR_Splicing
MAP3K7	5'-AGTGAATCTGGACGTTTAAGC-3'	5'-AGTCAAGTCTTGGATGGATCTA-3'	RT-PCR_Splicing
BAX	5'-GAGAGGTCTTTTTCCGAGTGG-3'	5'-GGAGGAAGTCCAATGTCCAG-3'	RT-PCR_Splicing
PVT1	5'-GGCTGAGGAGTTCACTGAGG-3'	5'-GGGGCAGAGATGAAATCGTA-3'	RT-PCR_Splicing
SEC24C	5'-GCGTCTAAGCAATGGGGATA-3'	5'-CCTCGAACCTTCTTGGACAG-3'	RT-PCR_Splicing
RBM3	5'-TTGAACTGCCATGTCCTCTG-3'	5'-AGCAGACTTGCCTGCATGAT-3'	RT-PCR_Splicing
AMBRA1	5'-AGCCACCTTCCTGCTGTCT-3'	5'-CGAACCAGAGATCCCCATAG-3'	RT-PCR_Splicing
DIABLO	5'-GGCTCTGAAGAGTTGGCTGT-3'	5'-GCTGCCATCTCTGAAAGACC-3'	RT-PCR_Splicing
ASNS	5'-CAGGAGCCAGGTCGGTATAA-3'	5'-AGGGATGTGGACAGCTTGAC-3'	RT-PCR_Splicing
