# Supplementary material for: Transcriptome reprogramming through alternative splicing triggered by apigenin drives cell death in triple-negative breast cancer
Source: Cell Death Dis. 2023 Dec 13;14(12):824. doi: 10.1038/s41419-023-06342-6 (PMC10719380; doi:10.1038/s41419-023-06342-6)
Supplement: Supplementary file 8 — Supplementary Table 4 [file 41419_2023_6342_MOESM8_ESM.xlsx]

## Sheet: Supplementary Table 4
Supplementary Table 4: List of RNA binding protein (RBP) substrates affected by apigenin
RBP	ID	GeneSymbol	Api_status	Reference
hnRNPA2	ENSG00000087884	AAMDC	Api_pos	https://doi.org/10.1038/nature11013.
hnRNPA2	ENSG00000150967	ABCB9	Api_pos	https://doi.org/10.1038/nature11013.
hnRNPA2	ENSG00000143322	ABL2	Api_pos	https://doi.org/10.1038/nature11013.
hnRNPA2	ENSG00000112304	ACOT13	Api_pos	https://doi.org/10.1038/nature11013.
hnRNPA2	ENSG00000184009	ACTG1	Api_pos	https://doi.org/10.1038/nature11013.
hnRNPA2	ENSG00000138107	ACTR1A	Api_pos	https://doi.org/10.1038/nature11013.
hnRNPA2	ENSG00000139154	AEBP2	Api_pos	https://doi.org/10.1038/nature11013.
hnRNPA2	ENSG00000196526	AFAP1	Api_pos	https://doi.org/10.1038/nature11013.
hnRNPA2	ENSG00000072364	AFF4	Api_pos	https://doi.org/10.1038/nature11013.
hnRNPA2	ENSG00000084693	AGBL5	Api_pos	https://doi.org/10.1038/nature11013.
hnRNPA2	ENSG00000124942	AHNAK	Api_pos	https://doi.org/10.1038/nature11013.
hnRNPA2	ENSG00000110497	AMBRA1	Api_pos	https://doi.org/10.1038/nature11013.
hnRNPA2	ENSG00000167522	ANKRD11	Api_pos	https://doi.org/10.1038/nature11013.
hnRNPA2	ENSG00000132466	ANKRD17	Api_pos	https://doi.org/10.1038/nature11013.
hnRNPA2	ENSG00000206560	ANKRD28	Api_pos	https://doi.org/10.1038/nature11013.
hnRNPA2	ENSG00000122359	ANXA11	Api_pos	https://doi.org/10.1038/nature11013.
hnRNPA2	ENSG00000182718	ANXA2	Api_pos	https://doi.org/10.1038/nature11013.
hnRNPA2	ENSG00000164111	ANXA5	Api_pos	https://doi.org/10.1038/nature11013.
hnRNPA2	ENSG00000084234	APLP2	Api_pos	https://doi.org/10.1038/nature11013.
hnRNPA2	ENSG00000137962	ARHGAP29	Api_pos	https://doi.org/10.1038/nature11013.
hnRNPA2	ENSG00000100852	ARHGAP5	Api_pos	https://doi.org/10.1038/nature11013.
hnRNPA2	ENSG00000141522	ARHGDIA	Api_pos	https://doi.org/10.1038/nature11013.
hnRNPA2	ENSG00000214944	ARHGEF28	Api_pos	https://doi.org/10.1038/nature11013.
hnRNPA2	ENSG00000128272	ATF4	Api_pos	https://doi.org/10.1038/nature11013.
hnRNPA2	ENSG00000254870	ATP6V1G2-DDX39B	Api_pos	https://doi.org/10.1038/nature11013.
hnRNPA2	ENSG00000156273	BACH1	Api_pos	https://doi.org/10.1038/nature11013.
hnRNPA2	ENSG00000137936	BCAR3	Api_pos	https://doi.org/10.1038/nature11013.
hnRNPA2	ENSG00000124243	BCAS4	Api_pos	https://doi.org/10.1038/nature11013.
hnRNPA2	ENSG00000171552	BCL2L1	Api_pos	https://doi.org/10.1038/nature11013.
hnRNPA2	ENSG00000129473	BCL2L2	Api_pos	https://doi.org/10.1038/nature11013.
hnRNPA2	ENSG00000134107	BHLHE40	Api_pos	https://doi.org/10.1038/nature11013.
hnRNPA2	ENSG00000110330	BIRC2	Api_pos	https://doi.org/10.1038/nature11013.
hnRNPA2	ENSG00000259040	BLOC1S5-TXNDC5	Api_pos	https://doi.org/10.1038/nature11013.
hnRNPA2	ENSG00000038219	BOD1L1	Api_pos	https://doi.org/10.1038/nature11013.
hnRNPA2	ENSG00000204256	BRD2	Api_pos	https://doi.org/10.1038/nature11013.
hnRNPA2	ENSG00000141867	BRD4	Api_pos	https://doi.org/10.1038/nature11013.
hnRNPA2	ENSG00000185024	BRF1	Api_pos	https://doi.org/10.1038/nature11013.
hnRNPA2	ENSG00000145741	BTF3	Api_pos	https://doi.org/10.1038/nature11013.
hnRNPA2	ENSG00000188549	C15orf52	Api_pos	https://doi.org/10.1038/nature11013.
hnRNPA2	ENSG00000172244	C5orf34	Api_pos	https://doi.org/10.1038/nature11013.
hnRNPA2	ENSG00000161010	C5orf45	Api_pos	https://doi.org/10.1038/nature11013.
hnRNPA2	ENSG00000204387	C6orf48	Api_pos	https://doi.org/10.1038/nature11013.
hnRNPA2	ENSG00000112308	C6orf62	Api_pos	https://doi.org/10.1038/nature11013.
hnRNPA2	ENSG00000164304	CAGE1	Api_pos	https://doi.org/10.1038/nature11013.
hnRNPA2	ENSG00000198668	CALM1	Api_pos	https://doi.org/10.1038/nature11013.
hnRNPA2	ENSG00000179218	CALR	Api_pos	https://doi.org/10.1038/nature11013.
hnRNPA2	ENSG00000131236	CAP1	Api_pos	https://doi.org/10.1038/nature11013.
hnRNPA2	ENSG00000147044	CASK	Api_pos	https://doi.org/10.1038/nature11013.
hnRNPA2	ENSG00000186409	CCDC30	Api_pos	https://doi.org/10.1038/nature11013.
hnRNPA2	ENSG00000110092	CCND1	Api_pos	https://doi.org/10.1038/nature11013.
hnRNPA2	ENSG00000150753	CCT5	Api_pos	https://doi.org/10.1038/nature11013.
hnRNPA2	ENSG00000026508	CD44	Api_pos	https://doi.org/10.1038/nature11013.
hnRNPA2	ENSG00000196352	CD55	Api_pos	https://doi.org/10.1038/nature11013.
hnRNPA2	ENSG00000085063	CD59	Api_pos	https://doi.org/10.1038/nature11013.
hnRNPA2	ENSG00000070831	CDC42	Api_pos	https://doi.org/10.1038/nature11013.
hnRNPA2	ENSG00000154162	CDH12	Api_pos	https://doi.org/10.1038/nature11013.
hnRNPA2	ENSG00000091527	CDV3	Api_pos	https://doi.org/10.1038/nature11013.
hnRNPA2	ENSG00000149187	CELF1	Api_pos	https://doi.org/10.1038/nature11013.
hnRNPA2	ENSG00000172757	CFL1	Api_pos	https://doi.org/10.1038/nature11013.
hnRNPA2	ENSG00000173575	CHD2	Api_pos	https://doi.org/10.1038/nature11013.
hnRNPA2	ENSG00000072609	CHFR	Api_pos	https://doi.org/10.1038/nature11013.
hnRNPA2	ENSG00000213719	CLIC1	Api_pos	https://doi.org/10.1038/nature11013.
hnRNPA2	ENSG00000110880	CORO1C	Api_pos	https://doi.org/10.1038/nature11013.
hnRNPA2	ENSG00000058453	CROCC	Api_pos	https://doi.org/10.1038/nature11013.
hnRNPA2	ENSG00000170275	CRTAP	Api_pos	https://doi.org/10.1038/nature11013.
hnRNPA2	ENSG00000044115	CTNNA1	Api_pos	https://doi.org/10.1038/nature11013.
hnRNPA2	ENSG00000168036	CTNNB1	Api_pos	https://doi.org/10.1038/nature11013.
hnRNPA2	ENSG00000085733	CTTN	Api_pos	https://doi.org/10.1038/nature11013.
hnRNPA2	ENSG00000081041	CXCL2	Api_pos	https://doi.org/10.1038/nature11013.
hnRNPA2	ENSG00000142871	CYR61	Api_pos	https://doi.org/10.1038/nature11013.
hnRNPA2	ENSG00000198563	DDX39B	Api_pos	https://doi.org/10.1038/nature11013.
hnRNPA2	ENSG00000215301	DDX3X	Api_pos	https://doi.org/10.1038/nature11013.
hnRNPA2	ENSG00000108654	DDX5	Api_pos	https://doi.org/10.1038/nature11013.
hnRNPA2	ENSG00000107201	DDX58	Api_pos	https://doi.org/10.1038/nature11013.
hnRNPA2	ENSG00000124795	DEK	Api_pos	https://doi.org/10.1038/nature11013.
hnRNPA2	ENSG00000109606	DHX15	Api_pos	https://doi.org/10.1038/nature11013.
hnRNPA2	ENSG00000135829	DHX9	Api_pos	https://doi.org/10.1038/nature11013.
hnRNPA2	ENSG00000086061	DNAJA1	Api_pos	https://doi.org/10.1038/nature11013.
hnRNPA2	ENSG00000105993	DNAJB6	Api_pos	https://doi.org/10.1038/nature11013.
hnRNPA2	ENSG00000101152	DNAJC5	Api_pos	https://doi.org/10.1038/nature11013.
hnRNPA2	ENSG00000107554	DNMBP	Api_pos	https://doi.org/10.1038/nature11013.
hnRNPA2	ENSG00000096696	DSP	Api_pos	https://doi.org/10.1038/nature11013.
hnRNPA2	ENSG00000112242	E2F3	Api_pos	https://doi.org/10.1038/nature11013.
hnRNPA2	ENSG00000156508	EEF1A1	Api_pos	https://doi.org/10.1038/nature11013.
hnRNPA2	ENSG00000104529	EEF1D	Api_pos	https://doi.org/10.1038/nature11013.
hnRNPA2	ENSG00000146648	EGFR	Api_pos	https://doi.org/10.1038/nature11013.
hnRNPA2	ENSG00000173442	EHBP1L1	Api_pos	https://doi.org/10.1038/nature11013.
hnRNPA2	ENSG00000173812	EIF1	Api_pos	https://doi.org/10.1038/nature11013.
hnRNPA2	ENSG00000161960	EIF4A1	Api_pos	https://doi.org/10.1038/nature11013.
hnRNPA2	ENSG00000114867	EIF4G1	Api_pos	https://doi.org/10.1038/nature11013.
hnRNPA2	ENSG00000110321	EIF4G2	Api_pos	https://doi.org/10.1038/nature11013.
hnRNPA2	ENSG00000100664	EIF5	Api_pos	https://doi.org/10.1038/nature11013.
hnRNPA2	ENSG00000109381	ELF2	Api_pos	https://doi.org/10.1038/nature11013.
hnRNPA2	ENSG00000111145	ELK3	Api_pos	https://doi.org/10.1038/nature11013.
hnRNPA2	ENSG00000089248	ERP29	Api_pos	https://doi.org/10.1038/nature11013.
hnRNPA2	ENSG00000116285	ERRFI1	Api_pos	https://doi.org/10.1038/nature11013.
hnRNPA2	ENSG00000092820	EZR	Api_pos	https://doi.org/10.1038/nature11013.
hnRNPA2	ENSG00000117525	F3	Api_pos	https://doi.org/10.1038/nature11013.
hnRNPA2	ENSG00000112584	FAM120B	Api_pos	https://doi.org/10.1038/nature11013.
hnRNPA2	ENSG00000111913	FAM65B	Api_pos	https://doi.org/10.1038/nature11013.
hnRNPA2	ENSG00000083857	FAT1	Api_pos	https://doi.org/10.1038/nature11013.
hnRNPA2	ENSG00000196924	FLNA	Api_pos	https://doi.org/10.1038/nature11013.
hnRNPA2	ENSG00000136068	FLNB	Api_pos	https://doi.org/10.1038/nature11013.
hnRNPA2	ENSG00000075420	FNDC3B	Api_pos	https://doi.org/10.1038/nature11013.
hnRNPA2	ENSG00000175592	FOSL1	Api_pos	https://doi.org/10.1038/nature11013.
hnRNPA2	ENSG00000139926	FRMD6	Api_pos	https://doi.org/10.1038/nature11013.
hnRNPA2	ENSG00000167996	FTH1	Api_pos	https://doi.org/10.1038/nature11013.
hnRNPA2	ENSG00000089280	FUS	Api_pos	https://doi.org/10.1038/nature11013.
hnRNPA2	ENSG00000116717	GADD45A	Api_pos	https://doi.org/10.1038/nature11013.
hnRNPA2	ENSG00000111640	GAPDH	Api_pos	https://doi.org/10.1038/nature11013.
hnRNPA2	ENSG00000177628	GBA	Api_pos	https://doi.org/10.1038/nature11013.
hnRNPA2	ENSG00000111846	GCNT2	Api_pos	https://doi.org/10.1038/nature11013.
hnRNPA2	ENSG00000115486	GGCX	Api_pos	https://doi.org/10.1038/nature11013.
hnRNPA2	ENSG00000078369	GNB1	Api_pos	https://doi.org/10.1038/nature11013.
hnRNPA2	ENSG00000204628	GNB2L1	Api_pos	https://doi.org/10.1038/nature11013.
hnRNPA2	ENSG00000105220	GPI	Api_pos	https://doi.org/10.1038/nature11013.
hnRNPA2	ENSG00000106070	GRB10	Api_pos	https://doi.org/10.1038/nature11013.
hnRNPA2	ENSG00000113648	H2AFY	Api_pos	https://doi.org/10.1038/nature11013.
hnRNPA2	ENSG00000100644	HIF1A	Api_pos	https://doi.org/10.1038/nature11013.
hnRNPA2	ENSG00000110422	HIPK3	Api_pos	https://doi.org/10.1038/nature11013.
hnRNPA2	ENSG00000187837	HIST1H1C	Api_pos	https://doi.org/10.1038/nature11013.
hnRNPA2	ENSG00000180573	HIST1H2AC	Api_pos	https://doi.org/10.1038/nature11013.
hnRNPA2	ENSG00000206503	HLA-A	Api_pos	https://doi.org/10.1038/nature11013.
hnRNPA2	ENSG00000234745	HLA-B	Api_pos	https://doi.org/10.1038/nature11013.
hnRNPA2	ENSG00000204525	HLA-C	Api_pos	https://doi.org/10.1038/nature11013.
hnRNPA2	ENSG00000204592	HLA-E	Api_pos	https://doi.org/10.1038/nature11013.
hnRNPA2	ENSG00000137309	HMGA1	Api_pos	https://doi.org/10.1038/nature11013.
hnRNPA2	ENSG00000149948	HMGA2	Api_pos	https://doi.org/10.1038/nature11013.
hnRNPA2	ENSG00000189403	HMGB1	Api_pos	https://doi.org/10.1038/nature11013.
hnRNPA2	ENSG00000135486	HNRNPA1	Api_pos	https://doi.org/10.1038/nature11013.
hnRNPA2	ENSG00000139675	HNRNPA1L2	Api_pos	https://doi.org/10.1038/nature11013.
hnRNPA2	ENSG00000122566	HNRNPA2B1	Api_pos	https://doi.org/10.1038/nature11013.
hnRNPA2	ENSG00000170144	HNRNPA3	Api_pos	https://doi.org/10.1038/nature11013.
hnRNPA2	ENSG00000197451	HNRNPAB	Api_pos	https://doi.org/10.1038/nature11013.
hnRNPA2	ENSG00000092199	HNRNPC	Api_pos	https://doi.org/10.1038/nature11013.
hnRNPA2	ENSG00000138668	HNRNPD	Api_pos	https://doi.org/10.1038/nature11013.
hnRNPA2	ENSG00000169813	HNRNPF	Api_pos	https://doi.org/10.1038/nature11013.
hnRNPA2	ENSG00000169045	HNRNPH1	Api_pos	https://doi.org/10.1038/nature11013.
hnRNPA2	ENSG00000153187	HNRNPU	Api_pos	https://doi.org/10.1038/nature11013.
hnRNPA2	ENSG00000080824	HSP90AA1	Api_pos	https://doi.org/10.1038/nature11013.
hnRNPA2	ENSG00000166598	HSP90B1	Api_pos	https://doi.org/10.1038/nature11013.
hnRNPA2	ENSG00000113013	HSPA9	Api_pos	https://doi.org/10.1038/nature11013.
hnRNPA2	ENSG00000067064	IDI1	Api_pos	https://doi.org/10.1038/nature11013.
hnRNPA2	ENSG00000137331	IER3	Api_pos	https://doi.org/10.1038/nature11013.
hnRNPA2	ENSG00000134352	IL6ST	Api_pos	https://doi.org/10.1038/nature11013.
hnRNPA2	ENSG00000149262	INTS4	Api_pos	https://doi.org/10.1038/nature11013.
hnRNPA2	ENSG00000065150	IPO5	Api_pos	https://doi.org/10.1038/nature11013.
hnRNPA2	ENSG00000187608	ISG15	Api_pos	https://doi.org/10.1038/nature11013.
hnRNPA2	ENSG00000164171	ITGA2	Api_pos	https://doi.org/10.1038/nature11013.
hnRNPA2	ENSG00000173801	JUP	Api_pos	https://doi.org/10.1038/nature11013.
hnRNPA2	ENSG00000126214	KLC1	Api_pos	https://doi.org/10.1038/nature11013.
hnRNPA2	ENSG00000108424	KPNB1	Api_pos	https://doi.org/10.1038/nature11013.
hnRNPA2	ENSG00000170421	KRT8	Api_pos	https://doi.org/10.1038/nature11013.
hnRNPA2	ENSG00000196878	LAMB3	Api_pos	https://doi.org/10.1038/nature11013.
hnRNPA2	ENSG00000135862	LAMC1	Api_pos	https://doi.org/10.1038/nature11013.
hnRNPA2	ENSG00000058085	LAMC2	Api_pos	https://doi.org/10.1038/nature11013.
hnRNPA2	ENSG00000134333	LDHA	Api_pos	https://doi.org/10.1038/nature11013.
hnRNPA2	ENSG00000167615	LENG8	Api_pos	https://doi.org/10.1038/nature11013.
hnRNPA2	ENSG00000107798	LIPA	Api_pos	https://doi.org/10.1038/nature11013.
hnRNPA2	ENSG00000160789	LMNA	Api_pos	https://doi.org/10.1038/nature11013.
hnRNPA2	ENSG00000153395	LPCAT1	Api_pos	https://doi.org/10.1038/nature11013.
hnRNPA2	ENSG00000124831	LRRFIP1	Api_pos	https://doi.org/10.1038/nature11013.
hnRNPA2	ENSG00000160285	LSS	Api_pos	https://doi.org/10.1038/nature11013.
hnRNPA2	ENSG00000127603	MACF1	Api_pos	https://doi.org/10.1038/nature11013.
hnRNPA2	ENSG00000002822	MAD1L1	Api_pos	https://doi.org/10.1038/nature11013.
hnRNPA2	ENSG00000047849	MAP4	Api_pos	https://doi.org/10.1038/nature11013.
hnRNPA2	ENSG00000168906	MAT2A	Api_pos	https://doi.org/10.1038/nature11013.
hnRNPA2	ENSG00000015479	MATR3	Api_pos	https://doi.org/10.1038/nature11013.
hnRNPA2	ENSG00000143384	MCL1	Api_pos	https://doi.org/10.1038/nature11013.
hnRNPA2	ENSG00000198408	MGEA5	Api_pos	https://doi.org/10.1038/nature11013.
hnRNPA2	ENSG00000157227	MMP14	Api_pos	https://doi.org/10.1038/nature11013.
hnRNPA2	ENSG00000123562	MORF4L2	Api_pos	https://doi.org/10.1038/nature11013.
hnRNPA2	ENSG00000179010	MRFAP1	Api_pos	https://doi.org/10.1038/nature11013.
hnRNPA2	ENSG00000125459	MSTO1	Api_pos	https://doi.org/10.1038/nature11013.
hnRNPA2	ENSG00000137409	MTCH1	Api_pos	https://doi.org/10.1038/nature11013.
hnRNPA2	ENSG00000172927	MYEOV	Api_pos	https://doi.org/10.1038/nature11013.
hnRNPA2	ENSG00000105835	NAMPT	Api_pos	https://doi.org/10.1038/nature11013.
hnRNPA2	ENSG00000144426	NBEAL1	Api_pos	https://doi.org/10.1038/nature11013.
hnRNPA2	ENSG00000129559	NEDD8	Api_pos	https://doi.org/10.1038/nature11013.
hnRNPA2	ENSG00000255526	NEDD8-MDP1	Api_pos	https://doi.org/10.1038/nature11013.
hnRNPA2	ENSG00000204386	NEU1	Api_pos	https://doi.org/10.1038/nature11013.
hnRNPA2	ENSG00000050344	NFE2L3	Api_pos	https://doi.org/10.1038/nature11013.
hnRNPA2	ENSG00000144802	NFKBIZ	Api_pos	https://doi.org/10.1038/nature11013.
hnRNPA2	ENSG00000170113	NIPA1	Api_pos	https://doi.org/10.1038/nature11013.
hnRNPA2	ENSG00000166197	NOLC1	Api_pos	https://doi.org/10.1038/nature11013.
hnRNPA2	ENSG00000185164	NOMO2	Api_pos	https://doi.org/10.1038/nature11013.
hnRNPA2	ENSG00000147140	NONO	Api_pos	https://doi.org/10.1038/nature11013.
hnRNPA2	ENSG00000101361	NOP56	Api_pos	https://doi.org/10.1038/nature11013.
hnRNPA2	ENSG00000134250	NOTCH2	Api_pos	https://doi.org/10.1038/nature11013.
hnRNPA2	ENSG00000169246	NPIPB3	Api_pos	https://doi.org/10.1038/nature11013.
hnRNPA2	ENSG00000185864	NPIPB4	Api_pos	https://doi.org/10.1038/nature11013.
hnRNPA2	ENSG00000243716	NPIPB5	Api_pos	https://doi.org/10.1038/nature11013.
hnRNPA2	ENSG00000196993	NPIPB9	Api_pos	https://doi.org/10.1038/nature11013.
hnRNPA2	ENSG00000181163	NPM1	Api_pos	https://doi.org/10.1038/nature11013.
hnRNPA2	ENSG00000113580	NR3C1	Api_pos	https://doi.org/10.1038/nature11013.
hnRNPA2	ENSG00000037474	NSUN2	Api_pos	https://doi.org/10.1038/nature11013.
hnRNPA2	ENSG00000135318	NT5E	Api_pos	https://doi.org/10.1038/nature11013.
hnRNPA2	ENSG00000137497	NUMA1	Api_pos	https://doi.org/10.1038/nature11013.
hnRNPA2	ENSG00000115758	ODC1	Api_pos	https://doi.org/10.1038/nature11013.
hnRNPA2	ENSG00000147162	OGT	Api_pos	https://doi.org/10.1038/nature11013.
hnRNPA2	ENSG00000149716	ORAOV1	Api_pos	https://doi.org/10.1038/nature11013.
hnRNPA2	ENSG00000070882	OSBPL3	Api_pos	https://doi.org/10.1038/nature11013.
hnRNPA2	ENSG00000070756	PABPC1	Api_pos	https://doi.org/10.1038/nature11013.
hnRNPA2	ENSG00000101104	PABPC1L	Api_pos	https://doi.org/10.1038/nature11013.
hnRNPA2	ENSG00000157654	PALM2-AKAP2	Api_pos	https://doi.org/10.1038/nature11013.
hnRNPA2	ENSG00000081154	PCNP	Api_pos	https://doi.org/10.1038/nature11013.
hnRNPA2	ENSG00000249915	PDCD6	Api_pos	https://doi.org/10.1038/nature11013.
hnRNPA2	ENSG00000112541	PDE10A	Api_pos	https://doi.org/10.1038/nature11013.
hnRNPA2	ENSG00000163110	PDLIM5	Api_pos	https://doi.org/10.1038/nature11013.
hnRNPA2	ENSG00000102144	PGK1	Api_pos	https://doi.org/10.1038/nature11013.
hnRNPA2	ENSG00000175309	PHYKPL	Api_pos	https://doi.org/10.1038/nature11013.
hnRNPA2	ENSG00000142892	PIGK	Api_pos	https://doi.org/10.1038/nature11013.
hnRNPA2	ENSG00000102309	PIN4	Api_pos	https://doi.org/10.1038/nature11013.
hnRNPA2	ENSG00000067225	PKM	Api_pos	https://doi.org/10.1038/nature11013.
hnRNPA2	ENSG00000178209	PLEC	Api_pos	https://doi.org/10.1038/nature11013.
hnRNPA2	ENSG00000145632	PLK2	Api_pos	https://doi.org/10.1038/nature11013.
hnRNPA2	ENSG00000141682	PMAIP1	Api_pos	https://doi.org/10.1038/nature11013.
hnRNPA2	ENSG00000132424	PNISR	Api_pos	https://doi.org/10.1038/nature11013.
hnRNPA2	ENSG00000100941	PNN	Api_pos	https://doi.org/10.1038/nature11013.
hnRNPA2	ENSG00000228049	POLR2J2	Api_pos	https://doi.org/10.1038/nature11013.
hnRNPA2	ENSG00000168255	POLR2J3	Api_pos	https://doi.org/10.1038/nature11013.
hnRNPA2	ENSG00000196313	POM121	Api_pos	https://doi.org/10.1038/nature11013.
hnRNPA2	ENSG00000196262	PPIA	Api_pos	https://doi.org/10.1038/nature11013.
hnRNPA2	ENSG00000204569	PPP1R10	Api_pos	https://doi.org/10.1038/nature11013.
hnRNPA2	ENSG00000146112	PPP1R18	Api_pos	https://doi.org/10.1038/nature11013.
hnRNPA2	ENSG00000204469	PRRC2A	Api_pos	https://doi.org/10.1038/nature11013.
hnRNPA2	ENSG00000117523	PRRC2C	Api_pos	https://doi.org/10.1038/nature11013.
hnRNPA2	ENSG00000150687	PRSS23	Api_pos	https://doi.org/10.1038/nature11013.
hnRNPA2	ENSG00000197170	PSMD12	Api_pos	https://doi.org/10.1038/nature11013.
hnRNPA2	ENSG00000175166	PSMD2	Api_pos	https://doi.org/10.1038/nature11013.
hnRNPA2	ENSG00000169398	PTK2	Api_pos	https://doi.org/10.1038/nature11013.
hnRNPA2	ENSG00000144724	PTPRG	Api_pos	https://doi.org/10.1038/nature11013.
hnRNPA2	ENSG00000173482	PTPRM	Api_pos	https://doi.org/10.1038/nature11013.
hnRNPA2	ENSG00000116260	QSOX1	Api_pos	https://doi.org/10.1038/nature11013.
hnRNPA2	ENSG00000164754	RAD21	Api_pos	https://doi.org/10.1038/nature11013.
hnRNPA2	ENSG00000039560	RAI14	Api_pos	https://doi.org/10.1038/nature11013.
hnRNPA2	ENSG00000132341	RAN	Api_pos	https://doi.org/10.1038/nature11013.
hnRNPA2	ENSG00000100320	RBFOX2	Api_pos	https://doi.org/10.1038/nature11013.
hnRNPA2	ENSG00000131051	RBM39	Api_pos	https://doi.org/10.1038/nature11013.
hnRNPA2	ENSG00000180198	RCC1	Api_pos	https://doi.org/10.1038/nature11013.
hnRNPA2	ENSG00000067560	RHOA	Api_pos	https://doi.org/10.1038/nature11013.
hnRNPA2	ENSG00000101782	RIOK3	Api_pos	https://doi.org/10.1038/nature11013.
hnRNPA2	ENSG00000115963	RND3	Api_pos	https://doi.org/10.1038/nature11013.
hnRNPA2	ENSG00000063978	RNF4	Api_pos	https://doi.org/10.1038/nature11013.
hnRNPA2	ENSG00000258472	RP11-192H23.4	Api_pos	https://doi.org/10.1038/nature11013.
hnRNPA2	ENSG00000169203	RP11-231C14.4	Api_pos	https://doi.org/10.1038/nature11013.
hnRNPA2	ENSG00000198064	RP11-347C12.1	Api_pos	https://doi.org/10.1038/nature11013.
hnRNPA2	ENSG00000256500	RP11-73M18.2	Api_pos	https://doi.org/10.1038/nature11013.
hnRNPA2	ENSG00000181031	RPH3AL	Api_pos	https://doi.org/10.1038/nature11013.
hnRNPA2	ENSG00000147403	RPL10	Api_pos	https://doi.org/10.1038/nature11013.
hnRNPA2	ENSG00000198755	RPL10A	Api_pos	https://doi.org/10.1038/nature11013.
hnRNPA2	ENSG00000142676	RPL11	Api_pos	https://doi.org/10.1038/nature11013.
hnRNPA2	ENSG00000167526	RPL13	Api_pos	https://doi.org/10.1038/nature11013.
hnRNPA2	ENSG00000142541	RPL13A	Api_pos	https://doi.org/10.1038/nature11013.
hnRNPA2	ENSG00000188846	RPL14	Api_pos	https://doi.org/10.1038/nature11013.
hnRNPA2	ENSG00000174748	RPL15	Api_pos	https://doi.org/10.1038/nature11013.
hnRNPA2	ENSG00000144713	RPL32	Api_pos	https://doi.org/10.1038/nature11013.
hnRNPA2	ENSG00000145592	RPL37	Api_pos	https://doi.org/10.1038/nature11013.
hnRNPA2	ENSG00000174444	RPL4	Api_pos	https://doi.org/10.1038/nature11013.
hnRNPA2	ENSG00000229117	RPL41	Api_pos	https://doi.org/10.1038/nature11013.
hnRNPA2	ENSG00000089009	RPL6	Api_pos	https://doi.org/10.1038/nature11013.
hnRNPA2	ENSG00000148303	RPL7A	Api_pos	https://doi.org/10.1038/nature11013.
hnRNPA2	ENSG00000146223	RPL7L1	Api_pos	https://doi.org/10.1038/nature11013.
hnRNPA2	ENSG00000161016	RPL8	Api_pos	https://doi.org/10.1038/nature11013.
hnRNPA2	ENSG00000089157	RPLP0	Api_pos	https://doi.org/10.1038/nature11013.
hnRNPA2	ENSG00000137818	RPLP1	Api_pos	https://doi.org/10.1038/nature11013.
hnRNPA2	ENSG00000124614	RPS10	Api_pos	https://doi.org/10.1038/nature11013.
hnRNPA2	ENSG00000112306	RPS12	Api_pos	https://doi.org/10.1038/nature11013.
hnRNPA2	ENSG00000164587	RPS14	Api_pos	https://doi.org/10.1038/nature11013.
hnRNPA2	ENSG00000231500	RPS18	Api_pos	https://doi.org/10.1038/nature11013.
hnRNPA2	ENSG00000140988	RPS2	Api_pos	https://doi.org/10.1038/nature11013.
hnRNPA2	ENSG00000138326	RPS24	Api_pos	https://doi.org/10.1038/nature11013.
hnRNPA2	ENSG00000149273	RPS3	Api_pos	https://doi.org/10.1038/nature11013.
hnRNPA2	ENSG00000145425	RPS3A	Api_pos	https://doi.org/10.1038/nature11013.
hnRNPA2	ENSG00000198034	RPS4X	Api_pos	https://doi.org/10.1038/nature11013.
hnRNPA2	ENSG00000137154	RPS6	Api_pos	https://doi.org/10.1038/nature11013.
hnRNPA2	ENSG00000142937	RPS8	Api_pos	https://doi.org/10.1038/nature11013.
hnRNPA2	ENSG00000111011	RSRC2	Api_pos	https://doi.org/10.1038/nature11013.
hnRNPA2	ENSG00000159216	RUNX1	Api_pos	https://doi.org/10.1038/nature11013.
hnRNPA2	ENSG00000197747	S100A10	Api_pos	https://doi.org/10.1038/nature11013.
hnRNPA2	ENSG00000196154	S100A4	Api_pos	https://doi.org/10.1038/nature11013.
hnRNPA2	ENSG00000130066	SAT1	Api_pos	https://doi.org/10.1038/nature11013.
hnRNPA2	ENSG00000129657	SEC14L1	Api_pos	https://doi.org/10.1038/nature11013.
hnRNPA2	ENSG00000176986	SEC24C	Api_pos	https://doi.org/10.1038/nature11013.
hnRNPA2	ENSG00000058262	SEC61A1	Api_pos	https://doi.org/10.1038/nature11013.
hnRNPA2	ENSG00000187742	SECISBP2	Api_pos	https://doi.org/10.1038/nature11013.
hnRNPA2	ENSG00000168385	SEPTIN2	Api_pos	https://doi.org/10.1038/nature11013.
hnRNPA2	ENSG00000116560	SFPQ	Api_pos	https://doi.org/10.1038/nature11013.
hnRNPA2	ENSG00000111252	SH2B3	Api_pos	https://doi.org/10.1038/nature11013.
hnRNPA2	ENSG00000142669	SH3BGRL3	Api_pos	https://doi.org/10.1038/nature11013.
hnRNPA2	ENSG00000109686	SH3D19	Api_pos	https://doi.org/10.1038/nature11013.
hnRNPA2	ENSG00000144136	SLC20A1	Api_pos	https://doi.org/10.1038/nature11013.
hnRNPA2	ENSG00000075415	SLC25A3	Api_pos	https://doi.org/10.1038/nature11013.
hnRNPA2	ENSG00000133195	SLC39A11	Api_pos	https://doi.org/10.1038/nature11013.
hnRNPA2	ENSG00000112473	SLC39A7	Api_pos	https://doi.org/10.1038/nature11013.
hnRNPA2	ENSG00000101166	SLMO2	Api_pos	https://doi.org/10.1038/nature11013.
hnRNPA2	ENSG00000073584	SMARCE1	Api_pos	https://doi.org/10.1038/nature11013.
hnRNPA2	ENSG00000125835	SNRPB	Api_pos	https://doi.org/10.1038/nature11013.
hnRNPA2	ENSG00000172803	SNX32	Api_pos	https://doi.org/10.1038/nature11013.
hnRNPA2	ENSG00000159140	SON	Api_pos	https://doi.org/10.1038/nature11013.
hnRNPA2	ENSG00000008294	SPAG9	Api_pos	https://doi.org/10.1038/nature11013.
hnRNPA2	ENSG00000161011	SQSTM1	Api_pos	https://doi.org/10.1038/nature11013.
hnRNPA2	ENSG00000096063	SRPK1	Api_pos	https://doi.org/10.1038/nature11013.
hnRNPA2	ENSG00000182934	SRPR	Api_pos	https://doi.org/10.1038/nature11013.
hnRNPA2	ENSG00000167978	SRRM2	Api_pos	https://doi.org/10.1038/nature11013.
hnRNPA2	ENSG00000112081	SRSF3	Api_pos	https://doi.org/10.1038/nature11013.
hnRNPA2	ENSG00000116350	SRSF4	Api_pos	https://doi.org/10.1038/nature11013.
hnRNPA2	ENSG00000124783	SSR1	Api_pos	https://doi.org/10.1038/nature11013.
hnRNPA2	ENSG00000064225	ST3GAL6	Api_pos	https://doi.org/10.1038/nature11013.
hnRNPA2	ENSG00000148248	SURF4	Api_pos	https://doi.org/10.1038/nature11013.
hnRNPA2	ENSG00000135316	SYNCRIP	Api_pos	https://doi.org/10.1038/nature11013.
hnRNPA2	ENSG00000187079	TEAD1	Api_pos	https://doi.org/10.1038/nature11013.
hnRNPA2	ENSG00000152291	TGOLN2	Api_pos	https://doi.org/10.1038/nature11013.
hnRNPA2	ENSG00000137801	THBS1	Api_pos	https://doi.org/10.1038/nature11013.
hnRNPA2	ENSG00000054118	THRAP3	Api_pos	https://doi.org/10.1038/nature11013.
hnRNPA2	ENSG00000146872	TLK2	Api_pos	https://doi.org/10.1038/nature11013.
hnRNPA2	ENSG00000134851	TMEM165	Api_pos	https://doi.org/10.1038/nature11013.
hnRNPA2	ENSG00000166471	TMEM41B	Api_pos	https://doi.org/10.1038/nature11013.
hnRNPA2	ENSG00000205542	TMSB4X	Api_pos	https://doi.org/10.1038/nature11013.
hnRNPA2	ENSG00000145901	TNIP1	Api_pos	https://doi.org/10.1038/nature11013.
hnRNPA2	ENSG00000149115	TNKS1BP1	Api_pos	https://doi.org/10.1038/nature11013.
hnRNPA2	ENSG00000186283	TOR3A	Api_pos	https://doi.org/10.1038/nature11013.
hnRNPA2	ENSG00000133112	TPT1	Api_pos	https://doi.org/10.1038/nature11013.
hnRNPA2	ENSG00000164548	TRA2A	Api_pos	https://doi.org/10.1038/nature11013.
hnRNPA2	ENSG00000186854	TRABD2A	Api_pos	https://doi.org/10.1038/nature11013.
hnRNPA2	ENSG00000109654	TRIM2	Api_pos	https://doi.org/10.1038/nature11013.
hnRNPA2	ENSG00000038382	TRIO	Api_pos	https://doi.org/10.1038/nature11013.
hnRNPA2	ENSG00000102804	TSC22D1	Api_pos	https://doi.org/10.1038/nature11013.
hnRNPA2	ENSG00000108219	TSPAN14	Api_pos	https://doi.org/10.1038/nature11013.
hnRNPA2	ENSG00000123416	TUBA1B	Api_pos	https://doi.org/10.1038/nature11013.
hnRNPA2	ENSG00000196230	TUBB	Api_pos	https://doi.org/10.1038/nature11013.
hnRNPA2	ENSG00000176014	TUBB6	Api_pos	https://doi.org/10.1038/nature11013.
hnRNPA2	ENSG00000239264	TXNDC5	Api_pos	https://doi.org/10.1038/nature11013.
hnRNPA2	ENSG00000198431	TXNRD1	Api_pos	https://doi.org/10.1038/nature11013.
hnRNPA2	ENSG00000221983	UBA52	Api_pos	https://doi.org/10.1038/nature11013.
hnRNPA2	ENSG00000150991	UBC	Api_pos	https://doi.org/10.1038/nature11013.
hnRNPA2	ENSG00000109332	UBE2D3	Api_pos	https://doi.org/10.1038/nature11013.
hnRNPA2	ENSG00000101019	UQCC1	Api_pos	https://doi.org/10.1038/nature11013.
hnRNPA2	ENSG00000026025	VIM	Api_pos	https://doi.org/10.1038/nature11013.
hnRNPA2	ENSG00000062716	VMP1	Api_pos	https://doi.org/10.1038/nature11013.
hnRNPA2	ENSG00000133316	WDR74	Api_pos	https://doi.org/10.1038/nature11013.
hnRNPA2	ENSG00000109685	WHSC1	Api_pos	https://doi.org/10.1038/nature11013.
hnRNPA2	ENSG00000196419	XRCC6	Api_pos	https://doi.org/10.1038/nature11013.
hnRNPA2	ENSG00000065978	YBX1	Api_pos	https://doi.org/10.1038/nature11013.
hnRNPA2	ENSG00000166913	YWHAB	Api_pos	https://doi.org/10.1038/nature11013.
hnRNPA2	ENSG00000108953	YWHAE	Api_pos	https://doi.org/10.1038/nature11013.
hnRNPA2	ENSG00000134308	YWHAQ	Api_pos	https://doi.org/10.1038/nature11013.
hnRNPA2	ENSG00000164924	YWHAZ	Api_pos	https://doi.org/10.1038/nature11013.
hnRNPA2	ENSG00000163374	YY1AP1	Api_pos	https://doi.org/10.1038/nature11013.
hnRNPA2	ENSG00000105939	ZC3HAV1	Api_pos	https://doi.org/10.1038/nature11013.
hnRNPA2	ENSG00000107372	ZFAND5	Api_pos	https://doi.org/10.1038/nature11013.
MSI2	ENSG00000117528	ABCD3	Api_pos	https://doi.org/10.1038/s41467-020-15814-8
MSI2	ENSG00000117054	ACADM	Api_pos	https://doi.org/10.1038/s41467-020-15814-8
MSI2	ENSG00000182827	ACBD3	Api_pos	https://doi.org/10.1038/s41467-020-15814-8
MSI2	ENSG00000112304	ACOT13	Api_pos	https://doi.org/10.1038/s41467-020-15814-8
MSI2	ENSG00000123983	ACSL3	Api_pos	https://doi.org/10.1038/s41467-020-15814-8
MSI2	ENSG00000137845	ADAM10	Api_pos	https://doi.org/10.1038/s41467-020-15814-8
MSI2	ENSG00000197894	ADH5	Api_pos	https://doi.org/10.1038/s41467-020-15814-8
MSI2	ENSG00000139154	AEBP2	Api_pos	https://doi.org/10.1038/s41467-020-15814-8
MSI2	ENSG00000130396	AFDN	Api_pos	https://doi.org/10.1038/s41467-020-15814-8
MSI2	ENSG00000172493	AFF1	Api_pos	https://doi.org/10.1038/s41467-020-15814-8
MSI2	ENSG00000173744	AGFG1	Api_pos	https://doi.org/10.1038/s41467-020-15814-8
MSI2	ENSG00000160216	AGPAT3	Api_pos	https://doi.org/10.1038/s41467-020-15814-8
MSI2	ENSG00000174574	AKIRIN1	Api_pos	https://doi.org/10.1038/s41467-020-15814-8
MSI2	ENSG00000085662	AKR1B1	Api_pos	https://doi.org/10.1038/s41467-020-15814-8
MSI2	ENSG00000117020	AKT3	Api_pos	https://doi.org/10.1038/s41467-020-15814-8
MSI2	ENSG00000112294	ALDH5A1	Api_pos	https://doi.org/10.1038/s41467-020-15814-8
MSI2	ENSG00000123505	AMD1	Api_pos	https://doi.org/10.1038/s41467-020-15814-8
MSI2	ENSG00000129055	ANAPC13	Api_pos	https://doi.org/10.1038/s41467-020-15814-8
MSI2	ENSG00000196510	ANAPC7	Api_pos	https://doi.org/10.1038/s41467-020-15814-8
MSI2	ENSG00000154122	ANKH	Api_pos	https://doi.org/10.1038/s41467-020-15814-8
MSI2	ENSG00000206560	ANKRD28	Api_pos	https://doi.org/10.1038/s41467-020-15814-8
MSI2	ENSG00000164236	ANKRD33B	Api_pos	https://doi.org/10.1038/s41467-020-15814-8
MSI2	ENSG00000143401	ANP32E	Api_pos	https://doi.org/10.1038/s41467-020-15814-8
MSI2	ENSG00000163297	ANTXR2	Api_pos	https://doi.org/10.1038/s41467-020-15814-8
MSI2	ENSG00000196975	ANXA4	Api_pos	https://doi.org/10.1038/s41467-020-15814-8
MSI2	ENSG00000164111	ANXA5	Api_pos	https://doi.org/10.1038/s41467-020-15814-8
MSI2	ENSG00000138660	AP1AR	Api_pos	https://doi.org/10.1038/s41467-020-15814-8
MSI2	ENSG00000166747	AP1G1	Api_pos	https://doi.org/10.1038/s41467-020-15814-8
MSI2	ENSG00000117362	APH1A	Api_pos	https://doi.org/10.1038/s41467-020-15814-8
MSI2	ENSG00000084234	APLP2	Api_pos	https://doi.org/10.1038/s41467-020-15814-8
MSI2	ENSG00000134287	ARF3	Api_pos	https://doi.org/10.1038/s41467-020-15814-8
MSI2	ENSG00000117713	ARID1A	Api_pos	https://doi.org/10.1038/s41467-020-15814-8
MSI2	ENSG00000102401	ARMCX3	Api_pos	https://doi.org/10.1038/s41467-020-15814-8
MSI2	ENSG00000128989	ARPP19	Api_pos	https://doi.org/10.1038/s41467-020-15814-8
MSI2	ENSG00000137486	ARRB1	Api_pos	https://doi.org/10.1038/s41467-020-15814-8
MSI2	ENSG00000065802	ASB1	Api_pos	https://doi.org/10.1038/s41467-020-15814-8
MSI2	ENSG00000112249	ASCC3	Api_pos	https://doi.org/10.1038/s41467-020-15814-8
MSI2	ENSG00000156802	ATAD2	Api_pos	https://doi.org/10.1038/s41467-020-15814-8
MSI2	ENSG00000115966	ATF2	Api_pos	https://doi.org/10.1038/s41467-020-15814-8
MSI2	ENSG00000128272	ATF4	Api_pos	https://doi.org/10.1038/s41467-020-15814-8
MSI2	ENSG00000145782	ATG12	Api_pos	https://doi.org/10.1038/s41467-020-15814-8
MSI2	ENSG00000125703	ATG4C	Api_pos	https://doi.org/10.1038/s41467-020-15814-8
MSI2	ENSG00000058063	ATP11B	Api_pos	https://doi.org/10.1038/s41467-020-15814-8
MSI2	ENSG00000133657	ATP13A3	Api_pos	https://doi.org/10.1038/s41467-020-15814-8
MSI2	ENSG00000174437	ATP2A2	Api_pos	https://doi.org/10.1038/s41467-020-15814-8
MSI2	ENSG00000058668	ATP2B4	Api_pos	https://doi.org/10.1038/s41467-020-15814-8
MSI2	ENSG00000154518	ATP5G3	Api_pos	https://doi.org/10.1038/s41467-020-15814-8
MSI2	ENSG00000167283	ATP5L	Api_pos	https://doi.org/10.1038/s41467-020-15814-8
MSI2	ENSG00000071553	ATP6AP1	Api_pos	https://doi.org/10.1038/s41467-020-15814-8
MSI2	ENSG00000185344	ATP6V0A2	Api_pos	https://doi.org/10.1038/s41467-020-15814-8
MSI2	ENSG00000113732	ATP6V0E1	Api_pos	https://doi.org/10.1038/s41467-020-15814-8
MSI2	ENSG00000155097	ATP6V1C1	Api_pos	https://doi.org/10.1038/s41467-020-15814-8
MSI2	ENSG00000100554	ATP6V1D	Api_pos	https://doi.org/10.1038/s41467-020-15814-8
MSI2	ENSG00000163512	AZI2	Api_pos	https://doi.org/10.1038/s41467-020-15814-8
MSI2	ENSG00000155096	AZIN1	Api_pos	https://doi.org/10.1038/s41467-020-15814-8
MSI2	ENSG00000107262	BAG1	Api_pos	https://doi.org/10.1038/s41467-020-15814-8
MSI2	ENSG00000156735	BAG4	Api_pos	https://doi.org/10.1038/s41467-020-15814-8
MSI2	ENSG00000114439	BBX	Api_pos	https://doi.org/10.1038/s41467-020-15814-8
MSI2	ENSG00000075790	BCAP29	Api_pos	https://doi.org/10.1038/s41467-020-15814-8
MSI2	ENSG00000060982	BCAT1	Api_pos	https://doi.org/10.1038/s41467-020-15814-8
MSI2	ENSG00000153094	BCL2L11	Api_pos	https://doi.org/10.1038/s41467-020-15814-8
MSI2	ENSG00000129473	BCL2L2	Api_pos	https://doi.org/10.1038/s41467-020-15814-8
MSI2	ENSG00000029363	BCLAF1	Api_pos	https://doi.org/10.1038/s41467-020-15814-8
MSI2	ENSG00000161267	BDH1	Api_pos	https://doi.org/10.1038/s41467-020-15814-8
MSI2	ENSG00000103429	BFAR	Api_pos	https://doi.org/10.1038/s41467-020-15814-8
MSI2	ENSG00000110330	BIRC2	Api_pos	https://doi.org/10.1038/s41467-020-15814-8
MSI2	ENSG00000166619	BLCAP	Api_pos	https://doi.org/10.1038/s41467-020-15814-8
MSI2	ENSG00000104164	BLOC1S6	Api_pos	https://doi.org/10.1038/s41467-020-15814-8
MSI2	ENSG00000089234	BRAP	Api_pos	https://doi.org/10.1038/s41467-020-15814-8
MSI2	ENSG00000134717	BTF3L4	Api_pos	https://doi.org/10.1038/s41467-020-15814-8
MSI2	ENSG00000110696	C11ORF58	Api_pos	https://doi.org/10.1038/s41467-020-15814-8
MSI2	ENSG00000047621	C12ORF4	Api_pos	https://doi.org/10.1038/s41467-020-15814-8
MSI2	ENSG00000000460	C1ORF112	Api_pos	https://doi.org/10.1038/s41467-020-15814-8
MSI2	ENSG00000143612	C1ORF43	Api_pos	https://doi.org/10.1038/s41467-020-15814-8
MSI2	ENSG00000082213	C5ORF22	Api_pos	https://doi.org/10.1038/s41467-020-15814-8
MSI2	ENSG00000181904	C5ORF24	Api_pos	https://doi.org/10.1038/s41467-020-15814-8
MSI2	ENSG00000205765	C5ORF51	Api_pos	https://doi.org/10.1038/s41467-020-15814-8
MSI2	ENSG00000112308	C6ORF62	Api_pos	https://doi.org/10.1038/s41467-020-15814-8
MSI2	ENSG00000198663	C6ORF89	Api_pos	https://doi.org/10.1038/s41467-020-15814-8
MSI2	ENSG00000135932	CAB39	Api_pos	https://doi.org/10.1038/s41467-020-15814-8
MSI2	ENSG00000198668	CALM1	Api_pos	https://doi.org/10.1038/s41467-020-15814-8
MSI2	ENSG00000143933	CALM2	Api_pos	https://doi.org/10.1038/s41467-020-15814-8
MSI2	ENSG00000132357	CARD6	Api_pos	https://doi.org/10.1038/s41467-020-15814-8
MSI2	ENSG00000067955	CBFB	Api_pos	https://doi.org/10.1038/s41467-020-15814-8
MSI2	ENSG00000122565	CBX3	Api_pos	https://doi.org/10.1038/s41467-020-15814-8
MSI2	ENSG00000108588	CCDC47	Api_pos	https://doi.org/10.1038/s41467-020-15814-8
MSI2	ENSG00000115355	CCDC88A	Api_pos	https://doi.org/10.1038/s41467-020-15814-8
MSI2	ENSG00000123106	CCDC91	Api_pos	https://doi.org/10.1038/s41467-020-15814-8
MSI2	ENSG00000151882	CCL28	Api_pos	https://doi.org/10.1038/s41467-020-15814-8
MSI2	ENSG00000134057	CCNB1	Api_pos	https://doi.org/10.1038/s41467-020-15814-8
MSI2	ENSG00000100814	CCNB1IP1	Api_pos	https://doi.org/10.1038/s41467-020-15814-8
MSI2	ENSG00000026508	CD44	Api_pos	https://doi.org/10.1038/s41467-020-15814-8
MSI2	ENSG00000196776	CD47	Api_pos	https://doi.org/10.1038/s41467-020-15814-8
MSI2	ENSG00000101224	CDC25B	Api_pos	https://doi.org/10.1038/s41467-020-15814-8
MSI2	ENSG00000004897	CDC27	Api_pos	https://doi.org/10.1038/s41467-020-15814-8
MSI2	ENSG00000070831	CDC42	Api_pos	https://doi.org/10.1038/s41467-020-15814-8
MSI2	ENSG00000097046	CDC7	Api_pos	https://doi.org/10.1038/s41467-020-15814-8
MSI2	ENSG00000155111	CDK19	Api_pos	https://doi.org/10.1038/s41467-020-15814-8
MSI2	ENSG00000123374	CDK2	Api_pos	https://doi.org/10.1038/s41467-020-15814-8
MSI2	ENSG00000105810	CDK6	Api_pos	https://doi.org/10.1038/s41467-020-15814-8
MSI2	ENSG00000218739	CEBPZOS	Api_pos	https://doi.org/10.1038/s41467-020-15814-8
MSI2	ENSG00000149187	CELF1	Api_pos	https://doi.org/10.1038/s41467-020-15814-8
MSI2	ENSG00000153044	CENPH	Api_pos	https://doi.org/10.1038/s41467-020-15814-8
MSI2	ENSG00000123219	CENPK	Api_pos	https://doi.org/10.1038/s41467-020-15814-8
MSI2	ENSG00000120334	CENPL	Api_pos	https://doi.org/10.1038/s41467-020-15814-8
MSI2	ENSG00000143702	CEP170	Api_pos	https://doi.org/10.1038/s41467-020-15814-8
MSI2	ENSG00000135837	CEP350	Api_pos	https://doi.org/10.1038/s41467-020-15814-8
MSI2	ENSG00000149554	CHEK1	Api_pos	https://doi.org/10.1038/s41467-020-15814-8
MSI2	ENSG00000110172	CHORDC1	Api_pos	https://doi.org/10.1038/s41467-020-15814-8
MSI2	ENSG00000171310	CHST11	Api_pos	https://doi.org/10.1038/s41467-020-15814-8
MSI2	ENSG00000148337	CIZ1	Api_pos	https://doi.org/10.1038/s41467-020-15814-8
MSI2	ENSG00000175216	CKAP5	Api_pos	https://doi.org/10.1038/s41467-020-15814-8
MSI2	ENSG00000038532	CLEC16A	Api_pos	https://doi.org/10.1038/s41467-020-15814-8
MSI2	ENSG00000169504	CLIC4	Api_pos	https://doi.org/10.1038/s41467-020-15814-8
MSI2	ENSG00000162368	CMPK1	Api_pos	https://doi.org/10.1038/s41467-020-15814-8
MSI2	ENSG00000153551	CMTM7	Api_pos	https://doi.org/10.1038/s41467-020-15814-8
MSI2	ENSG00000169714	CNBP	Api_pos	https://doi.org/10.1038/s41467-020-15814-8
MSI2	ENSG00000143771	CNIH4	Api_pos	https://doi.org/10.1038/s41467-020-15814-8
MSI2	ENSG00000125107	CNOT1	Api_pos	https://doi.org/10.1038/s41467-020-15814-8
MSI2	ENSG00000113300	CNOT6	Api_pos	https://doi.org/10.1038/s41467-020-15814-8
MSI2	ENSG00000138767	CNOT6L	Api_pos	https://doi.org/10.1038/s41467-020-15814-8
MSI2	ENSG00000162852	CNST	Api_pos	https://doi.org/10.1038/s41467-020-15814-8
MSI2	ENSG00000114744	COMMD2	Api_pos	https://doi.org/10.1038/s41467-020-15814-8
MSI2	ENSG00000140365	COMMD4	Api_pos	https://doi.org/10.1038/s41467-020-15814-8
MSI2	ENSG00000170619	COMMD5	Api_pos	https://doi.org/10.1038/s41467-020-15814-8
MSI2	ENSG00000166200	COPS2	Api_pos	https://doi.org/10.1038/s41467-020-15814-8
MSI2	ENSG00000198612	COPS8	Api_pos	https://doi.org/10.1038/s41467-020-15814-8
MSI2	ENSG00000111481	COPZ1	Api_pos	https://doi.org/10.1038/s41467-020-15814-8
MSI2	ENSG00000115944	COX7A2L	Api_pos	https://doi.org/10.1038/s41467-020-15814-8
MSI2	ENSG00000160917	CPSF4	Api_pos	https://doi.org/10.1038/s41467-020-15814-8
MSI2	ENSG00000111605	CPSF6	Api_pos	https://doi.org/10.1038/s41467-020-15814-8
MSI2	ENSG00000241258	CRCP	Api_pos	https://doi.org/10.1038/s41467-020-15814-8
MSI2	ENSG00000008405	CRY1	Api_pos	https://doi.org/10.1038/s41467-020-15814-8
MSI2	ENSG00000116791	CRYZ	Api_pos	https://doi.org/10.1038/s41467-020-15814-8
MSI2	ENSG00000159692	CTBP1	Api_pos	https://doi.org/10.1038/s41467-020-15814-8
MSI2	ENSG00000137770	CTDSPL2	Api_pos	https://doi.org/10.1038/s41467-020-15814-8
MSI2	ENSG00000109861	CTSC	Api_pos	https://doi.org/10.1038/s41467-020-15814-8
MSI2	ENSG00000139842	CUL4A	Api_pos	https://doi.org/10.1038/s41467-020-15814-8
MSI2	ENSG00000114395	CYB561D2	Api_pos	https://doi.org/10.1038/s41467-020-15814-8
MSI2	ENSG00000112977	DAP	Api_pos	https://doi.org/10.1038/s41467-020-15814-8
MSI2	ENSG00000161692	DBF4B	Api_pos	https://doi.org/10.1038/s41467-020-15814-8
MSI2	ENSG00000122741	DCAF10	Api_pos	https://doi.org/10.1038/s41467-020-15814-8
MSI2	ENSG00000163257	DCAF16	Api_pos	https://doi.org/10.1038/s41467-020-15814-8
MSI2	ENSG00000136485	DCAF7	Api_pos	https://doi.org/10.1038/s41467-020-15814-8
MSI2	ENSG00000130311	DDA1	Api_pos	https://doi.org/10.1038/s41467-020-15814-8
MSI2	ENSG00000165490	DDIAS	Api_pos	https://doi.org/10.1038/s41467-020-15814-8
MSI2	ENSG00000100201	DDX17	Api_pos	https://doi.org/10.1038/s41467-020-15814-8
MSI2	ENSG00000215301	DDX3X	Api_pos	https://doi.org/10.1038/s41467-020-15814-8
MSI2	ENSG00000107201	DDX58	Api_pos	https://doi.org/10.1038/s41467-020-15814-8
MSI2	ENSG00000181381	DDX60L	Api_pos	https://doi.org/10.1038/s41467-020-15814-8
MSI2	ENSG00000158796	DEDD	Api_pos	https://doi.org/10.1038/s41467-020-15814-8
MSI2	ENSG00000124795	DEK	Api_pos	https://doi.org/10.1038/s41467-020-15814-8
MSI2	ENSG00000121644	DESI2	Api_pos	https://doi.org/10.1038/s41467-020-15814-8
MSI2	ENSG00000169598	DFFB	Api_pos	https://doi.org/10.1038/s41467-020-15814-8
MSI2	ENSG00000109606	DHX15	Api_pos	https://doi.org/10.1038/s41467-020-15814-8
MSI2	ENSG00000119689	DLST	Api_pos	https://doi.org/10.1038/s41467-020-15814-8
MSI2	ENSG00000105993	DNAJB6	Api_pos	https://doi.org/10.1038/s41467-020-15814-8
MSI2	ENSG00000168724	DNAJC21	Api_pos	https://doi.org/10.1038/s41467-020-15814-8
MSI2	ENSG00000101152	DNAJC5	Api_pos	https://doi.org/10.1038/s41467-020-15814-8
MSI2	ENSG00000159147	DONSON	Api_pos	https://doi.org/10.1038/s41467-020-15814-8
MSI2	ENSG00000104885	DOT1L	Api_pos	https://doi.org/10.1038/s41467-020-15814-8
MSI2	ENSG00000156162	DPY19L4	Api_pos	https://doi.org/10.1038/s41467-020-15814-8
MSI2	ENSG00000117505	DR1	Api_pos	https://doi.org/10.1038/s41467-020-15814-8
MSI2	ENSG00000125868	DSTN	Api_pos	https://doi.org/10.1038/s41467-020-15814-8
MSI2	ENSG00000143476	DTL	Api_pos	https://doi.org/10.1038/s41467-020-15814-8
MSI2	ENSG00000161202	DVL3	Api_pos	https://doi.org/10.1038/s41467-020-15814-8
MSI2	ENSG00000077380	DYNC1I2	Api_pos	https://doi.org/10.1038/s41467-020-15814-8
MSI2	ENSG00000112242	E2F3	Api_pos	https://doi.org/10.1038/s41467-020-15814-8
MSI2	ENSG00000205250	E2F4	Api_pos	https://doi.org/10.1038/s41467-020-15814-8
MSI2	ENSG00000116406	EDEM3	Api_pos	https://doi.org/10.1038/s41467-020-15814-8
MSI2	ENSG00000156508	EEF1A1	Api_pos	https://doi.org/10.1038/s41467-020-15814-8
MSI2	ENSG00000124802	EEF1E1	Api_pos	https://doi.org/10.1038/s41467-020-15814-8
MSI2	ENSG00000203666	EFCAB2	Api_pos	https://doi.org/10.1038/s41467-020-15814-8
MSI2	ENSG00000142634	EFHD2	Api_pos	https://doi.org/10.1038/s41467-020-15814-8
MSI2	ENSG00000055332	EIF2AK2	Api_pos	https://doi.org/10.1038/s41467-020-15814-8
MSI2	ENSG00000134001	EIF2S1	Api_pos	https://doi.org/10.1038/s41467-020-15814-8
MSI2	ENSG00000063046	EIF4B	Api_pos	https://doi.org/10.1038/s41467-020-15814-8
MSI2	ENSG00000151247	EIF4E	Api_pos	https://doi.org/10.1038/s41467-020-15814-8
MSI2	ENSG00000110321	EIF4G2	Api_pos	https://doi.org/10.1038/s41467-020-15814-8
MSI2	ENSG00000100664	EIF5	Api_pos	https://doi.org/10.1038/s41467-020-15814-8
MSI2	ENSG00000066044	ELAVL1	Api_pos	https://doi.org/10.1038/s41467-020-15814-8
MSI2	ENSG00000109381	ELF2	Api_pos	https://doi.org/10.1038/s41467-020-15814-8
MSI2	ENSG00000111145	ELK3	Api_pos	https://doi.org/10.1038/s41467-020-15814-8
MSI2	ENSG00000158711	ELK4	Api_pos	https://doi.org/10.1038/s41467-020-15814-8
MSI2	ENSG00000012660	ELOVL5	Api_pos	https://doi.org/10.1038/s41467-020-15814-8
MSI2	ENSG00000170571	EMB	Api_pos	https://doi.org/10.1038/s41467-020-15814-8
MSI2	ENSG00000145293	ENOPH1	Api_pos	https://doi.org/10.1038/s41467-020-15814-8
MSI2	ENSG00000143420	ENSA	Api_pos	https://doi.org/10.1038/s41467-020-15814-8
MSI2	ENSG00000120533	ENY2	Api_pos	https://doi.org/10.1038/s41467-020-15814-8
MSI2	ENSG00000159023	EPB41	Api_pos	https://doi.org/10.1038/s41467-020-15814-8
MSI2	ENSG00000079819	EPB41L2	Api_pos	https://doi.org/10.1038/s41467-020-15814-8
MSI2	ENSG00000197930	ERO1A	Api_pos	https://doi.org/10.1038/s41467-020-15814-8
MSI2	ENSG00000244405	ETV5	Api_pos	https://doi.org/10.1038/s41467-020-15814-8
MSI2	ENSG00000070367	EXOC5	Api_pos	https://doi.org/10.1038/s41467-020-15814-8
MSI2	ENSG00000162694	EXTL2	Api_pos	https://doi.org/10.1038/s41467-020-15814-8
MSI2	ENSG00000145569	FAM105A	Api_pos	https://doi.org/10.1038/s41467-020-15814-8
MSI2	ENSG00000122591	FAM126A	Api_pos	https://doi.org/10.1038/s41467-020-15814-8
MSI2	ENSG00000234545	FAM133B	Api_pos	https://doi.org/10.1038/s41467-020-15814-8
MSI2	ENSG00000172775	FAM192A	Api_pos	https://doi.org/10.1038/s41467-020-15814-8
MSI2	ENSG00000163946	FAM208A	Api_pos	https://doi.org/10.1038/s41467-020-15814-8
MSI2	ENSG00000177150	FAM210A	Api_pos	https://doi.org/10.1038/s41467-020-15814-8
MSI2	ENSG00000122376	FAM35A	Api_pos	https://doi.org/10.1038/s41467-020-15814-8
MSI2	ENSG00000153310	FAM49B	Api_pos	https://doi.org/10.1038/s41467-020-15814-8
MSI2	ENSG00000137414	FAM8A1	Api_pos	https://doi.org/10.1038/s41467-020-15814-8
MSI2	ENSG00000176853	FAM91A1	Api_pos	https://doi.org/10.1038/s41467-020-15814-8
MSI2	ENSG00000178974	FBXO34	Api_pos	https://doi.org/10.1038/s41467-020-15814-8
MSI2	ENSG00000112146	FBXO9	Api_pos	https://doi.org/10.1038/s41467-020-15814-8
MSI2	ENSG00000072803	FBXW11	Api_pos	https://doi.org/10.1038/s41467-020-15814-8
MSI2	ENSG00000119402	FBXW2	Api_pos	https://doi.org/10.1038/s41467-020-15814-8
MSI2	ENSG00000168496	FEN1	Api_pos	https://doi.org/10.1038/s41467-020-15814-8
MSI2	ENSG00000096060	FKBP5	Api_pos	https://doi.org/10.1038/s41467-020-15814-8
MSI2	ENSG00000102531	FNDC3A	Api_pos	https://doi.org/10.1038/s41467-020-15814-8
MSI2	ENSG00000168522	FNTA	Api_pos	https://doi.org/10.1038/s41467-020-15814-8
MSI2	ENSG00000133393	FOPNL	Api_pos	https://doi.org/10.1038/s41467-020-15814-8
MSI2	ENSG00000141568	FOXK2	Api_pos	https://doi.org/10.1038/s41467-020-15814-8
MSI2	ENSG00000170802	FOXN2	Api_pos	https://doi.org/10.1038/s41467-020-15814-8
MSI2	ENSG00000118689	FOXO3	Api_pos	https://doi.org/10.1038/s41467-020-15814-8
MSI2	ENSG00000140718	FTO	Api_pos	https://doi.org/10.1038/s41467-020-15814-8
MSI2	ENSG00000154727	GABPA	Api_pos	https://doi.org/10.1038/s41467-020-15814-8
MSI2	ENSG00000257218	GATC	Api_pos	https://doi.org/10.1038/s41467-020-15814-8
MSI2	ENSG00000101003	GINS1	Api_pos	https://doi.org/10.1038/s41467-020-15814-8
MSI2	ENSG00000139436	GIT2	Api_pos	https://doi.org/10.1038/s41467-020-15814-8
MSI2	ENSG00000106415	GLCCI1	Api_pos	https://doi.org/10.1038/s41467-020-15814-8
MSI2	ENSG00000115419	GLS	Api_pos	https://doi.org/10.1038/s41467-020-15814-8
MSI2	ENSG00000135821	GLUL	Api_pos	https://doi.org/10.1038/s41467-020-15814-8
MSI2	ENSG00000156052	GNAQ	Api_pos	https://doi.org/10.1038/s41467-020-15814-8
MSI2	ENSG00000078369	GNB1	Api_pos	https://doi.org/10.1038/s41467-020-15814-8
MSI2	ENSG00000111670	GNPTAB	Api_pos	https://doi.org/10.1038/s41467-020-15814-8
MSI2	ENSG00000111711	GOLT1B	Api_pos	https://doi.org/10.1038/s41467-020-15814-8
MSI2	ENSG00000047932	GOPC	Api_pos	https://doi.org/10.1038/s41467-020-15814-8
MSI2	ENSG00000108587	GOSR1	Api_pos	https://doi.org/10.1038/s41467-020-15814-8
MSI2	ENSG00000125772	GPCPD1	Api_pos	https://doi.org/10.1038/s41467-020-15814-8
MSI2	ENSG00000105220	GPI	Api_pos	https://doi.org/10.1038/s41467-020-15814-8
MSI2	ENSG00000106070	GRB10	Api_pos	https://doi.org/10.1038/s41467-020-15814-8
MSI2	ENSG00000164284	GRPEL2	Api_pos	https://doi.org/10.1038/s41467-020-15814-8
MSI2	ENSG00000103342	GSPT1	Api_pos	https://doi.org/10.1038/s41467-020-15814-8
MSI2	ENSG00000130299	GTPBP3	Api_pos	https://doi.org/10.1038/s41467-020-15814-8
MSI2	ENSG00000105968	H2AFV	Api_pos	https://doi.org/10.1038/s41467-020-15814-8
MSI2	ENSG00000049239	H6PD	Api_pos	https://doi.org/10.1038/s41467-020-15814-8
MSI2	ENSG00000147874	HAUS6	Api_pos	https://doi.org/10.1038/s41467-020-15814-8
MSI2	ENSG00000112339	HBS1L	Api_pos	https://doi.org/10.1038/s41467-020-15814-8
MSI2	ENSG00000092148	HECTD1	Api_pos	https://doi.org/10.1038/s41467-020-15814-8
MSI2	ENSG00000198265	HELZ	Api_pos	https://doi.org/10.1038/s41467-020-15814-8
MSI2	ENSG00000166135	HIF1AN	Api_pos	https://doi.org/10.1038/s41467-020-15814-8
MSI2	ENSG00000130787	HIP1R	Api_pos	https://doi.org/10.1038/s41467-020-15814-8
MSI2	ENSG00000110422	HIPK3	Api_pos	https://doi.org/10.1038/s41467-020-15814-8
MSI2	ENSG00000164104	HMGB2	Api_pos	https://doi.org/10.1038/s41467-020-15814-8
MSI2	ENSG00000113161	HMGCR	Api_pos	https://doi.org/10.1038/s41467-020-15814-8
MSI2	ENSG00000135486	HNRNPA1	Api_pos	https://doi.org/10.1038/s41467-020-15814-8
MSI2	ENSG00000139675	HNRNPA1L2	Api_pos	https://doi.org/10.1038/s41467-020-15814-8
MSI2	ENSG00000122566	HNRNPA2B1	Api_pos	https://doi.org/10.1038/s41467-020-15814-8
MSI2	ENSG00000092199	HNRNPC	Api_pos	https://doi.org/10.1038/s41467-020-15814-8
MSI2	ENSG00000138668	HNRNPD	Api_pos	https://doi.org/10.1038/s41467-020-15814-8
MSI2	ENSG00000152795	HNRNPDL	Api_pos	https://doi.org/10.1038/s41467-020-15814-8
MSI2	ENSG00000096746	HNRNPH3	Api_pos	https://doi.org/10.1038/s41467-020-15814-8
MSI2	ENSG00000125944	HNRNPR	Api_pos	https://doi.org/10.1038/s41467-020-15814-8
MSI2	ENSG00000153187	HNRNPU	Api_pos	https://doi.org/10.1038/s41467-020-15814-8
MSI2	ENSG00000080824	HSP90AA1	Api_pos	https://doi.org/10.1038/s41467-020-15814-8
MSI2	ENSG00000187522	HSPA14	Api_pos	https://doi.org/10.1038/s41467-020-15814-8
MSI2	ENSG00000113013	HSPA9	Api_pos	https://doi.org/10.1038/s41467-020-15814-8
MSI2	ENSG00000149428	HYOU1	Api_pos	https://doi.org/10.1038/s41467-020-15814-8
MSI2	ENSG00000159110	IFNAR2	Api_pos	https://doi.org/10.1038/s41467-020-15814-8
MSI2	ENSG00000136231	IGF2BP3	Api_pos	https://doi.org/10.1038/s41467-020-15814-8
MSI2	ENSG00000196083	IL1RAP	Api_pos	https://doi.org/10.1038/s41467-020-15814-8
MSI2	ENSG00000040933	INPP4A	Api_pos	https://doi.org/10.1038/s41467-020-15814-8
MSI2	ENSG00000186480	INSIG1	Api_pos	https://doi.org/10.1038/s41467-020-15814-8
MSI2	ENSG00000065150	IPO5	Api_pos	https://doi.org/10.1038/s41467-020-15814-8
MSI2	ENSG00000136381	IREB2	Api_pos	https://doi.org/10.1038/s41467-020-15814-8
MSI2	ENSG00000135424	ITGA7	Api_pos	https://doi.org/10.1038/s41467-020-15814-8
MSI2	ENSG00000043143	JADE2	Api_pos	https://doi.org/10.1038/s41467-020-15814-8
MSI2	ENSG00000083168	KAT6A	Api_pos	https://doi.org/10.1038/s41467-020-15814-8
MSI2	ENSG00000170852	KBTBD2	Api_pos	https://doi.org/10.1038/s41467-020-15814-8
MSI2	ENSG00000184156	KCNQ3	Api_pos	https://doi.org/10.1038/s41467-020-15814-8
MSI2	ENSG00000110906	KCTD10	Api_pos	https://doi.org/10.1038/s41467-020-15814-8
MSI2	ENSG00000112078	KCTD20	Api_pos	https://doi.org/10.1038/s41467-020-15814-8
MSI2	ENSG00000136636	KCTD3	Api_pos	https://doi.org/10.1038/s41467-020-15814-8
MSI2	ENSG00000167977	KCTD5	Api_pos	https://doi.org/10.1038/s41467-020-15814-8
MSI2	ENSG00000165097	KDM1B	Api_pos	https://doi.org/10.1038/s41467-020-15814-8
MSI2	ENSG00000073614	KDM5A	Api_pos	https://doi.org/10.1038/s41467-020-15814-8
MSI2	ENSG00000081791	KIAA0141	Api_pos	https://doi.org/10.1038/s41467-020-15814-8
MSI2	ENSG00000170871	KIAA0232	Api_pos	https://doi.org/10.1038/s41467-020-15814-8
MSI2	ENSG00000134313	KIDINS220	Api_pos	https://doi.org/10.1038/s41467-020-15814-8
MSI2	ENSG00000068796	KIF2A	Api_pos	https://doi.org/10.1038/s41467-020-15814-8
MSI2	ENSG00000145332	KLHL8	Api_pos	https://doi.org/10.1038/s41467-020-15814-8
MSI2	ENSG00000183955	KMT5A	Api_pos	https://doi.org/10.1038/s41467-020-15814-8
MSI2	ENSG00000110066	KMT5B	Api_pos	https://doi.org/10.1038/s41467-020-15814-8
MSI2	ENSG00000114030	KPNA1	Api_pos	https://doi.org/10.1038/s41467-020-15814-8
MSI2	ENSG00000186432	KPNA4	Api_pos	https://doi.org/10.1038/s41467-020-15814-8
MSI2	ENSG00000025800	KPNA6	Api_pos	https://doi.org/10.1038/s41467-020-15814-8
MSI2	ENSG00000135862	LAMC1	Api_pos	https://doi.org/10.1038/s41467-020-15814-8
MSI2	ENSG00000005893	LAMP2	Api_pos	https://doi.org/10.1038/s41467-020-15814-8
MSI2	ENSG00000134248	LAMTOR5	Api_pos	https://doi.org/10.1038/s41467-020-15814-8
MSI2	ENSG00000213625	LEPROT	Api_pos	https://doi.org/10.1038/s41467-020-15814-8
MSI2	ENSG00000263753	LINC00667	Api_pos	https://doi.org/10.1038/s41467-020-15814-8
MSI2	ENSG00000160789	LMNA	Api_pos	https://doi.org/10.1038/s41467-020-15814-8
MSI2	ENSG00000113441	LNPEP	Api_pos	https://doi.org/10.1038/s41467-020-15814-8
MSI2	ENSG00000120256	LRP11	Api_pos	https://doi.org/10.1038/s41467-020-15814-8
MSI2	ENSG00000163956	LRPAP1	Api_pos	https://doi.org/10.1038/s41467-020-15814-8
MSI2	ENSG00000136802	LRRC8A	Api_pos	https://doi.org/10.1038/s41467-020-15814-8
MSI2	ENSG00000171488	LRRC8C	Api_pos	https://doi.org/10.1038/s41467-020-15814-8
MSI2	ENSG00000171492	LRRC8D	Api_pos	https://doi.org/10.1038/s41467-020-15814-8
MSI2	ENSG00000161654	LSM12	Api_pos	https://doi.org/10.1038/s41467-020-15814-8
MSI2	ENSG00000257103	LSM14A	Api_pos	https://doi.org/10.1038/s41467-020-15814-8
MSI2	ENSG00000106355	LSM5	Api_pos	https://doi.org/10.1038/s41467-020-15814-8
MSI2	ENSG00000128534	LSM8	Api_pos	https://doi.org/10.1038/s41467-020-15814-8
MSI2	ENSG00000143353	LYPLAL1	Api_pos	https://doi.org/10.1038/s41467-020-15814-8
MSI2	ENSG00000214113	LYRM4	Api_pos	https://doi.org/10.1038/s41467-020-15814-8
MSI2	ENSG00000090316	MAEA	Api_pos	https://doi.org/10.1038/s41467-020-15814-8
MSI2	ENSG00000095015	MAP3K1	Api_pos	https://doi.org/10.1038/s41467-020-15814-8
MSI2	ENSG00000119487	MAPKAP1	Api_pos	https://doi.org/10.1038/s41467-020-15814-8
MSI2	ENSG00000089022	MAPKAPK5	Api_pos	https://doi.org/10.1038/s41467-020-15814-8
MSI2	ENSG00000015479	MATR3	Api_pos	https://doi.org/10.1038/s41467-020-15814-8
MSI2	ENSG00000166987	MBD6	Api_pos	https://doi.org/10.1038/s41467-020-15814-8
MSI2	ENSG00000152601	MBNL1	Api_pos	https://doi.org/10.1038/s41467-020-15814-8
MSI2	ENSG00000197971	MBP	Api_pos	https://doi.org/10.1038/s41467-020-15814-8
MSI2	ENSG00000180398	MCFD2	Api_pos	https://doi.org/10.1038/s41467-020-15814-8
MSI2	ENSG00000104738	MCM4	Api_pos	https://doi.org/10.1038/s41467-020-15814-8
MSI2	ENSG00000175471	MCTP1	Api_pos	https://doi.org/10.1038/s41467-020-15814-8
MSI2	ENSG00000050393	MCUR1	Api_pos	https://doi.org/10.1038/s41467-020-15814-8
MSI2	ENSG00000135679	MDM2	Api_pos	https://doi.org/10.1038/s41467-020-15814-8
MSI2	ENSG00000116353	MECR	Api_pos	https://doi.org/10.1038/s41467-020-15814-8
MSI2	ENSG00000159479	MED8	Api_pos	https://doi.org/10.1038/s41467-020-15814-8
MSI2	ENSG00000068305	MEF2A	Api_pos	https://doi.org/10.1038/s41467-020-15814-8
MSI2	ENSG00000111142	METAP2	Api_pos	https://doi.org/10.1038/s41467-020-15814-8
MSI2	ENSG00000144401	METTL21A	Api_pos	https://doi.org/10.1038/s41467-020-15814-8
MSI2	ENSG00000037749	MFAP3	Api_pos	https://doi.org/10.1038/s41467-020-15814-8
MSI2	ENSG00000156875	MFSD14A	Api_pos	https://doi.org/10.1038/s41467-020-15814-8
MSI2	ENSG00000198160	MIER1	Api_pos	https://doi.org/10.1038/s41467-020-15814-8
MSI2	ENSG00000125863	MKKS	Api_pos	https://doi.org/10.1038/s41467-020-15814-8
MSI2	ENSG00000128585	MKLN1	Api_pos	https://doi.org/10.1038/s41467-020-15814-8
MSI2	ENSG00000110917	MLEC	Api_pos	https://doi.org/10.1038/s41467-020-15814-8
MSI2	ENSG00000168288	MMADHC	Api_pos	https://doi.org/10.1038/s41467-020-15814-8
MSI2	ENSG00000164172	MOCS2	Api_pos	https://doi.org/10.1038/s41467-020-15814-8
MSI2	ENSG00000130830	MPP1	Api_pos	https://doi.org/10.1038/s41467-020-15814-8
MSI2	ENSG00000133030	MPRIP	Api_pos	https://doi.org/10.1038/s41467-020-15814-8
MSI2	ENSG00000197965	MPZL1	Api_pos	https://doi.org/10.1038/s41467-020-15814-8
MSI2	ENSG00000122687	MRM2	Api_pos	https://doi.org/10.1038/s41467-020-15814-8
MSI2	ENSG00000115364	MRPL19	Api_pos	https://doi.org/10.1038/s41467-020-15814-8
MSI2	ENSG00000185414	MRPL30	Api_pos	https://doi.org/10.1038/s41467-020-15814-8
MSI2	ENSG00000182180	MRPS16	Api_pos	https://doi.org/10.1038/s41467-020-15814-8
MSI2	ENSG00000148187	MRRF	Api_pos	https://doi.org/10.1038/s41467-020-15814-8
MSI2	ENSG00000124532	MRS2	Api_pos	https://doi.org/10.1038/s41467-020-15814-8
MSI2	ENSG00000147649	MTDH	Api_pos	https://doi.org/10.1038/s41467-020-15814-8
MSI2	ENSG00000143033	MTF2	Api_pos	https://doi.org/10.1038/s41467-020-15814-8
MSI2	ENSG00000014914	MTMR11	Api_pos	https://doi.org/10.1038/s41467-020-15814-8
MSI2	ENSG00000150712	MTMR12	Api_pos	https://doi.org/10.1038/s41467-020-15814-8
MSI2	ENSG00000135297	MTO1	Api_pos	https://doi.org/10.1038/s41467-020-15814-8
MSI2	ENSG00000244754	N4BP2L2	Api_pos	https://doi.org/10.1038/s41467-020-15814-8
MSI2	ENSG00000111300	NAA25	Api_pos	https://doi.org/10.1038/s41467-020-15814-8
MSI2	ENSG00000152620	NADK2	Api_pos	https://doi.org/10.1038/s41467-020-15814-8
MSI2	ENSG00000105835	NAMPT	Api_pos	https://doi.org/10.1038/s41467-020-15814-8
MSI2	ENSG00000187109	NAP1L1	Api_pos	https://doi.org/10.1038/s41467-020-15814-8
MSI2	ENSG00000205531	NAP1L4	Api_pos	https://doi.org/10.1038/s41467-020-15814-8
MSI2	ENSG00000151503	NCAPD3	Api_pos	https://doi.org/10.1038/s41467-020-15814-8
MSI2	ENSG00000114503	NCBP2	Api_pos	https://doi.org/10.1038/s41467-020-15814-8
MSI2	ENSG00000213672	NCKIPSD	Api_pos	https://doi.org/10.1038/s41467-020-15814-8
MSI2	ENSG00000104419	NDRG1	Api_pos	https://doi.org/10.1038/s41467-020-15814-8
MSI2	ENSG00000130414	NDUFA10	Api_pos	https://doi.org/10.1038/s41467-020-15814-8
MSI2	ENSG00000130202	NECTIN2	Api_pos	https://doi.org/10.1038/s41467-020-15814-8
MSI2	ENSG00000166881	NEMP1	Api_pos	https://doi.org/10.1038/s41467-020-15814-8
MSI2	ENSG00000086102	NFX1	Api_pos	https://doi.org/10.1038/s41467-020-15814-8
MSI2	ENSG00000100503	NIN	Api_pos	https://doi.org/10.1038/s41467-020-15814-8
MSI2	ENSG00000170113	NIPA1	Api_pos	https://doi.org/10.1038/s41467-020-15814-8
MSI2	ENSG00000168256	NKIRAS2	Api_pos	https://doi.org/10.1038/s41467-020-15814-8
MSI2	ENSG00000123213	NLN	Api_pos	https://doi.org/10.1038/s41467-020-15814-8
MSI2	ENSG00000172113	NME6	Api_pos	https://doi.org/10.1038/s41467-020-15814-8
MSI2	ENSG00000112992	NNT	Api_pos	https://doi.org/10.1038/s41467-020-15814-8
MSI2	ENSG00000166197	NOLC1	Api_pos	https://doi.org/10.1038/s41467-020-15814-8
MSI2	ENSG00000147140	NONO	Api_pos	https://doi.org/10.1038/s41467-020-15814-8
MSI2	ENSG00000087269	NOP14	Api_pos	https://doi.org/10.1038/s41467-020-15814-8
MSI2	ENSG00000134250	NOTCH2	Api_pos	https://doi.org/10.1038/s41467-020-15814-8
MSI2	ENSG00000141279	NPEPPS	Api_pos	https://doi.org/10.1038/s41467-020-15814-8
MSI2	ENSG00000182446	NPLOC4	Api_pos	https://doi.org/10.1038/s41467-020-15814-8
MSI2	ENSG00000113580	NR3C1	Api_pos	https://doi.org/10.1038/s41467-020-15814-8
MSI2	ENSG00000107672	NSMCE4A	Api_pos	https://doi.org/10.1038/s41467-020-15814-8
MSI2	ENSG00000117481	NSUN4	Api_pos	https://doi.org/10.1038/s41467-020-15814-8
MSI2	ENSG00000111696	NT5DC3	Api_pos	https://doi.org/10.1038/s41467-020-15814-8
MSI2	ENSG00000104805	NUCB1	Api_pos	https://doi.org/10.1038/s41467-020-15814-8
MSI2	ENSG00000124789	NUP153	Api_pos	https://doi.org/10.1038/s41467-020-15814-8
MSI2	ENSG00000126883	NUP214	Api_pos	https://doi.org/10.1038/s41467-020-15814-8
MSI2	ENSG00000139496	NUP58	Api_pos	https://doi.org/10.1038/s41467-020-15814-8
MSI2	ENSG00000213024	NUP62	Api_pos	https://doi.org/10.1038/s41467-020-15814-8
MSI2	ENSG00000110713	NUP98	Api_pos	https://doi.org/10.1038/s41467-020-15814-8
MSI2	ENSG00000180304	OAZ2	Api_pos	https://doi.org/10.1038/s41467-020-15814-8
MSI2	ENSG00000198836	OPA1	Api_pos	https://doi.org/10.1038/s41467-020-15814-8
MSI2	ENSG00000175938	ORAI3	Api_pos	https://doi.org/10.1038/s41467-020-15814-8
MSI2	ENSG00000091651	ORC6	Api_pos	https://doi.org/10.1038/s41467-020-15814-8
MSI2	ENSG00000117859	OSBPL9	Api_pos	https://doi.org/10.1038/s41467-020-15814-8
MSI2	ENSG00000154124	OTULIN	Api_pos	https://doi.org/10.1038/s41467-020-15814-8
MSI2	ENSG00000083720	OXCT1	Api_pos	https://doi.org/10.1038/s41467-020-15814-8
MSI2	ENSG00000007168	PAFAH1B1	Api_pos	https://doi.org/10.1038/s41467-020-15814-8
MSI2	ENSG00000168092	PAFAH1B2	Api_pos	https://doi.org/10.1038/s41467-020-15814-8
MSI2	ENSG00000128050	PAICS	Api_pos	https://doi.org/10.1038/s41467-020-15814-8
MSI2	ENSG00000149269	PAK1	Api_pos	https://doi.org/10.1038/s41467-020-15814-8
MSI2	ENSG00000164329	PAPD4	Api_pos	https://doi.org/10.1038/s41467-020-15814-8
MSI2	ENSG00000090060	PAPOLA	Api_pos	https://doi.org/10.1038/s41467-020-15814-8
MSI2	ENSG00000163939	PBRM1	Api_pos	https://doi.org/10.1038/s41467-020-15814-8
MSI2	ENSG00000156374	PCGF6	Api_pos	https://doi.org/10.1038/s41467-020-15814-8
MSI2	ENSG00000120265	PCMT1	Api_pos	https://doi.org/10.1038/s41467-020-15814-8
MSI2	ENSG00000203880	PCMTD2	Api_pos	https://doi.org/10.1038/s41467-020-15814-8
MSI2	ENSG00000071994	PDCD2	Api_pos	https://doi.org/10.1038/s41467-020-15814-8
MSI2	ENSG00000249915	PDCD6	Api_pos	https://doi.org/10.1038/s41467-020-15814-8
MSI2	ENSG00000065989	PDE4A	Api_pos	https://doi.org/10.1038/s41467-020-15814-8
MSI2	ENSG00000152256	PDK1	Api_pos	https://doi.org/10.1038/s41467-020-15814-8
MSI2	ENSG00000172840	PDP2	Api_pos	https://doi.org/10.1038/s41467-020-15814-8
MSI2	ENSG00000083642	PDS5B	Api_pos	https://doi.org/10.1038/s41467-020-15814-8
MSI2	ENSG00000179889	PDXDC1	Api_pos	https://doi.org/10.1038/s41467-020-15814-8
MSI2	ENSG00000178921	PFAS	Api_pos	https://doi.org/10.1038/s41467-020-15814-8
MSI2	ENSG00000102144	PGK1	Api_pos	https://doi.org/10.1038/s41467-020-15814-8
MSI2	ENSG00000204138	PHACTR4	Api_pos	https://doi.org/10.1038/s41467-020-15814-8
MSI2	ENSG00000130024	PHF10	Api_pos	https://doi.org/10.1038/s41467-020-15814-8
MSI2	ENSG00000116273	PHF13	Api_pos	https://doi.org/10.1038/s41467-020-15814-8
MSI2	ENSG00000025293	PHF20	Api_pos	https://doi.org/10.1038/s41467-020-15814-8
MSI2	ENSG00000100410	PHF5A	Api_pos	https://doi.org/10.1038/s41467-020-15814-8
MSI2	ENSG00000172943	PHF8	Api_pos	https://doi.org/10.1038/s41467-020-15814-8
MSI2	ENSG00000073921	PICALM	Api_pos	https://doi.org/10.1038/s41467-020-15814-8
MSI2	ENSG00000142892	PIGK	Api_pos	https://doi.org/10.1038/s41467-020-15814-8
MSI2	ENSG00000145675	PIK3R1	Api_pos	https://doi.org/10.1038/s41467-020-15814-8
MSI2	ENSG00000143398	PIP5K1A	Api_pos	https://doi.org/10.1038/s41467-020-15814-8
MSI2	ENSG00000057757	PITHD1	Api_pos	https://doi.org/10.1038/s41467-020-15814-8
MSI2	ENSG00000067225	PKM	Api_pos	https://doi.org/10.1038/s41467-020-15814-8
MSI2	ENSG00000147872	PLIN2	Api_pos	https://doi.org/10.1038/s41467-020-15814-8
MSI2	ENSG00000136040	PLXNC1	Api_pos	https://doi.org/10.1038/s41467-020-15814-8
MSI2	ENSG00000141682	PMAIP1	Api_pos	https://doi.org/10.1038/s41467-020-15814-8
MSI2	ENSG00000143157	POGK	Api_pos	https://doi.org/10.1038/s41467-020-15814-8
MSI2	ENSG00000148229	POLE3	Api_pos	https://doi.org/10.1038/s41467-020-15814-8
MSI2	ENSG00000068654	POLR1A	Api_pos	https://doi.org/10.1038/s41467-020-15814-8
MSI2	ENSG00000186184	POLR1D	Api_pos	https://doi.org/10.1038/s41467-020-15814-8
MSI2	ENSG00000167272	POP5	Api_pos	https://doi.org/10.1038/s41467-020-15814-8
MSI2	ENSG00000134283	PPHLN1	Api_pos	https://doi.org/10.1038/s41467-020-15814-8
MSI2	ENSG00000196262	PPIA	Api_pos	https://doi.org/10.1038/s41467-020-15814-8
MSI2	ENSG00000100614	PPM1A	Api_pos	https://doi.org/10.1038/s41467-020-15814-8
MSI2	ENSG00000138032	PPM1B	Api_pos	https://doi.org/10.1038/s41467-020-15814-8
MSI2	ENSG00000058272	PPP1R12A	Api_pos	https://doi.org/10.1038/s41467-020-15814-8
MSI2	ENSG00000117751	PPP1R8	Api_pos	https://doi.org/10.1038/s41467-020-15814-8
MSI2	ENSG00000221914	PPP2R2A	Api_pos	https://doi.org/10.1038/s41467-020-15814-8
MSI2	ENSG00000078304	PPP2R5C	Api_pos	https://doi.org/10.1038/s41467-020-15814-8
MSI2	ENSG00000100796	PPP4R3A	Api_pos	https://doi.org/10.1038/s41467-020-15814-8
MSI2	ENSG00000119414	PPP6C	Api_pos	https://doi.org/10.1038/s41467-020-15814-8
MSI2	ENSG00000110075	PPP6R3	Api_pos	https://doi.org/10.1038/s41467-020-15814-8
MSI2	ENSG00000198901	PRC1	Api_pos	https://doi.org/10.1038/s41467-020-15814-8
MSI2	ENSG00000117450	PRDX1	Api_pos	https://doi.org/10.1038/s41467-020-15814-8
MSI2	ENSG00000101166	PRELID3B	Api_pos	https://doi.org/10.1038/s41467-020-15814-8
MSI2	ENSG00000132356	PRKAA1	Api_pos	https://doi.org/10.1038/s41467-020-15814-8
MSI2	ENSG00000142875	PRKACB	Api_pos	https://doi.org/10.1038/s41467-020-15814-8
MSI2	ENSG00000148426	PROSER2	Api_pos	https://doi.org/10.1038/s41467-020-15814-8
MSI2	ENSG00000134186	PRPF38B	Api_pos	https://doi.org/10.1038/s41467-020-15814-8
MSI2	ENSG00000117523	PRRC2C	Api_pos	https://doi.org/10.1038/s41467-020-15814-8
MSI2	ENSG00000143363	PRUNE1	Api_pos	https://doi.org/10.1038/s41467-020-15814-8
MSI2	ENSG00000108671	PSMD11	Api_pos	https://doi.org/10.1038/s41467-020-15814-8
MSI2	ENSG00000131467	PSME3	Api_pos	https://doi.org/10.1038/s41467-020-15814-8
MSI2	ENSG00000125818	PSMF1	Api_pos	https://doi.org/10.1038/s41467-020-15814-8
MSI2	ENSG00000171862	PTEN	Api_pos	https://doi.org/10.1038/s41467-020-15814-8
MSI2	ENSG00000184007	PTP4A2	Api_pos	https://doi.org/10.1038/s41467-020-15814-8
MSI2	ENSG00000132670	PTPRA	Api_pos	https://doi.org/10.1038/s41467-020-15814-8
MSI2	ENSG00000149177	PTPRJ	Api_pos	https://doi.org/10.1038/s41467-020-15814-8
MSI2	ENSG00000164611	PTTG1	Api_pos	https://doi.org/10.1038/s41467-020-15814-8
MSI2	ENSG00000134644	PUM1	Api_pos	https://doi.org/10.1038/s41467-020-15814-8
MSI2	ENSG00000100504	PYGL	Api_pos	https://doi.org/10.1038/s41467-020-15814-8
MSI2	ENSG00000112531	QKI	Api_pos	https://doi.org/10.1038/s41467-020-15814-8
MSI2	ENSG00000116260	QSOX1	Api_pos	https://doi.org/10.1038/s41467-020-15814-8
MSI2	ENSG00000156675	RAB11FIP1	Api_pos	https://doi.org/10.1038/s41467-020-15814-8
MSI2	ENSG00000138069	RAB1A	Api_pos	https://doi.org/10.1038/s41467-020-15814-8
MSI2	ENSG00000080371	RAB21	Api_pos	https://doi.org/10.1038/s41467-020-15814-8
MSI2	ENSG00000115839	RAB3GAP1	Api_pos	https://doi.org/10.1038/s41467-020-15814-8
MSI2	ENSG00000118873	RAB3GAP2	Api_pos	https://doi.org/10.1038/s41467-020-15814-8
MSI2	ENSG00000144566	RAB5A	Api_pos	https://doi.org/10.1038/s41467-020-15814-8
MSI2	ENSG00000108774	RAB5C	Api_pos	https://doi.org/10.1038/s41467-020-15814-8
MSI2	ENSG00000075785	RAB7A	Api_pos	https://doi.org/10.1038/s41467-020-15814-8
MSI2	ENSG00000166128	RAB8B	Api_pos	https://doi.org/10.1038/s41467-020-15814-8
MSI2	ENSG00000161800	RACGAP1	Api_pos	https://doi.org/10.1038/s41467-020-15814-8
MSI2	ENSG00000113456	RAD1	Api_pos	https://doi.org/10.1038/s41467-020-15814-8
MSI2	ENSG00000119318	RAD23B	Api_pos	https://doi.org/10.1038/s41467-020-15814-8
MSI2	ENSG00000144118	RALB	Api_pos	https://doi.org/10.1038/s41467-020-15814-8
MSI2	ENSG00000170471	RALGAPB	Api_pos	https://doi.org/10.1038/s41467-020-15814-8
MSI2	ENSG00000127314	RAP1B	Api_pos	https://doi.org/10.1038/s41467-020-15814-8
MSI2	ENSG00000138698	RAP1GDS1	Api_pos	https://doi.org/10.1038/s41467-020-15814-8
MSI2	ENSG00000158987	RAPGEF6	Api_pos	https://doi.org/10.1038/s41467-020-15814-8
MSI2	ENSG00000162521	RBBP4	Api_pos	https://doi.org/10.1038/s41467-020-15814-8
MSI2	ENSG00000244462	RBM12	Api_pos	https://doi.org/10.1038/s41467-020-15814-8
MSI2	ENSG00000239306	RBM14	Api_pos	https://doi.org/10.1038/s41467-020-15814-8
MSI2	ENSG00000102317	RBM3	Api_pos	https://doi.org/10.1038/s41467-020-15814-8
MSI2	ENSG00000003756	RBM5	Api_pos	https://doi.org/10.1038/s41467-020-15814-8
MSI2	ENSG00000159200	RCAN1	Api_pos	https://doi.org/10.1038/s41467-020-15814-8
MSI2	ENSG00000089902	RCOR1	Api_pos	https://doi.org/10.1038/s41467-020-15814-8
MSI2	ENSG00000004700	RECQL	Api_pos	https://doi.org/10.1038/s41467-020-15814-8
MSI2	ENSG00000129625	REEP5	Api_pos	https://doi.org/10.1038/s41467-020-15814-8
MSI2	ENSG00000157916	RER1	Api_pos	https://doi.org/10.1038/s41467-020-15814-8
MSI2	ENSG00000035928	RFC1	Api_pos	https://doi.org/10.1038/s41467-020-15814-8
MSI2	ENSG00000067560	RHOA	Api_pos	https://doi.org/10.1038/s41467-020-15814-8
MSI2	ENSG00000101782	RIOK3	Api_pos	https://doi.org/10.1038/s41467-020-15814-8
MSI2	ENSG00000117000	RLF	Api_pos	https://doi.org/10.1038/s41467-020-15814-8
MSI2	ENSG00000123091	RNF11	Api_pos	https://doi.org/10.1038/s41467-020-15814-8
MSI2	ENSG00000110315	RNF141	Api_pos	https://doi.org/10.1038/s41467-020-15814-8
MSI2	ENSG00000118518	RNF146	Api_pos	https://doi.org/10.1038/s41467-020-15814-8
MSI2	ENSG00000101236	RNF24	Api_pos	https://doi.org/10.1038/s41467-020-15814-8
MSI2	ENSG00000127870	RNF6	Api_pos	https://doi.org/10.1038/s41467-020-15814-8
MSI2	ENSG00000122484	RPAP2	Api_pos	https://doi.org/10.1038/s41467-020-15814-8
MSI2	ENSG00000167526	RPL13	Api_pos	https://doi.org/10.1038/s41467-020-15814-8
MSI2	ENSG00000174748	RPL15	Api_pos	https://doi.org/10.1038/s41467-020-15814-8
MSI2	ENSG00000116251	RPL22	Api_pos	https://doi.org/10.1038/s41467-020-15814-8
MSI2	ENSG00000071082	RPL31	Api_pos	https://doi.org/10.1038/s41467-020-15814-8
MSI2	ENSG00000144713	RPL32	Api_pos	https://doi.org/10.1038/s41467-020-15814-8
MSI2	ENSG00000145592	RPL37	Api_pos	https://doi.org/10.1038/s41467-020-15814-8
MSI2	ENSG00000163684	RPP14	Api_pos	https://doi.org/10.1038/s41467-020-15814-8
MSI2	ENSG00000141425	RPRD1A	Api_pos	https://doi.org/10.1038/s41467-020-15814-8
MSI2	ENSG00000149273	RPS3	Api_pos	https://doi.org/10.1038/s41467-020-15814-8
MSI2	ENSG00000145425	RPS3A	Api_pos	https://doi.org/10.1038/s41467-020-15814-8
MSI2	ENSG00000136643	RPS6KC1	Api_pos	https://doi.org/10.1038/s41467-020-15814-8
MSI2	ENSG00000124782	RREB1	Api_pos	https://doi.org/10.1038/s41467-020-15814-8
MSI2	ENSG00000171848	RRM2	Api_pos	https://doi.org/10.1038/s41467-020-15814-8
MSI2	ENSG00000159579	RSPRY1	Api_pos	https://doi.org/10.1038/s41467-020-15814-8
MSI2	ENSG00000174891	RSRC1	Api_pos	https://doi.org/10.1038/s41467-020-15814-8
MSI2	ENSG00000111011	RSRC2	Api_pos	https://doi.org/10.1038/s41467-020-15814-8
MSI2	ENSG00000196154	S100A4	Api_pos	https://doi.org/10.1038/s41467-020-15814-8
MSI2	ENSG00000116497	S100PBP	Api_pos	https://doi.org/10.1038/s41467-020-15814-8
MSI2	ENSG00000211456	SACM1L	Api_pos	https://doi.org/10.1038/s41467-020-15814-8
MSI2	ENSG00000151835	SACS	Api_pos	https://doi.org/10.1038/s41467-020-15814-8
MSI2	ENSG00000179134	SAMD4B	Api_pos	https://doi.org/10.1038/s41467-020-15814-8
MSI2	ENSG00000079332	SAR1A	Api_pos	https://doi.org/10.1038/s41467-020-15814-8
MSI2	ENSG00000130066	SAT1	Api_pos	https://doi.org/10.1038/s41467-020-15814-8
MSI2	ENSG00000119042	SATB2	Api_pos	https://doi.org/10.1038/s41467-020-15814-8
MSI2	ENSG00000139218	SCAF11	Api_pos	https://doi.org/10.1038/s41467-020-15814-8
MSI2	ENSG00000138760	SCARB2	Api_pos	https://doi.org/10.1038/s41467-020-15814-8
MSI2	ENSG00000116171	SCP2	Api_pos	https://doi.org/10.1038/s41467-020-15814-8
MSI2	ENSG00000137575	SDCBP	Api_pos	https://doi.org/10.1038/s41467-020-15814-8
MSI2	ENSG00000101310	SEC23B	Api_pos	https://doi.org/10.1038/s41467-020-15814-8
MSI2	ENSG00000008952	SEC62	Api_pos	https://doi.org/10.1038/s41467-020-15814-8
MSI2	ENSG00000183291	SELENOF	Api_pos	https://doi.org/10.1038/s41467-020-15814-8
MSI2	ENSG00000162430	SELENON	Api_pos	https://doi.org/10.1038/s41467-020-15814-8
MSI2	ENSG00000132824	SERINC3	Api_pos	https://doi.org/10.1038/s41467-020-15814-8
MSI2	ENSG00000120742	SERP1	Api_pos	https://doi.org/10.1038/s41467-020-15814-8
MSI2	ENSG00000179833	SERTAD2	Api_pos	https://doi.org/10.1038/s41467-020-15814-8
MSI2	ENSG00000119335	SET	Api_pos	https://doi.org/10.1038/s41467-020-15814-8
MSI2	ENSG00000168137	SETD5	Api_pos	https://doi.org/10.1038/s41467-020-15814-8
MSI2	ENSG00000168066	SF1	Api_pos	https://doi.org/10.1038/s41467-020-15814-8
MSI2	ENSG00000189091	SF3B3	Api_pos	https://doi.org/10.1038/s41467-020-15814-8
MSI2	ENSG00000142669	SH3BGRL3	Api_pos	https://doi.org/10.1038/s41467-020-15814-8
MSI2	ENSG00000097033	SH3GLB1	Api_pos	https://doi.org/10.1038/s41467-020-15814-8
MSI2	ENSG00000147010	SH3KBP1	Api_pos	https://doi.org/10.1038/s41467-020-15814-8
MSI2	ENSG00000107957	SH3PXD2A	Api_pos	https://doi.org/10.1038/s41467-020-15814-8
MSI2	ENSG00000171241	SHCBP1	Api_pos	https://doi.org/10.1038/s41467-020-15814-8
MSI2	ENSG00000182199	SHMT2	Api_pos	https://doi.org/10.1038/s41467-020-15814-8
MSI2	ENSG00000144736	SHQ1	Api_pos	https://doi.org/10.1038/s41467-020-15814-8
MSI2	ENSG00000096717	SIRT1	Api_pos	https://doi.org/10.1038/s41467-020-15814-8
MSI2	ENSG00000182628	SKA2	Api_pos	https://doi.org/10.1038/s41467-020-15814-8
MSI2	ENSG00000113558	SKP1	Api_pos	https://doi.org/10.1038/s41467-020-15814-8
MSI2	ENSG00000145604	SKP2	Api_pos	https://doi.org/10.1038/s41467-020-15814-8
MSI2	ENSG00000101194	SLC17A9	Api_pos	https://doi.org/10.1038/s41467-020-15814-8
MSI2	ENSG00000145740	SLC30A5	Api_pos	https://doi.org/10.1038/s41467-020-15814-8
MSI2	ENSG00000111371	SLC38A1	Api_pos	https://doi.org/10.1038/s41467-020-15814-8
MSI2	ENSG00000177058	SLC38A9	Api_pos	https://doi.org/10.1038/s41467-020-15814-8
MSI2	ENSG00000196950	SLC39A10	Api_pos	https://doi.org/10.1038/s41467-020-15814-8
MSI2	ENSG00000029364	SLC39A9	Api_pos	https://doi.org/10.1038/s41467-020-15814-8
MSI2	ENSG00000139514	SLC7A1	Api_pos	https://doi.org/10.1038/s41467-020-15814-8
MSI2	ENSG00000197818	SLC9A8	Api_pos	https://doi.org/10.1038/s41467-020-15814-8
MSI2	ENSG00000119906	SLF2	Api_pos	https://doi.org/10.1038/s41467-020-15814-8
MSI2	ENSG00000175387	SMAD2	Api_pos	https://doi.org/10.1038/s41467-020-15814-8
MSI2	ENSG00000080503	SMARCA2	Api_pos	https://doi.org/10.1038/s41467-020-15814-8
MSI2	ENSG00000173473	SMARCC1	Api_pos	https://doi.org/10.1038/s41467-020-15814-8
MSI2	ENSG00000066117	SMARCD1	Api_pos	https://doi.org/10.1038/s41467-020-15814-8
MSI2	ENSG00000073584	SMARCE1	Api_pos	https://doi.org/10.1038/s41467-020-15814-8
MSI2	ENSG00000224531	SMIM13	Api_pos	https://doi.org/10.1038/s41467-020-15814-8
MSI2	ENSG00000188725	SMIM15	Api_pos	https://doi.org/10.1038/s41467-020-15814-8
MSI2	ENSG00000214046	SMIM7	Api_pos	https://doi.org/10.1038/s41467-020-15814-8
MSI2	ENSG00000268790	SMIM7	Api_pos	https://doi.org/10.1038/s41467-020-15814-8
MSI2	ENSG00000119953	SMNDC1	Api_pos	https://doi.org/10.1038/s41467-020-15814-8
MSI2	ENSG00000168566	SNRNP48	Api_pos	https://doi.org/10.1038/s41467-020-15814-8
MSI2	ENSG00000100603	SNW1	Api_pos	https://doi.org/10.1038/s41467-020-15814-8
MSI2	ENSG00000028528	SNX1	Api_pos	https://doi.org/10.1038/s41467-020-15814-8
MSI2	ENSG00000089006	SNX5	Api_pos	https://doi.org/10.1038/s41467-020-15814-8
MSI2	ENSG00000129128	SPCS3	Api_pos	https://doi.org/10.1038/s41467-020-15814-8
MSI2	ENSG00000090487	SPG21	Api_pos	https://doi.org/10.1038/s41467-020-15814-8
MSI2	ENSG00000198369	SPRED2	Api_pos	https://doi.org/10.1038/s41467-020-15814-8
MSI2	ENSG00000161011	SQSTM1	Api_pos	https://doi.org/10.1038/s41467-020-15814-8
MSI2	ENSG00000153914	SREK1	Api_pos	https://doi.org/10.1038/s41467-020-15814-8
MSI2	ENSG00000153006	SREK1IP1	Api_pos	https://doi.org/10.1038/s41467-020-15814-8
MSI2	ENSG00000075142	SRI	Api_pos	https://doi.org/10.1038/s41467-020-15814-8
MSI2	ENSG00000167881	SRP68	Api_pos	https://doi.org/10.1038/s41467-020-15814-8
MSI2	ENSG00000096063	SRPK1	Api_pos	https://doi.org/10.1038/s41467-020-15814-8
MSI2	ENSG00000182934	SRPRA	Api_pos	https://doi.org/10.1038/s41467-020-15814-8
MSI2	ENSG00000136450	SRSF1	Api_pos	https://doi.org/10.1038/s41467-020-15814-8
MSI2	ENSG00000161547	SRSF2	Api_pos	https://doi.org/10.1038/s41467-020-15814-8
MSI2	ENSG00000115875	SRSF7	Api_pos	https://doi.org/10.1038/s41467-020-15814-8
MSI2	ENSG00000141380	SS18	Api_pos	https://doi.org/10.1038/s41467-020-15814-8
MSI2	ENSG00000124783	SSR1	Api_pos	https://doi.org/10.1038/s41467-020-15814-8
MSI2	ENSG00000124356	STAMBP	Api_pos	https://doi.org/10.1038/s41467-020-15814-8
MSI2	ENSG00000166888	STAT6	Api_pos	https://doi.org/10.1038/s41467-020-15814-8
MSI2	ENSG00000123473	STIL	Api_pos	https://doi.org/10.1038/s41467-020-15814-8
MSI2	ENSG00000101109	STK4	Api_pos	https://doi.org/10.1038/s41467-020-15814-8
MSI2	ENSG00000023734	STRAP	Api_pos	https://doi.org/10.1038/s41467-020-15814-8
MSI2	ENSG00000135823	STX6	Api_pos	https://doi.org/10.1038/s41467-020-15814-8
MSI2	ENSG00000113387	SUB1	Api_pos	https://doi.org/10.1038/s41467-020-15814-8
MSI2	ENSG00000165416	SUGT1	Api_pos	https://doi.org/10.1038/s41467-020-15814-8
MSI2	ENSG00000188612	SUMO2	Api_pos	https://doi.org/10.1038/s41467-020-15814-8
MSI2	ENSG00000148248	SURF4	Api_pos	https://doi.org/10.1038/s41467-020-15814-8
MSI2	ENSG00000133789	SWAP70	Api_pos	https://doi.org/10.1038/s41467-020-15814-8
MSI2	ENSG00000135316	SYNCRIP	Api_pos	https://doi.org/10.1038/s41467-020-15814-8
MSI2	ENSG00000055070	SZRD1	Api_pos	https://doi.org/10.1038/s41467-020-15814-8
MSI2	ENSG00000173011	TADA2B	Api_pos	https://doi.org/10.1038/s41467-020-15814-8
MSI2	ENSG00000120948	TARDBP	Api_pos	https://doi.org/10.1038/s41467-020-15814-8
MSI2	ENSG00000106052	TAX1BP1	Api_pos	https://doi.org/10.1038/s41467-020-15814-8
MSI2	ENSG00000136111	TBC1D4	Api_pos	https://doi.org/10.1038/s41467-020-15814-8
MSI2	ENSG00000140262	TCF12	Api_pos	https://doi.org/10.1038/s41467-020-15814-8
MSI2	ENSG00000139372	TDG	Api_pos	https://doi.org/10.1038/s41467-020-15814-8
MSI2	ENSG00000108064	TFAM	Api_pos	https://doi.org/10.1038/s41467-020-15814-8
MSI2	ENSG00000152291	TGOLN2	Api_pos	https://doi.org/10.1038/s41467-020-15814-8
MSI2	ENSG00000066654	THUMPD1	Api_pos	https://doi.org/10.1038/s41467-020-15814-8
MSI2	ENSG00000077147	TM9SF3	Api_pos	https://doi.org/10.1038/s41467-020-15814-8
MSI2	ENSG00000143183	TMCO1	Api_pos	https://doi.org/10.1038/s41467-020-15814-8
MSI2	ENSG00000170348	TMED10	Api_pos	https://doi.org/10.1038/s41467-020-15814-8
MSI2	ENSG00000158604	TMED4	Api_pos	https://doi.org/10.1038/s41467-020-15814-8
MSI2	ENSG00000134970	TMED7	Api_pos	https://doi.org/10.1038/s41467-020-15814-8
MSI2	ENSG00000152558	TMEM123	Api_pos	https://doi.org/10.1038/s41467-020-15814-8
MSI2	ENSG00000135956	TMEM127	Api_pos	https://doi.org/10.1038/s41467-020-15814-8
MSI2	ENSG00000174695	TMEM167A	Api_pos	https://doi.org/10.1038/s41467-020-15814-8
MSI2	ENSG00000215717	TMEM167B	Api_pos	https://doi.org/10.1038/s41467-020-15814-8
MSI2	ENSG00000163444	TMEM183A	Api_pos	https://doi.org/10.1038/s41467-020-15814-8
MSI2	ENSG00000149932	TMEM219	Api_pos	https://doi.org/10.1038/s41467-020-15814-8
MSI2	ENSG00000089063	TMEM230	Api_pos	https://doi.org/10.1038/s41467-020-15814-8
MSI2	ENSG00000106771	TMEM245	Api_pos	https://doi.org/10.1038/s41467-020-15814-8
MSI2	ENSG00000106609	TMEM248	Api_pos	https://doi.org/10.1038/s41467-020-15814-8
MSI2	ENSG00000151881	TMEM267	Api_pos	https://doi.org/10.1038/s41467-020-15814-8
MSI2	ENSG00000109133	TMEM33	Api_pos	https://doi.org/10.1038/s41467-020-15814-8
MSI2	ENSG00000166471	TMEM41B	Api_pos	https://doi.org/10.1038/s41467-020-15814-8
MSI2	ENSG00000159596	TMEM69	Api_pos	https://doi.org/10.1038/s41467-020-15814-8
MSI2	ENSG00000120802	TMPO	Api_pos	https://doi.org/10.1038/s41467-020-15814-8
MSI2	ENSG00000166479	TMX3	Api_pos	https://doi.org/10.1038/s41467-020-15814-8
MSI2	ENSG00000078902	TOLLIP	Api_pos	https://doi.org/10.1038/s41467-020-15814-8
MSI2	ENSG00000173726	TOMM20	Api_pos	https://doi.org/10.1038/s41467-020-15814-8
MSI2	ENSG00000198900	TOP1	Api_pos	https://doi.org/10.1038/s41467-020-15814-8
MSI2	ENSG00000169905	TOR1AIP2	Api_pos	https://doi.org/10.1038/s41467-020-15814-8
MSI2	ENSG00000092203	TOX4	Api_pos	https://doi.org/10.1038/s41467-020-15814-8
MSI2	ENSG00000101150	TPD52L2	Api_pos	https://doi.org/10.1038/s41467-020-15814-8
MSI2	ENSG00000134779	TPGS2	Api_pos	https://doi.org/10.1038/s41467-020-15814-8
MSI2	ENSG00000167460	TPM4	Api_pos	https://doi.org/10.1038/s41467-020-15814-8
MSI2	ENSG00000158109	TPRG1L	Api_pos	https://doi.org/10.1038/s41467-020-15814-8
MSI2	ENSG00000164548	TRA2A	Api_pos	https://doi.org/10.1038/s41467-020-15814-8
MSI2	ENSG00000106785	TRIM14	Api_pos	https://doi.org/10.1038/s41467-020-15814-8
MSI2	ENSG00000204713	TRIM27	Api_pos	https://doi.org/10.1038/s41467-020-15814-8
MSI2	ENSG00000132256	TRIM5	Api_pos	https://doi.org/10.1038/s41467-020-15814-8
MSI2	ENSG00000170892	TSEN34	Api_pos	https://doi.org/10.1038/s41467-020-15814-8
MSI2	ENSG00000211460	TSN	Api_pos	https://doi.org/10.1038/s41467-020-15814-8
MSI2	ENSG00000011295	TTC19	Api_pos	https://doi.org/10.1038/s41467-020-15814-8
MSI2	ENSG00000182670	TTC3	Api_pos	https://doi.org/10.1038/s41467-020-15814-8
MSI2	ENSG00000101407	TTI1	Api_pos	https://doi.org/10.1038/s41467-020-15814-8
MSI2	ENSG00000196230	TUBB	Api_pos	https://doi.org/10.1038/s41467-020-15814-8
MSI2	ENSG00000171928	TVP23B	Api_pos	https://doi.org/10.1038/s41467-020-15814-8
MSI2	ENSG00000198431	TXNRD1	Api_pos	https://doi.org/10.1038/s41467-020-15814-8
MSI2	ENSG00000198874	TYW1	Api_pos	https://doi.org/10.1038/s41467-020-15814-8
MSI2	ENSG00000162623	TYW3	Api_pos	https://doi.org/10.1038/s41467-020-15814-8
MSI2	ENSG00000163714	U2SURP	Api_pos	https://doi.org/10.1038/s41467-020-15814-8
MSI2	ENSG00000221983	UBA52	Api_pos	https://doi.org/10.1038/s41467-020-15814-8
MSI2	ENSG00000033178	UBA6	Api_pos	https://doi.org/10.1038/s41467-020-15814-8
MSI2	ENSG00000137073	UBAP2	Api_pos	https://doi.org/10.1038/s41467-020-15814-8
MSI2	ENSG00000154127	UBASH3B	Api_pos	https://doi.org/10.1038/s41467-020-15814-8
MSI2	ENSG00000077721	UBE2A	Api_pos	https://doi.org/10.1038/s41467-020-15814-8
MSI2	ENSG00000119048	UBE2B	Api_pos	https://doi.org/10.1038/s41467-020-15814-8
MSI2	ENSG00000131508	UBE2D2	Api_pos	https://doi.org/10.1038/s41467-020-15814-8
MSI2	ENSG00000109332	UBE2D3	Api_pos	https://doi.org/10.1038/s41467-020-15814-8
MSI2	ENSG00000170142	UBE2E1	Api_pos	https://doi.org/10.1038/s41467-020-15814-8
MSI2	ENSG00000170035	UBE2E3	Api_pos	https://doi.org/10.1038/s41467-020-15814-8
MSI2	ENSG00000186591	UBE2H	Api_pos	https://doi.org/10.1038/s41467-020-15814-8
MSI2	ENSG00000103275	UBE2I	Api_pos	https://doi.org/10.1038/s41467-020-15814-8
MSI2	ENSG00000177889	UBE2N	Api_pos	https://doi.org/10.1038/s41467-020-15814-8
MSI2	ENSG00000077152	UBE2T	Api_pos	https://doi.org/10.1038/s41467-020-15814-8
MSI2	ENSG00000159202	UBE2Z	Api_pos	https://doi.org/10.1038/s41467-020-15814-8
MSI2	ENSG00000120942	UBIAD1	Api_pos	https://doi.org/10.1038/s41467-020-15814-8
MSI2	ENSG00000135018	UBQLN1	Api_pos	https://doi.org/10.1038/s41467-020-15814-8
MSI2	ENSG00000215114	UBXN2B	Api_pos	https://doi.org/10.1038/s41467-020-15814-8
MSI2	ENSG00000163960	UBXN7	Api_pos	https://doi.org/10.1038/s41467-020-15814-8
MSI2	ENSG00000116750	UCHL5	Api_pos	https://doi.org/10.1038/s41467-020-15814-8
MSI2	ENSG00000136731	UGGT1	Api_pos	https://doi.org/10.1038/s41467-020-15814-8
MSI2	ENSG00000219545	UMAD1	Api_pos	https://doi.org/10.1038/s41467-020-15814-8
MSI2	ENSG00000156467	UQCRB	Api_pos	https://doi.org/10.1038/s41467-020-15814-8
MSI2	ENSG00000162607	USP1	Api_pos	https://doi.org/10.1038/s41467-020-15814-8
MSI2	ENSG00000103194	USP10	Api_pos	https://doi.org/10.1038/s41467-020-15814-8
MSI2	ENSG00000058056	USP13	Api_pos	https://doi.org/10.1038/s41467-020-15814-8
MSI2	ENSG00000101557	USP14	Api_pos	https://doi.org/10.1038/s41467-020-15814-8
MSI2	ENSG00000055483	USP36	Api_pos	https://doi.org/10.1038/s41467-020-15814-8
MSI2	ENSG00000220205	VAMP2	Api_pos	https://doi.org/10.1038/s41467-020-15814-8
MSI2	ENSG00000134086	VHL	Api_pos	https://doi.org/10.1038/s41467-020-15814-8
MSI2	ENSG00000122958	VPS26A	Api_pos	https://doi.org/10.1038/s41467-020-15814-8
MSI2	ENSG00000155975	VPS37A	Api_pos	https://doi.org/10.1038/s41467-020-15814-8
MSI2	ENSG00000009844	VTA1	Api_pos	https://doi.org/10.1038/s41467-020-15814-8
MSI2	ENSG00000112290	WASF1	Api_pos	https://doi.org/10.1038/s41467-020-15814-8
MSI2	ENSG00000134987	WDR36	Api_pos	https://doi.org/10.1038/s41467-020-15814-8
MSI2	ENSG00000166483	WEE1	Api_pos	https://doi.org/10.1038/s41467-020-15814-8
MSI2	ENSG00000060237	WNK1	Api_pos	https://doi.org/10.1038/s41467-020-15814-8
MSI2	ENSG00000146457	WTAP	Api_pos	https://doi.org/10.1038/s41467-020-15814-8
MSI2	ENSG00000166913	YWHAB	Api_pos	https://doi.org/10.1038/s41467-020-15814-8
MSI2	ENSG00000134308	YWHAQ	Api_pos	https://doi.org/10.1038/s41467-020-15814-8
MSI2	ENSG00000164924	YWHAZ	Api_pos	https://doi.org/10.1038/s41467-020-15814-8
MSI2	ENSG00000163374	YY1AP1	Api_pos	https://doi.org/10.1038/s41467-020-15814-8
MSI2	ENSG00000126804	ZBTB1	Api_pos	https://doi.org/10.1038/s41467-020-15814-8
MSI2	ENSG00000066422	ZBTB11	Api_pos	https://doi.org/10.1038/s41467-020-15814-8
MSI2	ENSG00000196323	ZBTB44	Api_pos	https://doi.org/10.1038/s41467-020-15814-8
MSI2	ENSG00000123200	ZC3H13	Api_pos	https://doi.org/10.1038/s41467-020-15814-8
MSI2	ENSG00000105939	ZC3HAV1	Api_pos	https://doi.org/10.1038/s41467-020-15814-8
MSI2	ENSG00000155329	ZCCHC10	Api_pos	https://doi.org/10.1038/s41467-020-15814-8
MSI2	ENSG00000107372	ZFAND5	Api_pos	https://doi.org/10.1038/s41467-020-15814-8
MSI2	ENSG00000056097	ZFR	Api_pos	https://doi.org/10.1038/s41467-020-15814-8
MSI2	ENSG00000198315	ZKSCAN8	Api_pos	https://doi.org/10.1038/s41467-020-15814-8
MSI2	ENSG00000146463	ZMYM4	Api_pos	https://doi.org/10.1038/s41467-020-15814-8
MSI2	ENSG00000196646	ZNF136	Api_pos	https://doi.org/10.1038/s41467-020-15814-8
MSI2	ENSG00000096654	ZNF184	Api_pos	https://doi.org/10.1038/s41467-020-15814-8
MSI2	ENSG00000172466	ZNF24	Api_pos	https://doi.org/10.1038/s41467-020-15814-8
MSI2	ENSG00000090612	ZNF268	Api_pos	https://doi.org/10.1038/s41467-020-15814-8
MSI2	ENSG00000162664	ZNF326	Api_pos	https://doi.org/10.1038/s41467-020-15814-8
MSI2	ENSG00000142528	ZNF473	Api_pos	https://doi.org/10.1038/s41467-020-15814-8
MSI2	ENSG00000243943	ZNF512	Api_pos	https://doi.org/10.1038/s41467-020-15814-8
MSI2	ENSG00000251369	ZNF550	Api_pos	https://doi.org/10.1038/s41467-020-15814-8
MSI2	ENSG00000122482	ZNF644	Api_pos	https://doi.org/10.1038/s41467-020-15814-8
MSI2	ENSG00000070476	ZXDC	Api_pos	https://doi.org/10.1038/s41467-020-15814-8
CELF1	ENSG00000081760	AACS	Api_pos	https://doi.org/10.1016/j.gdata.2016.04.009
CELF1	ENSG00000108846	ABCC3	Api_pos	https://doi.org/10.1016/j.gdata.2016.04.009
CELF1	ENSG00000136754	ABI1	Api_pos	https://doi.org/10.1016/j.gdata.2016.04.009
CELF1	ENSG00000151651	ADAM8	Api_pos	https://doi.org/10.1016/j.gdata.2016.04.009
CELF1	ENSG00000049192	ADAMTS6	Api_pos	https://doi.org/10.1016/j.gdata.2016.04.009
CELF1	ENSG00000170776	AKAP13	Api_pos	https://doi.org/10.1016/j.gdata.2016.04.009
CELF1	ENSG00000142208	AKT1	Api_pos	https://doi.org/10.1016/j.gdata.2016.04.009
CELF1	ENSG00000214160	ALG3	Api_pos	https://doi.org/10.1016/j.gdata.2016.04.009
CELF1	ENSG00000073331	ALPK1	Api_pos	https://doi.org/10.1016/j.gdata.2016.04.009
CELF1	ENSG00000129055	ANAPC13	Api_pos	https://doi.org/10.1016/j.gdata.2016.04.009
CELF1	ENSG00000167772	ANGPTL4	Api_pos	https://doi.org/10.1016/j.gdata.2016.04.009
CELF1	ENSG00000137494	ANKRD42	Api_pos	https://doi.org/10.1016/j.gdata.2016.04.009
CELF1	ENSG00000182718	ANXA2	Api_pos	https://doi.org/10.1016/j.gdata.2016.04.009
CELF1	ENSG00000166313	APBB1	Api_pos	https://doi.org/10.1016/j.gdata.2016.04.009
CELF1	ENSG00000198768	APCDD1L	Api_pos	https://doi.org/10.1016/j.gdata.2016.04.009
CELF1	ENSG00000084234	APLP2	Api_pos	https://doi.org/10.1016/j.gdata.2016.04.009
CELF1	ENSG00000107863	ARHGAP21	Api_pos	https://doi.org/10.1016/j.gdata.2016.04.009
CELF1	ENSG00000162980	ARL5A	Api_pos	https://doi.org/10.1016/j.gdata.2016.04.009
CELF1	ENSG00000241685	ARPC1A	Api_pos	https://doi.org/10.1016/j.gdata.2016.04.009
CELF1	ENSG00000141480	ARRB2	Api_pos	https://doi.org/10.1016/j.gdata.2016.04.009
CELF1	ENSG00000070669	ASNS	Api_pos	https://doi.org/10.1016/j.gdata.2016.04.009
CELF1	ENSG00000125703	ATG4C	Api_pos	https://doi.org/10.1016/j.gdata.2016.04.009
CELF1	ENSG00000130270	ATP8B3	Api_pos	https://doi.org/10.1016/j.gdata.2016.04.009
CELF1	ENSG00000130770	ATPIF1	Api_pos	https://doi.org/10.1016/j.gdata.2016.04.009
CELF1	ENSG00000124788	ATXN1	Api_pos	https://doi.org/10.1016/j.gdata.2016.04.009
CELF1	ENSG00000117411	B4GALT2	Api_pos	https://doi.org/10.1016/j.gdata.2016.04.009
CELF1	ENSG00000087088	BAX	Api_pos	https://doi.org/10.1016/j.gdata.2016.04.009
CELF1	ENSG00000107949	BCCIP	Api_pos	https://doi.org/10.1016/j.gdata.2016.04.009
CELF1	ENSG00000129473	BCL2L2	Api_pos	https://doi.org/10.1016/j.gdata.2016.04.009
CELF1	ENSG00000029363	BCLAF1	Api_pos	https://doi.org/10.1016/j.gdata.2016.04.009
CELF1	ENSG00000134107	BHLHE40	Api_pos	https://doi.org/10.1016/j.gdata.2016.04.009
CELF1	ENSG00000204256	BRD2	Api_pos	https://doi.org/10.1016/j.gdata.2016.04.009
CELF1	ENSG00000134717	BTF3L4	Api_pos	https://doi.org/10.1016/j.gdata.2016.04.009
CELF1	ENSG00000124508	BTN2A2	Api_pos	https://doi.org/10.1016/j.gdata.2016.04.009
CELF1	ENSG00000154473	BUB3	Api_pos	https://doi.org/10.1016/j.gdata.2016.04.009
CELF1	ENSG00000197982	C1orf122	Api_pos	https://doi.org/10.1016/j.gdata.2016.04.009
CELF1	ENSG00000143793	C1orf35	Api_pos	https://doi.org/10.1016/j.gdata.2016.04.009
CELF1	ENSG00000162585	C1orf86	Api_pos	https://doi.org/10.1016/j.gdata.2016.04.009
CELF1	ENSG00000204387	C6orf48	Api_pos	https://doi.org/10.1016/j.gdata.2016.04.009
CELF1	ENSG00000135932	CAB39	Api_pos	https://doi.org/10.1016/j.gdata.2016.04.009
CELF1	ENSG00000158966	CACHD1	Api_pos	https://doi.org/10.1016/j.gdata.2016.04.009
CELF1	ENSG00000129007	CALML4	Api_pos	https://doi.org/10.1016/j.gdata.2016.04.009
CELF1	ENSG00000171735	CAMTA1	Api_pos	https://doi.org/10.1016/j.gdata.2016.04.009
CELF1	ENSG00000132357	CARD6	Api_pos	https://doi.org/10.1016/j.gdata.2016.04.009
CELF1	ENSG00000105971	CAV2	Api_pos	https://doi.org/10.1016/j.gdata.2016.04.009
CELF1	ENSG00000094916	CBX5	Api_pos	https://doi.org/10.1016/j.gdata.2016.04.009
CELF1	ENSG00000159588	CCDC17	Api_pos	https://doi.org/10.1016/j.gdata.2016.04.009
CELF1	ENSG00000186409	CCDC30	Api_pos	https://doi.org/10.1016/j.gdata.2016.04.009
CELF1	ENSG00000160124	CCDC58	Api_pos	https://doi.org/10.1016/j.gdata.2016.04.009
CELF1	ENSG00000105321	CCDC9	Api_pos	https://doi.org/10.1016/j.gdata.2016.04.009
CELF1	ENSG00000100814	CCNB1IP1	Api_pos	https://doi.org/10.1016/j.gdata.2016.04.009
CELF1	ENSG00000121797	CCRL2	Api_pos	https://doi.org/10.1016/j.gdata.2016.04.009
CELF1	ENSG00000120217	CD274	Api_pos	https://doi.org/10.1016/j.gdata.2016.04.009
CELF1	ENSG00000026508	CD44	Api_pos	https://doi.org/10.1016/j.gdata.2016.04.009
CELF1	ENSG00000117335	CD46	Api_pos	https://doi.org/10.1016/j.gdata.2016.04.009
CELF1	ENSG00000085063	CD59	Api_pos	https://doi.org/10.1016/j.gdata.2016.04.009
CELF1	ENSG00000144354	CDCA7	Api_pos	https://doi.org/10.1016/j.gdata.2016.04.009
CELF1	ENSG00000105810	CDK6	Api_pos	https://doi.org/10.1016/j.gdata.2016.04.009
CELF1	ENSG00000129757	CDKN1C	Api_pos	https://doi.org/10.1016/j.gdata.2016.04.009
CELF1	ENSG00000064309	CDON	Api_pos	https://doi.org/10.1016/j.gdata.2016.04.009
CELF1	ENSG00000069998	CECR5	Api_pos	https://doi.org/10.1016/j.gdata.2016.04.009
CELF1	ENSG00000149187	CELF1	Api_pos	https://doi.org/10.1016/j.gdata.2016.04.009
CELF1	ENSG00000170791	CHCHD7	Api_pos	https://doi.org/10.1016/j.gdata.2016.04.009
CELF1	ENSG00000110721	CHKA	Api_pos	https://doi.org/10.1016/j.gdata.2016.04.009
CELF1	ENSG00000148337	CIZ1	Api_pos	https://doi.org/10.1016/j.gdata.2016.04.009
CELF1	ENSG00000113282	CLINT1	Api_pos	https://doi.org/10.1016/j.gdata.2016.04.009
CELF1	ENSG00000143771	CNIH4	Api_pos	https://doi.org/10.1016/j.gdata.2016.04.009
CELF1	ENSG00000168090	COPS6	Api_pos	https://doi.org/10.1016/j.gdata.2016.04.009
CELF1	ENSG00000112695	COX7A2	Api_pos	https://doi.org/10.1016/j.gdata.2016.04.009
CELF1	ENSG00000137449	CPEB2	Api_pos	https://doi.org/10.1016/j.gdata.2016.04.009
CELF1	ENSG00000116791	CRYZ	Api_pos	https://doi.org/10.1016/j.gdata.2016.04.009
CELF1	ENSG00000159692	CTBP1	Api_pos	https://doi.org/10.1016/j.gdata.2016.04.009
CELF1	ENSG00000081041	CXCL2	Api_pos	https://doi.org/10.1016/j.gdata.2016.04.009
CELF1	ENSG00000163734	CXCL3	Api_pos	https://doi.org/10.1016/j.gdata.2016.04.009
CELF1	ENSG00000164465	DCBLD1	Api_pos	https://doi.org/10.1016/j.gdata.2016.04.009
CELF1	ENSG00000057019	DCBLD2	Api_pos	https://doi.org/10.1016/j.gdata.2016.04.009
CELF1	ENSG00000215301	DDX3X	Api_pos	https://doi.org/10.1016/j.gdata.2016.04.009
CELF1	ENSG00000198231	DDX42	Api_pos	https://doi.org/10.1016/j.gdata.2016.04.009
CELF1	ENSG00000149091	DGKZ	Api_pos	https://doi.org/10.1016/j.gdata.2016.04.009
CELF1	ENSG00000172893	DHCR7	Api_pos	https://doi.org/10.1016/j.gdata.2016.04.009
CELF1	ENSG00000131504	DIAPH1	Api_pos	https://doi.org/10.1016/j.gdata.2016.04.009
CELF1	ENSG00000164741	DLC1	Api_pos	https://doi.org/10.1016/j.gdata.2016.04.009
CELF1	ENSG00000148719	DNAJB12	Api_pos	https://doi.org/10.1016/j.gdata.2016.04.009
CELF1	ENSG00000087470	DNM1L	Api_pos	https://doi.org/10.1016/j.gdata.2016.04.009
CELF1	ENSG00000088387	DOCK9	Api_pos	https://doi.org/10.1016/j.gdata.2016.04.009
CELF1	ENSG00000120129	DUSP1	Api_pos	https://doi.org/10.1016/j.gdata.2016.04.009
CELF1	ENSG00000143507	DUSP10	Api_pos	https://doi.org/10.1016/j.gdata.2016.04.009
CELF1	ENSG00000128951	DUT	Api_pos	https://doi.org/10.1016/j.gdata.2016.04.009
CELF1	ENSG00000078401	EDN1	Api_pos	https://doi.org/10.1016/j.gdata.2016.04.009
CELF1	ENSG00000114867	EIF4G1	Api_pos	https://doi.org/10.1016/j.gdata.2016.04.009
CELF1	ENSG00000164181	ELOVL7	Api_pos	https://doi.org/10.1016/j.gdata.2016.04.009
CELF1	ENSG00000143420	ENSA	Api_pos	https://doi.org/10.1016/j.gdata.2016.04.009
CELF1	ENSG00000133216	EPHB2	Api_pos	https://doi.org/10.1016/j.gdata.2016.04.009
CELF1	ENSG00000164283	ESM1	Api_pos	https://doi.org/10.1016/j.gdata.2016.04.009
CELF1	ENSG00000134824	FADS2	Api_pos	https://doi.org/10.1016/j.gdata.2016.04.009
CELF1	ENSG00000122378	FAM213A	Api_pos	https://doi.org/10.1016/j.gdata.2016.04.009
CELF1	ENSG00000196550	FAM72A	Api_pos	https://doi.org/10.1016/j.gdata.2016.04.009
CELF1	ENSG00000109670	FBXW7	Api_pos	https://doi.org/10.1016/j.gdata.2016.04.009
CELF1	ENSG00000077782	FGFR1	Api_pos	https://doi.org/10.1016/j.gdata.2016.04.009
CELF1	ENSG00000115641	FHL2	Api_pos	https://doi.org/10.1016/j.gdata.2016.04.009
CELF1	ENSG00000128591	FLNC	Api_pos	https://doi.org/10.1016/j.gdata.2016.04.009
CELF1	ENSG00000137942	FNBP1L	Api_pos	https://doi.org/10.1016/j.gdata.2016.04.009
CELF1	ENSG00000102531	FNDC3A	Api_pos	https://doi.org/10.1016/j.gdata.2016.04.009
CELF1	ENSG00000114416	FXR1	Api_pos	https://doi.org/10.1016/j.gdata.2016.04.009
CELF1	ENSG00000204681	GABBR1	Api_pos	https://doi.org/10.1016/j.gdata.2016.04.009
CELF1	ENSG00000102287	GABRE	Api_pos	https://doi.org/10.1016/j.gdata.2016.04.009
CELF1	ENSG00000164574	GALNT10	Api_pos	https://doi.org/10.1016/j.gdata.2016.04.009
CELF1	ENSG00000177628	GBA	Api_pos	https://doi.org/10.1016/j.gdata.2016.04.009
CELF1	ENSG00000168621	GDNF	Api_pos	https://doi.org/10.1016/j.gdata.2016.04.009
CELF1	ENSG00000131459	GFPT2	Api_pos	https://doi.org/10.1016/j.gdata.2016.04.009
CELF1	ENSG00000162419	GMEB1	Api_pos	https://doi.org/10.1016/j.gdata.2016.04.009
CELF1	ENSG00000089351	GRAMD1A	Api_pos	https://doi.org/10.1016/j.gdata.2016.04.009
CELF1	ENSG00000148180	GSN	Api_pos	https://doi.org/10.1016/j.gdata.2016.04.009
CELF1	ENSG00000105968	H2AFV	Api_pos	https://doi.org/10.1016/j.gdata.2016.04.009
CELF1	ENSG00000048052	HDAC9	Api_pos	https://doi.org/10.1016/j.gdata.2016.04.009
CELF1	ENSG00000110422	HIPK3	Api_pos	https://doi.org/10.1016/j.gdata.2016.04.009
CELF1	ENSG00000204642	HLA-F	Api_pos	https://doi.org/10.1016/j.gdata.2016.04.009
CELF1	ENSG00000064961	HMG20B	Api_pos	https://doi.org/10.1016/j.gdata.2016.04.009
CELF1	ENSG00000137309	HMGA1	Api_pos	https://doi.org/10.1016/j.gdata.2016.04.009
CELF1	ENSG00000115756	HPCAL1	Api_pos	https://doi.org/10.1016/j.gdata.2016.04.009
CELF1	ENSG00000106211	HSPB1	Api_pos	https://doi.org/10.1016/j.gdata.2016.04.009
CELF1	ENSG00000196305	IARS	Api_pos	https://doi.org/10.1016/j.gdata.2016.04.009
CELF1	ENSG00000137331	IER3	Api_pos	https://doi.org/10.1016/j.gdata.2016.04.009
CELF1	ENSG00000163702	IL17RC	Api_pos	https://doi.org/10.1016/j.gdata.2016.04.009
CELF1	ENSG00000144730	IL17RD	Api_pos	https://doi.org/10.1016/j.gdata.2016.04.009
CELF1	ENSG00000196083	IL1RAP	Api_pos	https://doi.org/10.1016/j.gdata.2016.04.009
CELF1	ENSG00000168685	IL7R	Api_pos	https://doi.org/10.1016/j.gdata.2016.04.009
CELF1	ENSG00000167930	ITFG3	Api_pos	https://doi.org/10.1016/j.gdata.2016.04.009
CELF1	ENSG00000091409	ITGA6	Api_pos	https://doi.org/10.1016/j.gdata.2016.04.009
CELF1	ENSG00000259207	ITGB3	Api_pos	https://doi.org/10.1016/j.gdata.2016.04.009
CELF1	ENSG00000128928	IVD	Api_pos	https://doi.org/10.1016/j.gdata.2016.04.009
CELF1	ENSG00000140044	JDP2	Api_pos	https://doi.org/10.1016/j.gdata.2016.04.009
CELF1	ENSG00000184156	KCNQ3	Api_pos	https://doi.org/10.1016/j.gdata.2016.04.009
CELF1	ENSG00000112078	KCTD20	Api_pos	https://doi.org/10.1016/j.gdata.2016.04.009
CELF1	ENSG00000170871	KIAA0232	Api_pos	https://doi.org/10.1016/j.gdata.2016.04.009
CELF1	ENSG00000137177	KIF13A	Api_pos	https://doi.org/10.1016/j.gdata.2016.04.009
CELF1	ENSG00000126214	KLC1	Api_pos	https://doi.org/10.1016/j.gdata.2016.04.009
CELF1	ENSG00000162413	KLHL21	Api_pos	https://doi.org/10.1016/j.gdata.2016.04.009
CELF1	ENSG00000109270	LAMTOR3	Api_pos	https://doi.org/10.1016/j.gdata.2016.04.009
CELF1	ENSG00000050405	LIMA1	Api_pos	https://doi.org/10.1016/j.gdata.2016.04.009
CELF1	ENSG00000107798	LIPA	Api_pos	https://doi.org/10.1016/j.gdata.2016.04.009
CELF1	ENSG00000189067	LITAF	Api_pos	https://doi.org/10.1016/j.gdata.2016.04.009
CELF1	ENSG00000079691	LRRC16A	Api_pos	https://doi.org/10.1016/j.gdata.2016.04.009
CELF1	ENSG00000136802	LRRC8A	Api_pos	https://doi.org/10.1016/j.gdata.2016.04.009
CELF1	ENSG00000093167	LRRFIP2	Api_pos	https://doi.org/10.1016/j.gdata.2016.04.009
CELF1	ENSG00000148356	LRSAM1	Api_pos	https://doi.org/10.1016/j.gdata.2016.04.009
CELF1	ENSG00000164167	LSM6	Api_pos	https://doi.org/10.1016/j.gdata.2016.04.009
CELF1	ENSG00000168056	LTBP3	Api_pos	https://doi.org/10.1016/j.gdata.2016.04.009
CELF1	ENSG00000214113	LYRM4	Api_pos	https://doi.org/10.1016/j.gdata.2016.04.009
CELF1	ENSG00000110514	MADD	Api_pos	https://doi.org/10.1016/j.gdata.2016.04.009
CELF1	ENSG00000197172	MAGEA6	Api_pos	https://doi.org/10.1016/j.gdata.2016.04.009
CELF1	ENSG00000135341	MAP3K7	Api_pos	https://doi.org/10.1016/j.gdata.2016.04.009
CELF1	ENSG00000075413	MARK3	Api_pos	https://doi.org/10.1016/j.gdata.2016.04.009
CELF1	ENSG00000168906	MAT2A	Api_pos	https://doi.org/10.1016/j.gdata.2016.04.009
CELF1	ENSG00000151332	MBIP	Api_pos	https://doi.org/10.1016/j.gdata.2016.04.009
CELF1	ENSG00000187778	MCRS1	Api_pos	https://doi.org/10.1016/j.gdata.2016.04.009
CELF1	ENSG00000116353	MECR	Api_pos	https://doi.org/10.1016/j.gdata.2016.04.009
CELF1	ENSG00000117899	MESDC2	Api_pos	https://doi.org/10.1016/j.gdata.2016.04.009
CELF1	ENSG00000103260	METRN	Api_pos	https://doi.org/10.1016/j.gdata.2016.04.009
CELF1	ENSG00000185432	METTL7A	Api_pos	https://doi.org/10.1016/j.gdata.2016.04.009
CELF1	ENSG00000163975	MFI2	Api_pos	https://doi.org/10.1016/j.gdata.2016.04.009
CELF1	ENSG00000116688	MFN2	Api_pos	https://doi.org/10.1016/j.gdata.2016.04.009
CELF1	ENSG00000197530	MIB2	Api_pos	https://doi.org/10.1016/j.gdata.2016.04.009
CELF1	ENSG00000198160	MIER1	Api_pos	https://doi.org/10.1016/j.gdata.2016.04.009
CELF1	ENSG00000128585	MKLN1	Api_pos	https://doi.org/10.1016/j.gdata.2016.04.009
CELF1	ENSG00000157227	MMP14	Api_pos	https://doi.org/10.1016/j.gdata.2016.04.009
CELF1	ENSG00000164172	MOCS2	Api_pos	https://doi.org/10.1016/j.gdata.2016.04.009
CELF1	ENSG00000133030	MPRIP	Api_pos	https://doi.org/10.1016/j.gdata.2016.04.009
CELF1	ENSG00000132313	MRPL35	Api_pos	https://doi.org/10.1016/j.gdata.2016.04.009
CELF1	ENSG00000169715	MT1E	Api_pos	https://doi.org/10.1016/j.gdata.2016.04.009
CELF1	ENSG00000143033	MTF2	Api_pos	https://doi.org/10.1016/j.gdata.2016.04.009
CELF1	ENSG00000117983	MUC5B	Api_pos	https://doi.org/10.1016/j.gdata.2016.04.009
CELF1	ENSG00000104419	NDRG1	Api_pos	https://doi.org/10.1016/j.gdata.2016.04.009
CELF1	ENSG00000168653	NDUFS5	Api_pos	https://doi.org/10.1016/j.gdata.2016.04.009
CELF1	ENSG00000145494	NDUFS6	Api_pos	https://doi.org/10.1016/j.gdata.2016.04.009
CELF1	ENSG00000141458	NPC1	Api_pos	https://doi.org/10.1016/j.gdata.2016.04.009
CELF1	ENSG00000107281	NPDC1	Api_pos	https://doi.org/10.1016/j.gdata.2016.04.009
CELF1	ENSG00000174738	NR1D2	Api_pos	https://doi.org/10.1016/j.gdata.2016.04.009
CELF1	ENSG00000113580	NR3C1	Api_pos	https://doi.org/10.1016/j.gdata.2016.04.009
CELF1	ENSG00000123358	NR4A1	Api_pos	https://doi.org/10.1016/j.gdata.2016.04.009
CELF1	ENSG00000099250	NRP1	Api_pos	https://doi.org/10.1016/j.gdata.2016.04.009
CELF1	ENSG00000130305	NSUN5	Api_pos	https://doi.org/10.1016/j.gdata.2016.04.009
CELF1	ENSG00000135318	NT5E	Api_pos	https://doi.org/10.1016/j.gdata.2016.04.009
CELF1	ENSG00000137804	NUSAP1	Api_pos	https://doi.org/10.1016/j.gdata.2016.04.009
CELF1	ENSG00000115758	ODC1	Api_pos	https://doi.org/10.1016/j.gdata.2016.04.009
CELF1	ENSG00000128699	ORMDL1	Api_pos	https://doi.org/10.1016/j.gdata.2016.04.009
CELF1	ENSG00000068308	OTUD5	Api_pos	https://doi.org/10.1016/j.gdata.2016.04.009
CELF1	ENSG00000083720	OXCT1	Api_pos	https://doi.org/10.1016/j.gdata.2016.04.009
CELF1	ENSG00000178467	P4HTM	Api_pos	https://doi.org/10.1016/j.gdata.2016.04.009
CELF1	ENSG00000090060	PAPOLA	Api_pos	https://doi.org/10.1016/j.gdata.2016.04.009
CELF1	ENSG00000148498	PARD3	Api_pos	https://doi.org/10.1016/j.gdata.2016.04.009
CELF1	ENSG00000197111	PCBP2	Api_pos	https://doi.org/10.1016/j.gdata.2016.04.009
CELF1	ENSG00000114054	PCCB	Api_pos	https://doi.org/10.1016/j.gdata.2016.04.009
CELF1	ENSG00000071994	PDCD2	Api_pos	https://doi.org/10.1016/j.gdata.2016.04.009
CELF1	ENSG00000105185	PDCD5	Api_pos	https://doi.org/10.1016/j.gdata.2016.04.009
CELF1	ENSG00000113448	PDE4D	Api_pos	https://doi.org/10.1016/j.gdata.2016.04.009
CELF1	ENSG00000164951	PDP1	Api_pos	https://doi.org/10.1016/j.gdata.2016.04.009
CELF1	ENSG00000204220	PFDN6	Api_pos	https://doi.org/10.1016/j.gdata.2016.04.009
CELF1	ENSG00000114268	PFKFB4	Api_pos	https://doi.org/10.1016/j.gdata.2016.04.009
CELF1	ENSG00000112419	PHACTR2	Api_pos	https://doi.org/10.1016/j.gdata.2016.04.009
CELF1	ENSG00000215021	PHB2	Api_pos	https://doi.org/10.1016/j.gdata.2016.04.009
CELF1	ENSG00000136147	PHF11	Api_pos	https://doi.org/10.1016/j.gdata.2016.04.009
CELF1	ENSG00000145675	PIK3R1	Api_pos	https://doi.org/10.1016/j.gdata.2016.04.009
CELF1	ENSG00000090975	PITPNM2	Api_pos	https://doi.org/10.1016/j.gdata.2016.04.009
CELF1	ENSG00000145632	PLK2	Api_pos	https://doi.org/10.1016/j.gdata.2016.04.009
CELF1	ENSG00000152952	PLOD2	Api_pos	https://doi.org/10.1016/j.gdata.2016.04.009
CELF1	ENSG00000141682	PMAIP1	Api_pos	https://doi.org/10.1016/j.gdata.2016.04.009
CELF1	ENSG00000140464	PML	Api_pos	https://doi.org/10.1016/j.gdata.2016.04.009
CELF1	ENSG00000148229	POLE3	Api_pos	https://doi.org/10.1016/j.gdata.2016.04.009
CELF1	ENSG00000166169	POLL	Api_pos	https://doi.org/10.1016/j.gdata.2016.04.009
CELF1	ENSG00000105854	PON2	Api_pos	https://doi.org/10.1016/j.gdata.2016.04.009
CELF1	ENSG00000134283	PPHLN1	Api_pos	https://doi.org/10.1016/j.gdata.2016.04.009
CELF1	ENSG00000110844	PRPF40B	Api_pos	https://doi.org/10.1016/j.gdata.2016.04.009
CELF1	ENSG00000167371	PRRT2	Api_pos	https://doi.org/10.1016/j.gdata.2016.04.009
CELF1	ENSG00000150687	PRSS23	Api_pos	https://doi.org/10.1016/j.gdata.2016.04.009
CELF1	ENSG00000142949	PTPRF	Api_pos	https://doi.org/10.1016/j.gdata.2016.04.009
CELF1	ENSG00000187024	PTRH1	Api_pos	https://doi.org/10.1016/j.gdata.2016.04.009
CELF1	ENSG00000100504	PYGL	Api_pos	https://doi.org/10.1016/j.gdata.2016.04.009
CELF1	ENSG00000166128	RAB8B	Api_pos	https://doi.org/10.1016/j.gdata.2016.04.009
CELF1	ENSG00000152061	RABGAP1L	Api_pos	https://doi.org/10.1016/j.gdata.2016.04.009
CELF1	ENSG00000127314	RAP1B	Api_pos	https://doi.org/10.1016/j.gdata.2016.04.009
CELF1	ENSG00000112183	RBM24	Api_pos	https://doi.org/10.1016/j.gdata.2016.04.009
CELF1	ENSG00000117602	RCAN3	Api_pos	https://doi.org/10.1016/j.gdata.2016.04.009
CELF1	ENSG00000114391	RPL24	Api_pos	https://doi.org/10.1016/j.gdata.2016.04.009
CELF1	ENSG00000071082	RPL31	Api_pos	https://doi.org/10.1016/j.gdata.2016.04.009
CELF1	ENSG00000182899	RPL35A	Api_pos	https://doi.org/10.1016/j.gdata.2016.04.009
CELF1	ENSG00000172809	RPL38	Api_pos	https://doi.org/10.1016/j.gdata.2016.04.009
CELF1	ENSG00000229117	RPL41	Api_pos	https://doi.org/10.1016/j.gdata.2016.04.009
CELF1	ENSG00000142534	RPS11	Api_pos	https://doi.org/10.1016/j.gdata.2016.04.009
CELF1	ENSG00000134419	RPS15A	Api_pos	https://doi.org/10.1016/j.gdata.2016.04.009
CELF1	ENSG00000231500	RPS18	Api_pos	https://doi.org/10.1016/j.gdata.2016.04.009
CELF1	ENSG00000171858	RPS21	Api_pos	https://doi.org/10.1016/j.gdata.2016.04.009
CELF1	ENSG00000197728	RPS26	Api_pos	https://doi.org/10.1016/j.gdata.2016.04.009
CELF1	ENSG00000136643	RPS6KC1	Api_pos	https://doi.org/10.1016/j.gdata.2016.04.009
CELF1	ENSG00000170889	RPS9	Api_pos	https://doi.org/10.1016/j.gdata.2016.04.009
CELF1	ENSG00000171848	RRM2	Api_pos	https://doi.org/10.1016/j.gdata.2016.04.009
CELF1	ENSG00000197747	S100A10	Api_pos	https://doi.org/10.1016/j.gdata.2016.04.009
CELF1	ENSG00000196154	S100A4	Api_pos	https://doi.org/10.1016/j.gdata.2016.04.009
CELF1	ENSG00000170989	S1PR1	Api_pos	https://doi.org/10.1016/j.gdata.2016.04.009
CELF1	ENSG00000203943	SAMD13	Api_pos	https://doi.org/10.1016/j.gdata.2016.04.009
CELF1	ENSG00000111319	SCNN1A	Api_pos	https://doi.org/10.1016/j.gdata.2016.04.009
CELF1	ENSG00000141295	SCRN2	Api_pos	https://doi.org/10.1016/j.gdata.2016.04.009
CELF1	ENSG00000176986	SEC24C	Api_pos	https://doi.org/10.1016/j.gdata.2016.04.009
CELF1	ENSG00000138674	SEC31A	Api_pos	https://doi.org/10.1016/j.gdata.2016.04.009
CELF1	ENSG00000164402	SEPTIN8	Api_pos	https://doi.org/10.1016/j.gdata.2016.04.009
CELF1	ENSG00000205572	SERF1B	Api_pos	https://doi.org/10.1016/j.gdata.2016.04.009
CELF1	ENSG00000130766	SESN2	Api_pos	https://doi.org/10.1016/j.gdata.2016.04.009
CELF1	ENSG00000175793	SFN	Api_pos	https://doi.org/10.1016/j.gdata.2016.04.009
CELF1	ENSG00000118515	SGK1	Api_pos	https://doi.org/10.1016/j.gdata.2016.04.009
CELF1	ENSG00000163535	SGOL2	Api_pos	https://doi.org/10.1016/j.gdata.2016.04.009
CELF1	ENSG00000111252	SH2B3	Api_pos	https://doi.org/10.1016/j.gdata.2016.04.009
CELF1	ENSG00000141526	SLC16A3	Api_pos	https://doi.org/10.1016/j.gdata.2016.04.009
CELF1	ENSG00000117479	SLC19A2	Api_pos	https://doi.org/10.1016/j.gdata.2016.04.009
CELF1	ENSG00000130304	SLC27A1	Api_pos	https://doi.org/10.1016/j.gdata.2016.04.009
CELF1	ENSG00000124786	SLC35B3	Api_pos	https://doi.org/10.1016/j.gdata.2016.04.009
CELF1	ENSG00000134294	SLC38A2	Api_pos	https://doi.org/10.1016/j.gdata.2016.04.009
CELF1	ENSG00000196950	SLC39A10	Api_pos	https://doi.org/10.1016/j.gdata.2016.04.009
CELF1	ENSG00000116698	SMG7	Api_pos	https://doi.org/10.1016/j.gdata.2016.04.009
CELF1	ENSG00000136699	SMPD4	Api_pos	https://doi.org/10.1016/j.gdata.2016.04.009
CELF1	ENSG00000124562	SNRPC	Api_pos	https://doi.org/10.1016/j.gdata.2016.04.009
CELF1	ENSG00000197694	SPTAN1	Api_pos	https://doi.org/10.1016/j.gdata.2016.04.009
CELF1	ENSG00000087087	SRRT	Api_pos	https://doi.org/10.1016/j.gdata.2016.04.009
CELF1	ENSG00000073849	ST6GAL1	Api_pos	https://doi.org/10.1016/j.gdata.2016.04.009
CELF1	ENSG00000101972	STAG2	Api_pos	https://doi.org/10.1016/j.gdata.2016.04.009
CELF1	ENSG00000124356	STAMBP	Api_pos	https://doi.org/10.1016/j.gdata.2016.04.009
CELF1	ENSG00000166888	STAT6	Api_pos	https://doi.org/10.1016/j.gdata.2016.04.009
CELF1	ENSG00000196182	STK40	Api_pos	https://doi.org/10.1016/j.gdata.2016.04.009
CELF1	ENSG00000117758	STX12	Api_pos	https://doi.org/10.1016/j.gdata.2016.04.009
CELF1	ENSG00000117614	SYF2	Api_pos	https://doi.org/10.1016/j.gdata.2016.04.009
CELF1	ENSG00000171992	SYNPO	Api_pos	https://doi.org/10.1016/j.gdata.2016.04.009
CELF1	ENSG00000106290	TAF6	Api_pos	https://doi.org/10.1016/j.gdata.2016.04.009
CELF1	ENSG00000169962	TAS1R3	Api_pos	https://doi.org/10.1016/j.gdata.2016.04.009
CELF1	ENSG00000036054	TBC1D23	Api_pos	https://doi.org/10.1016/j.gdata.2016.04.009
CELF1	ENSG00000171530	TBCA	Api_pos	https://doi.org/10.1016/j.gdata.2016.04.009
CELF1	ENSG00000140262	TCF12	Api_pos	https://doi.org/10.1016/j.gdata.2016.04.009
CELF1	ENSG00000137310	TCF19	Api_pos	https://doi.org/10.1016/j.gdata.2016.04.009
CELF1	ENSG00000139372	TDG	Api_pos	https://doi.org/10.1016/j.gdata.2016.04.009
CELF1	ENSG00000137203	TFAP2A	Api_pos	https://doi.org/10.1016/j.gdata.2016.04.009
CELF1	ENSG00000120708	TGFBI	Api_pos	https://doi.org/10.1016/j.gdata.2016.04.009
CELF1	ENSG00000115970	THADA	Api_pos	https://doi.org/10.1016/j.gdata.2016.04.009
CELF1	ENSG00000137801	THBS1	Api_pos	https://doi.org/10.1016/j.gdata.2016.04.009
CELF1	ENSG00000188735	TMEM120B	Api_pos	https://doi.org/10.1016/j.gdata.2016.04.009
CELF1	ENSG00000171204	TMEM126B	Api_pos	https://doi.org/10.1016/j.gdata.2016.04.009
CELF1	ENSG00000135956	TMEM127	Api_pos	https://doi.org/10.1016/j.gdata.2016.04.009
CELF1	ENSG00000137210	TMEM14B	Api_pos	https://doi.org/10.1016/j.gdata.2016.04.009
CELF1	ENSG00000166881	TMEM194A	Api_pos	https://doi.org/10.1016/j.gdata.2016.04.009
CELF1	ENSG00000041982	TNC	Api_pos	https://doi.org/10.1016/j.gdata.2016.04.009
CELF1	ENSG00000169905	TOR1AIP2	Api_pos	https://doi.org/10.1016/j.gdata.2016.04.009
CELF1	ENSG00000167460	TPM4	Api_pos	https://doi.org/10.1016/j.gdata.2016.04.009
CELF1	ENSG00000196655	TRAPPC4	Api_pos	https://doi.org/10.1016/j.gdata.2016.04.009
CELF1	ENSG00000135451	TROAP	Api_pos	https://doi.org/10.1016/j.gdata.2016.04.009
CELF1	ENSG00000170892	TSEN34	Api_pos	https://doi.org/10.1016/j.gdata.2016.04.009
CELF1	ENSG00000214063	TSPAN4	Api_pos	https://doi.org/10.1016/j.gdata.2016.04.009
CELF1	ENSG00000163728	TTC14	Api_pos	https://doi.org/10.1016/j.gdata.2016.04.009
CELF1	ENSG00000160201	U2AF1	Api_pos	https://doi.org/10.1016/j.gdata.2016.04.009
CELF1	ENSG00000130939	UBE4B	Api_pos	https://doi.org/10.1016/j.gdata.2016.04.009
CELF1	ENSG00000162191	UBXN1	Api_pos	https://doi.org/10.1016/j.gdata.2016.04.009
CELF1	ENSG00000183696	UPP1	Api_pos	https://doi.org/10.1016/j.gdata.2016.04.009
CELF1	ENSG00000173660	UQCRH	Api_pos	https://doi.org/10.1016/j.gdata.2016.04.009
CELF1	ENSG00000124164	VAPB	Api_pos	https://doi.org/10.1016/j.gdata.2016.04.009
CELF1	ENSG00000048707	VPS13D	Api_pos	https://doi.org/10.1016/j.gdata.2016.04.009
CELF1	ENSG00000112290	WASF1	Api_pos	https://doi.org/10.1016/j.gdata.2016.04.009
CELF1	ENSG00000071462	WBSCR22	Api_pos	https://doi.org/10.1016/j.gdata.2016.04.009
CELF1	ENSG00000047056	WDR37	Api_pos	https://doi.org/10.1016/j.gdata.2016.04.009
CELF1	ENSG00000152763	WDR78	Api_pos	https://doi.org/10.1016/j.gdata.2016.04.009
CELF1	ENSG00000146457	WTAP	Api_pos	https://doi.org/10.1016/j.gdata.2016.04.009
CELF1	ENSG00000126804	ZBTB1	Api_pos	https://doi.org/10.1016/j.gdata.2016.04.009
CELF1	ENSG00000184677	ZBTB40	Api_pos	https://doi.org/10.1016/j.gdata.2016.04.009
CELF1	ENSG00000163874	ZC3H12A	Api_pos	https://doi.org/10.1016/j.gdata.2016.04.009
CELF1	ENSG00000153786	ZDHHC7	Api_pos	https://doi.org/10.1016/j.gdata.2016.04.009
CELF1	ENSG00000086666	ZFAND6	Api_pos	https://doi.org/10.1016/j.gdata.2016.04.009
CELF1	ENSG00000161642	ZNF385A	Api_pos	https://doi.org/10.1016/j.gdata.2016.04.009
CELF1	ENSG00000204611	ZNF616	Api_pos	https://doi.org/10.1016/j.gdata.2016.04.009
