# Supplementary material for: Transcriptome reprogramming through alternative splicing triggered by apigenin drives cell death in triple-negative breast cancer
Source: Cell Death Dis. 2023 Dec 13;14(12):824. doi: 10.1038/s41419-023-06342-6 (PMC10719380; doi:10.1038/s41419-023-06342-6)
Supplement: Supplementary file 9 — Supplementary Table 5 [file 41419_2023_6342_MOESM9_ESM.xlsx]

## Sheet: Supplementary table 5
Supplementary Table 5. List of cancer relevant factors
Cancer drivers	Oncogene	Tumor suppressor genes
ABL1	A1CF	ABCG2
ACVR1B	AAMP	ABI2
AKT1	AATF	ACHE
ALK	ABCA1	ACVR1C
APC	ABCA3	ACY1
AR	ABCB1	ADAMTS18
ARID1A	ABCB10	ADAMTS8
ARID1B	ABCB4	ADAMTS9
ARID2	ABCB5	ADAMTS9-AS2
ASXL1	ABCB8	ADARB1
ATM	ABCC1	ADPRH
ATRX	ABCC10	AFAP1L2
AXIN1	ABCC11	AGAP2
B2M	ABHD2	AGTR1
BAP1	ABI1	AHCYL1
BCL2	ABL	AHNAK
BCOR	ABL1	AHR
BRAF	ABL2	AHRR
BRCA1	ABO	AIF1
BRCA2	ABR	AIM2
CARD11	ABTB2	AIMP1
CASP8	ACADM	AIMP2
CBL	ACAP1	AIP
CDC73	ACCS	AJAP1
CDH1	ACHE	AKAP12
CDKN2A	ACKR3	AKR1B1
CEBPA	ACLY	ALDH1A2
CIC	ACSL3	ALOX15
CREBBP	ACSL5	ALOX15B
CRLF2	ACSL6	ALPL
CSF1R	ACTB	AMER1
CTNNB1	ACTL6A	AMH
CYLD	ACTL9	ANAPC1
DAXX	ACTN4	ANGPTL4
DNMT1	ACVR1	ANP32A
DNMT3A	ACVR1B	ANXA1
EGFR	ACVR2A	ANXA7
EP300	ACVRL1	APAF1
ERBB2	ADAM10	APC
EZH2	ADAM12	APC2
FAM123B	ADAM17	APITD1
FBXW7	ADAM23	ARF1
FGFR2	ADAM29	ARG1
FGFR3	ADAM9	ARHGAP20
FLT3	ADAMTS1	ARHGAP29
FOXL2	ADAMTS9	ARHGAP35
FUBP1	ADAMTSL3	ARHGEF12
GATA1	ADARB2	ARID1A
GATA2	ADCYAP1	ARID2
GATA3	ADD3	ARID3B
GNA11	ADGRE5	ARL11
GNAQ	ADGRL2	ARL6IP5
GNAS	ADIPOR1	ARMC10
H3F3A	ADRB2	ARMC5
HIST1H3B	AFAP1L2	ARNTL
HNF1A	AFDN	ASCL1
HRAS	AFF1	ASS1
IDH1	AFF3	ASXL1
IDH2	AFF4	ATF3
JAK1	AFP	ATM
JAK2	AGAP2	ATMIN
JAK3	AGER	ATP8A2
KDM5C	AGR2	ATR
KDM6A	AHI1	AXIN1
KIT	AIFM1	AXIN2
KLF4	AIFM2	AZGP1
KRAS	AIP	BAI2
MAP2K1	AKAP12	BAI3
MAP3K1	AKAP13	BANP
MED12	AKAP9	BAP1
MEN1	AKIP1	BARD1
MET	AKR1C3	BASP1
MLH1	AKT1	BATF2
MLL2	AKT1S1	BAX
MLL3	AKT2	BBC3
MPL	AKT3	BCL10
MSH2	ALAD	BCL11B
MSH6	ALCAM	BCL2L11
MYD88	ALDH2	BCL6B
NCOR1	ALDOB	BCORL1
NF1	ALG14	BCR
NF2	ALK	BECN1
NFE2L2	ALOX12	BEX2
NOTCH1	ALOX15	BHLHE41
NOTCH2	ALOX5	BIK
NPM1	ALS2CL	BIN1
NRAS	AMBN	BLCAP
PAX5	AMER1	BLID
PBRM1	AMFR	BLM
PDGFRA	AML1	BLNK
PHF6	AMOT	BMF
PIK3CA	ANG	BMP10
PIK3R1	ANK1	BMP2
PPP2R1A	ANKHD1	BMP4
PRDM1	ANKRD44	BMPR1A
PTCH1	ANLN	BMPR2
PTEN	ANP32A	BNIP3L
PTPN11	ANP32B	BRCA1
RB1	ANXA1	BRCA2
RET	AP3M2	BRD7
RNF43	APAF1	BRF1
RUNX1	APC	BRINP1
SETD2	APC2	BRMS1
SETBP1	APEH	BRSK1
SF3B1	APH1A	BTG2
SMAD2	APLNR	BTG3
SMAD4	APOBEC2	BTG4
SMARCA4	APOBEC3B	BTK
SMARCB1	AQP4	BUB1B
SMO	AR	C10orf90
SOCS1	ARAF	C2orf40
SOX9	ARAFP2	CABLES1
SPOP	ARAP2	CABLES2
SRSF2	AREG	CACNA2D3
STAG2	ARF6	CADM1
STK11	ARHGAP20	CADM2
TET2	ARHGAP21	CADM3
TNFAIP3	ARHGAP25	CADM4
TRAF7	ARHGAP26	CAMK2N1
TP53	ARHGAP4	CAMTA1
TSC1	ARHGAP5	CAPG
TSHR	ARHGAP9	CASC1
U2AF1	ARHGEF10	CASC2
VHL	ARHGEF10L	CASP2
WT1	ARHGEF12	CASP5
CCND1	ARHGEF2	CASP8
CDKN2C	ARHGEF4	CAT
IKZF1	ARHGEF5	CAV1
LMO1	ARID1A	CAV2
MAP2K4	ARID1B	CBFA2T3
MDM2	ARID2	CBL
MDM4	ARID4A	CBX5
MYC	ARID5A	CCAR1
MYCL1	ARID5B	CCAR2
MYCN	ARMCX1	CCDC136
NCOA3	ARMCX2	CCDC154
NKX2-1	ARMCX3	CCDC67
SKP2	ARNT	CCNC
NCOA2	ASAP1	CCNDBP1
NES	ASCL1	CD4
KDM5B	ASH2L	CD44
NEU3	ASL	CD82
SLC27A3	ASNS	CDC73
PTP4A3	ASPM	CDCP1
RASSF1	ASPSCR1	CDH1
NACC1	ASPSCR1	CDH11
AGAP2	ASTN2	CDH13
CLU	ASXL1	CDH17
CNR1	ASXL2	CDH4
CNTFR	ATF1	CDH5
CTBP1	ATF2	CDK11B
CTGF	ATF3	CDK2
CTNNA2	ATF4	CDK2AP1
NQO1	ATF5	CDK2AP2
DNMT3B	ATF7IP	CDK6
EPHB4	ATG2B	CDKN1A
EPO	ATIC	CDKN1B
ERG	ATM	CDKN1C
ESR2	ATMIN	CDKN2A
ETS1	ATP1A1	CDKN2B
F2RL1	ATP2B3	CDKN2C
ALDH1A1	ATP2B4	CDKN2D
FASN	ATP5F1B	CDO1
FGF4	ATP8B1	CDX2
FGFR4	ATR	CEACAM1
FOXG1	ATRX	CEACAM7
KLRK1	AUH	CEBPA
FOXM1	AURKA	CEBPD
FOS	AURKB	CFTR
MTOR	AUTS2	CHD1
HEYL	AVEN	CHD5
GLDC	AVPI1	CHEK1
GLI1	AXIN1	CHEK2
GNAI2	AXIN2	CHFR
ANGPT2	AXL	CHST10
H2AFZ	B2M	CHUK
ANXA3	B3GNT6	CIC
HDAC2	B4GALT5	CITED2
HGF	BAALC	CIZ1
HIF1A	BABAM2	CLDN1
HK2	BACH2	CLDN23
ID2	BAD	CLU
ID4	BAD	CMTM3
MACC1	BAG1	CMTM5
SOX2-OT	BAG3	CNDP2
IGF1R	BAK1	CNN1
IL1B	BAP1	CNOT3
CXCL8	BARD1	CNTNAP2
IL10	BATF	COL18A1
IL18	BAX	COL4A3
ILK	BAZ1A	COPS2
INS	BBC3	CPNE7
ITGB1	BCAR1	CREB1
JUN	BCAS3	CREB3L1
KDR	BCAS3	CREBBP
RHOA	BCAS3	CREBL2
RHOB	BCAS4	CREM
RHOC	BCAS4	CRNN
LGALS3	BCAS4	CSF2
MIR143	BCL10	CSMD1
MIR200A	BCL11A	CSNK1A1
EPCAM	BCL11A	CSRNP1
MAD2L1	BCL11A	CST5
ARRB2	BCL11B	CST6
MCM7	BCL2	CTBP1
SMCP	BCL2A1	CTBP2
MECP2	BCL2L1	CTCF
MMP1	BCL2L11	CTCFL
MMP9	BCL2L12	CTDSPL
MMP10	BCL2L12	CTGF
MMP13	BCL2L14	CTNNA2
MMP14	BCL2L15	CTNNA3
CITED1	BCL2L2	CTNNBIP1
ATF3	BCL3	CTNND1
CEACAM6	BCL6	CUL1
NFATC1	BCL7A	CUL2
NFKB1	BCL7B	CUL3
PEBP1	BCL9	CUL4A
PAK1	BCL9	CUL5
ENPP2	BCL9	CUX1
CDK12	BCL9	CXCL10
ABCB1	BCL9L	CXCL12
PHF2	BCLAF1	CXCL14
PIM1	BCOR	CXCR2
PLAUR	BCORL1	CXXC4
PLD1	BCR	CXXC5
DHX29	BCRP2	CYB561D2
POU5F1	BCRP3	CYB5A
PPARG	BCRP4	CYB5R2
TRPM7	BDL	CYGB
LAPTM4B	BEX1	CYLD
PRKCI	BEX2	DAB2
MAPK8	BFSP2	DAB2IP
MAPK11	BGN	DACH1
PAK6	BHLHE41	DACT1
AICDA	BID	DAPK1
PTHLH	BIN1	DAPK2
PTK2	BIRC2	DAPK3
RAC1	BIRC3	DCC
RAF1	BIRC6	DCDC2
RALA	BIRC6	DCLRE1A
RELA	BLCAP	DCN
RPL39	BLM	DCUN1D3
PRDM14	BLNK	DDB2
SFPQ	BMI1	DDR2
SRSF3	BMI1	DDX3X
SHC1	BMI1	DDX5
BMI1	BMP4	DDX58
SLPI	BMP5	DEFB1
SNAI1	BMPR1A	DELEC1
SOX2	BNIP3	DENND2D
SPARC	BNIP3L	DFFA
SPP1	BOK	DFNA5
SRC	BOP1	DIABLO
ST14	BORCS8-MEF2B	DICER1
STAT3	BRAF	DIDO1
MAP3K7	BRAF	DIRAS1
TCF3	BRAF	DIRAS3
TCF7L2	BRAF	DKK1
ZEB1	BRAF	DKK3
TERT	BRAT1	DLC1
TGFB1	BRCA1	DLEC1
NR2E1	BRCA2	DLEU1
TMPRSS2	BRCC3	DLEU2
NR2C2	BRCC3	DLG1
TWIST1	BRD2	DLK1
VAV2	BRD3	DMBT1
EZR	BRD3	DMD
DEK	BRD4	DMTF1
BIRC7	BRD4	DNAJA3
LIN28A	BRD8	DNAJB1
MLF2	BRI3BP	DNAJB4
AXIN2	BRI3BP	DNAJC11
FZD7	BRIP1	DND1
CASP1	BRMS1	DNMT1
MINA	BRWD3	DNMT3A
LGR5	BSPRY	DNMT3B
TP63	BTBD19	DOK1
EIF3H	BTG1	DOK2
CDC23	BTG1	DOK3
NRP2	BTG1	DPH1
NRP1	BTG2	DPP4
PROM1	BTK	DSC3
CCNB1	BTRC	DSP
CCNE1	BUB1	DUSP1
PYGO2	BUB1B	DUSP22
MTDH	BYSL	DUSP26
PIWIL1	C15ORF65	DUSP5
ABCG2	C2CD5	DUSP6
EIF2AK3	C3AR1	DUSP9
GDF15	CACNA1D	E2F1
CD44	CACNA1D	E2F2
CDC20	CADM4	E2F3
A1CF	CADPS2	EAF1
ABI1	CAGE1	EAF2
ABL2	CALCA	EBF3
ACKR3	CALCR	ECT2
ACVR1	CALR	EDA2R
ACVR2A	CALR	EDNRB
AFDN	CAMK2B	EED
AFF3	CAMK2D	EEF1A1
AFF4	CAMKK2	EEF1E1
AKT2	CAMTA1	EFNA1
AKT3	CAN	EFNA5
AMER1	CANT1	EGLN1
ANK1	CAPG	EGLN3
APOBEC3B	CARD10	EGR1
ARAF	CARD11	EGR2
ARHGAP26	CARD11	EHD3
ARHGAP5	CARD11	EHF
ARHGEF10	CARD8	EI24
ARHGEF10L	CARS	EIF1
ARHGEF12	CARS	EIF2AK2
ARNT	CARS1	EIF3F
ASXL2	CARTPT	EMP1
ATF1	CASC3	EMP2
ATP1A1	CASP1	EPAS1
ATP2B3	CASP3	EPB41
ATR	CASP7	EPB41L3
AXIN2	CASP8	EPHA1
BARD1	CASP8AP2	EPHA2
BAX	CASP9	EPHA3
BAZ1A	CASR	EPHB2
BCL10	CASZ1	EPHB3
BCL11A	CAV1	EPHB4
BCL11B	CAVIN3	EPHB6
BCL2L12	CBFA2T3	ERBB4
BCL3	CBFB	ERF
BCL6	CBL	ERRFI1
BCL9	CBL	ESR1
BCL9L	CBL	ESR2
BCLAF1	CBLB	ESRP1
BCORL1	CBLB	ESRRB
BIRC3	CBLB	ETS1
BIRC6	CBLC	ETS2
BLM	CBLC	ETV6
BMP5	CBLL2	EXT1
BMPR1A	CBX4	EXT2
BRD3	CBX7	EXTL1
BRD4	CCAR2	EXTL2
BRIP1	CCDC6	EXTL3
BTG1	CCDC6	EYA4
BTK	CCDC6	EZH1
BUB1B	CCDC6-RET fusion	EZH2
CACNA1D	CCL7	FABP3
CALR	CCN3	FADD
CAMTA1	CCN4	FAM120A
CARS1	CCNA1	FAM123B
CASP3	CCNA2	FAM172A
CASP9	CCNB1	FAM188A
CBFA2T3	CCNB1IP1	FANCG
CBFB	CCNC	FAS
CBLB	CCND1	FAT1
CBLC	CCND2	FAT4
CCDC6	CCND2	FBLN1
CCNB1IP1	CCND2	FBP1
CCNC	CCND2	FBXL13
CCND2	CCND2-AS1	FBXO25
CCND3	CCND3	FBXO31
CCNE1	CCND3	FBXO32
CCR4	CCND3	FBXW7
CCR7	CCND3	FER1L4
CD209	CCNE1	FES
CD274	CCNE1	FH
CD28	CCNF	FHIT
CD74	CCNG1	FHL1
CD79A	CCNH	FLCN
CD79B	CCNL1	FLNA
CDH10	CCNL1	FLT3
CDH11	CCNT1	FOXA1
CDH17	CCR1	FOXA2
CDK12	CCR2	FOXC1
CDK4	CCR4	FOXD3
CDK6	CCR4	FOXL2
CDKN1A	CCR7	FOXO1
CDKN1B	CCR7	FOXO3
CDX2	CCR9	FOXO4
CHD2	CD109	FOXO6
CHD4	CD151	FOXP1
CHEK2	CD200	FOXP3
CHST11	CD209	FRK
CIITA	CD248	FRS3
CLTC	CD274	FUS
CLTCL1	CD28	FXN
CNBD1	CD28	FZR1
CNBP	CD2AP	G0S2
CNOT3	CD38	GABARAP
COL2A1	CD44	GADD45A
CPEB3	CD46	GADD45B
CREB1	CD52	GADD45G
CREB3L1	CD53	GADD45GIP1
CREB3L2	CD55	GALR1
CRNKL1	CD59	GANAB
CRTC1	CD6	GAS1
CSF3R	CD69	GAS5
CTCF	CD74	GATA4
CTNNA2	CD74	GATA5
CTNND1	CD79A	GBP1
CTNND2	CD79A	GeneSymbol
CUL3	CD79B	GGNBP2
CUX1	CD79B	GJA1
CXCR4	CD82	GJB2
CYP2C8	CD9	GKN1
CYSLTR2	CDA	GKN2
DCAF12L2	CDC20	GLI1
DCC	CDC25A	GLIPR1
DDB2	CDC25B	GLS2
DDIT3	CDC25C	GLTSCR1
DDR2	CDC27	GLTSCR2
DDX10	CDC34	GNAT1
DDX3X	CDC42	GNB2L1
DDX5	CDC42EP1	GNMT
DDX6	CDC6	GORAB
DEK	CDC73	GPC3
DGCR8	CDCP1	GPC5
DICER1	CDH1	GPR68
DNM2	CDH10	GPRC5A
DROSHA	CDH11	GPX3
EBF1	CDH13	GREM1
ECT2L	CDH17	GRIN2A
EED	CDH17	GSK3B
EIF1AX	CDH20	GSN
EIF3E	CDH3	GSTM1
ELF3	CDK1	GSTP1
ELF4	CDK11A	GSTT1
ELK4	CDK11B	GTPBP4
ELL	CDK12	GUCY2C
EPAS1	CDK16	H19
EPHA3	CDK18	H2AFX
EPHA7	CDK2	HACD4
EPS15	CDK20	HACE1
ERBB3	CDK2AP1	HBP1
ERBB4	CDK4	HCAR2
ERCC2	CDK4	HDAC1
ERCC3	CDK5	HDAC3
ERCC4	CDK5R1	HECA
ERCC5	CDK6	HEPACAM
ERG	CDK6	HIC1
ESR1	CDK7	HIF1A
ETNK1	CDKN1A	HINT1
ETV1	CDKN1B	HIPK2
ETV4	CDKN1B	HIRA
ETV5	CDKN1C	HIVEP1
ETV6	CDKN2A	HIVEP3
EWSR1	CDKN2B	HLTF
EXT1	CDKN2C	HNF4A
EXT2	CDKN2D	HOMER2
FAM135B	CDKN3	HOPX
FAM47C	CDT1	HOTS
FANCA	CDT1	HOXB13
FANCC	CDT1	HPGD
FANCD2	CDX2	HRASLS2
FANCE	CDX2	HRG
FANCF	CEACAM1	HSD17B7
FANCG	CEACAM5	HSP90B1
FAS	CEACAM7	HSPB7
FAT1	CEBPA	HSPD1
FAT3	CEBPB	HTATIP2
FAT4	CEBPE	HTRA1
FBLN2	CELA1	HTRA2
FBXO11	CELF2	HTRA3
FCGR2B	CEMIP	ID4
FCRL4	CENPF	IDH1
FEN1	CENPW	IER3
FES	CEP57	IFI16
FEV	CEP89	IFNA1
FGFR1	CFAP20	IFT88
FGFR4	CFAP99	IGF1
FH	CFLAR	IGF2R
FHIT	CFP	IGFALS
FKBP9	CHCHD7	IGFBP3
FLCN	CHD2	IGFBP4
FLI1	CHD3	IGFBP5
FLNA	CHD4	IGFBP7
FLT4	CHD4	IGFBPL1
FOXA1	CHD5	IKZF1
FOXO1	CHD6	IKZF2
FOXO3	CHD9	IKZF3
FOXO4	CHEK2	IL17A
FOXP1	CHFR	IL17RD
FOXR1	CHGA	IL2
FSTL3	CHIC2	IL24
FUS	CHKA	ILK
GLI1	CHL1	ING1
GPC3	CHN1	ING2
GPC5	CHRNB4	ING3
GRIN2A	CHST11	ING4
GRM3	CHST11	ING5
H3-3A	CIC	INPP4B
H3-3B	CIITA	INTS6
H3C2	CIP2A	IQGAP2
HEY1	CIRBP	IRF1
HIF1A	CITED2	IRF3
HIP1	CITED4	IRF4
HLF	CKS1B	IRF5
HMGA1	CKS1BP7	IRF8
HMGA2	CKS2	IRX1
HNRNPA2B1	CLDN10	ISG15
HOXA11	CLDN4	ITGA5
HOXA13	CLDN6	ITGA7
HOXA9	CLDN7	ITGAV
HOXC11	CLDN9	ITGB1
HOXC13	CLEC1B	ITGB3
HOXD11	CLIC1	JDP2
HOXD13	CLIC4	JMJD5
ID3	CLIP1	JUP
IGF2BP2	CLP1	KANK1
IKBKB	CLSPN	KAT5
IL6ST	CLTC	KCNRG
IL7R	CLTCL1	KCTD11
IRF4	CLU	KDM3A
IRS4	CMC4	KDM3B
ISX	CMC4	KDM5A
ITGAV	CMC4	KDM6A
JUN	CMTM7	KDM8
KAT6A	CNBD1	KIF1B
KAT6B	CNBP	KIF7
KAT7	CNNM4	KISS1
KCNJ5	CNOT3	KL
KDM5A	CNR2	KLF10
KDR	CNTN4	KLF4
KEAP1	CNTN6	KLF5
KLF6	CNTNAP2	KLF6
KMT2A	CNTRL	KLK10
KMT2C	COL11A1	KLK6
KMT2D	COL16A1	KMT2C
KNL1	COL19A1	KRIT1
KNSTRN	COL1A1	KRT19
LARP4B	COL1A2	L3MBTL4
LATS1	COL28A1	LAT2
LATS2	COL2A1	LATS1
LCK	COL3A1	LATS2
LEF1	COL4A3	LEFTY1
LEPROTL1	COL7A1	LEFTY2
LMO2	COPS2	LGALS7
LPP	CORO1A	LGI1
LRIG3	CORO1C	LHX4
LRP1B	CORO2A	LHX6
LYL1	CORO2B	LIFR
LZTR1	COTL1	LIMA1
MACC1	COX19	LIMD1
MAF	COX6C	LIN9
MAFB	CPEB3	LINC-PINT
MALT1	CPEB4	lincRNA-p21
MAML2	CPLX2	LITAF
MAP2K2	CPM	LLGL1
MAP3K13	CR1L	LMNTD1
MAPK1	CR2	LOC401317
MAX	CRB2	LOX
MECOM	CREB1	LRIG1
MGMT	CREB1	LRIG3
MITF	CREB3L1	LRMP
MLF1	CREB3L2	LRP1B
MLLT10	CREB3L2	LRRC3B
MN1	CREB3L2	LRRC4
MRTFA	CREB3L2	LSAMP
MSI2	CREBBP	LTF
MTCP1	CRIP2	LXN
MTOR	CRK	LZTS1
MUTYH	CRK	MAD1L1
MYB	CRK	MADD
MYCL	CRKL	MAF
MYH9	CRKL	MAFA
MYOD1	CRLF2	MAFB
N4BP2	CRLF2	MAL
NAB2	CRNKL1	MAP2K4
NBEA	CRTC1	MAP3K4
NBN	CRTC1	MAP3K8
NCOA2	CRTC2	MAP4K1
NCOA4	CRTC3	MAPK10
NCOR2	CRYAA	MAPK9
NDRG1	CRYAB	MAPKAPK5
NFATC2	CSE1L	MARCKS
NFKB2	CSF1	MARVELD1
NFKBIE	CSF1R	MAT2A
NR4A3	CSF3R	MAX
NRG1	CSF3R	MBD4
NSD2	CSMD3	MCC
NSD3	CSNK1A1	MCM9
NT5C2	CSNK2A1	MCPH1
NTHL1	CSNK2A3	MCTS1
NTRK1	CSPG4	MDC1
NTRK3	CST6	MDM4
NUP98	CSTA	MEG3
NUTM1	CSTB	MEN1
OLIG2	CTCF	MFHAS1
P2RY8	CTDSPL	MFSD2A
PABPC1	CTGF	MIA
PALB2	CTHRC1	MIA2
PATZ1	CTIF	MIR100
PAX3	CTNNA1	MIR101-1
PBX1	CTNNA2	MIR101-2
PCBP1	CTNNA2	MIR106A
PDCD1LG2	CTNNB1	MIR107
PDGFB	CTNNB1	MIR10A
PDGFRB	CTNNB1	MIR1-1
PER1	CTNND1	MIR1-2
PHOX2B	CTNND2	MIR122
PIK3CB	CTNND2	MIR1226
PIK3R2	CTSB	MIR124-1
PIM1	CTSH	MIR124-2
PLAG1	CTSL	MIR124-3
PLCG1	CTTN	MIR1247
PML	CTTN	MIR125A
PMS1	CUBN	MIR125B1
PMS2	CUEDC1	MIR125B2
POLD1	CUL1	MIR126
POLE	CUL3	MIR127
POLG	CUL4B	MIR1291
POLQ	CUX1	MIR129-1
POT1	CX3CL1	MIR129-2
POU2AF1	CXCL1	MIR1297
POU5F1	CXCL10	MIR130A
PPARG	CXCL12	MIR132
PPM1D	CXCL17	MIR133A1
PPP6C	CXCL2	MIR133A2
PRDM16	CXCL3	MIR134
PRDM2	CXCL5	MIR135A1
PREX2	CXCR1	MIR135A2
PRF1	CXCR3	MIR136
PRKACA	CXCR4	MIR137
PRKAR1A	CXCR4	MIR138-1
PRKCB	CXXC5	MIR138-2
PRPF40B	CYB5A	MIR140
PSIP1	CYB5R4	MIR141
PTK6	CYLD	MIR142
PTPN13	CYP19A1	MIR143
PTPN6	CYP1A1	MIR145
PTPRB	CYP2A6	MIR146A
PTPRC	CYP2C8	MIR147A
PTPRD	CYP2D6	MIR148A
PTPRK	CYP2W1	MIR148B
PTPRT	CYP4B1	MIR149
QKI	CYP7A1	MIR150
RAC1	CYP7B1	MIR152
RAD17	CYR61	MIR155
RAD21	CYSLTR2	MIR15A
RAD51B	CYSLTR2	MIR16-1
RAF1	DAB2	MIR16-2
RANBP2	DAB2IP	MIR17
RAP1GDS1	DACH1	MIR181A1
RARA	DACH2	MIR181A2
RBM10	DAPK1	MIR181B1
RECQL4	DAPK2	MIR181B2
REL	DAXX	MIR181C
RFWD3	DBN1	MIR182
RGPD3	DCAF12L2	MIR183
RGS7	DCC	MIR185
RHOA	DCTN1	MIR186
RHOH	DCUN1D1	MIR187
RIT1	DCUN1D1	MIR18A
RMI2	DDB2	MIR18B
ROBO2	DDB2	MIR192
ROS1	DDC	MIR193A
RPL10	DDIT3	MIR193B
RPL22	DDIT3	MIR194-1
RPL5	DDIT3	MIR194-2
RSPO2	DDIT3	MIR195
RSPO3	DDIT3	MIR196A2
RUNX1T1	DDIT4	MIR196B
S100A7	DDR1	MIR198
SALL4	DDR2	MIR199A1
SBDS	DDR2	MIR200A
SDHA	DDX1	MIR200B
SDHAF2	DDX10	MIR200C
SDHB	DDX25	MIR203
SDHC	DDX3X	MIR203A
SDHD	DDX43	MIR204
SET	DDX5	MIR205
SETD1B	DDX5	MIR206
SETDB1	DDX6	MIR20A
SFPQ	DDX6	MIR210
SFRP4	DDX6	MIR211
SGK1	DDX6	MIR214
SH2B3	DDX6	MIR215
SH3GL1	DEFB1	MIR217
SIRPA	DEK	MIR218-1
SIX1	DENR	MIR218-2
SIX2	DGCR8	MIR219A1
SKI	DGCR8	MIR22
SLC34A2	DGKA	MIR222
SMAD3	DGKE	MIR223
SMARCD1	DHFR	MIR23A
SMARCE1	DHRS3	MIR23B
SMC1A	DHX9	MIR24-1
SND1	DIABLO	MIR25
SOX2	DICER1	MIR26A1
SOX21	DIO2	MIR26A2
SPEN	DIP2C	MIR26B
SRC	DIRAS3	MIR27A
SRSF3	DIRC1	MIR27B
SSX1	DIRC2	MIR28
SSX2	DIRC3	MIR296
SSX4	DKC1	MIR29A
STAG1	DKK1	MIR29B1
STAT3	DKK3	MIR29C
STAT5B	DLC1	MIR302B
STAT6	DLEU1	MIR30A
STIL	DLEU2	MIR30C1
SUFU	DLG1	MIR31
SUZ12	DLGAP1	MIR320A
SYK	DLST	MIR326
TAF15	DLX2	MIR329-1
TAL1	DLX4	MIR335
TAL2	DLX5	MIR338
TBL1XR1	DLX6	MIR33A
TBX3	DMAP1	MIR340
TCF3	DMBT1	MIR34A
TCF7L2	DMBT1	MIR34B
TCL1A	DMTF1	MIR34C
TEC	DNAH9	MIR367
TENT5C	DNAJA3	MIR370
TERT	DNAJB1	MIR375
TET1	DNAJC24	MIR378A
TFE3	DNAJC6	MIR383
TFEB	DNAJC9	MIR409
TGFBR2	DNAL4	MIR410
TLX1	DNASE1L3	MIR422A
TLX3	DND1	MIR424
TMEM127	DNM2	MIR449A
TNC	DNMT1	MIR449B
TNFRSF14	DNMT3A	MIR451A
TNFRSF17	DNMT3B	MIR483
TP63	DOCK1	MIR486-1
TPM3	DOCK4	MIR487B
TRIM24	DOCK4	MIR490
TRIM27	DOPEY2	MIR493
TRIM33	DOT1L	MIR494
TRRAP	DPH1	MIR495
TSC2	DPP4	MIR497
UBR5	DPT	MIR502
USP44	DRAM1	MIR503
USP6	DROSHA	MIR504
USP8	DSG2	MIR505
VAV1	DST	MIR508
WAS	DTX2	MIR509-3
WIF1	DTX3	MIR511
WNK2	DUSP1	MIR517A
WRN	DUSP10	MIR519D
WWTR1	DUSP2	MIR520B
XPA	DUSP26	MIR520C
XPC	DUSP6	MIR551A
XPO1	DUX4	MIR574
YWHAE	DUX4L1	MIR615
ZBTB16	DVL1	MIR636
ZEB1	DYM	MIR708
ZFHX3	DYRK1A	MIR7-1
ZMYM3	DYRK1B	MIR7-2
ZNF331	E2A	MIR7-3
ZNF429	E2F1	MIR874
ZNF479	E2F2	MIR888
ZNF521	E2F3	MIR9-1
ZNRF3	E2F4	MIR9-2
ZRSR2	E2F6	MIR9-3
ABL2	EBAG9	MIR941-1
AKT3	EBF1	MIR98
ARID4B	ECM1	MIR99A
ARNT	ECT2	MIRLET7A1
ATP1A1	ECT2L	MIRLET7A2
BCL10	EDIL3	MIRLET7A3
BCL9	EDRF1	MIRLET7B
BTG2	EED	MIRLET7C
CAMTA1	EEF1A1	MIRLET7D
CD58	EEF1A2	MIRLET7E
CSF3R	EEF2K	MIRLET7F1
DDR2	EFEMP1	MIRLET7F2
ELF3	EGF	MIRLET7G
ELK4	EGFL6	MIRLET7I
EPS15	EGFR	MLH1
ERRFI1	EGLN1	MLH3
FCGR2B	EGR1	MME
FCRL4	EGR3	MMP11
FH	EHF	MN1
ID3	EHMT1	MNT
JUN	EHMT2	MOB1A
LCK	EIF1AX	MOB1B
LMNA	EIF1B	MPP3
MLLT11	EIF2AK2	MRVI1
MTOR	EIF3A	MSH2
MUC1	EIF3C	MSMB
MUTYH	EIF3E	MST1
MYCL	EIF3F	MST1R
NTRK1	EIF3I	MT1DP
ODF2L	EIF4A2	MT1F
PAX7	EIF4B	MT1G
PBX1	EIF4E	MT1M
PDE4DIP	EIF4E	MT2A
PRCC	EIF4EBP1	MTAP
PRDM16	EIF4G1	MTSS1
PRDM2	ELAC2	MTUS1
PRRX1	ELAC2	MUC1
PTPRC	ELAC2	MUS81
RBM15	ELAVL1	MUTYH
RGS7	ELF3	MXI1
RPL22	ELF4	MYBBP1A
RPL5	ELF4	MYH9
SDHB	ELF4	MYO18B
SDHC	ELK1	MYO1A
SETDB1	ELK2AP	MZB1
SFPQ	ELK3	NAPEPLD
SLC45A3	ELK4	NAT6
SPEN	ELK4	NBL1
STIL	ELK4	NBN
TAL1	ELL	NCOA4
TNFRSF14	ELL	NCOA5
TPM3	ELL	NDN
TPR	ELMO1	NDRG1
TRIM33	ELN	NDRG2
A1CF	ELOVL5	NDRG4
ABI1	EML4	NDST4
ARID5B	EMP1	NEDD4
BMPR1A	EMP3	NEDD4L
CCDC6	EMSY	NEO1
FAS	ENAH	NEURL
JMJD1C	ENC1	NEURL1
KAT6B	ENG	NF1
KIF5B	ENO1	NF2
KLF6	ENOX2	NFATC1
LARP4B	ENPP2	NFATC2
MLLT10	ENPP7	NFKB1
NCOA4	ENTPD5	NGFR
NFKB2	ENTPD5	NINJ1
NT5C2	EP300	NIT2
PRF1	EP400	NKX2-8
SHOC2	EPAS1	NKX3-1
SUFU	EPB41L3	NME1
TCF7L2	EPC1	NNAT
TET1	EPCAM	NOL7
TLX1	EPG5	NOTCH1
ARHGEF12	EPHA1	NOTCH2
BCL9L	EPHA2	NOTCH3
BIRC3	EPHA3	NOV
CARS	EPHA7	NPAS2
CCDC73	EPHB6	NPM1
CLP1	EPO	NPRL2
CREB3L1	EPOR	NR0B2
CTNND1	EPS15	NR1I2
DDB2	EPS15	NR2C2
DDX10	EPS15	NR4A1
DDX6	EPS15L1	NR4A3
EED	EPS8	NRBP1
EXT2	ERAS	NRCAM
FANCF	ERBB2	NRF1
FAT3	ERBB3	NRSN2
FLI1	ERBB3	NTRK3
KCNJ5	ERBB3	NUAK1
KMT2A	ERBB4	NUMB
LMO2	ERBB4	NUP98
MAML2	ERC1	NUPR1
MYOD1	ERC2	OLFM4
NUMA1	ERCC1	ONECUT1
NUP98	ERCC2	OPCML
PAFAH1B2	ERCC3	OSCP1
PICALM	ERCC4	OSGIN1
POU2AF1	ERCC5	PACRG
RRAS2	ERCC6	PAEP
SDHAF2	ERCC8	PAF1
SDHD	ERG	PAFAH1B1
TMPRSS13	ERGIC3	PAIP2
USP28	ERICH1	PALB2
ZBTB16	ERRFI1	PANO1
ATF1	ERVW-1	PANX2
ATF7IP	ESR1	PAR4
BCL7A	ESR2	PARK2
BTG1	ESRRA	PARK7
CCND2	ESRRG	PARP1
CDK4	ETNK1	PAWR
CDKN1B	ETS1	PAX4
CHD4	ETS2	PAX5
CLIP1	ETS2	PAX6
COL2A1	ETS2	PBRM1
CS	ETV1	PCDH10
DDIT3	ETV1	PCDH17
DTX1	ETV1	PCDH8
EMG1	ETV1	PCDH9
ERBB3	ETV3	PCDHGC3
ERC1	ETV4	PCGF2
ETNK1	ETV4	PDCD4
ETV6	ETV4	PDCD5
GLI1	ETV5	PDGFRL
HMGA2	ETV5	PDLIM4
HOXC11	ETV6	PDS5B
HOXC13	ETV6	PDSS2
KDM5A	ETV6	PDX1
KMT2D	ETV6	PEA15
LRIG3	EVI1	PEBP1
MBD6	EVI2A	PEG3
NAB2	EVI2A	PER2
NACA	EVI2B	PF4
NCOR2	EVI2B	PFN1
POLE	EVL	PGR
PPFIBP1	EWSR1	PGRMC2
PRB4	EXOC4	PHACTR4
PTPN6	EXT1	PHB
PTPRB	EXT2	PHC3
SETD1B	EYA2	PHF6
SH2B3	EYA4	PHLDA2
SMARCD1	EZH2	PHLDA3
STAT6	EZR	PHLPP1
TBX3	FABP3	PHLPP2
WIF1	FABP5	PHOX2A
ZNF384	FABP7	PIAS1
CDX2	FAIM	PIN1
CYSLTR2	FAM107A	PINX1
DIS3	FAM107B	PIWIL2
ERCC5	FAM117A	PKD1
FOXO1	FAM131B	PKNOX1
LATS2	FAM135B	PLA2G16
LCP1	FAM47C	PLA2G2A
NBEA	FAM49A	PLA2G7
PDS5B	FAM57A	PLA2R1
ZC3H13	FAM83A	PLAGL1
ZMYM2	FAM83B	PLCB3
AJUBA	FAM83D	PLCD1
ARHGAP5	FANCA	PLCE1
BCL11B	FANCC	PLD1
CCNB1IP1	FANCD2	PLEKHG2
DICER1	FANCE	PLEKHO1
FOXA1	FANCF	PLK1
GOLGA5	FANCG	PLK2
GPHN	FAS	PLK5
HIF1A	FAT1	PLXNC1
HSP90AA1	FAT2	PML
KTN1	FAT3	PMS1
MAX	FAT4	PMS2
NFKBIA	FAU	PNN
NIN	FBLN1	POU2F3
RAD51B	FBLN2	POU6F2
SIX1	FBLN5	PPAP2A
TCL1A	FBXL7	PPAPDC1B
TRAF3	FBXO11	PPARA
TRIP11	FBXO31	PPARG
YLPM1	FBXO5	PPM1A
ZFP36L1	FBXW4	PPM1L
BLM	FBXW7	PPP1CA
BUB1B	FCER2	PPP1R1B
CHD2	FCGR2B	PPP2CA
CRTC3	FCGR2B	PPP2CB
FES	FCGR2B	PPP2R1B
KNSTRN	FCGR2B	PPP2R2C
MGA	FCRL4	PPP2R4
MYO5A	FCRL4	PPP2R5C
NTRK3	FCRL5	PPP3CC
NUTM1	FEN1	PRDM1
PML	FER	PRDM11
SMAD3	FER	PRDM2
SPRED1	FES	PRDM4
TCF12	FEV	PRDM5
TP53BP1	FEV	PRICKLE1
TYRO3	FEV	PRKAA1
USP8	FGF1	PRKAA2
BRD7	FGF10	PRKAR1A
CBFA2T3	FGF11	PRKCB
CBFB	FGF12	PRKCD
CDH11	FGF13	PRKCDBP
CIITA	FGF14	PRKCE
CTCF	FGF2	PRKCI
ERCC4	FGF3	PRODH
FANCA	FGF3	PROX1
FUS	FGF3	PRR5
GRIN2A	FGF3	PTCH1
HERPUD1	FGF4	PTCH2
IL21R	FGF4	PTCSC3
IRF8	FGF5	PTEN
MAF	FGF5	PTENP1
MYH11	FGF5	PTGDR
NTHL1	FGF6	PTPN1
NUP93	FGF6	PTPN11
PALB2	FGF6	PTPN12
RBBP6	FGF7	PTPN13
RMI2	FGF8	PTPN2
SNX29	FGF9	PTPN23
TNFRSF17	FGFR1	PTPN6
TSC2	FGFR1	PTPRC
ZFHX3	FGFR1	PTPRD
ASPSCR1	FGFR1	PTPRJ
AXIN2	FGFR1OP	PTPRK
BRIP1	FGFR1OP	PTPRT
CANT1	FGFR2	PWAR4
CD79B	FGFR2	PYCARD
CDK12	FGFR2	PYHIN1
CLTC	FGFR2	RAB25
COL1A1	FGFR2	RAB7A
DDX5	FGFR3	RAD23B
ETV4	FGFR3	RAD51C
FLCN	FGFR3	RANBP9
GAS7	FGFR4	RAP1A
GNA13	FGFR4	RAP1GAP
GPS2	FGR	RARB
H3F3B	FGR	RARRES3
HLF	FGR	RASAL1
IKZF3	FH	RASAL2
LASP1	FHIT	RASL10A
MLLT6	FHL2	RASL10B
MSI2	FIP1L1	RASL11A
PER1	FKBP5	RASSF1
PPM1D	FKBP8	RASSF10
PRKAR1A	FKBP9	RASSF2
RABEP1	FLCN	RASSF3
RARA	FLI1	RASSF4
RNF213	FLI1	RASSF5
SMARCE1	FLI1	RASSF8
STAT3	FLI1	RB1
STAT5B	FLII	RB1CC1
SUZ12	FLNA	RBBP7
TAF15	FLNB	RBBP8
USP6	FLT1	RBL1
YWHAE	FLT3	RBL2
KDSR	FLT3	RBM14
MALT1	FLT3	RBM38
SS18	FLT3	RBM4
TNFRSF11A	FLT4	RBM5
ZNF521	FLT4	RBM6
AKT2	FMNL1	RBMS3
ARHGAP35	FMNL3	RBMX
BAX	FMOD	RBP1
BCL3	FN1	RBX1
BRD4	FNBP1	RCHY1
CALR	FNBP4	RCN2
CBLC	FNIP1	RECK
CCNE1	FOS	RFWD2
CD70	FOSB	RHOA
CD79A	FOSL1	RHOB
CNOT3	FOSL2	RHOBTB2
CRTC1	FOXA1	RINT1
DNAJB1	FOXA1	RITA1
DNM2	FOXC1	RNASEL
DOT1L	FOXC2	RNASET2
ELL	FOXE1	RND3
ERCC2	FOXF1	RNF111
ERF	FOXG1	RNF144A
FSTL3	FOXL1	RNF180
KEAP1	FOXL2	RNF8
KLK2	FOXM1	RNH1
LYL1	FOXO1	ROBO1
MAP2K2	FOXO1	ROR2
MEF2B	FOXO1	RPA1
MLLT1	FOXO3	RPL10
POLD1	FOXO3	RPL11
PRKACA	FOXO3	RPL5
RHPN2	FOXO4	RPRM
SH3GL1	FOXO4	RPS6KA2
TCF3	FOXO4	RPS6KA6
TFPT	FOXP1	RTN4
TPM4	FOXP1	RTN4IP1
VAV1	FOXP3	RUNX1
ZBTB7A	FOXQ1	RUNX2
ZNF331	FOXR1	RUNX3
ACKR3	FOXR1	S100A11
ACSL3	FPR1	S100A2
ACVR1	FRAT1	SAA1
ACVR2A	FRAT1	SAFB
AFF3	FRAT1	SAFB2
ASXL2	FRMD8	SALL2
ATIC	FRYL	SALL4
BARD1	FRZB	SAMD9L
BCL11A	FSCB	SASH1
BIRC6	FSCN1	SCGB3A1
CD28	FST	SCRIB
CREB1	FSTL3	SCUBE2
CUL3	FSTL3	SCYL1
CXCR4	FSTL3	SDHA
DCTN1	FSTL3	SDHB
EIF5B	FUBP1	SDHD
EML4	FUBP1	SEC14L2
EPAS1	FUNDC2	SELENBP1
ERBB4	FURIN	SEMA3B
ERCC3	FURIN	SEMA3F
FBXO11	FUS	SEPTIN4
FEV	FUS	SERPINB5
HOXD11	FUS	SERPINI2
HOXD13	FUS	SETD2
LRP1B	FUT8	SFN
NCOA1	FXYD3	SFRP1
PAX3	FXYD5	SFRP2
PAX8	FYN	SFRP4
PCBP1	FYN	SFRP5
PMS1	FYN	SGMS1
RANBP2	FZD4	SH2B3
RBM43	GAB1	SH3GLB1
REL	GAB2	SHISA3
RGPD3	GABPB1	SHPRH
ROCK2	GADD45A	SHQ1
SOS1	GADD45G	SIAH1
STRN	GADD45GIP1	SIK1
TMEM127	GAK	SIRT1
XPO1	GALNS	SIRT2
MAFB	GALNT5	SIRT3
NFATC2	GALNT6	SIRT4
PLCG1	GAS1	SIRT6
PTK6	GAS5	SKIL
PTPRT	GAS6	SKP2
SALL4	GAS7	SLC22A18
SDC4	GAS7	SLC26A3
SRC	GAS7	SLC39A1
SS18L1	GAST	SLC39A4
TOP1	GATA1	SLC5A8
DYRK1A	GATA2	SLC9A3R1
ERG	GATA2	SLIT2
OLIG2	GATA3	SLX4
TMPRSS2	GATA6	SMAD2
APOBEC3B	GBP1	SMAD3
BCR	GCFC2	SMAD4
CHEK2	GCNT3	SMARCA2
CLTCL1	GDF10	SMARCA4
EWSR1	GDF15	SMARCB1
LZTR1	GEN1	SMARCC1
MAPK1	GFI1	SMCHD1
MN1	GFI1	SMO
MYH9	GFI1B	SMYD4
PDGFB	GFI1B	SNORD50A
ZNRF3	GFI1B	SOCS1
ATR	GGA1	SOCS3
BCL6	GGH	SOD2
C3orf70	GGTA1P	SOX1
CACNA1D	GHR	SOX11
CBLB	GHRH	SOX15
CCDC66	GHRL	SOX7
CNBP	GIMAP7	SP100
EIF4A2	GIP	SPARC
EPHA3	GLB1	SPARCL1
ETV5	GLI1	SPI1
FANCD2	GLI2	SPINK7
FHIT	GLI3	SPINT2
FOXP1	GLI4	SPOP
GMPS	GLIS2	SPRY2
KLHL6	GLMN	SPRY4
LPP	GLS2	SPTBN1
MAP3K13	GMFB	SRGAP3
MB21D2	GML	SRPX
MECOM	GMPS	SSBP2
MITF	GMPS	ST13
MLF1	GMPS	ST20
PIK3CB	GNA11	ST5
POLQ	GNA11	ST7
PPARG	GNA12	STARD13
RAF1	GNAI2	STAT1
RHOA	GNAQ	STAT3
RPN1	GNAQ	STAT5A
SOX2	GNAS	STEAP3
SRGAP3	GNAS	STK10
STAG1	GNAS	STK11
TBL1XR1	GNAS	STRADA
TFG	GNAS	STUB1
TFRC	GOLGA5	SUFU
TGFBR2	GOLGA5	SUZ12
TP63	GOPC	SYK
WWTR1	GOPC	SYNM
XPC	GPA33	SYNPO2
AFF1	GPC1	SYT13
ALB	GPC3	TAGLN
CHIC2	GPC5	TANK
EPHA5	GPER1	TAT
FAT1	GPHN	TBL2
FAT4	GPNMB	TBRG1
FIP1L1	GPR161	TBX5
FRG1	GPR68	TCEAL7
IL2	GPRC5A	TCEB3
KDR	GPX1	TCF3
LEF1	GPX3	TCF4
NSD2	GRB10	TCF7L2
PHOX2B	GRB2	TCHP
PTPN13	GREB1	TCTA
RAP1GDS1	GREM1	TDGF1
REST	GRHL2	TDRG1
RHOH	GRIN2A	TES
SLC34A2	GRIN2D	TET2
TEC	GRM1	TFAP2A
ACSL6	GRM3	TFE3
AFF4	GRM3	TFPI2
ARHGAP26	GRN	TGFB1
CD74	GRP	TGFBI
CTNND2	GRPR	TGFBR2
DROSHA	GSDMA	TGFBR3
EBF1	GSDMB	TGM3
FGFR4	GSE1	THBD
FLT4	GSK3B	THBS1
IL6ST	GSKIP	THOC5
IL7R	GSN	THRA
ITK	GSPT1	THRB
LIFR	GSTA1	THSD1
MSH3	GSTM1	THY1
NSD1	GSTT1	TIMP3
PDGFRB	GTF2A1	TMEFF1
RASA1	GTF2H1	TMEFF2
SDHA	GUCY1A2	TMEM127
TERT	GUCY2C	TMPRSS11A
TLX3	GZMA	TMPRSS6
AFDN	H2AFX	TNFAIP3
CCND3	H3F3A	TNFAIP8L2
CDKN1A	H3F3A	TNFRSF10A
DEK	H3F3B	TNFRSF10B
ECT2L	H3F3B	TNFRSF12A
EEF1A1	HACE1	TNFRSF18
EPHA7	HAPLN1	TNFSF12
ESR1	HAS2	TNFSF9
EZR	HBP1	TNK1
FANCE	HCC5	TOM1L2
FGFR1OP	HCK	TOPORS
FOXO3	HCK	TP53
GOPC	HCK	TP53BP1
HIST1H1C	HDAC1	TP53BP2
HIST1H4I	HDAC2	TP53COR1
HLA-A	HDAC3	TP53INP1
HLA-B	HDAC4	TP63
HMGA1	HDAC6	TP73
HSP90AB1	HDHD5	TPTE2
IFNGR1	HDLBP	TREX2
IRF4	HELLS	TRIM13
LATS1	HER2/neu	TRIM15
MAP3K7	HERPUD1	TRIM24
MYB	HES1	TRIM3
NFKBIE	HEXB	TRIM31
PIM1	HEXIM1	TRIM32
POU5F1	HEY1	TRIM35
PTPRK	HEY1	TRIM62
QKI	HFE	TRIT1
REV3L	HGF	TSC1
ROS1	HHEX	TSC2
RSPO3	HIC1	TSC22D1
SGK1	HIF1A	TSG101
SRSF3	HIF1A	TSLP
STK19	HIP1	TSPAN13
TFEB	HIP1	TSPAN32
TMEM30A	HIPK2	TSSC4
TRIM27	HIST1H1B	TTC4
TTK	HIST1H1C	TTF1
ZNF292	HIST1H3B	TUSC1
AKAP9	HIST1H3B	TUSC2
CDK6	HIST1H4I	TUSC3
CREB3L2	HIVEP1	TUSC7
CUX1	HIVEP3	TWIST2
ELN	HKR1	TXNIP
ETV1	HLA-A	UBE2QL1
GRM3	HLA-G	UBE4B
GTF2I	HLF	UBIAD1
HIP1	HLF	UCHL1
HNRNPA2B1	HLF	UFL1
HOXA11	HLF	UHRF2
HOXA13	HLTF	UIMC1
HOXA9	HMGA1	UNC5A
JAZF1	HMGA1	UNC5B
KMT2C	HMGA1	UNC5C
MNX1	HMGA2	UNC5D
PMS2	HMGA2	USP12
POT1	HMGA2	USP33
RAC1	HMGA2	UVRAG
RELN	HMGA2	VCL
SBDS	HMGB1	VDR
SFRP4	HMGCR	VEGFA
SND1	HMGN2P46	VEZT
TRIM24	HMGN5	VHL
TRRAP	HNF1A	VIL1
ZNF479	HNF4A	VIM
ZNF804B	HNRNPA2B1	VPS53
CHCHD7	HNRNPA2B1	VSNL1
CNBD1	HNRNPA3	VTRNA2-1
CSMD3	HNRNPD	VWA5A
EIF3E	HNRNPK	WDR11
EXT1	HOOK3	WDR48
FAM135B	HOPX	WFDC1
FGFR1	HOPX	WHSC1L1
HEY1	HOXA11	WIF1
HOOK3	HOXA13	WISP3
IKBKB	HOXA13	WNK2
KAT6A	HOXA3	WNT11
NBN	HOXA7	WNT5A
NCOA2	HOXA9	WNT7A
NDRG1	HOXA9	WRN
NRG1	HOXA9	WT1
PABPC1	HOXB8	WWOX
PCM1	HOXC11	XAF1
PLAG1	HOXC11	XIST
PREX2	HOXC13	XPO5
RAD21	HOXC13	XRCC5
RAD54B	HOXC8	XRN1
RECQL4	HOXD11	YAP1
RSPO2	HOXD11	YPEL3
RUNX1T1	HOXD13	ZBTB16
SOX17	HOXD13	ZBTB18
TCEA1	HPR	ZBTB4
UBR5	HPSE	ZBTB48
WRN	HRAS	ZBTB7C
BRD3	HRK	ZC3H10
CD274	HSP90AA1	ZDHHC17
CDKN2B	HSP90AA2P	ZDHHC2
CNTRL	HSP90AB1	ZFAS1
FANCC	HSP90B1	ZFHX3
FANCG	HSPA5	ZFP36
FNBP1	HSPA8	ZFP36L2
MLLT3	HSPA9	ZFP82
NFIB	HSPB1	ZHX2
NR4A3	HSPB8	ZIC1
NUP214	HSPBAP1	ZMYND10
OMD	HSPD1	ZMYND11
PDCD1LG2	HSPG2	ZNF185
PPP6C	HSPH1	ZNF238
PSIP1	HTATIP2	ZNF292
PTPRD	HTRA1	ZNF366
RALGDS	HTRA2	ZNF382
RXRA	HTRA3	ZNF668
SET	HUS1	ZYX
SMARCA2	HYAL1
SYK	HYAL2
TAL2	ICAM1
TLE1	ICAM5
XPA	ID1
AMER1	ID2
ARAF	ID3
ATP2B3	ID4
BCORL1	IDH1
BTK	IDH1
DDX3X	IDH2
EIF1AX	IDH2
ELF4	IDNK
FOXO4	IDO1
GPC3	IDO2
IRS4	IER2
MSN	IER3
MTCP1	IFI27
NONO	IFI30
P2RY8	IFNAR1
RBM10	IFNGR2
RBMX	IFRD2
RPL10	IGF1
SMARCA1	IGF1R
SMC1A	IGF2
SSX1	IGF2BP1
SSX2	IGF2BP2
SSX4	IGF2R
TAF1	IGFALS
TFE3	IGFBP1
USP9X	IGFBP2
WAS	IGFBP3
ZMYM3	IGFBP5
ZRSR2	IGFBP6
	IGFBP7
	IGH
	IGHG1
	IGK
	IGL
	IGSF8
	IKBKB
	IKBKB
	IKZF1
	IKZF2
	IKZF3
	IL16
	IL17A
	IL17F
	IL17RB
	IL1B
	IL1RN
	IL2
	IL2
	IL2
	IL21R
	IL22
	IL22RA1
	IL23A
	IL24
	IL2RA
	IL2RB
	IL2RG
	IL3
	IL3RA
	IL4R
	IL5
	IL6
	IL6ST
	IL6ST
	IL7
	IL7R
	IL7R
	IL9
	ILK
	ING1
	ING2
	ING3
	ING3
	ING4
	INGX
	INHA
	INHBE
	INKA2
	INPP4B
	INPP5K
	INPPL1
	INTS6
	IQCE
	IRAK2
	IRF1
	IRF2BP2
	IRF4
	IRF4
	IRS1
	IRS2
	IRS4
	IRS4
	ISX
	ITGA1
	ITGA11
	ITGA6
	ITGA9
	ITGAV
	ITGAX
	ITGB4
	ITK
	JAG1
	JAG2
	JAK1
	JAK2
	JAK2
	JAK2
	JAK2
	JAK3
	JAK3
	JAKMIP1
	JAZF1
	JAZF1
	JAZF1
	JDP2
	JUN
	JUNB
	JUND
	KAT14
	KAT5
	KAT5
	KAT6A
	KAT6A
	KAT6A
	KAT6A
	KAT6B
	KAT7
	KAT7
	KCMF1
	KCNH1
	KCNJ5
	KCNJ5
	KCNK5
	KCNQ5
	KCTD2
	KDM2B
	KDM3A
	KDM4C
	KDM5A
	KDM5A
	KDM5C
	KDM6A
	KDM8
	KDR
	KDR
	KDSR
	KDSR
	KDSR
	KEAP1
	KIAA0895L
	KIAA1147
	KIAA1549
	KIF14
	KIF5B
	KIT
	KITLG
	KIZ
	KLF3
	KLF4
	KLF5
	KLF6
	KLF6
	KLHL10
	KLK10
	KLK11
	KLK12
	KLK13
	KLK14
	KLK2
	KLK4
	KLK5
	KLK6
	KLK7
	KLK8
	KLK9
	KLLN
	KLRK1
	KMT2A
	KMT2A
	KMT2A
	KMT2C
	KMT2D
	KNL1
	KNSTRN
	KNSTRN
	KPNA5
	KPNB1
	KRAS
	KRT26
	KRT73
	K-SAM
	KSR1
	KTN1
	L1CAM
	LACTB
	LAPTM5
	LARP4B
	LASP1
	LATS1
	LATS2
	LCK
	LCP1
	LDB1
	LDOC1
	LEF1
	LEPROTL1
	LETMD1
	LETMD1
	LFNG
	LGALS3
	LGALS3BP
	LGI1
	LGR6
	LHCGR
	LHFPL6
	LHX4
	LHX4
	LIFR
	LIMD1
	LIMK1
	LIN28B
	LINC00598
	LIPE
	LITAF
	LMF1
	LMNA
	LMO1
	LMO2
	LMO2
	LMO2
	LMO2
	LMO2
	LMO3
	LMO7
	LNPEP
	LOX
	LOXL2
	LOXL3
	LOXL4
	LPAR1
	LPAR2
	LPP
	LPP
	LRBA
	LRGUK
	LRIG1
	LRIG3
	LRMDA
	LRMP
	LRP1B
	LRP2
	LRP5
	LRRC25
	LRRFIP1
	LSM14A
	LTA
	LTB
	LTBP3
	LTBR
	LY6E
	LYL1
	LYN
	LYN
	LYN
	LYPD3
	LZTR1
	LZTS1
	M1AP
	MACC1
	MACF1
	MACROD1
	MAD1L1
	MAD2L1
	MAF
	MAF
	MAF
	MAF
	MAF
	MAFA
	MAFA
	MAFB
	MAFB
	MAFB
	MAFB
	MAFB
	MAFG
	MAFK
	MAGEA3
	MAGEE1
	MAL
	MALAT1
	MALT1
	MALT1
	MAMDC4
	MAML2
	MAML2
	MAML2
	MANF
	MAP2
	MAP2K1
	MAP2K1
	MAP2K2
	MAP2K2
	MAP2K4
	MAP2K5
	MAP3K1
	MAP3K13
	MAP3K6
	MAP3K7
	MAP3K8
	MAP3K8
	MAP3K8
	MAP4
	MAP4K2
	MAPK1
	MAPK1
	MAPK10
	MAPK12
	MAPK13
	MAPK14
	MAPK15
	MAPK3
	MAPK4
	MAPK6
	MAPK7
	MAPK8
	MAPK9
	MAPKAPK2
	MAPRE1
	MARCHF3
	MARCKS
	MARK4
	MARS
	MAS1
	MATK
	MAX
	MAZ
	MB21D2
	MBD2
	MBD4
	MC2R
	MCAM
	MCC
	MCF2
	MCF2
	MCF2
	MCF2
	MCF2
	MCF2
	MCF2
	MCF2L
	MCF2L
	MCF2L
	MCL1
	MCM2
	MCM3
	MCM5
	MCPH1
	MDK
	MDM2
	MDM4
	MDM4
	MDS2
	MDS2
	MDS2
	ME3
	MECOM
	MECOM
	MECOM
	MECOM
	MED12
	MED28
	MEF2B
	MEF2C
	MEF2D
	MEG3
	MEIS1
	MELK
	MEN1
	MERTK
	MERTK
	MERTK
	MET
	MET
	MET
	MET
	MET
	MET
	MET
	METAP2
	METTL21A
	MFHAS1
	MGMT
	MGRA
	MIB2
	MICA
	MID1
	MIEN1
	MIER1
	MIF
	MIR100
	MIR106A
	MIR106B
	MIR107
	MIR10B
	MIR122
	MIR125A
	MIR125B1
	MIR125B2
	MIR126
	MIR133B
	MIR135A1
	MIR141
	MIR142
	MIR143
	MIR145
	MIR146B
	MIR150
	MIR17
	MIR183
	MIR191
	MIR196B
	MIR200A
	MIR200B
	MIR200C
	MIR21
	MIR211
	MIR22
	MIR221
	MIR222
	MIR23A
	MIR26A1
	MIR27A
	MIR296
	MIR29A
	MIR30A
	MIR331
	MIR373
	MIR429
	MIR449A
	MIR7-1
	MIR744
	MIRLET7G
	MITF
	MITF
	MITF
	MIXL1
	MKI67
	MKL1
	MKL1
	MKRN2
	MKRN3
	MLF1
	MLH1
	MLL
	MLLT1
	MLLT1
	MLLT1
	MLLT10
	MLLT10
	MLLT10
	MLLT10
	MLLT11
	MLLT11
	MLLT11
	MLLT3
	MLLT3
	MLLT3
	MLLT4
	MLLT6
	MLLT6
	MLLT6
	MME
	MMP11
	MMP14
	MMP15
	MMP19
	MMP2
	MMP26
	MMP9
	MN1
	MN1
	MNAT1
	MNX1
	MOAP1
	MORF4L1
	MORF4L2
	MOS
	MPL
	MPL
	MPL
	MPL
	MPP1
	MPPE1
	MRC1
	MRE11
	MRGBP
	MRPS11
	MRTFA
	MRVI1
	MSH2
	MSH3
	MSH6
	MSI2
	MSI2
	MSN
	MST1
	MST1R
	MSX2
	MTA1
	MTA3
	MTCP1
	MTCP1
	MTCP1
	MTCP1
	MTG8
	MTHFR
	MTMR3
	MTOR
	MTOR
	MTUS1
	MUC1
	MUC13
	MUC16
	MUC16
	MUC17
	MUC2
	MUC4
	MUC4
	MUC5AC
	MUC6
	MUTYH
	MVP
	MXD1
	MXI1
	MXI1
	MXI1
	MYB
	MYBBP1A
	MYBL1
	MYBL2
	MYC
	MYC
	MYC
	MYC
	MYC
	MYC
	MYC
	MYC
	MYC
	MYC
	MYC
	MYC
	MYC
	MYC
	MYCL
	MYCL1
	MYCLP1
	MYCN
	MYD88
	MYD88
	MYEOV
	MYEOV
	MYEOV
	MYH1
	MYH11
	MYH9
	MYLK
	MYO1A
	MYO5A
	MYOD1
	MYOD1
	N4BP2
	N4BP3
	NAA10
	NAB2
	NACA
	NACC1
	NAE1
	NAMPT
	NANOG
	NAPA
	NAT1
	NAT2
	NAV1
	NBEA
	NBEAP1
	NBL1
	NBN
	NBR1
	NCAPD2
	NCK1
	NCKIPSD
	NCKIPSD
	NCKIPSD
	NCOA1
	NCOA1
	NCOA1
	NCOA2
	NCOA2
	NCOA3
	NCOA4
	NCOA4
	NCOA4
	NCOA4
	NCOA6
	NCOR1
	NCOR2
	NCR2
	NDC80
	NDRG1
	NDRG2
	NDUFA13
	NECTIN4
	NEIL1
	NELFCD
	NET1
	NET1
	NET1
	NEU
	NEU3
	NEURL3
	NF1
	NF2
	NFAT5
	NFATC1
	NFATC2
	NFATC2
	NFATC3
	NFE2L2
	NFIB
	NFIC
	NFIX
	NFKB1
	NFKB2
	NFKB2
	NFKBIA
	NFKBIB
	NFKBIE
	NGF
	NGFR
	NIN
	NIPBL
	NKAIN2
	NKX2-1
	NKX2-2
	NKX2-3
	NKX2-5
	NKX3-1
	NLE1
	NLRC4
	NLRP2
	NLRP8
	NME1
	NME2
	NME3
	NMT1
	NNMT
	NOD1
	NOL3
	NONO
	NOP53
	NOTCH1
	NOTCH1
	NOTCH2
	NOTCH3
	NOTCH4
	NOTCH4
	NOV
	NPAP1
	NPM
	NPM1
	NPM1
	NPM1
	NPM1
	NPY
	NPY1R
	NQO1
	NR0B1
	NR1H4
	NR2F1
	NR2F6
	NR3C1
	NR3C2
	NR4A1
	NR4A3
	NR4A3
	NR4A3
	NR4A3
	NR5A1
	NRAS
[truncated: 1,255 more rows]
