# Supplementary material for: Transcriptome reprogramming through alternative splicing triggered by apigenin drives cell death in triple-negative breast cancer
Source: Cell Death Dis. 2023 Dec 13;14(12):824. doi: 10.1038/s41419-023-06342-6 (PMC10719380; doi:10.1038/s41419-023-06342-6)
Supplement: Supplementary file 10 — Supplementary Table 6 [file 41419_2023_6342_MOESM10_ESM.xlsx]

## Sheet: Supplementary Table 6
Supplementary Table 6: List of splicing events in the cell death and survival category affected by apigenin
	List of the events comprising 1,572 genes in the cell death and survival category from IPA (Fig. 4B)
	Gene_Symbol	Gene_ID	Event_type	Event_ID	diff.pool	*validated events
EXON-CENTRIC	OTUB2	ENSG00000089723	ALE	78990@uc001ych.2@uc001yci.1	-0.84
	SNHG15	ENSG00000232956	SE	chr7:45025620:45025696:-@chr7:45023956:45024025:-@chr7:45023421:45023645:-	-0.81
	SNRPA1	ENSG00000131876	SE	chr15:101827113:101827215:-@chr15:101826419:101826498:-@chr15:101825931:101826006:-	-0.76
	CLCN2	ENSG00000114859	SE	chr3:184069801:184069905:-@chr3:184064723:184064809:-@chr3:184063976:184064588:-	-0.75
	NDRG1	ENSG00000104419	AFE	10397@uc003yuf.1@uc003yuh.1	-0.74
	SUN1	ENSG00000164828	AFE	23353@uc003sjk.1@uc010ksa.1	-0.74
	NFE2L2	ENSG00000116044	AFE	4780@uc010frb.1@uc002ulh.2	-0.74
	MAPK8IP3	ENSG00000138834	A5SS	chr16:1793333:1793477|1795104:+@chr16:1797030:1797276:+	-0.71
	PNPLA8	ENSG00000135241	SE	chr7:108166473:108166762:-@chr7:108154880:108156018:-@chr7:108154588:108154737:-	-0.69
	NLK	ENSG00000087095	RI	chr17:26521608-26521734:+@chr17:26523206-26523407:+	-0.69
	PNPLA8	ENSG00000135241	SE	chr7:108166473:108166762:-@chr7:108154880:108155891:-@chr7:108154588:108154737:-	-0.67
	CAPN10	ENSG00000142330	RI	chr2:241535351-241535569:+@chr2:241535736-241535938:+	-0.67
	EPB41L2	ENSG00000079819	SE	chr6:131206236:131206408:-@chr6:131201284:131201346:-@chr6:131186676:131186774:-	-0.66
	MBD1	ENSG00000141644	SE	chr18:47801499:47801615:-@chr18:47801347:47801415:-@chr18:47800556:47800723:-	-0.66
	BRD1	ENSG00000100425	RI	chr22:50181535-50181225:-@chr22:50181142-50181038:-	-0.66
	RPL13A	ENSG00000142541	A3SS	chr19:49993107:49993169:+@chr19:49993489|49993732:49993833:+	-0.66
	TCIRG1	ENSG00000110719	RI	chr11:67810413-67810498:+@chr11:67810838-67810964:+	-0.65
	DDX42	ENSG00000198231	SE	chr17:61875398:61875459:+@chr17:61876949:61876985:+@chr17:61877828:61877977:+	-0.64
	RBM3	ENSG00000102317	RI	chrX:48433949-48434055:+@chrX:48434203-48434471:+	-0.64
	CDK5RAP3	ENSG00000108465	RI	chr17:46051766-46051814:+@chr17:46052538-46052703:+	-0.64
	ATF3	ENSG00000162772	RI	chr1:212792388-212792608:+@chr1:212792700-212792897:+	-0.63
	GLS	ENSG00000115419	A5SS	chr2:191819310:191819386|191819544:+@chr2:191827556:191829776:+	-0.63
	CDK5RAP3	ENSG00000108465	RI	chr17:46052880-46053019:+@chr17:46053235-46053379:+	-0.62
	SNRPA1	ENSG00000131876	RI	chr15:101827215-101827113:-@chr15:101826006-101825931:-	-0.62
	AGAP3	ENSG00000133612	AFE	116988@uc003wjk.1@uc003wjh.1	-0.62
	SOD2	ENSG00000112096	RI	chr6:160103670-160103506:-@chr6:160100330-160100096:-	-0.61
	CLOCK	ENSG00000134852	SE	chr4:56412949:56413305:-@chr4:56376079:56376232:-@chr4:56355541:56355632:-	-0.6
	PI4KB	ENSG00000143393	SE	chr1:151299747:151300191:-@chr1:151288049:151288148:-@chr1:151280050:151280277:-	-0.6
	PARP2	ENSG00000129484	SE	chr14:20825210:20825308:+@chr14:20825555:20825679:+@chr14:20825797:20826063:+	-0.59
	NR4A2	ENSG00000153234	SE	chr2:157188992:157189287:-@chr2:157187180:157187303:-@chr2:157185835:157186700:-	-0.59
	AURKB	ENSG00000178999	A5SS	chr17:8110685:8110058|8110636:-@chr17:8109809:8109957:-	-0.59
	DDX11	ENSG00000013573	A3SS	chr12:31241978:31242085:+@chr12:31242337|31242820:31243028:+	-0.59
	PCBP4	ENSG00000090097	A5SS	chr3:51994336:51993911|51994205:-@chr3:51993593:51993667:-	-0.58
	SNHG15	ENSG00000232956	SE	chr7:45026124:45026259:-@chr7:45023956:45024025:-@chr7:45023421:45023645:-	-0.57
	KIF18B	ENSG00000186185	RI	chr17:43003867-43003782:-@chr17:43003554-43002079:-	-0.57
	RPL13A	ENSG00000142541	A5SS	chr19:49993107:49993169|49993554:+@chr19:49993732:49993833:+	-0.57
	CCNL2	ENSG00000221978	RI	chr1:1328183-1328170:-@chr1:1326955-1326146:-	-0.57	*
	THOC5	ENSG00000100296	SE	chr22:29932613:29932727:-@chr22:29927820:29927952:-@chr22:29925151:29925228:-	-0.56
	GLS	ENSG00000115419	SE	chr2:191819310:191819386:+@chr2:191819481:191819544:+@chr2:191827556:191829776:+	-0.56
	DDX11	ENSG00000013573	RI	chr12:31242337-31242424:+@chr12:31242774-31243028:+	-0.56
	DDX11	ENSG00000013573	RI	chr12:31242337-31242424:+@chr12:31242825-31243028:+	-0.56
	RHOC	ENSG00000155366	A3SS	chr1:113249700:113250025:-@chr1:113247823|113248874:113247722:-	-0.56
	ST3GAL1	ENSG00000008513	SE	chr8:134511378:134511432:-@chr8:134487962:134488843:-@chr8:134478137:134478333:-	-0.55
	EPB41L2	ENSG00000079819	SE	chr6:131206236:131206408:-@chr6:131190952:131191266:-@chr6:131188599:131188721:-	-0.55
	SMOX	ENSG00000088826	RI	chr20:4162736-4162970:+@chr20:4163130-4163495:+	-0.55
	DDX11	ENSG00000013573	SE	chr12:31241978:31242085:+@chr12:31242337:31242424:+@chr12:31242820:31243028:+	-0.54
	NDRG1	ENSG00000104419	SE	chr8:134309377:134309547:-@chr8:134292475:134292510:-@chr8:134276790:134276895:-	-0.54
	MAP3K8	ENSG00000107968	SE	chr10:30722950:30723307:+@chr10:30726105:30726335:+@chr10:30727845:30728203:+	-0.54
	DPH5	ENSG00000117543	SE	chr1:101491239:101491362:-@chr1:101490865:101491022:-@chr1:101487197:101487321:-	-0.54
	SHQ1	ENSG00000144736	SE	chr3:72897349:72897598:-@chr3:72893510:72893604:-@chr3:72891431:72891553:-	-0.54
	INIP	ENSG00000148153	SE	chr9:115456411:115456513:-@chr9:115451807:115451897:-@chr9:115448791:115449913:-	-0.54
	E2F6	ENSG00000169016	SE	chr2:11605898:11606297:-@chr2:11597305:11597359:-@chr2:11593708:11593924:-	-0.54
	HNRNPH1	ENSG00000169045	SE	chr5:179047893:179048036:-@chr5:179045146:179045324:-@chr5:179044800:179044912:-	-0.54
	CKAP2L	ENSG00000169607	A3SS	chr2:113518290:113518341:-@chr2:113514732|113514791:113513554:-	-0.54
	FMR1	ENSG00000102081	SE	chrX:147022095:147022181:+@chrX:147024651:147024846:+@chrX:147026389:147026571:+	-0.53
	BCL2L11	ENSG00000153094	SE	chr2:111881627:111881716:+@chr2:111911357:111911481:+@chr2:111921710:111926022:+	-0.53
	SLC11A2	ENSG00000110911	RI	chr12:51375586-51375422:-@chr12:51373841-51373566:-	-0.53
	GSN	ENSG00000148180	AFE	2934@uc010mvs.1@uc004blf.1	-0.53
	PPP4C	ENSG00000149923	SE	chr16:30087636:30087796:+@chr16:30092580:30092631:+@chr16:30093805:30093855:+	-0.52
	HMGN1	ENSG00000205581	A3SS	chr21:40720218:40720265:-@chr21:40717884|40719218:40717756:-	-0.52
	WDR35	ENSG00000118965	SE	chr2:20166485:20166670:-@chr2:20160315:20160375:-@chr2:20153595:20153739:-	-0.51
	NUP54	ENSG00000138750	SE	chr4:77065543:77065626:-@chr4:77065302:77065445:-@chr4:77057339:77057565:-	-0.51
	POLL	ENSG00000166169	SE	chr10:103347961:103348027:-@chr10:103347003:103347163:-@chr10:103345619:103345913:-	-0.51
	XPO1	ENSG00000082898	AFE	7514@uc002sbh.1@uc010fcl.1	-0.51
	PI4KB	ENSG00000143393	SE	chr1:151299747:151300191:-@chr1:151298648:151298849:-@chr1:151280050:151280277:-	-0.5
	POLL	ENSG00000166169	SE	chr10:103347961:103348027:-@chr10:103347003:103347139:-@chr10:103345619:103345913:-	-0.5
	CENPN	ENSG00000166451	SE	chr16:81053705:81053881:+@chr16:81056202:81056303:+@chr16:81058320:81058383:+	-0.5
	PAFAH1B2	ENSG00000168092	SE	chr11:117015000:117015134:+@chr11:117034486:117034608:+@chr11:117046622:117047131:+	-0.5
	SRSF1	ENSG00000136450	A5SS	chr17:56082961:56082759|56082775:-@chr17:56081949:56082402:-	-0.5
	PDCD6	ENSG00000249915	ALE	10016@uc003jas.2@uc010isx.1	-0.5
	CENPN	ENSG00000166451	ALE	55839@uc002ffx.2@uc002ffy.2	-0.5
	TP53BP1	ENSG00000067369	SE	chr15:43730522:43730614:-@chr15:43724392:43724875:-@chr15:43720214:43720366:-	-0.49
	DIS3	ENSG00000083520	SE	chr13:73355427:73355494:-@chr13:73354984:73355141:-@chr13:73352325:73352518:-	-0.49
	LUC7L3	ENSG00000108848	SE	chr17:48823903:48824063:+@chr17:48826580:48826705:+@chr17:48828108:48828213:+	-0.49
	FCHSD2	ENSG00000137478	SE	chr11:72554196:72554373:-@chr11:72553666:72553886:-@chr11:72552499:72552628:-	-0.49
	MDM4	ENSG00000198625	SE	chr1:204511912:204512072:+@chr1:204513663:204513812:+@chr1:204515925:204516005:+	-0.49
	GSN	ENSG00000148180	AFE	2934@uc010mvt.1@uc004blf.1	-0.49
	CDC25C	ENSG00000158402	AFE	995@uc003lcr.1@uc003lcs.1	-0.49
	EPB41L2	ENSG00000079819	SE	chr6:131206236:131206408:-@chr6:131190703:131191266:-@chr6:131188599:131188721:-	-0.48
	TRIP6	ENSG00000087077	SE	chr7:100464950:100465228:+@chr7:100465483:100465610:+@chr7:100465730:100465855:+	-0.48
	MAP3K8	ENSG00000107968	SE	chr10:30722950:30723307:+@chr10:30726105:30726328:+@chr10:30727845:30728203:+	-0.48
	EIF4G1	ENSG00000114867	SE	chr3:184032283:184032462:+@chr3:184035109:184035285:+@chr3:184035505:184035604:+	-0.48
	SKA3	ENSG00000165480	SE	chr13:21750514:21750741:-@chr13:21746759:21746820:-@chr13:21746478:21746643:-	-0.48
	ALG3	ENSG00000214160	SE	chr3:183966570:183966759:-@chr3:183963501:183963600:-@chr3:183963256:183963403:-	-0.48
	METTL3	ENSG00000165819	RI	chr14:21967744-21967636:-@chr14:21967281-21967169:-	-0.48
	PMS2	ENSG00000122512	A3SS	chr7:6042084:6042267:-@chr7:6038857|6038906:6038739:-	-0.48
	MCOLN3	ENSG00000055732	AFE	55283@uc001dko.1@uc001dkr.2	-0.48
	PICALM	ENSG00000073921	SE	chr11:85692172:85692271:-@chr11:85687666:85687725:-@chr11:85685751:85685855:-	-0.47
	HMGCR	ENSG00000113161	SE	chr5:74650328:74650522:+@chr5:74650881:74651039:+@chr5:74651190:74651347:+	-0.47
	PRKAA1	ENSG00000132356	SE	chr5:40771821:40771965:-@chr5:40769518:40769605:-@chr5:40767568:40767792:-	-0.47
	ARIH2	ENSG00000177479	SE	chr3:48956254:48956431:+@chr3:48964895:48965246:+@chr3:48982569:48982614:+	-0.47
	IKBKB	ENSG00000104365	RI	chr8:42176788-42176939:+@chr8:42178253-42178362:+	-0.47
	BDNF	ENSG00000176697	A5SS	chr11:27722035:27721711|27721729:-@chr11:27676442:27680132:-	-0.47
	NRN1	ENSG00000124785	ALE	10919@uc003nyb.1@uc003sck.1	-0.47
	RNF4	ENSG00000063978	SE	chr4:2470795:2470985:+@chr4:2492064:2492138:+@chr4:2498734:2498848:+	-0.46
	ZNF274	ENSG00000171606	SE	chr19:58697079:58697205:+@chr19:58698314:58698409:+@chr19:58718087:58718568:+	-0.46
	SKIL	ENSG00000136603	RI	chr3:170077487-170077664:+@chr3:170078156-170079217:+	-0.46
	OXSM	ENSG00000151093	RI	chr3:25832481-25832806:+@chr3:25833261-25833488:+	-0.46
	ADARB1	ENSG00000197381	RI	chr21:46641933-46643492:+@chr21:46645462-46646475:+	-0.46
	CENPI	ENSG00000102384	MXE	chrX:100353433:100353528:+@chrX:100353701:100353832:+@chrX:100354798:100355054:+@chrX:100356047:100356285:+	-0.46
	HDAC6	ENSG00000094631	AFE	10013@uc004dkx.1@uc004dkr.1	-0.46
	TCIRG1	ENSG00000110719	AFE	10312@uc001onh.1@uc001ong.1	-0.46
	SMPD2	ENSG00000135587	ALE	6610@uc010kdq.1@uc003pti.1	-0.46
	BCLAF1	ENSG00000029363	SE	chr6:136599003:136599914:-@chr6:136597606:136597646:-@chr6:136596981:136597127:-	-0.45
	DPP8	ENSG00000074603	SE	chr15:65756099:65756244:-@chr15:65748563:65748709:-@chr15:65746601:65746753:-	-0.45
	BFAR	ENSG00000103429	SE	chr16:14738131:14738466:+@chr16:14742245:14742449:+@chr16:14743661:14743830:+	-0.45
	HMGCR	ENSG00000113161	SE	chr5:74654995:74655135:+@chr5:74655223:74655381:+@chr5:74655810:74655964:+	-0.45
	STAG1	ENSG00000118007	SE	chr3:136062674:136062848:-@chr3:136060283:136060393:-@chr3:136059333:136059447:-	-0.45
	DPH2	ENSG00000132768	SE	chr1:44436638:44436861:+@chr1:44437059:44437212:+@chr1:44437830:44438006:+	-0.45
	RBM4B	ENSG00000173914	SE	chr11:66444139:66444562:-@chr11:66436086:66436762:-@chr11:66432470:66433049:-	-0.45
	PUF60	ENSG00000179950	SE	chr8:144903767:144903856:-@chr8:144902836:144902886:-@chr8:144900543:144900704:-	-0.45
	SLC39A7	ENSG00000112473	RI	chr6:33168603-33168715:+@chr6:33169019-33169433:+	-0.45
	ADARB1	ENSG00000197381	RI	chr21:46641933-46643492:+@chr21:46645462-46646478:+	-0.45
	CDK11A	ENSG00000008128	SE	chr1:1647785:1647917:-@chr1:1643703:1643866:-@chr1:1640957:1641079:-	-0.44
	ZFAND6	ENSG00000086666	SE	chr15:80367506:80367584:+@chr15:80390758:80390920:+@chr15:80412670:80412840:+	-0.44
	ATF2	ENSG00000115966	SE	chr2:175982979:175983097:-@chr2:175982718:175982846:-@chr2:175979418:175979596:-	-0.44
	NCOA4	ENSG00000138293	SE	chr10:51565108:51565296:+@chr10:51579128:51579282:+@chr10:51580556:51580696:+	-0.44
	DUSP10	ENSG00000143507	SE	chr1:221915323:221915516:-@chr1:221912276:221913129:-@chr1:221879437:221879808:-	-0.44
	STPG1	ENSG00000001460	SE	chr1:24727809:24727946:-@chr1:24718051:24718169:-@chr1:24710392:24710493:-	-0.43
	RBBP6	ENSG00000122257	SE	chr16:24578464:24578826:+@chr16:24579113:24579214:+@chr16:24580066:24581820:+	-0.43
	DHX38	ENSG00000140829	SE	chr16:72130721:72130908:+@chr16:72131576:72131680:+@chr16:72132544:72132691:+	-0.43
	PARD3	ENSG00000148498	SE	chr10:34606035:34606266:-@chr10:34573063:34573173:-@chr10:34558585:34558827:-	-0.43
	FNDC3A	ENSG00000102531	SE	chr13:49742749:49742887:+@chr13:49746179:49746232:+@chr13:49748571:49748695:+	-0.42
	BIRC2	ENSG00000110330	SE	chr11:102217966:102218107:+@chr11:102220609:102221480:+@chr11:102233627:102233705:+	-0.42
	PUM1	ENSG00000134644	SE	chr1:31418193:31418330:-@chr1:31414769:31414970:-@chr1:31413998:31414119:-	-0.42
	HMCES	ENSG00000183624	SE	chr3:128998553:128998758:+@chr3:129009522:129009647:+@chr3:129017197:129017378:+	-0.42
	KDM2B	ENSG00000089094	RI	chr12:121868272-121868145:-@chr12:121867966-121867312:-	-0.42
	TRIP6	ENSG00000087077	SE	chr7:100464950:100465228:+@chr7:100465533:100465610:+@chr7:100465730:100465855:+	-0.41
	RIGI	ENSG00000107201	SE	chr9:32493759:32493940:-@chr9:32492389:32492536:-@chr9:32491299:32491418:-	-0.41
	BIRC2	ENSG00000110330	SE	chr11:102217966:102218107:+@chr11:102219329:102221480:+@chr11:102233627:102233705:+	-0.41
	PPP6C	ENSG00000119414	SE	chr9:127933364:127933459:-@chr9:127920520:127920661:-@chr9:127916185:127916264:-	-0.41
	TRAF3	ENSG00000131323	SE	chr14:103243816:103244012:+@chr14:103296671:103296809:+@chr14:103336522:103336783:+	-0.41
	ADAMTS16	ENSG00000145536	SE	chr5:5235127:5235299:+@chr5:5237082:5237212:+@chr5:5239264:5239387:+	-0.41
	HNRNPH1	ENSG00000169045	SE	chr5:179047893:179048036:-@chr5:179046270:179046361:-@chr5:179045146:179045324:-	-0.41
	SACM1L	ENSG00000211456	SE	chr3:45746627:45746701:+@chr3:45748272:45748399:+@chr3:45750990:45751139:+	-0.41
	AKAP8L	ENSG00000011243	RI	chr19:15514526-15514469:-@chr19:15514366-15514286:-	-0.41
	HDAC6	ENSG00000094631	AFE	10013@uc004dkv.1@uc004dkr.1	-0.41
	BFAR	ENSG00000103429	SE	chr16:14738131:14738466:+@chr16:14748923:14749067:+@chr16:14755749:14755922:+	-0.4
	RAPGEF2	ENSG00000109756	SE	chr4:160271289:160271441:+@chr4:160272211:160272285:+@chr4:160273837:160274062:+	-0.4
	EIF2B5	ENSG00000145191	SE	chr3:184032283:184032462:+@chr3:184033277:184033333:+@chr3:184033551:184033644:+	-0.4
	VAPB	ENSG00000124164	SE	chr20:56993267:56993419:+@chr20:57009658:57009761:+@chr20:57014001:57014081:+	-0.4
	MBD1	ENSG00000141644	SE	chr18:47799934:47800233:-@chr18:47799704:47799841:-@chr18:47799194:47799325:-	-0.4
	LSS	ENSG00000160285	SE	chr21:47611795:47611873:-@chr21:47610980:47611149:-@chr21:47608360:47608735:-	-0.4
	MTMR11	ENSG00000014914	RI	chr1:149902857-149902684:-@chr1:149902439-149902257:-	-0.4
	NFYA	ENSG00000001167	SE	chr6:41046768:41046903:+@chr6:41048550:41048636:+@chr6:41051785:41051931:+	-0.39
	DPH2	ENSG00000132768	SE	chr1:44436638:44436861:+@chr1:44437332:44437742:+@chr1:44437830:44438006:+	-0.39
	TDG	ENSG00000139372	SE	chr12:104376577:104376712:+@chr12:104376914:104376996:+@chr12:104377073:104377167:+	-0.39
	GPER1	ENSG00000164850	SE	chr7:1126443:1126880:+@chr7:1127834:1127957:+@chr7:1131043:1133451:+	-0.39
	FOSL1	ENSG00000175592	SE	chr11:65667712:65667997:-@chr11:65664280:65664477:-@chr11:65659692:65660767:-	-0.39
	CTNND1	ENSG00000198561	SE	chr11:57529234:57529518:+@chr11:57556509:57556627:+@chr11:57558966:57559145:+	-0.39
	TNS2	ENSG00000111077	A5SS	chr12:53452831:53453751|53454042:+@chr12:53454189:53454339:+	-0.39
	FKBP5	ENSG00000096060	SE	chr6:35565025:35565181:-@chr6:35558907:35558997:-@chr6:35554811:35554894:-	-0.38
	BIRC2	ENSG00000110330	SE	chr11:102217966:102218107:+@chr11:102220732:102221480:+@chr11:102233627:102233705:+	-0.38
	NUMA1	ENSG00000137497	SE	chr11:71723941:71727306:-@chr11:71723447:71723488:-@chr11:71721832:71721900:-	-0.38
	PRCC	ENSG00000143294	SE	chr1:156756400:156756966:+@chr1:156761489:156761584:+@chr1:156764457:156764600:+	-0.38
	POLR1C	ENSG00000171453	SE	chr6:43488013:43488165:+@chr6:43488363:43488512:+@chr6:43488670:43488786:+	-0.38
	ARIH2	ENSG00000177479	SE	chr3:48956254:48956431:+@chr3:48960181:48960244:+@chr3:48982569:48982614:+	-0.38
	MYO18A	ENSG00000196535	SE	chr17:27413456:27413595:-@chr17:27412622:27412666:-@chr17:27409334:27409456:-	-0.38
	DDX42	ENSG00000198231	SE	chr17:61851567:61851736:+@chr17:61864394:61864630:+@chr17:61869772:61869922:+	-0.38
	DDX11	ENSG00000013573	RI	chr12:31241978-31242085:+@chr12:31242820-31243028:+	-0.38
	APOL1	ENSG00000100342	RI	chr22:36661197-36662181:+@chr22:36662881-36663571:+	-0.38
	ALG3	ENSG00000214160	MXE	chr3:183966570:183966759:-@chr3:183963256:183963403:-@chr3:183962986:183963146:-@chr3:183962389:183962509:-	-0.38
	BFAR	ENSG00000103429	SE	chr16:14738131:14738466:+@chr16:14742245:14742449:+@chr16:14755749:14755922:+	-0.37
	GLCCI1	ENSG00000106415	SE	chr7:8110551:8110761:+@chr7:8124527:8124647:+@chr7:8125823:8128709:+	-0.37
	YWHAE	ENSG00000108953	SE	chr17:1268153:1268352:-@chr17:1257505:1257641:-@chr17:1247834:1248793:-	-0.37
	DCUN1D5	ENSG00000137692	SE	chr11:102953985:102954055:-@chr11:102953477:102953568:-@chr11:102937188:102937296:-	-0.37
	LSS	ENSG00000160285	SE	chr21:47611795:47611873:-@chr21:47610990:47611149:-@chr21:47608360:47608735:-	-0.37
	CDK5RAP3	ENSG00000108465	RI	chr17:46052880-46053004:+@chr17:46053235-46053379:+	-0.37
	PAXX	ENSG00000148362	RI	chr9:139887377-139887426:+@chr9:139887505-139887695:+	-0.37
	CTNNB1	ENSG00000168036	RI	chr3:41280625-41280845:+@chr3:41281310-41281939:+	-0.37
	OGA	ENSG00000198408	MXE	chr10:103557737:103557911:-@chr10:103553670:103553755:-@chr10:103553443:103553501:-@chr10:103552596:103552700:-	-0.37
	CTBP2	ENSG00000175029	AFE	1488@uc001lid.2@uc001lih.2	-0.37
	PAFAH1B1	ENSG00000007168	SE	chr17:2541393:2541614:+@chr17:2568666:2568750:+@chr17:2569310:2569384:+	-0.36
	ZNF268	ENSG00000090612	SE	chr12:133768494:133768589:+@chr12:133770014:133770119:+@chr12:133778730:133783697:+	-0.36
	MET	ENSG00000105976	SE	chr7:116398513:116398674:+@chr7:116399391:116399544:+@chr7:116403104:116403322:+	-0.36
	DLST	ENSG00000119689	SE	chr14:75355978:75356052:+@chr14:75356581:75356655:+@chr14:75357759:75357870:+	-0.36
	NUMB	ENSG00000133961	SE	chr14:73753818:73754022:-@chr14:73749067:73749213:-@chr14:73741918:73744001:-	-0.36
	CELF1	ENSG00000149187	SE	chr11:47522413:47522484:-@chr11:47521005:47521156:-@chr11:47510389:47510576:-	-0.36
	NOLC1	ENSG00000166197	SE	chr10:103919653:103919781:+@chr10:103919990:103920100:+@chr10:103920209:103920850:+	-0.36
	SHMT2	ENSG00000182199	SE	chr12:57623356:57623594:+@chr12:57624586:57624783:+@chr12:57625496:57625696:+	-0.36
	CDK5RAP3	ENSG00000108465	RI	chr17:46051766-46051814:+@chr17:46052525-46052703:+	-0.36
	DCAF7	ENSG00000136485	RI	chr17:61666362-61666599:+@chr17:61671565-61671628:+	-0.36
	PDK1	ENSG00000152256	RI	chr2:173460557-173460751:+@chr2:173462341-173463862:+	-0.36
	ARIH2	ENSG00000177479	MXE	chr3:48956254:48956431:+@chr3:48964895:48965246:+@chr3:48982569:48982614:+@chr3:48986499:48986529:+	-0.36
	HDAC6	ENSG00000094631	AFE	10013@uc004dkw.1@uc004dkr.1	-0.36
	PAFAH1B1	ENSG00000007168	SE	chr17:2541393:2541614:+@chr17:2569310:2569384:+@chr17:2570286:2570492:+	-0.35
	TJP2	ENSG00000119139	SE	chr9:71862928:71863140:+@chr9:71865951:71866280:+@chr9:71867731:71867816:+	-0.35
	BCL2L11	ENSG00000153094	SE	chr2:111907621:111907724:+@chr2:111911357:111911481:+@chr2:111921710:111926022:+	-0.35
	DDX39B	ENSG00000198563	SE	chr6:31508099:31508441:-@chr6:31506540:31506632:-@chr6:31504277:31504460:-	-0.35
	DDX3X	ENSG00000215301	SE	chrX:41202469:41202604:+@chrX:41202990:41203075:+@chrX:41203283:41203381:+	-0.35
	PNPLA8	ENSG00000135241	A3SS	chr7:108166473:108166762:-@chr7:108155891|108156018:108154880:-	-0.35
	DPH5	ENSG00000117543	SE	chr1:101460666:101460705:-@chr1:101458193:101458296:-@chr1:101455180:101456187:-	-0.34
	SMPD4	ENSG00000136699	SE	chr2:130931087:130931229:-@chr2:130930852:130930927:-@chr2:130930360:130930468:-	-0.34
	TEX10	ENSG00000136891	SE	chr9:103109449:103109688:-@chr9:103108976:103109160:-@chr9:103108354:103108597:-	-0.34
	MTDH	ENSG00000147649	SE	chr8:98699657:98699833:+@chr8:98701266:98701331:+@chr8:98703180:98703416:+	-0.34
	PAK1	ENSG00000149269	SE	chr11:77051691:77051808:-@chr11:77048369:77048468:-@chr11:77047131:77047327:-	-0.34
	HNRNPH1	ENSG00000169045	SE	chr5:179047893:179048036:-@chr5:179046270:179046408:-@chr5:179045146:179045324:-	-0.34
	MSRB3	ENSG00000174099	SE	chr12:65672423:65672645:+@chr12:65702309:65702435:+@chr12:65720606:65720714:+	-0.34
	PRPF8	ENSG00000174231	SE	chr17:1565200:1565447:-@chr17:1564905:1565084:-@chr17:1564565:1564700:-	-0.34
	ALG3	ENSG00000214160	SE	chr3:183966533:183966759:-@chr3:183963501:183963600:-@chr3:183963256:183963403:-	-0.34
	UBE2V1	ENSG00000244687	SE	chr20:48729644:48729735:-@chr20:48713020:48713357:-@chr20:48700666:48700791:-	-0.34
	PDCD6	ENSG00000249915	SE	chr5:304292:304336:+@chr5:311408:311517:+@chr5:314532:315089:+	-0.34
	CDK5RAP3	ENSG00000108465	RI	chr17:46050885-46051059:+@chr17:46051297-46051397:+	-0.34
	DAB2IP	ENSG00000136848	RI	chr9:124544610-124544680:+@chr9:124545815-124547809:+	-0.34
	ABL2	ENSG00000143322	RI	chr1:179078576-179078343:-@chr1:179078033-179068462:-	-0.34
	SON	ENSG00000159140	RI	chr21:34921782-34923595:+@chr21:34924554-34927697:+	-0.34
	ALG3	ENSG00000214160	A5SS	chr3:183966759:183966533|183966570:-@chr3:183963256:183963403:-	-0.34
	HNRNPC	ENSG00000092199	MXE	chr14:21737457:21737638:-@chr14:21736782:21736827:-@chr14:21731826:21731988:-@chr14:21731470:21731495:-	-0.34
	XIAP	ENSG00000101966	MXE	chrX:122993662:122993755:+@chrX:122994017:122994143:+@chrX:123019481:123020389:+@chrX:123022469:123022568:+	-0.34
	GSN	ENSG00000148180	AFE	2934@uc004ble.1@uc004blf.1	-0.34
	CABIN1	ENSG00000099991	SE	chr22:24445553:24445682:+@chr22:24447287:24447436:+@chr22:24451336:24451622:+	-0.33
	MET	ENSG00000105976	SE	chr7:116398513:116398674:+@chr7:116399445:116399544:+@chr7:116403104:116403322:+	-0.33
	ING4	ENSG00000111653	SE	chr12:6772231:6772308:-@chr12:6765893:6765964:-@chr12:6762396:6762562:-	-0.33
	DTL	ENSG00000143476	SE	chr1:212208919:212209284:+@chr1:212216335:212216460:+@chr1:212218002:212218100:+	-0.33
	LUC7L3	ENSG00000108848	RI	chr17:48827862-48828055:+@chr17:48829561-48830072:+	-0.33
	TGFBI	ENSG00000120708	RI	chr5:135382024-135382245:+@chr5:135382540-135382704:+	-0.33
	TP73-AS1	ENSG00000227372	RI	chr1:3656951-3656797:-@chr1:3655077-3652548:-	-0.33
	SCYL1	ENSG00000142186	A3SS	chr11:65305438:65305653:+@chr11:65305741|65305913:65306175:+	-0.33
	TYK2	ENSG00000105397	SE	chr19:10463602:10463774:-@chr19:10463110:10463227:-@chr19:10461209:10461644:-	-0.32
	BAG4	ENSG00000156735	SE	chr8:38034106:38034657:+@chr8:38050206:38050313:+@chr8:38065030:38065284:+	-0.32
	NXF1	ENSG00000162231	SE	chr11:62568801:62568889:-@chr11:62568566:62568673:-@chr11:62567849:62567958:-	-0.32
	METTL3	ENSG00000165819	SE	chr14:21967636:21967744:-@chr14:21967450:21967515:-@chr14:21967169:21967281:-	-0.32
	MRTFA	ENSG00000196588	SE	chr22:40820210:40820385:-@chr22:40819540:40819689:-@chr22:40816851:40817104:-	-0.32
	IP6K2	ENSG00000068745	RI	chr3:48732854-48732523:-@chr3:48731673-48730884:-	-0.32
	RBM3	ENSG00000102317	RI	chrX:48433949-48434471:+@chrX:48434702-48434807:+	-0.32
	PHF1	ENSG00000112511	RI	chr6:33382502-33382606:+@chr6:33382743-33382921:+	-0.32
	ABL2	ENSG00000143322	RI	chr1:179078576-179078343:-@chr1:179078033-179076853:-	-0.32
	WTAP	ENSG00000146457	RI	chr6:160169223-160169401:+@chr6:160169622-160170453:+	-0.32
	SMC4	ENSG00000113810	A3SS	chr3:160129708:160129872:+@chr3:160130114|160130318:160130637:+	-0.32
	ELOVL1	ENSG00000066322	MXE	chr1:43831235:43831294:-@chr1:43830857:43831047:-@chr1:43830599:43830679:-@chr1:43830409:43830465:-	-0.32
	RACGAP1	ENSG00000161800	MXE	chr12:50419181:50419307:-@chr12:50410414:50410502:-@chr12:50400217:50400419:-@chr12:50399039:50399175:-	-0.32
	RPS24	ENSG00000138326	ALE	6229@uc001jzo.1@uc001jzs.1	-0.32
	PPP6R3	ENSG00000110075	SE	chr11:68286969:68287119:+@chr11:68305127:68305359:+@chr11:68312306:68312492:+	-0.31
	ADRM1	ENSG00000130706	SE	chr20:60878624:60878837:+@chr20:60879517:60879633:+@chr20:60881253:60881376:+	-0.31
	TCIRG1	ENSG00000110719	RI	chr11:67815114-67815271:+@chr11:67815349-67815439:+	-0.31
	PFDN5	ENSG00000123349	RI	chr12:53689623-53689725:+@chr12:53690028-53690059:+	-0.31
	PAXX	ENSG00000148362	RI	chr9:139887092-139887426:+@chr9:139887505-139887695:+	-0.31
	CTNNB1	ENSG00000168036	RI	chr3:41280625-41280845:+@chr3:41281151-41281939:+	-0.31
	TP53BP1	ENSG00000067369	SE	chr15:43714053:43714324:-@chr15:43713223:43713372:-@chr15:43712503:43712933:-	-0.3
	YME1L1	ENSG00000136758	SE	chr10:27437835:27437969:-@chr10:27434357:27434519:-@chr10:27423760:27423910:-	-0.3
	SBNO1	ENSG00000139697	SE	chr12:123834857:123834988:-@chr12:123832576:123832680:-@chr12:123829805:123830117:-	-0.3
	IP6K2	ENSG00000068745	RI	chr3:48732851-48732523:-@chr3:48731673-48730884:-	-0.3
	HDAC6	ENSG00000094631	RI	chrX:48673369-48673458:+@chrX:48673791-48673897:+	-0.3
	RND3	ENSG00000115963	RI	chr2:151344209-151344063:-@chr2:151343969-151343782:-	-0.3
	TAF6	ENSG00000106290	A5SS	chr7:99716995:99716827|99716952:-@chr7:99711677:99711891:-	-0.3
	TEX10	ENSG00000136891	A5SS	chr9:103109688:103108976|103109449:-@chr9:103108354:103108597:-	-0.3
	M6PR	ENSG00000003056	A3SS	chr12:9102084:9102357:-@chr12:9098983|9099001:9098825:-	-0.3
	SRPK2	ENSG00000135250	MXE	chr7:104767440:104767509:-@chr7:104766695:104766787:-@chr7:104766229:104766321:-@chr7:104756823:104758469:-	-0.3
	ING1	ENSG00000153487	AFE	3621@uc001vri.1@uc001vrh.1	-0.3
	MAPK7	ENSG00000166484	AFE	5598@uc002gvo.1@uc002gvp.1	-0.3
	SLC39A9	ENSG00000029364	SE	chr14:69908786:69908983:+@chr14:69919958:69920026:+@chr14:69921529:69921614:+	-0.29
	RNF4	ENSG00000063978	SE	chr4:2470795:2470985:+@chr4:2492064:2492229:+@chr4:2498734:2498848:+	-0.29
	RAD1	ENSG00000113456	SE	chr5:34914800:34915066:-@chr5:34913575:34913683:-@chr5:34911659:34911917:-	-0.29
	MTDH	ENSG00000147649	SE	chr8:98725890:98725997:+@chr8:98731277:98731417:+@chr8:98735107:98735263:+	-0.29
	MTMR1	ENSG00000063601	RI	chrX:149931038-149931210:+@chrX:149932985-149933575:+	-0.29
	APEX1	ENSG00000100823	RI	chr14:20923385-20923487:+@chr14:20923737-20923862:+	-0.29
	HNRNPH1	ENSG00000169045	RI	chr5:179044111-179044022:-@chr5:179043219-179043127:-	-0.29
	APEX1	ENSG00000100823	A5SS	chr14:20923385:20923487|20923548:+@chr14:20923737:20923862:+	-0.29
	SEMA7A	ENSG00000138623	SE	chr15:74711142:74711293:-@chr15:74710609:74710650:-@chr15:74710218:74710310:-	-0.28
	RACGAP1	ENSG00000161800	SE	chr12:50410414:50410502:-@chr12:50400217:50400419:-@chr12:50399039:50399175:-	-0.28
	PTP4A2	ENSG00000184007	SE	chr1:32377297:32377427:-@chr1:32375639:32375713:-@chr1:32372022:32374561:-	-0.28
	IP6K2	ENSG00000068745	A5SS	chr3:48732854:48732127|48732523:-@chr3:48730884:48731673:-	-0.28
	LMNA	ENSG00000160789	A3SS	chr1:156106904:156107023:+@chr1:156107445|156108279:156108548:+	-0.28
	RAD1	ENSG00000113456	MXE	chr5:34914800:34915066:-@chr5:34914032:34914131:-@chr5:34913575:34913683:-@chr5:34911659:34911917:-	-0.28
	ARIH2	ENSG00000177479	MXE	chr3:48956254:48956431:+@chr3:48964895:48965246:+@chr3:48982569:48982614:+@chr3:48999045:48999112:+	-0.28
	MCOLN3	ENSG00000055732	AFE	55283@uc001dko.1@uc001dks.2	-0.28
	LPAR2	ENSG00000064547	AFE	9170@uc002nna.2@uc002nnc.2	-0.28
	TCIRG1	ENSG00000110719	AFE	10312@uc001ong.1@uc001ond.1	-0.28
	CTBP2	ENSG00000175029	AFE	1488@uc001lid.2@uc001lif.2	-0.28
	PRMT2	ENSG00000160310	ALE	3275@uc002zjw.2@uc002zjz.1	-0.28
	BAX	ENSG00000087088	SE	chr19:49458117:49458219:+@chr19:49458805:49458856:+@chr19:49458944:49459090:+	-0.27	*
	SMC4	ENSG00000113810	SE	chr3:160129708:160129872:+@chr3:160130114:160130241:+@chr3:160130318:160130640:+	-0.27
	ZBTB17	ENSG00000116809	SE	chr1:16302478:16302627:-@chr1:16299534:16299620:-@chr1:16274786:16274992:-	-0.27
	DPH2	ENSG00000132768	SE	chr1:44436638:44436861:+@chr1:44437059:44437742:+@chr1:44437830:44438006:+	-0.27
	CCNB1	ENSG00000134057	SE	chr5:68467097:68467279:+@chr5:68470078:68470236:+@chr5:68470704:68470940:+	-0.27
	AIFM1	ENSG00000156709	SE	chrX:129299525:129299861:-@chrX:129290435:129290577:-@chrX:129283444:129283543:-	-0.27
	EMSY	ENSG00000158636	SE	chr11:76183608:76183884:+@chr11:76207259:76207513:+@chr11:76224430:76224579:+	-0.27
	CUL9	ENSG00000112659	RI	chr6:43163807-43164003:+@chr6:43164383-43164600:+	-0.27
	CHTF18	ENSG00000127586	RI	chr16:838931-839125:+@chr16:839210-839360:+	-0.27
	PPP4C	ENSG00000149923	RI	chr16:30094067-30094284:+@chr16:30094715-30094888:+	-0.27
	STING1	ENSG00000184584	RI	chr5:138861289-138861063:-@chr5:138860927-138860744:-	-0.27
	EPB41L2	ENSG00000079819	MXE	chr6:131206236:131206408:-@chr6:131190952:131191266:-@chr6:131188599:131188721:-@chr6:131186676:131186774:-	-0.27
	CTBP2	ENSG00000175029	MXE	chr10:126848888:126849103:-@chr10:126822081:126822181:-@chr10:126799559:126799662:-@chr10:126727566:126727724:-	-0.27
	SUPT6H	ENSG00000109111	AFE	6830@uc002hbz.1@uc010crt.1	-0.27
	NONO	ENSG00000147140	AFE	4841@uc004dzq.1@uc004dzp.1	-0.27
	ATXN7	ENSG00000163635	ALE	6314@uc010hnw.1@uc003dlv.2	-0.27
	SUN1	ENSG00000164828	ALE	23353@uc010ksa.1@uc003sje.1	-0.27
	MAP2K7	ENSG00000076984	SE	chr19:7968765:7968953:+@chr19:7970693:7970740:+@chr19:7974640:7974781:+	-0.26
	EIF2B5	ENSG00000145191	SE	chr3:184032283:184032462:+@chr3:184033277:184033333:+@chr3:184035109:184035285:+	-0.26
	TDG	ENSG00000139372	SE	chr12:104359593:104359838:+@chr12:104370696:104370838:+@chr12:104373609:104373850:+	-0.26
	MFF	ENSG00000168958	SE	chr2:228189984:228190143:+@chr2:228195342:228195562:+@chr2:228197135:228197304:+	-0.26
	SCRIB	ENSG00000180900	SE	chr8:144890779:144891195:-@chr8:144889722:144889784:-@chr8:144889094:144889183:-	-0.26
	DDX11	ENSG00000013573	RI	chr12:31256511-31256665:+@chr12:31256741-31257725:+	-0.26
	IP6K2	ENSG00000068745	RI	chr3:48732854-48732523:-@chr3:48732257-48732127:-	-0.26
	DNAJB12	ENSG00000148719	RI	chr10:74095689-74095538:-@chr10:74094375-74092588:-	-0.26
	DNAJB12	ENSG00000148719	RI	chr10:74095689-74095592:-@chr10:74094375-74092588:-	-0.26
	DCTD	ENSG00000129187	A5SS	chr4:183837692:183837439|183837572:-@chr4:183836614:183836728:-	-0.26
	BCL2L11	ENSG00000153094	MXE	chr2:111881627:111881716:+@chr2:111907621:111907724:+@chr2:111911357:111911481:+@chr2:111921710:111926022:+	-0.26
	LUC7L3	ENSG00000108848	ALE	51747@uc002isq.2@uc002isr.1	-0.26
	DMPK	ENSG00000104936	SE	chr19:46274826:46274923:-@chr19:46274229:46274318:-@chr19:46272976:46273898:-	-0.25
	SYF2	ENSG00000117614	SE	chr1:25558595:25558702:-@chr1:25555489:25555614:-@chr1:25554609:25554726:-	-0.25
	PUM1	ENSG00000134644	SE	chr1:31418193:31418330:-@chr1:31414845:31414970:-@chr1:31413998:31414119:-	-0.25
	BRMS1	ENSG00000174744	SE	chr11:66106192:66106256:-@chr11:66105714:66105753:-@chr11:66104804:66105360:-	-0.25
	DVL1	ENSG00000107404	RI	chr1:1275029-1274962:-@chr1:1274819-1274667:-	-0.25
	PML	ENSG00000140464	RI	chr15:74326819-74326871:+@chr15:74327513-74328735:+	-0.25
	SNHG29	ENSG00000175061	RI	chr17:16342641-16343017:+@chr17:16343499-16343567:+	-0.25
	NABP1	ENSG00000173559	A5SS	chr2:192542862:192542967|192543431:+@chr2:192543716:192543854:+	-0.25
	ROR1	ENSG00000185483	ALE	4919@uc001dbi.2@uc001dbj.2	-0.25
	PSMA6	ENSG00000100902	SE	chr14:35779946:35780101:+@chr14:35782087:35782127:+@chr14:35783567:35783661:+	-0.24
	PRELID3B	ENSG00000101166	SE	chr20:57613521:57613689:-@chr20:57612246:57612335:-@chr20:57611745:57611815:-	-0.24
	DAP3	ENSG00000132676	SE	chr1:155701735:155701824:+@chr1:155706797:155706854:+@chr1:155707948:155708800:+	-0.24
	PI4KB	ENSG00000143393	SE	chr1:151299747:151300191:-@chr1:151288049:151288985:-@chr1:151280050:151280277:-	-0.24
	TMEM69	ENSG00000159596	SE	chr1:46153847:46153947:+@chr1:46156646:46156782:+@chr1:46158876:46160108:+	-0.24
	HMCES	ENSG00000183624	SE	chr3:128998553:128998758:+@chr3:129007697:129007840:+@chr3:129017197:129017378:+	-0.24
	CAPN10	ENSG00000142330	A3SS	chr2:241534441:241534721:+@chr2:241535351|241535736:241535938:+	-0.24
	RNF4	ENSG00000063978	MXE	chr4:2470795:2470985:+@chr4:2492064:2492229:+@chr4:2498734:2498848:+@chr4:2502386:2502465:+	-0.24
	MAX	ENSG00000125952	MXE	chr14:65569022:65569227:-@chr14:65568264:65568290:-@chr14:65560426:65560533:-@chr14:65544631:65544754:-	-0.24
	TNK2	ENSG00000061938	AFE	10188@uc003fvv.1@uc003fvs.1	-0.24
	MAPK12	ENSG00000188130	AFE	83933@uc003bkk.1@uc003bkf.1	-0.24
	BCLAF1	ENSG00000029363	SE	chr6:136589300:136589477:-@chr6:136588167:136588313:-@chr6:136582403:136582615:-	-0.23
	WNK1	ENSG00000060237	SE	chr12:991077:991239:+@chr12:992109:992225:+@chr12:992561:992734:+	-0.23
	ATG12	ENSG00000145782	SE	chr5:115177087:115177548:-@chr5:115176515:115176631:-@chr5:115176194:115176309:-	-0.23
	ANXA2	ENSG00000182718	SE	chr15:60690142:60690185:-@chr15:60689457:60689537:-@chr15:60688350:60688626:-	-0.23
	DDX39B	ENSG00000198563	SE	chr6:31508099:31508441:-@chr6:31506924:31507051:-@chr6:31506540:31506632:-	-0.23
	PCID2	ENSG00000126226	RI	chr13:113832601-113832488:-@chr13:113832322-113831925:-	-0.23
	HLA-DMA	ENSG00000204257	RI	chr6:32918580-32918296:-@chr6:32917564-32917388:-	-0.23
	RECQL4	ENSG00000160957	A3SS	chr8:145742434:145742574:-@chr8:145741797|145742148:145741372:-	-0.23
	SHMT2	ENSG00000182199	A3SS	chr12:57623356:57623594:+@chr12:57624586|57625496:57625696:+	-0.23
	CUL7	ENSG00000044090	AFE	9820@uc010jyg.1@uc010jyh.1	-0.23
	FOS	ENSG00000170345	AFE	2353@uc010asi.1@uc001xrn.1	-0.23
	TJP2	ENSG00000119139	AFE	9414@uc010mol.1@uc004ahb.1	-0.23
	TNFRSF12A	ENSG00000006327	SE	chr16:3070313:3070492:+@chr16:3071190:3071320:+@chr16:3071556:3071690:+	-0.22
	MED29	ENSG00000063322	SE	chr19:39881963:39882278:+@chr19:39883104:39883162:+@chr19:39884193:39884277:+	-0.22
	IGF2BP2	ENSG00000073792	SE	chr3:185414400:185414451:-@chr3:185410487:185410550:-@chr3:185407143:185407415:-	-0.22
	GRB10	ENSG00000106070	SE	chr7:50860921:50861159:-@chr7:50823584:50823753:-@chr7:50771518:50771605:-	-0.22
	EIF4G2	ENSG00000110321	SE	chr11:10823596:10823756:-@chr11:10823208:10823321:-@chr11:10822509:10822634:-	-0.22
	UBR4	ENSG00000127481	SE	chr1:19422039:19422146:-@chr1:19421400:19421519:-@chr1:19420443:19420633:-	-0.22
	MTDH	ENSG00000147649	SE	chr8:98703180:98703416:+@chr8:98711982:98712080:+@chr8:98718854:98718978:+	-0.22
	STAT3	ENSG00000168610	SE	chr17:40540297:40540513:-@chr17:40500407:40500535:-@chr17:40498587:40498731:-	-0.22
	PPP1CA	ENSG00000172531	SE	chr11:67169199:67169376:-@chr11:67168539:67168703:-@chr11:67168160:67168390:-	-0.22
	EIF3F	ENSG00000175390	SE	chr11:8008445:8009263:+@chr11:8013328:8013518:+@chr11:8013631:8013710:+	-0.22
	FIS1	ENSG00000214253	SE	chr7:100895176:100895593:-@chr7:100887288:100887420:-@chr7:100884111:100884187:-	-0.22
	ST3GAL1	ENSG00000008513	RI	chr8:134488843-134488521:-@chr8:134488317-134487962:-	-0.22
	PCID2	ENSG00000126226	RI	chr13:113832601-113832488:-@chr13:113832290-113831925:-	-0.22
	PFKM	ENSG00000152556	A5SS	chr12:48528726:48528821|48529166:+@chr12:48531504:48531629:+	-0.22
	PXN	ENSG00000089159	A3SS	chr12:120653363:120653464:-@chr12:120653076|120653220:120652906:-	-0.22
	DNM2	ENSG00000079805	MXE	chr19:10906048:10906115:+@chr19:10906737:10906875:+@chr19:10908056:10908194:+@chr19:10909162:10909248:+	-0.22
	BFAR	ENSG00000103429	MXE	chr16:14738131:14738466:+@chr16:14742245:14742449:+@chr16:14743661:14743830:+@chr16:14748923:14749067:+	-0.22
	DPH2	ENSG00000132768	MXE	chr1:44436268:44436380:+@chr1:44436638:44436861:+@chr1:44437059:44437742:+@chr1:44437830:44438006:+	-0.22
	ERCC3	ENSG00000163161	AFE	2071@uc002toe.1@uc002tof.1	-0.22
	CTBP2	ENSG00000175029	AFE	1488@uc001lid.2@uc009yal.1	-0.22
	GUK1	ENSG00000143774	SE	chr1:228335316:228335400:+@chr1:228336072:228336157:+@chr1:228336366:228336655:+	-0.21
	NONO	ENSG00000147140	SE	chrX:70503042:70503571:+@chrX:70504247:70504303:+@chrX:70510479:70510641:+	-0.21
	NDEL1	ENSG00000166579	SE	chr17:8363327:8363478:+@chr17:8366638:8366672:+@chr17:8370248:8371495:+	-0.21
	CKAP5	ENSG00000175216	SE	chr11:46780473:46780593:-@chr11:46776438:46776617:-@chr11:46774860:46775047:-	-0.21
	UBE2V1	ENSG00000244687	SE	chr20:48729644:48729735:-@chr20:48713209:48713348:-@chr20:48700666:48700791:-	-0.21
	ANKZF1	ENSG00000163516	RI	chr2:220098855-220099010:+@chr2:220099548-220100034:+	-0.21
	PRDX1	ENSG00000117450	A5SS	chr1:45987610:45987281|45987530:-@chr1:45984610:45984726:-	-0.21
	HNRNPH1	ENSG00000169045	A5SS	chr5:179048398:179047893|179048243:-@chr5:179046270:179046408:-	-0.21
	HIP1R	ENSG00000130787	ALE	9026@uc001udh.1@uc001udj.1	-0.21
	PPM1B	ENSG00000138032	ALE	5495@uc002rtu.1@uc002rtw.1	-0.21
	EIF4B	ENSG00000063046	SE	chr12:53415590:53415644:+@chr12:53416277:53416411:+@chr12:53421566:53421703:+	-0.2
	CORO1C	ENSG00000110880	SE	chr12:109125205:109125295:-@chr12:109094900:109095099:-@chr12:109072048:109072170:-	-0.2
	METAP2	ENSG00000111142	SE	chr12:95867822:95868106:+@chr12:95869850:95869954:+@chr12:95876991:95877056:+	-0.2
	VEGFA	ENSG00000112715	SE	chr6:43746197:43746273:+@chr6:43746626:43746655:+@chr6:43752278:43754223:+	-0.2
	CDK4	ENSG00000135446	SE	chr12:58145958:58146230:-@chr12:58145283:58145442:-@chr12:58144990:58145125:-	-0.2
	ABL2	ENSG00000143322	SE	chr1:179112068:179112224:-@chr1:179102447:179102509:-@chr1:179100446:179100616:-	-0.2
	FCHSD1	ENSG00000197948	RI	chr5:141026289-141026170:-@chr5:141025758-141025654:-	-0.2
	PRDX1	ENSG00000117450	A5SS	chr1:45987610:45987307|45987530:-@chr1:45984610:45984726:-	-0.2
	BCLAF1	ENSG00000029363	A3SS	chr6:136599003:136599914:-@chr6:136597127|136597646:136596981:-	-0.2
	CTNNB1	ENSG00000168036	A3SS	chr3:41280625:41280845:+@chr3:41281151|41281310:41281939:+	-0.2
	RACGAP1	ENSG00000161800	MXE	chr12:50419181:50419307:-@chr12:50410414:50410498:-@chr12:50400217:50400419:-@chr12:50399039:50399175:-	-0.2
	CUL7	ENSG00000044090	AFE	9820@uc010jyg.1@uc003otq.1	-0.2
	RPL10	ENSG00000147403	AFE	6134@uc004fkr.1@uc004fkn.1	-0.2
	FAAP20	ENSG00000162585	ALE	199990@uc001aiy.1@uc001aix.1	-0.2
	TOMM40	ENSG00000130204	RI	chr19:45394477-45394571:+@chr19:45394667-45394946:+	-0.19
	SIRT7	ENSG00000187531	RI	chr17:79872578-79872480:-@chr17:79872406-79872170:-	-0.19
	OSMR	ENSG00000145623	ALE	9180@uc003jlm.1@uc003jln.1	-0.19
	MGAT1	ENSG00000131446	SE	chr5:180242414:180242541:-@chr5:180235648:180236076:-@chr5:180217541:180220097:-	-0.18
	WDR73	ENSG00000177082	SE	chr15:85189415:85189579:-@chr15:85189204:85189316:-@chr15:85188702:85189067:-	-0.18
	DDX11	ENSG00000013573	RI	chr12:31242337-31242424:+@chr12:31242820-31243028:+	-0.18
	DGCR8	ENSG00000128191	RI	chr22:20077192-20077334:+@chr22:20077499-20077781:+	-0.18
	MICAL1	ENSG00000135596	RI	chr6:109773604-109773449:-@chr6:109772903-109772803:-	-0.18
	DNAJB2	ENSG00000135924	RI	chr2:220149354-220149557:+@chr2:220150709-220151622:+	-0.18
	EIF2B5	ENSG00000145191	AFE	1981@uc010hxz.1@uc010hxy.1	-0.18
	SREBF1	ENSG00000072310	SE	chr17:17740041:17740325:-@chr17:17726832:17726921:-@chr17:17723404:17723835:-	-0.17
	HMOX2	ENSG00000103415	SE	chr16:4526341:4526488:+@chr16:4555485:4555611:+@chr16:4556896:4557013:+	-0.17
	TARDBP	ENSG00000120948	SE	chr1:11073773:11074022:+@chr1:11076901:11077064:+@chr1:11078790:11078930:+	-0.17
	CDK4	ENSG00000135446	SE	chr12:58145958:58146230:-@chr12:58145283:58145479:-@chr12:58144990:58145125:-	-0.17
	PPP1CA	ENSG00000172531	SE	chr11:67169199:67169376:-@chr11:67168539:67168670:-@chr11:67168160:67168390:-	-0.17
	FOSL1	ENSG00000175592	SE	chr11:65664280:65664477:-@chr11:65661485:65661587:-@chr11:65659692:65660767:-	-0.17
	UBE2L3	ENSG00000185651	SE	chr22:21921836:21922060:+@chr22:21947150:21947245:+@chr22:21965146:21965332:+	-0.17
	DDX42	ENSG00000198231	SE	chr17:61851567:61851736:+@chr17:61852468:61852538:+@chr17:61864394:61864630:+	-0.17
	OGA	ENSG00000198408	SE	chr10:103563492:103563776:-@chr10:103559999:103560157:-@chr10:103558599:103559212:-	-0.17
	PTP4A2	ENSG00000184007	SE	chr1:32384571:32385259:-@chr1:32381496:32381588:-@chr1:32377297:32377427:-	-0.17
	KDM2A	ENSG00000173120	A5SS	chr11:67017557:67017817|67018269:+@chr11:67020165:67020328:+	-0.17
	CD151	ENSG00000177697	A5SS	chr11:836251:836442|836843:+@chr11:837250:837354:+	-0.17
	CDK4	ENSG00000135446	A3SS	chr12:58145958:58146230:-@chr12:58145125|58145519:58144990:-	-0.17
	BUB3	ENSG00000154473	A3SS	chr10:124922128:124922344:+@chr10:124923336|124924563:124924886:+	-0.17
	GUK1	ENSG00000143774	MXE	chr1:228335107:228335245:+@chr1:228335322:228335400:+@chr1:228336072:228336157:+@chr1:228336366:228336655:+	-0.17
	EMP2	ENSG00000213853	ALE	2013@uc002czy.1@uc002czx.1	-0.17
	CSNK1E	ENSG00000213923	ALE	1454@uc003avq.1@uc003avn.1	-0.17
	RBM39	ENSG00000131051	SE	chr20:34319863:34320057:-@chr20:34317384:34317449:-@chr20:34317234:34317287:-	-0.16
	MGAT1	ENSG00000131446	SE	chr5:180242414:180242541:-@chr5:180235648:180236066:-@chr5:180217541:180220097:-	-0.16
	CDK4	ENSG00000135446	SE	chr12:58145958:58146230:-@chr12:58145283:58145535:-@chr12:58144990:58145125:-	-0.16
	FDPS	ENSG00000160752	SE	chr1:155278539:155278756:+@chr1:155279855:155279996:+@chr1:155282046:155282186:+	-0.16
	PFKFB3	ENSG00000170525	SE	chr10:6263344:6263490:+@chr10:6263604:6263708:+@chr10:6264818:6264947:+	-0.16
	DPH2	ENSG00000132768	MXE	chr1:44436268:44436380:+@chr1:44436578:44436861:+@chr1:44437059:44437742:+@chr1:44437830:44438006:+	-0.16
	HNRNPUL1	ENSG00000105323	AFE	11100@uc002oqf.2@uc010ehl.1	-0.16
	FOXO3	ENSG00000118689	AFE	2309@uc010kdj.1@uc003psm.2	-0.16
	ADH5	ENSG00000197894	ALE	128@uc003huk.1@uc003hui.1	-0.16
	CCNK	ENSG00000090061	SE	chr14:99967103:99967208:+@chr14:99967693:99967750:+@chr14:99968544:99968713:+	-0.15
	NDRG1	ENSG00000104419	SE	chr8:134309377:134309547:-@chr8:134296492:134296572:-@chr8:134292475:134292510:-	-0.15
	YWHAE	ENSG00000108953	SE	chr17:1268153:1268352:-@chr17:1265224:1265302:-@chr17:1257505:1257641:-	-0.15
	SAT1	ENSG00000130066	SE	chrX:23801917:23802000:+@chrX:23802411:23802520:+@chrX:23803445:23803546:+	-0.15
	SDCBP	ENSG00000137575	SE	chr8:59484764:59484873:+@chr8:59488462:59488620:+@chr8:59490592:59490767:+	-0.15
	NPM1	ENSG00000181163	SE	chr5:170814708:170815010:+@chr5:170817079:170817134:+@chr5:170818309:170818428:+	-0.15
	TRAPPC4	ENSG00000196655	SE	chr11:118889853:118890027:+@chr11:118890860:118890963:+@chr11:118892470:118892596:+	-0.15
	DOT1L	ENSG00000104885	MXE	chr19:2225387:2225451:+@chr19:2226182:2227126:+@chr19:2227736:2228381:+@chr19:2229784:2232577:+	-0.15
	UQCRB	ENSG00000156467	MXE	chr8:97244002:97244168:-@chr8:97243760:97243849:-@chr8:97243454:97243743:-@chr8:97238904:97243360:-	-0.15
	CDK13	ENSG00000065883	AFE	8621@uc003thk.1@uc003thj.1	-0.15
	SLC39A7	ENSG00000112473	AFE	7922@uc003sha.1@uc003sgz.1	-0.15
	SLC39A7	ENSG00000112473	AFE	7922@uc003rpp.1@uc003rpo.1	-0.15
	SLC39A7	ENSG00000112473	AFE	7922@uc003odh.1@uc003odg.1	-0.15
	PI4KB	ENSG00000143393	AFE	5298@uc001exs.2@uc009wmq.1	-0.15
	TNFRSF12A	ENSG00000006327	SE	chr16:3070313:3070492:+@chr16:3071216:3071320:+@chr16:3071556:3071690:+	-0.14
	RPL13A	ENSG00000142541	SE	chr19:49993107:49993169:+@chr19:49993489:49993554:+@chr19:49993732:49993833:+	-0.14
	FDPS	ENSG00000160752	SE	chr1:155278539:155278756:+@chr1:155279834:155279996:+@chr1:155282046:155282186:+	-0.14
	LAMP1	ENSG00000185896	SE	chr13:113963958:113964177:+@chr13:113965024:113965182:+@chr13:113973784:113973971:+	-0.14
	FUS	ENSG00000089280	RI	chr16:31196260-31196500:+@chr16:31199646-31199678:+	-0.14
	MAF1	ENSG00000179632	RI	chr8:145161246-145161367:+@chr8:145161458-145161577:+	-0.14
	BRD2	ENSG00000204256	RI	chr6:32944339-32944713:+@chr6:32945037-32945347:+	-0.14
	APEX1	ENSG00000100823	A5SS	chr14:20923385:20923487|20923553:+@chr14:20923737:20923862:+	-0.14
	CDK4	ENSG00000135446	MXE	chr12:58145958:58146230:-@chr12:58145283:58145535:-@chr12:58144990:58145125:-@chr12:58144706:58144873:-	-0.14
	CDK4	ENSG00000135446	MXE	chr12:58145958:58146230:-@chr12:58145283:58145479:-@chr12:58144990:58145125:-@chr12:58144706:58144873:-	-0.14
	HDAC6	ENSG00000094631	AFE	10013@uc004dkv.1@uc010nig.1	-0.14
	SLC29A1	ENSG00000112759	AFE	2030@uc003owy.1@uc003oww.1	-0.14
	EIF4G1	ENSG00000114867	AFE	1981@uc003fnr.1@uc010hxz.1	-0.14
	ING1	ENSG00000153487	AFE	3621@uc001vrg.1@uc001vri.1	-0.14
	SDCBP	ENSG00000137575	SE	chr8:59484764:59484873:+@chr8:59488459:59488620:+@chr8:59490592:59490767:+	-0.13
	FLNA	ENSG00000196924	SE	chrX:153585802:153585991:-@chrX:153585619:153585642:-@chrX:153583193:153583440:-	-0.13
	SLC37A4	ENSG00000137700	RI	chr11:118899136-118898904:-@chr11:118898582-118898338:-	-0.13
	ADCY6	ENSG00000174233	RI	chr12:49165756-49165493:-@chr12:49164753-49164549:-	-0.13
	DSP	ENSG00000096696	A5SS	chr6:7579508:7580005|7580473:+@chr6:7582875:7586946:+	-0.13
	CDK2	ENSG00000123374	A5SS	chr12:56360615:56360908|56361718:+@chr12:56361833:56361953:+	-0.13
	HMGA1	ENSG00000137309	A5SS	chr6:34204650:34204740|34205094:+@chr6:34208514:34208659:+	-0.13
	PSMC5	ENSG00000087191	SE	chr17:61907631:61907861:+@chr17:61908169:61908295:+@chr17:61908396:61908586:+	-0.12
	ELOB	ENSG00000103363	SE	chr16:2826994:2827128:-@chr16:2825452:2825626:-@chr16:2821415:2822103:-	-0.12
	GADD45A	ENSG00000116717	SE	chr1:68150860:68151221:+@chr1:68151708:68151809:+@chr1:68152033:68152270:+	-0.12
	DCUN1D5	ENSG00000137692	SE	chr11:102962516:102962944:-@chr11:102959956:102960047:-@chr11:102953985:102954055:-	-0.12
	GUK1	ENSG00000143774	SE	chr1:228335316:228335400:+@chr1:228336072:228336240:+@chr1:228336366:228336655:+	-0.12
	TRAPPC1	ENSG00000170043	SE	chr17:7835049:7835147:-@chr17:7834824:7834894:-@chr17:7834329:7834467:-	-0.12
	FOSL1	ENSG00000175592	SE	chr11:65664280:65664477:-@chr11:65661485:65661592:-@chr11:65659692:65660767:-	-0.12
	XRCC6	ENSG00000196419	SE	chr22:42017994:42018090:+@chr22:42024122:42024234:+@chr22:42032117:42032255:+	-0.12
	NUP62	ENSG00000213024	SE	chr19:50432583:50432988:-@chr19:50430951:50431072:-@chr19:50410084:50413141:-	-0.12
	NUP62	ENSG00000213024	SE	chr19:50432583:50432988:-@chr19:50430951:50431105:-@chr19:50410084:50413141:-	-0.12
	HNRNPH1	ENSG00000169045	RI	chr5:179048398-179048243:-@chr5:179048036-179047893:-	-0.12
	BAG6	ENSG00000204463	A5SS	chr6:31620477:31620177|31620201:-@chr6:31619433:31619553:-	-0.12
	GUK1	ENSG00000143774	MXE	chr1:228335107:228335245:+@chr1:228335316:228335400:+@chr1:228336072:228336157:+@chr1:228336366:228336655:+	-0.12
	TSG101	ENSG00000074319	SE	chr11:18503177:18503416:-@chr11:18502032:18502182:-@chr11:18489883:18490765:-	-0.11
	HNRNPC	ENSG00000092199	SE	chr14:21737457:21737638:-@chr14:21731470:21731495:-@chr14:21702112:21702388:-	-0.11
	DDX5	ENSG00000108654	SE	chr17:62502194:62502407:-@chr17:62500795:62500998:-@chr17:62500340:62500436:-	-0.11
	AXL	ENSG00000167601	SE	chr19:41745069:41745219:+@chr19:41745599:41745625:+@chr19:41748788:41748920:+	-0.11
	PTP4A2	ENSG00000184007	SE	chr1:32381496:32381588:-@chr1:32375639:32375713:-@chr1:32372022:32374561:-	-0.11
	CDK5RAP3	ENSG00000108465	RI	chr17:46050885-46051016:+@chr17:46051297-46051397:+	-0.11
	FASTK	ENSG00000164896	RI	chr7:150774867-150774708:-@chr7:150774488-150774397:-	-0.11
	AURKB	ENSG00000178999	RI	chr17:8110685-8110494:-@chr17:8110206-8110058:-	-0.11
	SCARB1	ENSG00000073060	A5SS	chr12:125271049:125267229|125270653:-@chr12:125262174:125263132:-	-0.11
	DAP3	ENSG00000132676	MXE	chr1:155701147:155701206:+@chr1:155701735:155701824:+@chr1:155706737:155706854:+@chr1:155707948:155708800:+	-0.11
	NDRG1	ENSG00000104419	AFE	10397@uc003yuf.1@uc010mef.1	-0.11
	BRD4	ENSG00000141867	ALE	23476@uc002nas.1@uc002nar.1	-0.11
	CDCP1	ENSG00000163814	ALE	64866@uc003con.1@uc003com.1	-0.11
	YBX1	ENSG00000065978	SE	chr1:43159161:43159194:+@chr1:43161870:43161959:+@chr1:43162313:43162615:+	-0.1
	KHDRBS1	ENSG00000121774	SE	chr1:32495899:32496023:+@chr1:32497125:32497241:+@chr1:32498789:32498935:+	-0.1
	SAE1	ENSG00000142230	SE	chr19:47653459:47653632:+@chr19:47656155:47656297:+@chr19:47658371:47658470:+	-0.1
	BRD2	ENSG00000204256	SE	chr6:32942239:32942542:+@chr6:32942798:32942889:+@chr6:32943161:32943298:+	-0.1
	BCL3	ENSG00000069399	RI	chr19:45261503-45261670:+@chr19:45261981-45262098:+	-0.1
	STAT6	ENSG00000166888	RI	chr12:57500122-57499974:-@chr12:57499382-57499251:-	-0.1
	SNHG29	ENSG00000175061	RI	chr17:16342895-16343017:+@chr17:16343499-16343567:+	-0.1
	SNHG29	ENSG00000175061	RI	chr17:16342641-16342728:+@chr17:16342895-16343567:+	-0.1
	DHPS	ENSG00000095059	A5SS	chr19:12791139:12790975|12791010:-@chr19:12790615:12790736:-	-0.1
	TAF6	ENSG00000106290	A5SS	chr7:99716995:99716503|99716952:-@chr7:99711677:99711891:-	-0.1
	BCL2L1	ENSG00000171552	A5SS	chr20:30310151:30309458|30309647:-@chr20:30252261:30253889:-	-0.1
	CDK4	ENSG00000135446	MXE	chr12:58145958:58146230:-@chr12:58145283:58145519:-@chr12:58144990:58145125:-@chr12:58144706:58144873:-	-0.1
	TCIRG1	ENSG00000110719	AFE	10312@uc001ong.1@uc001one.1	-0.1
	CDK4	ENSG00000135446	SE	chr12:58145958:58146230:-@chr12:58145283:58145519:-@chr12:58144990:58145125:-	-0.09
	MFF	ENSG00000168958	SE	chr2:228189984:228190143:+@chr2:228193394:228195562:+@chr2:228197135:228197304:+	-0.09
	CFL1	ENSG00000172757	SE	chr11:65626702:65626886:-@chr11:65625568:65626101:-@chr11:65623406:65623713:-	-0.09
	FLNA	ENSG00000196924	SE	chrX:153581140:153581292:-@chrX:153580921:153581043:-@chrX:153580549:153580815:-	-0.09
	UBE2V1	ENSG00000244687	SE	chr20:48729644:48729735:-@chr20:48713209:48713357:-@chr20:48700666:48700791:-	-0.09
	NFE2L1	ENSG00000082641	RI	chr17:46127969-46128181:+@chr17:46128479-46128990:+	-0.09
	NSMF	ENSG00000165802	RI	chr9:140347632-140347508:-@chr9:140347271-140347188:-	-0.09
	TUBA1A	ENSG00000167552	RI	chr12:49580616-49580394:-@chr12:49580197-49580093:-	-0.09
	RNF4	ENSG00000063978	MXE	chr4:2470795:2470985:+@chr4:2472714:2472836:+@chr4:2492064:2492229:+@chr4:2498734:2498848:+	-0.09
	HMGN1	ENSG00000205581	MXE	chr21:40720218:40720265:-@chr21:40719305:40719404:-@chr21:40717756:40719218:-@chr21:40717072:40717200:-	-0.09
	GPAT2	ENSG00000186281	AFE	150763@uc002sve.1@uc002svf.1	-0.09
	UBR4	ENSG00000127481	AFE	23352@uc001bbf.1@uc001bbl.1	-0.09
	ELOB	ENSG00000103363	SE	chr16:2826994:2827128:-@chr16:2825452:2825557:-@chr16:2821415:2822103:-	-0.08
	NUSAP1	ENSG00000137804	SE	chr15:41624892:41625248:+@chr15:41634584:41634652:+@chr15:41641296:41641439:+	-0.08
	INSIG1	ENSG00000186480	SE	chr7:155094457:155094556:+@chr7:155095535:155095605:+@chr7:155099951:155101945:+	-0.08
	PABPC1	ENSG00000070756	RI	chr8:101734315-101733957:-@chr8:101733680-101733619:-	-0.08
	MCM7	ENSG00000166508	RI	chr7:99697026-99696902:-@chr7:99696826-99696646:-	-0.08
	MAT2A	ENSG00000168906	RI	chr2:85769278-85769496:+@chr2:85769688-85769870:+	-0.08
	SCARB1	ENSG00000073060	A5SS	chr12:125271049:125267229|125270903:-@chr12:125262174:125263132:-	-0.08
	COMT	ENSG00000093010	A3SS	chr22:19948722:19948812:+@chr22:19949756|19950050:19950338:+	-0.08
	HMGN1	ENSG00000205581	MXE	chr21:40720218:40720265:-@chr21:40719305:40719409:-@chr21:40717756:40719218:-@chr21:40717072:40717200:-	-0.08
	SLC20A1	ENSG00000144136	AFE	6574@uc002tic.1@uc002tib.1	-0.08
	UBR4	ENSG00000127481	AFE	23352@uc001bbf.1@uc001bbg.1	-0.08
	UBR4	ENSG00000127481	AFE	23352@uc001bbf.1@uc001bbh.1	-0.08
	LAMP2	ENSG00000005893	ALE	3920@uc010nqp.1@uc004ess.2	-0.08
	EGFR	ENSG00000146648	ALE	1956@uc003tqj.1@uc003tqk.1	-0.08
	EIF3E	ENSG00000104408	SE	chr8:109260842:109260959:-@chr8:109254028:109254142:-@chr8:109252187:109252304:-	-0.07
	METAP2	ENSG00000111142	SE	chr12:95867822:95868106:+@chr12:95869847:95869954:+@chr12:95876991:95877056:+	-0.07
	TCP1	ENSG00000120438	SE	chr6:160210437:160210735:-@chr6:160209090:160209175:-@chr6:160208775:160208903:-	-0.07
	RPS3A	ENSG00000145425	SE	chr4:152020725:152020866:+@chr4:152021637:152021740:+@chr4:152024023:152024231:+	-0.07
	PABPC1	ENSG00000070756	RI	chr8:101734114-101733962:-@chr8:101733847-101733619:-	-0.07
	EMD	ENSG00000102119	RI	chrX:153608302-153608379:+@chrX:153608594-153608727:+	-0.07
	RPLP0	ENSG00000089157	MXE	chr12:120636921:120637008:-@chr12:120636657:120636803:-@chr12:120636357:120636542:-@chr12:120635125:120635265:-	-0.07
	NDRG1	ENSG00000104419	MXE	chr8:134309377:134309547:-@chr8:134292475:134292510:-@chr8:134276790:134276895:-@chr8:134274290:134274410:-	-0.07
	HYOU1	ENSG00000149428	SE	chr11:118920268:118920347:-@chr11:118919730:118919915:-@chr11:118919426:118919598:-	-0.06
	FLNA	ENSG00000196924	SE	chrX:153582283:153582411:-@chrX:153581922:153582095:-@chrX:153581664:153581825:-	-0.06
	TGFBI	ENSG00000120708	RI	chr5:135382024-135382184:+@chr5:135382540-135382704:+	-0.06
	CDK2	ENSG00000123374	RI	chr12:56360615-56360908:+@chr12:56361641-56361718:+	-0.06
	ADM	ENSG00000148926	RI	chr11:10327227-10327345:+@chr11:10327496-10327645:+	-0.06
	FLII	ENSG00000177731	RI	chr17:18149376-18149248:-@chr17:18149164-18149058:-	-0.06
	FLII	ENSG00000177731	RI	chr17:18157496-18157393:-@chr17:18157033-18156858:-	-0.06
	EIF4G2	ENSG00000110321	A5SS	chr11:10821895:10821637|10821791:-@chr11:10821099:10821303:-	-0.06
	TNPO2	ENSG00000105576	AFE	30000@uc002muo.1@uc002mup.1	-0.06
	UBR4	ENSG00000127481	AFE	23352@uc001bbf.1@uc001bbm.1	-0.06
	DNAJC5	ENSG00000101152	ALE	80331@uc002yhf.1@uc002yhg.1	-0.06
	CTBP1	ENSG00000159692	ALE	1487@uc003gcx.1@uc003gcw.2	-0.06
	GNB1	ENSG00000078369	SE	chr1:1756836:1756938:-@chr1:1749276:1749314:-@chr1:1747195:1747301:-	-0.05
	ZFAND6	ENSG00000086666	SE	chr15:80351910:80352151:+@chr15:80390758:80390920:+@chr15:80412670:80412840:+	-0.05
	LDHA	ENSG00000134333	SE	chr11:18420978:18421095:+@chr11:18422384:18422557:+@chr11:18424387:18424560:+	-0.05
	HMGN1	ENSG00000205581	SE	chr21:40719305:40719409:-@chr21:40717756:40719218:-@chr21:40717072:40717200:-	-0.05
	RPS21	ENSG00000171858	RI	chr20:60962899-60962970:+@chr20:60963365-60963576:+	-0.05
	SNHG29	ENSG00000175061	RI	chr17:16342641-16342728:+@chr17:16342842-16343017:+	-0.05
	CLK3	ENSG00000179335	RI	chr15:74912350-74912566:+@chr15:74914461-74914557:+	-0.05
	EIF4G2	ENSG00000110321	A5SS	chr11:10823756:10823208|10823596:-@chr11:10822509:10822634:-	-0.05
	ERRFI1	ENSG00000116285	AFE	54206@uc001apa.1@uc001aoz.1	-0.05
	NAMPT	ENSG00000105835	ALE	10135@uc003vdr.1@uc003vdq.1	-0.05
	EIF4G2	ENSG00000110321	SE	chr11:10828802:10828928:-@chr11:10828367:10828432:-@chr11:10827454:10827594:-	-0.04
	RPS3	ENSG00000149273	SE	chr11:75111738:75111868:+@chr11:75112684:75113490:+@chr11:75115064:75115251:+	-0.04
	UQCRB	ENSG00000156467	SE	chr8:97244002:97244168:-@chr8:97243454:97243743:-@chr8:97238904:97243360:-	-0.04
	AKR1B1	ENSG00000085662	RI	chr7:134132813-134132732:-@chr7:134132133-134132050:-	-0.04
	DDX5	ENSG00000108654	RI	chr17:62498187-62498128:-@chr17:62496891-62496667:-	-0.04
	RBM25	ENSG00000119707	RI	chr14:73577539-73577863:+@chr14:73578236-73578510:+	-0.04
	CHTOP	ENSG00000160679	RI	chr1:153609048-153609129:+@chr1:153610771-153610924:+	-0.04
	CD151	ENSG00000177697	RI	chr11:836251-836442:+@chr11:836769-836843:+	-0.04
	GPAT2	ENSG00000186281	RI	chr2:96693838-96693739:-@chr2:96693300-96693167:-	-0.04
	AKR1B1	ENSG00000085662	A5SS	chr7:134132813:134132213|134132732:-@chr7:134132050:134132133:-	-0.04
	HNRNPC	ENSG00000092199	A3SS	chr14:21679969:21680082:-@chr14:21679465|21679725:21677295:-	-0.04
	HLA-A	ENSG00000227715	A3SS	chr6_mcf_hap5:1293809:1294084:+@chr6_mcf_hap5:1294184|1294739:1294771:+	-0.04
	HLA-A	ENSG00000235657	A3SS	chr6_dbb_hap3:1205282:1205557:+@chr6_dbb_hap3:1205657|1206212:1206244:+	-0.04
	SAA2	ENSG00000255071	ALE	6289@uc001mnz.2@uc009yhj.1	-0.04
	HNRNPC	ENSG00000092199	SE	chr14:21679969:21680082:-@chr14:21679565:21679722:-@chr14:21677296:21679465:-	-0.03
	DDX5	ENSG00000108654	SE	chr17:62502194:62502407:-@chr17:62500795:62500960:-@chr17:62500340:62500436:-	-0.03
	BTF3	ENSG00000145741	SE	chr5:72794959:72795027:+@chr5:72798313:72798426:+@chr5:72798741:72798942:+	-0.03
	BANF1	ENSG00000175334	SE	chr11:65769550:65770041:+@chr11:65770706:65770844:+@chr11:65771097:65771617:+	-0.03
	NPM1	ENSG00000181163	SE	chr5:170814708:170815010:+@chr5:170817055:170817134:+@chr5:170818309:170818428:+	-0.03
	FLNA	ENSG00000196924	SE	chrX:153583193:153583440:-@chrX:153582984:153583079:-@chrX:153582749:153582851:-	-0.03
	SMYD2	ENSG00000143499	RI	chr1:214505361-214505535:+@chr1:214507543-214507651:+	-0.03
	LMNA	ENSG00000160789	RI	chr1:156107445-156107534:+@chr1:156108279-156108548:+	-0.03
	PTPRM	ENSG00000173482	RI	chr18:8376460-8376595:+@chr18:8378263-8378412:+	-0.03
	BRD2	ENSG00000204256	RI	chr6:32944339-32944713:+@chr6:32945219-32945347:+	-0.03
	RETSAT	ENSG00000042445	A5SS	chr2:85573217:85572636|85573098:-@chr2:85571717:85571855:-	-0.03
	RPS3	ENSG00000149273	A5SS	chr11:75112684:75112777|75113490:+@chr11:75115064:75115251:+	-0.03
	HNRNPC	ENSG00000092199	A3SS	chr14:21737457:21737638:-@chr14:21731495|21731988:21731470:-	-0.03
	LUC7L3	ENSG00000108848	MXE	chr17:48823903:48824063:+@chr17:48827862:48828055:+@chr17:48828108:48828213:+@chr17:48829561:48830072:+	-0.03
	EPB41L2	ENSG00000079819	AFE	2037@uc003qce.1@uc010kfl.1	-0.03
	AGAP3	ENSG00000133612	AFE	116988@uc003wjk.1@uc003wje.1	-0.03
	GNAI2	ENSG00000114353	AFE	2771@uc010hlg.1@uc003cyp.1	-0.03
	GNAI2	ENSG00000114353	AFE	2771@uc010hlg.1@uc003cyo.1	-0.03
	ATP6V1G2	ENSG00000213760	ALE	57827@uc003rhy.1@uc003sab.1	-0.03
	RHOA	ENSG00000067560	SE	chr3:49412867:49413024:-@chr3:49405861:49405981:-@chr3:49399929:49400059:-	-0.02
	HNRNPC	ENSG00000092199	SE	chr14:21737457:21737638:-@chr14:21731470:21731741:-@chr14:21702112:21702388:-	-0.02
	HNRNPC	ENSG00000092199	SE	chr14:21679969:21680082:-@chr14:21679565:21679725:-@chr14:21677296:21679465:-	-0.02
	HNRNPC	ENSG00000092199	SE	chr14:21737457:21737638:-@chr14:21731470:21731988:-@chr14:21702112:21702388:-	-0.02
	GNAI2	ENSG00000114353	SE	chr3:50273647:50273885:+@chr3:50289532:50289574:+@chr3:50289829:50289970:+	-0.02
	S100A4	ENSG00000196154	SE	chr1:153518229:153518282:-@chr1:153517946:153517994:-@chr1:153517130:153517285:-	-0.02
	NME1	ENSG00000239672	SE	chr17:49230897:49231023:+@chr17:49231586:49231805:+@chr17:49233012:49233141:+	-0.02
	VIM	ENSG00000026025	RI	chr10:17277168-17277388:+@chr10:17277845-17278378:+	-0.02
	GBA1	ENSG00000177628	RI	chr1:155205635-155205472:-@chr1:155205102-155204986:-	-0.02
	HLA-A	ENSG00000227715	RI	chr6_mcf_hap5:1292422-1292691:+@chr6_mcf_hap5:1292933-1293208:+	-0.02
	RPL6	ENSG00000089009	A5SS	chr12:112847443:112847215|112847391:-@chr12:112846224:112846460:-	-0.02
	CTSA	ENSG00000064601	AFE	5476@uc002xqk.2@uc002xqj.2	-0.02
	CYBA	ENSG00000051523	ALE	1535@uc002fld.1@uc002flb.1	-0.02
	HMGA2	ENSG00000149948	ALE	8091@uc001ssw.1@uc001ssx.1	-0.02
	YWHAE	ENSG00000108953	SE	chr17:1303341:1303556:-@chr17:1268153:1268352:-@chr17:1247834:1248793:-	-0.01
	SNRPD2	ENSG00000125743	SE	chr19:46195145:46195443:-@chr19:46192491:46192605:-@chr19:46191645:46191824:-	-0.01
	TPT1	ENSG00000133112	SE	chr13:45914129:45914319:-@chr13:45913632:45913737:-@chr13:45912795:45912911:-	-0.01
	SCARB1	ENSG00000073060	RI	chr12:125271049-125270903:-@chr12:125267357-125267229:-	-0.01
	CAPN2	ENSG00000162909	AFE	824@uc001hoc.1@uc001hob.2	-0.01
	CYBA	ENSG00000051523	ALE	1535@uc002fle.1@uc002flb.1	-0.01
	TOP1	ENSG00000198900	ALE	7150@uc010ggd.1@uc002xjl.1	-0.01
	CTNNA1	ENSG00000044115	SE	chr5:138089107:138089199:+@chr5:138090383:138090852:+@chr5:138117612:138117718:+	0.01
	EIF3E	ENSG00000104408	SE	chr8:109260842:109260959:-@chr8:109254341:109254575:-@chr8:109254028:109254142:-	0.01
	BSG	ENSG00000172270	SE	chr19:572454:572701:+@chr19:577774:578121:+@chr19:579500:579656:+	0.01
	RACK1	ENSG00000204628	SE	chr5:180668492:180668639:-@chr5:180667216:180667327:-@chr5:180666487:180666582:-	0.01
	SKP1	ENSG00000113558	A5SS	chr5:133512641:133512377|133512546:-@chr5:133509617:133509713:-	0.01
	RACK1	ENSG00000204628	A5SS	chr5:180670904:180670680|180670692:-@chr5:180669174:180669345:-	0.01
	MAP4	ENSG00000047849	AFE	4134@uc003crx.1@uc003cse.1	0.01
	EEF1D	ENSG00000104529	SE	chr8:144679518:144679845:-@chr8:144674817:144675063:-@chr8:144668899:144669022:-	0.02
	EEF1D	ENSG00000104529	SE	chr8:144679518:144679845:-@chr8:144674885:144675063:-@chr8:144668899:144669022:-	0.02
	PPP3CA	ENSG00000138814	SE	chr4:102117073:102117273:-@chr4:102092241:102092383:-@chr4:102030111:102030235:-	0.02
	TXNRD1	ENSG00000198431	SE	chr12:104682709:104682818:+@chr12:104703537:104703877:+@chr12:104705068:104705190:+	0.02
	XPO1	ENSG00000082898	RI	chr2:61713097-61712903:-@chr2:61711240-61711072:-	0.02
	PHB2	ENSG00000215021	RI	chr12:7079808-7079580:-@chr12:7079443-7079359:-	0.02
	DNAJB6	ENSG00000105993	A5SS	chr7:157202489:157202695|157208223:+@chr7:157208710:157210133:+	0.02
	RPS12	ENSG00000112306	A5SS	chr6:133136111:133136227|133136363:+@chr6:133137600:133137702:+	0.02
	TUBA1A	ENSG00000167552	A5SS	chr12:49583107:49582672|49582760:-@chr12:49580394:49580616:-	0.02
	EIF3I	ENSG00000084623	AFE	8668@uc001bus.1@uc001bur.2	0.02
	TUBB3	ENSG00000198211	AFE	10381@uc010cjb.1@uc002fpf.2	0.02
	IER3	ENSG00000137331	ALE	8870@uc003rea.1@uc003rwd.1	0.02
	CD44	ENSG00000026508	SE	chr11:35211382:35211612:+@chr11:35227659:35227790:+@chr11:35229652:35229753:+	0.03
	SUPT16H	ENSG00000092201	SE	chr14:21841497:21841589:-@chr14:21840628:21840876:-@chr14:21840033:21840203:-	0.03
	RPS15A	ENSG00000134419	SE	chr16:18799385:18799464:-@chr16:18797562:18797658:-@chr16:18796060:18796145:-	0.03
	COPB2	ENSG00000184432	SE	chr3:139108390:139108522:-@chr3:139103846:139104271:-@chr3:139102140:139102277:-	0.03
	UBE2L3	ENSG00000185651	SE	chr22:21965146:21965332:+@chr22:21968846:21968954:+@chr22:21975804:21978323:+	0.03
	TXNRD1	ENSG00000198431	SE	chr12:104682709:104682818:+@chr12:104703537:104703728:+@chr12:104705068:104705190:+	0.03
	EIF4A1	ENSG00000161960	RI	chr17:7481145-7481234:+@chr17:7481483-7481562:+	0.03
	HNRNPUL1	ENSG00000105323	AFE	11100@uc010ehl.1@uc002oqe.2	0.03
	NOTCH2	ENSG00000134250	ALE	4853@uc009who.1@uc001eik.1	0.03
	CD44	ENSG00000026508	SE	chr11:35211382:35211612:+@chr11:35232793:35232996:+@chr11:35236399:35236461:+	0.04
	SMARCE1	ENSG00000073584	SE	chr17:38786966:38787176:-@chr17:38786460:38786538:-@chr17:38783976:38785245:-	0.04
	YWHAE	ENSG00000108953	SE	chr17:1303341:1303556:-@chr17:1273003:1273035:-@chr17:1268153:1268352:-	0.04
	CCT4	ENSG00000115484	SE	chr2:62115516:62115791:-@chr2:62115159:62115392:-@chr2:62112155:62112207:-	0.04
	TARDBP	ENSG00000120948	SE	chr1:11073773:11074022:+@chr1:11076180:11076311:+@chr1:11076901:11077064:+	0.04
	LOXL2	ENSG00000134013	SE	chr8:23261467:23261586:-@chr8:23239904:23240026:-@chr8:23225510:23225947:-	0.04
	PSMA1	ENSG00000256206	RI	chr11:14536037-14535949:-@chr11:14535433-14535363:-	0.04
	NDRG1	ENSG00000104419	A5SS	chr8:134309547:134308980|134309377:-@chr8:134296492:134296572:-	0.04
	BTF3	ENSG00000145741	A5SS	chr5:72794250:72794383|72794624:+@chr5:72794959:72795027:+	0.04
	EIF4G2	ENSG00000110321	MXE	chr11:10830252:10830582:-@chr11:10829824:10830055:-@chr11:10828802:10828928:-@chr11:10828367:10828432:-	0.04
	TSC22D1	ENSG00000102804	AFE	8848@uc001uzm.2@uc001uzo.1	0.04
	CTNNB1	ENSG00000168036	ALE	1499@uc003cks.2@uc003ckq.2	0.04
	RNF4	ENSG00000063978	SE	chr4:2470795:2470985:+@chr4:2472714:2472836:+@chr4:2492064:2492229:+	0.05
	ERP29	ENSG00000089248	SE	chr12:112451152:112451413:+@chr12:112457560:112457698:+@chr12:112459954:112461024:+	0.05
	BUD31	ENSG00000106245	SE	chr7:99008687:99008809:+@chr7:99009373:99009606:+@chr7:99013761:99013883:+	0.05
	DEK	ENSG00000124795	SE	chr6:18249882:18250070:-@chr6:18244739:18244834:-@chr6:18237612:18237747:-	0.05
	YWHAH	ENSG00000128245	SE	chr22:32340479:32340806:+@chr22:32346295:32346409:+@chr22:32352126:32353590:+	0.05
	TUBA1A	ENSG00000167552	A5SS	chr12:49583107:49582200|49582760:-@chr12:49580394:49580616:-	0.05
	PCBP2	ENSG00000197111	A3SS	chr12:53853056:53853187:+@chr12:53853584|53854799:53854927:+	0.05
	PXN	ENSG00000089159	AFE	5829@uc001txu.2@uc001txv.2	0.05
	EEF1D	ENSG00000104529	AFE	1936@uc003yyq.1@uc003yyu.1	0.05
	CD44	ENSG00000026508	SE	chr11:35211382:35211612:+@chr11:35219668:35219793:+@chr11:35236399:35236461:+	0.06
	MAP4	ENSG00000047849	SE	chr3:47956307:47956429:-@chr3:47950528:47953911:-@chr3:47918907:47919013:-	0.06
	IP6K2	ENSG00000068745	SE	chr3:48754590:48754920:-@chr3:48745553:48745670:-@chr3:48732523:48732851:-	0.06
	FAT1	ENSG00000083857	SE	chr4:187516843:187516980:-@chr4:187511659:187511849:-@chr4:187508937:187510374:-	0.06
	CYTOR	ENSG00000222041	SE	chr2:87754974:87755164:+@chr2:87779742:87780126:+@chr2:87820726:87821030:+	0.06
	CYTOR	ENSG00000222041	SE	chr2:87769669:87769823:+@chr2:87779742:87780126:+@chr2:87820726:87821030:+	0.06
	RPL7A	ENSG00000148303	A3SS	chr9:136215777:136215897:+@chr9:136216242|136216406:136216555:+	0.06
	EIF4G2	ENSG00000110321	MXE	chr11:10829824:10830177:-@chr11:10828802:10828928:-@chr11:10828367:10828432:-@chr11:10827454:10827594:-	0.06
	HNRNPUL1	ENSG00000105323	AFE	11100@uc010ehp.1@uc010ehl.1	0.06
	HNRNPUL1	ENSG00000105323	AFE	11100@uc010ehl.1@uc002oqc.2	0.06
	AGAP3	ENSG00000133612	AFE	116988@uc003wje.1@uc003wjh.1	0.06
	EEF1A1	ENSG00000156508	AFE	1915@uc003phh.1@uc003phk.1	0.06
	CD44	ENSG00000026508	SE	chr11:35211382:35211612:+@chr11:35222629:35222742:+@chr11:35226059:35226187:+	0.07
	IP6K2	ENSG00000068745	SE	chr3:48754590:48754920:-@chr3:48752748:48752960:-@chr3:48732523:48732854:-	0.07
	NSD2	ENSG00000109685	SE	chr4:1955051:1955251:+@chr4:1956264:1956412:+@chr4:1956888:1957067:+	0.07
	EIF4G2	ENSG00000110321	SE	chr11:10830252:10830582:-@chr11:10829824:10830055:-@chr11:10828802:10828928:-	0.07
	RPS24	ENSG00000138326	SE	chr10:79796952:79797062:+@chr10:79799962:79799983:+@chr10:79800373:79800473:+	0.07
	COPB2	ENSG00000184432	SE	chr3:139108390:139108522:-@chr3:139103846:139104042:-@chr3:139102140:139102277:-	0.07
	PRMT5	ENSG00000100462	A5SS	chr14:23398661:23398376|23398461:-@chr14:23397706:23397824:-	0.07
	CDK11A	ENSG00000008128	A3SS	chr1:1647785:1647917:-@chr1:1643839|1643866:1643703:-	0.07
	SMC4	ENSG00000113810	MXE	chr3:160129708:160129872:+@chr3:160130114:160130241:+@chr3:160130318:160130637:+@chr3:160131261:160131401:+	0.07
	GNAS	ENSG00000087460	AFE	2778@uc002yad.1@uc002yae.1	0.07
	DUSP1	ENSG00000120129	AFE	1843@uc003mbu.1@uc003mbv.1	0.07
	CD44	ENSG00000026508	SE	chr11:35211382:35211612:+@chr11:35229652:35229756:+@chr11:35232793:35232996:+	0.08
	UBE2I	ENSG00000103275	SE	chr16:1365655:1365727:+@chr16:1369703:1369863:+@chr16:1370175:1370284:+	0.08
	EEF1D	ENSG00000104529	SE	chr8:144679518:144679845:-@chr8:144676045:144676241:-@chr8:144668899:144669019:-	0.08
	DNAJB6	ENSG00000105993	SE	chr7:157160067:157160177:+@chr7:157162054:157162169:+@chr7:157174940:157175071:+	0.08
	MGAT1	ENSG00000131446	SE	chr5:180229680:180230048:-@chr5:180222656:180222875:-@chr5:180217541:180220097:-	0.08
	YME1L1	ENSG00000136758	SE	chr10:27437835:27437969:-@chr10:27436427:27436597:-@chr10:27434357:27434519:-	0.08
	BCL2L1	ENSG00000171552	SE	chr20:30309458:30310133:-@chr20:30254794:30254950:-@chr20:30252261:30253889:-	0.08
	GADD45A	ENSG00000116717	MXE	chr1:68150860:68151221:+@chr1:68151708:68151809:+@chr1:68152033:68152270:+@chr1:68153344:68154021:+	0.08
	SLC39A7	ENSG00000112473	AFE	7922@uc003rpp.1@uc003rpn.1	0.08
	RNF4	ENSG00000063978	SE	chr4:2492064:2492229:+@chr4:2496294:2496479:+@chr4:2498734:2498848:+	0.09
	COPS3	ENSG00000141030	SE	chr17:17165280:17165420:-@chr17:17164914:17165006:-@chr17:17163615:17163788:-	0.09
	CYTOR	ENSG00000222041	SE	chr2:87754974:87755164:+@chr2:87769669:87769823:+@chr2:87820726:87821030:+	0.09
	PSMD11	ENSG00000108671	RI	chr17:30807507-30807649:+@chr17:30807771-30808042:+	0.09
	PSMD11	ENSG00000108671	RI	chr17:30807507-30807649:+@chr17:30807771-30807980:+	0.09
	SHMT2	ENSG00000182199	RI	chr12:57627786-57627893:+@chr12:57628017-57628509:+	0.09
	BANF1	ENSG00000175334	A5SS	chr11:65769550:65769984|65770041:+@chr11:65770706:65770844:+	0.09
	ANP32E	ENSG00000143401	A3SS	chr1:150198940:150199127:-@chr1:150195566|150195620:150195512:-	0.09
	FAT1	ENSG00000083857	MXE	chr4:187516843:187516980:-@chr4:187511659:187511849:-@chr4:187511522:187511557:-@chr4:187508937:187510374:-	0.09
	SLC39A7	ENSG00000112473	AFE	7922@uc003sha.1@uc003sgy.1	0.09
	SLC39A7	ENSG00000112473	AFE	7922@uc003odh.1@uc003odf.1	0.09
	IVNS1ABP	ENSG00000116679	AFE	10625@uc001grj.1@uc001grl.1	0.09
	SDF4	ENSG00000078808	ALE	51150@uc001adj.1@uc001adi.2	0.09
	ATF3	ENSG00000162772	ALE	467@uc001hjj.1@uc001hjg.1	0.09
	CTNNB1	ENSG00000168036	ALE	1499@uc003cks.2@uc003ckr.2	0.09
	IP6K2	ENSG00000068745	SE	chr3:48754590:48754920:-@chr3:48752748:48752960:-@chr3:48732523:48732851:-	0.1
	BAX	ENSG00000087088	SE	chr19:49459455:49459590:+@chr19:49463496:49463593:+@chr19:49464067:49464171:+	0.1
	APMAP	ENSG00000101474	SE	chr20:24950162:24950296:-@chr20:24949528:24949720:-@chr20:24943580:24944658:-	0.1
	EEF1D	ENSG00000104529	SE	chr8:144679518:144679845:-@chr8:144676063:144676241:-@chr8:144668899:144669019:-	0.1
	CNOT2	ENSG00000111596	SE	chr12:70671912:70672054:+@chr12:70687851:70688074:+@chr12:70704675:70704797:+	0.1
	BSG	ENSG00000172270	SE	chr19:575047:575140:+@chr19:577774:578121:+@chr19:579500:579656:+	0.1
	PPP4C	ENSG00000149923	A5SS	chr16:30094067:30094168|30094284:+@chr16:30094715:30094888:+	0.1
	DDX39B	ENSG00000198563	AFE	7919@uc003ntr.1@uc003nts.1	0.1
	LAMP2	ENSG00000005893	ALE	3920@uc010nqp.1@uc004est.2	0.1
	DOT1L	ENSG00000104885	ALE	84444@uc002lvc.1@uc002lvb.2	0.1
	BRD9	ENSG00000028310	SE	chr5:870588:870690:-@chr5:869360:869519:-@chr5:865529:865696:-	0.11
	PSMC5	ENSG00000087191	SE	chr17:61904770:61904874:+@chr17:61905211:61905283:+@chr17:61905498:61905569:+	0.11
	PHB2	ENSG00000215021	RI	chr12:7077184-7077055:-@chr12:7076942-7076839:-	0.11
	THBS1	ENSG00000137801	A3SS	chr15:39873280:39873429:+@chr15:39873909|39874030:39874125:+	0.11
	CUL1	ENSG00000055130	AFE	8454@uc003wfa.1@uc003wey.1	0.11
	PXN	ENSG00000089159	AFE	5829@uc001txu.2@uc001txx.2	0.11
	TUBA1B	ENSG00000123416	AFE	10376@uc001rtl.1@uc001rto.1	0.11
	ATP6V1G2	ENSG00000254870	AFE	7919@uc003ryg.1@uc003ryh.1	0.11
	ATP6V1G2	ENSG00000254870	AFE	7919@uc003rgd.1@uc003rgi.1	0.11
	UBR4	ENSG00000127481	AFE	23352@uc001bbf.1@uc001bbj.1	0.11
	HMGA2	ENSG00000149948	ALE	8091@uc001ssv.1@uc001ssx.1	0.11
	CD44	ENSG00000026508	SE	chr11:35211382:35211612:+@chr11:35219668:35219793:+@chr11:35229652:35229753:+	0.12
	RNF4	ENSG00000063978	SE	chr4:2492064:2492229:+@chr4:2496291:2496479:+@chr4:2498734:2498848:+	0.12
	ITGA6	ENSG00000091409	SE	chr2:173335702:173335833:+@chr2:173337502:173337618:+@chr2:173338783:173338993:+	0.12
	EIF3E	ENSG00000104408	SE	chr8:109260842:109260959:-@chr8:109255522:109255692:-@chr8:109254028:109254142:-	0.12
	EI24	ENSG00000149547	SE	chr11:125439298:125439469:+@chr11:125440000:125440086:+@chr11:125442354:125442465:+	0.12
	UBE2V2	ENSG00000169139	SE	chr8:48962413:48962538:+@chr8:48962820:48963068:+@chr8:48973242:48974454:+	0.12
	PSMD2	ENSG00000175166	A3SS	chr3:184019325:184019446:+@chr3:184019559|184019646:184019859:+	0.12
	ATP6V1G2	ENSG00000254870	AFE	7919@uc003ntq.1@uc003ntv.1	0.12
	ATP6V1G2	ENSG00000254870	AFE	7919@uc003ryf.1@uc003ryk.1	0.12
	EEF1D	ENSG00000104529	SE	chr8:144679518:144679845:-@chr8:144671161:144672251:-@chr8:144668899:144669022:-	0.13
	RAB5A	ENSG00000144566	SE	chr3:19992298:19992553:+@chr3:20012040:20012209:+@chr3:20017093:20017244:+	0.13
	BTG3	ENSG00000154640	SE	chr21:18977178:18977315:-@chr21:18976463:18976594:-@chr21:18970935:18971142:-	0.13
	PSMD6	ENSG00000163636	SE	chr3:64008951:64009282:-@chr3:64008415:64008477:-@chr3:64007994:64008199:-	0.13
	TM9SF3	ENSG00000077147	A3SS	chr10:98287788:98287934:-@chr10:98287253|98287302:98287170:-	0.13
	EIF4G2	ENSG00000110321	MXE	chr11:10830252:10830582:-@chr11:10829824:10830055:-@chr11:10828802:10828866:-@chr11:10828367:10828432:-	0.13
	HNRNPH1	ENSG00000169045	MXE	chr5:179044515:179044650:-@chr5:179044022:179044111:-@chr5:179043870:179043959:-@chr5:179043127:179043219:-	0.13
	RANBP9	ENSG00000010017	AFE	10048@uc003nba.1@uc003nbb.1	0.13
	SUN1	ENSG00000164828	AFE	23353@uc003sjg.1@uc010ksa.1	0.13
	TUBA1A	ENSG00000167552	AFE	10376@uc001rtn.1@uc001rto.1	0.13
	CD44	ENSG00000026508	SE	chr11:35211382:35211612:+@chr11:35219668:35219793:+@chr11:35222629:35222742:+	0.14
	BCLAF1	ENSG00000029363	SE	chr6:136596670:136596839:-@chr6:136595101:136595327:-@chr6:136594220:136594325:-	0.14
	FLNB	ENSG00000136068	SE	chr3:58124009:58124256:+@chr3:58127585:58127656:+@chr3:58128377:58128479:+	0.14
	RAP1GDS1	ENSG00000138698	SE	chr4:99300168:99300314:+@chr4:99308587:99308658:+@chr4:99313103:99313231:+	0.14
	SQSTM1	ENSG00000161011	SE	chr5:179247842:179248141:+@chr5:179248551:179248707:+@chr5:179249958:179250053:+	0.14
	CYTOR	ENSG00000222041	SE	chr2:87754974:87755164:+@chr2:87779742:87779942:+@chr2:87820726:87821030:+	0.14
	PCBP2	ENSG00000197111	SE	chr12:53853056:53853187:+@chr12:53854115:53854209:+@chr12:53854799:53854927:+	0.14
	APEX1	ENSG00000100823	A5SS	chr14:20923385:20923553|20923862:+@chr14:20924073:20924260:+	0.14
	RPS15A	ENSG00000134419	A5SS	chr16:18801656:18801566|18801632:-@chr16:18800303:18800440:-	0.14
	PSMA1	ENSG00000256206	MXE	chr11:14539188:14539291:-@chr11:14535363:14536037:-@chr11:14535116:14535245:-@chr11:14532418:14532497:-	0.14
	PTP4A2	ENSG00000184007	MXE	chr1:32384571:32385259:-@chr1:32381496:32381588:-@chr1:32377297:32377427:-@chr1:32375639:32375713:-	0.14
	CUL1	ENSG00000055130	AFE	8454@uc003wfa.1@uc003wez.1	0.14
	ATP6V1G2	ENSG00000254870	AFE	7919@uc003ntq.1@uc003ntu.1	0.14
	CTBP2	ENSG00000175029	AFE	1488@uc001lie.2@uc009yak.1	0.14
	UBE2I	ENSG00000103275	SE	chr16:1359628:1359774:+@chr16:1362348:1362559:+@chr16:1364021:1364097:+	0.15
	UBE2I	ENSG00000103275	SE	chr16:1359628:1359774:+@chr16:1362348:1362668:+@chr16:1364021:1364097:+	0.15
	SRSF3	ENSG00000112081	SE	chr6:36566626:36566760:+@chr6:36567598:36568053:+@chr6:36568929:36568967:+	0.15
	YWHAH	ENSG00000128245	SE	chr22:32340479:32340806:+@chr22:32341543:32341664:+@chr22:32352126:32353590:+	0.15
	MPRIP	ENSG00000133030	SE	chr17:17083317:17083402:+@chr17:17083921:17083983:+@chr17:17088137:17095962:+	0.15
	MEAK7	ENSG00000140950	SE	chr16:84531540:84531717:-@chr16:84531025:84531253:-@chr16:84529289:84529519:-	0.15
	SEPTIN2	ENSG00000168385	SE	chr2:242263631:242263656:+@chr2:242263824:242264077:+@chr2:242265408:242265528:+	0.15
	ATP5MK	ENSG00000173915	SE	chr10:105155503:105155789:-@chr10:105153956:105154151:-@chr10:105152128:105152223:-	0.15
	CYTOR	ENSG00000222041	SE	chr2:87754974:87755164:+@chr2:87769669:87769823:+@chr2:87779742:87779942:+	0.15
	TUBA1A	ENSG00000167552	A5SS	chr12:49583107:49582200|49582672:-@chr12:49580394:49580616:-	0.15
	AKT1S1	ENSG00000204673	A5SS	chr19:50380644:50379860|50380494:-@chr19:50376174:50376559:-	0.15
	RNF4	ENSG00000063978	MXE	chr4:2470795:2470985:+@chr4:2472714:2472836:+@chr4:2492064:2492138:+@chr4:2498734:2498848:+	0.15
	PXN	ENSG00000089159	MXE	chr12:120703420:120703574:-@chr12:120664642:120664920:-@chr12:120662446:120662530:-@chr12:120661954:120662180:-	0.15
	XPO1	ENSG00000082898	AFE	7514@uc002sbg.1@uc010fcl.1	0.15
	TRADD	ENSG00000102871	AFE	8717@uc002erh.1@uc002eri.1	0.15
	CTBP2	ENSG00000175029	AFE	1488@uc001lie.2@uc009yal.1	0.15
	EIF4G2	ENSG00000110321	SE	chr11:10830252:10830582:-@chr11:10829824:10830055:-@chr11:10828367:10828432:-	0.16
	AKT2	ENSG00000105221	A3SS	chr19:40741797:40742011:-@chr19:40741257|40741374:40741170:-	0.16
	NSD2	ENSG00000109685	A3SS	chr4:1953835:1953958:+@chr4:1954479|1955051:1955251:+	0.16
	LIPA	ENSG00000107798	AFE	3988@uc001kga.2@uc001kgc.2	0.16
	SOD2	ENSG00000112096	ALE	6648@uc003qsj.2@uc003qsi.1	0.16
	NUDCD3	ENSG00000015676	SE	chr7:44467170:44467302:-@chr7:44465499:44465878:-@chr7:44444039:44444182:-	0.17
	FAT1	ENSG00000083857	SE	chr4:187516843:187516980:-@chr4:187511522:187511557:-@chr4:187508937:187510374:-	0.17
	PTRH2	ENSG00000141378	SE	chr17:57784732:57784856:-@chr17:57776232:57777550:-@chr17:57774667:57775339:-	0.17
	CTBP2	ENSG00000175029	SE	chr10:126848888:126849103:-@chr10:126822081:126822181:-@chr10:126727566:126727724:-	0.17
	OPA1	ENSG00000198836	SE	chr3:193310933:193311198:+@chr3:193321289:193321346:+@chr3:193332512:193332830:+	0.17
	PPP6R3	ENSG00000110075	A3SS	chr11:68377372:68377491:+@chr11:68380534|68382100:68382801:+	0.17
	PPP6R3	ENSG00000110075	MXE	chr11:68228186:68228295:+@chr11:68272613:68272739:+@chr11:68282496:68282634:+@chr11:68286969:68287119:+	0.17
	CYTOR	ENSG00000222041	MXE	chr2:87754974:87755164:+@chr2:87769669:87769823:+@chr2:87779742:87780126:+@chr2:87820726:87821030:+	0.17
	EIF3E	ENSG00000104408	AFE	3646@uc003ymt.1@uc003ymv.1	0.17
	CD44	ENSG00000026508	SE	chr11:35211382:35211612:+@chr11:35229652:35229753:+@chr11:35231512:35231601:+	0.18
	ARIH2	ENSG00000177479	SE	chr3:48956254:48956431:+@chr3:48959782:48959901:+@chr3:48960181:48960244:+	0.18
	REPIN1	ENSG00000214022	SE	chr7:150065879:150066030:+@chr7:150066760:150066957:+@chr7:150068317:150071133:+	0.18
	DDX39B	ENSG00000198563	AFE	7919@uc003rgd.1@uc003rge.1	0.18
	ATP6V1G2	ENSG00000254870	AFE	7919@uc003ryf.1@uc003ryg.1	0.18
	ATP6V1G2	ENSG00000254870	AFE	7919@uc003ntq.1@uc003ntr.1	0.18
	GNAI2	ENSG00000114353	AFE	2771@uc003cyr.1@uc003cyp.1	0.18
	NUSAP1	ENSG00000137804	SE	chr15:41657600:41657787:+@chr15:41658014:41658061:+@chr15:41663725:41663882:+	0.19
	PMAIP1	ENSG00000141682	SE	chr18:57567192:57567467:+@chr18:57567660:57567810:+@chr18:57569879:57571538:+	0.19
	PSMD6	ENSG00000163636	SE	chr3:64008951:64009282:-@chr3:64008319:64008477:-@chr3:64007994:64008199:-	0.19
	ARIH2	ENSG00000177479	SE	chr3:48964895:48965246:+@chr3:48982569:48982614:+@chr3:48999045:48999112:+	0.19
	CYTOR	ENSG00000222041	SE	chr2:87769669:87769823:+@chr2:87779742:87779942:+@chr2:87820726:87821030:+	0.19
	GLRX	ENSG00000173221	A3SS	chr5:95152211:95152330:-@chr5:95150093|95150661:95149553:-	0.19
	CLK3	ENSG00000179335	A3SS	chr15:74911538:74911689:+@chr15:74912308|74912350:74912566:+	0.19
	CTNND1	ENSG00000198561	MXE	chr11:57529234:57529518:+@chr11:57558966:57559145:+@chr11:57561482:57561553:+@chr11:57563049:57563201:+	0.19
	YWHAH	ENSG00000128245	SE	chr22:32340479:32340806:+@chr22:32341486:32341664:+@chr22:32352126:32353590:+	0.2
	PPP2R2A	ENSG00000221914	SE	chr8:26196406:26196503:+@chr8:26197419:26197489:+@chr8:26211984:26212149:+	0.2
	AKT1S1	ENSG00000204673	A5SS	chr19:50380644:50380282|50380494:-@chr19:50376174:50376559:-	0.2
	BCL2L1	ENSG00000171552	A3SS	chr20:30310421:30310656:-@chr20:30310133|30310151:30309458:-	0.2
	PXN	ENSG00000089159	MXE	chr12:120703420:120703574:-@chr12:120702035:120702119:-@chr12:120664642:120664920:-@chr12:120661954:120662180:-	0.2
	ATP6V1G2	ENSG00000254870	AFE	7919@uc003ryg.1@uc003rym.1	0.2
	PALLD	ENSG00000129116	AFE	23022@uc003irw.1@uc003irv.1	0.2
	CTBP2	ENSG00000175029	AFE	1488@uc001lie.2@uc001lif.2	0.2
	ERCC8	ENSG00000049167	SE	chr5:60194103:60194227:-@chr5:60187864:60189470:-@chr5:60186716:60186913:-	0.21
	FGFR1	ENSG00000077782	SE	chr8:38314874:38315052:-@chr8:38287200:38287466:-@chr8:38285864:38285953:-	0.21
	SIRT1	ENSG00000096717	SE	chr10:69651160:69651312:+@chr10:69665920:69666044:+@chr10:69666547:69666694:+	0.21
	USP14	ENSG00000101557	SE	chr18:158483:158714:+@chr18:162983:163174:+@chr18:163308:163453:+	0.21
	SMARCA4	ENSG00000127616	SE	chr19:11143966:11144193:+@chr19:11144443:11144541:+@chr19:11144799:11144876:+	0.21
	PTK2	ENSG00000169398	SE	chr8:141935760:141935848:-@chr8:141930913:141931231:-@chr8:141900642:141900868:-	0.21
	PVT1	ENSG00000249859	SE	chr8:129108764:129108900:+@chr8:129111616:129111819:+@chr8:129113226:129113499:+	0.21
	CTBP1	ENSG00000159692	A5SS	chr4:1208261:1207979|1208131:-@chr4:1207266:1207393:-	0.21
	HNRNPK	ENSG00000165119	A3SS	chr9:86585077:86585246:-@chr9:86584295|86584355:86582998:-	0.21
	CTBP2	ENSG00000175029	AFE	1488@uc001lid.2@uc009yak.1	0.21
	LPIN1	ENSG00000134324	ALE	23175@uc002rbs.2@uc002rbt.1	0.21
	MSI2	ENSG00000153944	ALE	124540@uc002iva.1@uc002iuz.1	0.21
	HYAL2	ENSG00000068001	SE	chr3:50360084:50360281:-@chr3:50358999:50359204:-@chr3:50357000:50357966:-	0.22
	PXN	ENSG00000089159	SE	chr12:120659426:120659561:-@chr12:120653363:120653464:-@chr12:120652906:120653076:-	0.22
	NUMB	ENSG00000133961	SE	chr14:73749067:73749213:-@chr14:73745989:73746132:-@chr14:73741918:73744001:-	0.22
	ANKLE2	ENSG00000176915	SE	chr12:133310971:133311161:-@chr12:133310582:133310657:-@chr12:133306265:133306856:-	0.22
	RNPS1	ENSG00000205937	SE	chr16:2317664:2317858:-@chr16:2316111:2316217:-@chr16:2314574:2314761:-	0.22
	PDCD2	ENSG00000071994	RI	chr6:170892276-170892145:-@chr6:170891353-170890835:-	0.22
	MZF1	ENSG00000099326	A5SS	chr19:59084942:59084422|59084740:-@chr19:59082361:59082796:-	0.22
	GMNN	ENSG00000112312	A5SS	chr6:24775159:24775340|24775472:+@chr6:24777450:24777525:+	0.22
	ARIH2	ENSG00000177479	A5SS	chr3:49008028:49008137|49008274:+@chr3:49011132:49011249:+	0.22
	PUM1	ENSG00000134644	MXE	chr1:31422980:31423108:-@chr1:31418193:31418330:-@chr1:31414845:31414970:-@chr1:31413998:31414119:-	0.22
	CYTOR	ENSG00000222041	MXE	chr2:87769669:87769823:+@chr2:87772259:87772404:+@chr2:87779742:87780126:+@chr2:87820726:87821030:+	0.22
	EPOR	ENSG00000187266	AFE	2057@uc002mrh.1@uc002mrk.1	0.22
	ATP6V1G2	ENSG00000254870	AFE	7919@uc003ntr.1@uc003ntv.1	0.22
	TUBB3	ENSG00000198211	AFE	10381@uc002fpj.1@uc002fpf.2	0.22
	ADAMTS16	ENSG00000145536	ALE	170690@uc003jdj.1@uc003jdl.1	0.22
	FUT8	ENSG00000033170	SE	chr14:66082929:66083091:+@chr14:66083808:66083909:+@chr14:66096210:66096324:+	0.23
	UBE2I	ENSG00000103275	SE	chr16:1359628:1359774:+@chr16:1362348:1362604:+@chr16:1364021:1364097:+	0.23
	ARIH2	ENSG00000177479	SE	chr3:48964895:48965246:+@chr3:48982569:48982614:+@chr3:48986499:48986529:+	0.23
	ARIH2	ENSG00000177479	SE	chr3:49004558:49004708:+@chr3:49005494:49005610:+@chr3:49005967:49006088:+	0.23
	RAD51C	ENSG00000108384	MXE	chr17:56769963:56770149:+@chr17:56772292:56772550:+@chr17:56774054:56774220:+@chr17:56780557:56780690:+	0.23
	VEGFA	ENSG00000112715	MXE	chr6:43745206:43745402:+@chr6:43746197:43746273:+@chr6:43749748:43749824:+@chr6:43752278:43754223:+	0.23
	ZBTB17	ENSG00000116809	MXE	chr1:16302478:16302627:-@chr1:16299534:16299620:-@chr1:16274786:16274992:-@chr1:16273430:16273618:-	0.23
	ATP6V1G2	ENSG00000254870	AFE	7919@uc003ryg.1@uc003ryi.1	0.23
	DCUN1D5	ENSG00000137692	SE	chr11:102962516:102962944:-@chr11:102953985:102954055:-@chr11:102937188:102937296:-	0.24
	CTNND1	ENSG00000198561	SE	chr11:57529234:57529518:+@chr11:57558857:57559145:+@chr11:57561482:57561553:+	0.24
	HNRNPH1	ENSG00000169045	RI	chr5:179051670-179050637:-@chr5:179050165-179050038:-	0.24
	HNRNPU	ENSG00000153187	A5SS	chr1:245027827:245026919|245026976:-@chr1:245025921:245026032:-	0.24
	DOT1L	ENSG00000104885	SE	chr19:2226182:2227126:+@chr19:2227736:2228381:+@chr19:2229784:2232577:+	0.25
	NT5C3A	ENSG00000122643	SE	chr7:33102180:33102409:-@chr7:33075546:33075600:-@chr7:33066429:33066527:-	0.25
	PTPRA	ENSG00000132670	SE	chr20:2945507:2945848:+@chr20:2955861:2955887:+@chr20:2967411:2967495:+	0.25
	HDAC6	ENSG00000094631	AFE	10013@uc004dkw.1@uc010nig.1	0.25
	TUBA1B	ENSG00000123416	AFE	10376@uc001rtk.1@uc001rto.1	0.25
	CTBP2	ENSG00000175029	MXE	chr10:126849396:126849624:-@chr10:126848888:126849089:-@chr10:126799559:126799662:-@chr10:126727566:126727724:-	0.26
	CUL1	ENSG00000055130	AFE	8454@uc003wfa.1@uc010lpg.1	0.26
	CTBP2	ENSG00000175029	AFE	1488@uc001lie.2@uc001lih.2	0.26
	SVIL	ENSG00000197321	ALE	6840@uc009xld.1@uc009xlc.1	0.26
	CYTOR	ENSG00000222041	SE	chr2:87754974:87755164:+@chr2:87769669:87769823:+@chr2:87772259:87772404:+	0.27
	DDX42	ENSG00000198231	A3SS	chr17:61877828:61877977:+@chr17:61882404|61882431:61882535:+	0.27
	HNRNPH1	ENSG00000169045	MXE	chr5:179048243:179048398:-@chr5:179047893:179048036:-@chr5:179046270:179046408:-@chr5:179045146:179045324:-	0.27
	CTNND1	ENSG00000198561	MXE	chr11:57529234:57529518:+@chr11:57558857:57559145:+@chr11:57561482:57561553:+@chr11:57563049:57563201:+	0.27
	CYTOR	ENSG00000222041	MXE	chr2:87754974:87755164:+@chr2:87769669:87769823:+@chr2:87779742:87779942:+@chr2:87820726:87821030:+	0.27
	ASCC3	ENSG00000112249	ALE	10973@uc003pqm.1@uc003pqk.1	0.27
	DDX39B	ENSG00000198563	RI	chr6:31503262-31503144:-@chr6:31500688-31500557:-	0.28
	SH2B3	ENSG00000111252	A3SS	chr12:111884746:111884837:+@chr12:111884926|111884929:111885023:+	0.28
	CYTOR	ENSG00000222041	MXE	chr2:87754974:87755164:+@chr2:87772259:87772404:+@chr2:87779742:87780126:+@chr2:87820726:87821030:+	0.28
	TCIRG1	ENSG00000110719	AFE	10312@uc001oni.1@uc001ong.1	0.28
	EPB41L2	ENSG00000079819	SE	chr6:131190952:131191266:-@chr6:131188599:131188721:-@chr6:131186676:131186774:-	0.29
	NRF1	ENSG00000106459	SE	chr7:129251555:129251665:+@chr7:129281566:129281663:+@chr7:129297183:129297414:+	0.29
	SRSF2	ENSG00000161547	SE	chr17:74732236:74732546:-@chr17:74731854:74731957:-@chr17:74730197:74731240:-	0.29
	NFS1	ENSG00000244005	SE	chr20:34284299:34284382:-@chr20:34280171:34280292:-@chr20:34278335:34278487:-	0.29
	MIR100HG	ENSG00000255248	SE	chr11:121972155:121972394:-@chr11:121971082:121971114:-@chr11:121959811:121962448:-	0.29
	MUS81	ENSG00000172732	RI	chr11:65633282-65633365:+@chr11:65633457-65633909:+	0.29
	CD44	ENSG00000026508	MXE	chr11:35211382:35211612:+@chr11:35219695:35219793:+@chr11:35227659:35227790:+@chr11:35229652:35229753:+	0.29
	PTP4A2	ENSG00000184007	MXE	chr1:32381496:32381588:-@chr1:32377297:32377427:-@chr1:32375639:32375713:-@chr1:32372022:32374561:-	0.29
	MCPH1	ENSG00000147316	ALE	79648@uc003wqh.2@uc003wqi.1	0.29
	PDLIM7	ENSG00000196923	ALE	9260@uc003mhg.1@uc003mhf.2	0.29
	CENPL	ENSG00000120334	SE	chr1:173776405:173776656:-@chr1:173775577:173775714:-@chr1:173772101:173772643:-	0.3
	MUS81	ENSG00000172732	RI	chr11:65633282-65633365:+@chr11:65633457-65633910:+	0.3
	SRA1	ENSG00000213523	RI	chr5:139931769-139931567:-@chr5:139930754-139930646:-	0.3
	TMCO1	ENSG00000143183	A5SS	chr1:165738159:165737719|165737996:-@chr1:165737429:165737506:-	0.3
	YWHAH	ENSG00000128245	MXE	chr22:32340479:32340806:+@chr22:32341486:32341664:+@chr22:32346295:32346409:+@chr22:32352126:32353590:+	0.3
	SEMA3B	ENSG00000012171	AFE	7869@uc003cyy.1@uc003cyx.1	0.3
	HNRNPH1	ENSG00000169045	SE	chr5:179050038:179050165:-@chr5:179048844:179048977:-@chr5:179048243:179048398:-	0.31
	DAP3	ENSG00000132676	A5SS	chr1:155658882:155658965|155659034:+@chr1:155679564:155679615:+	0.31
	ZBTB17	ENSG00000116809	MXE	chr1:16302478:16302627:-@chr1:16299534:16299620:-@chr1:16274790:16274992:-@chr1:16273430:16273618:-	0.31
	RPL31	ENSG00000071082	ALE	6160@uc002tar.2@uc010fiu.1	0.31
	ZMAT3	ENSG00000172667	SE	chr3:178789383:178789656:-@chr3:178789115:178789235:-@chr3:178785271:178785597:-	0.32
	EPB41L2	ENSG00000079819	MXE	chr6:131206236:131206408:-@chr6:131201284:131201346:-@chr6:131188599:131188721:-@chr6:131186676:131186774:-	0.32
	SMOX	ENSG00000088826	SE	chr20:4164141:4164301:+@chr20:4167390:4167479:+@chr20:4167917:4168394:+	0.33
	ATF2	ENSG00000115966	SE	chr2:175957789:175957995:-@chr2:175957271:175957344:-@chr2:175945388:175945493:-	0.33
	DEDD2	ENSG00000160570	SE	chr19:42721784:42721944:-@chr19:42720832:42721197:-@chr19:42719285:42719404:-	0.33
	PQBP1	ENSG00000102103	RI	chrX:48759510-48760072:+@chrX:48760205-48760361:+	0.33
	SMPD4	ENSG00000136699	A3SS	chr2:130914824:130914969:-@chr2:130914248|130914386:130914158:-	0.33
	SNHG15	ENSG00000232956	MXE	chr7:45026124:45026259:-@chr7:45025620:45025696:-@chr7:45023956:45024025:-@chr7:45023421:45023645:-	0.33
	MEF2A	ENSG00000068305	MXE	chr15:100185766:100185969:+@chr15:100211528:100211659:+@chr15:100211725:100211862:+@chr15:100214598:100214817:+	0.34
	CAMK2D	ENSG00000145349	SE	chr4:114378491:114378719:-@chr4:114376882:114376977:-@chr4:114372188:114375671:-	0.35
	EXO1	ENSG00000174371	SE	chr1:242012033:242012329:+@chr1:242012411:242012518:+@chr1:242013711:242013888:+	0.35
	GNL3	ENSG00000163938	A5SS	chr3:52719936:52720121|52720218:+@chr3:52720785:52720843:+	0.35
	PTP4A2	ENSG00000184007	MXE	chr1:32384571:32385259:-@chr1:32381496:32381588:-@chr1:32377297:32377427:-@chr1:32372022:32374561:-	0.35
	MED15	ENSG00000099917	AFE	51586@uc002zst.1@uc002zsn.1	0.35
	COMMD4	ENSG00000140365	SE	chr15:75631326:75631445:+@chr15:75631605:75631685:+@chr15:75632306:75632614:+	0.36
	TXNRD1	ENSG00000198431	MXE	chr12:104682709:104682818:+@chr12:104683244:104683320:+@chr12:104703537:104703728:+@chr12:104705068:104705190:+	0.36
	RARA	ENSG00000131759	AFE	5914@uc002hun.1@uc002hum.1	0.36
	ASCC3	ENSG00000112249	ALE	10973@uc003pqm.1@uc010kcv.1	0.36
	EEF1D	ENSG00000104529	SE	chr8:144676063:144676241:-@chr8:144674817:144675063:-@chr8:144668899:144669022:-	0.37
	CHKA	ENSG00000110721	SE	chr11:67829420:67829501:-@chr11:67828960:67829297:-@chr11:67820326:67821514:-	0.37
	NFS1	ENSG00000244005	SE	chr20:34284299:34284382:-@chr20:34280171:34280218:-@chr20:34278335:34278487:-	0.37
	SON	ENSG00000159140	SE	chr21:34941277:34941393:+@chr21:34944857:34944936:+@chr21:34945614:34945761:+	0.38
	CTNND1	ENSG00000198561	SE	chr11:57529234:57529518:+@chr11:57558857:57559145:+@chr11:57563049:57563201:+	0.38
	PIDD1	ENSG00000177595	RI	chr11:803647-803174:-@chr11:802891-802682:-	0.38
	CD44	ENSG00000026508	MXE	chr11:35211382:35211612:+@chr11:35219668:35219793:+@chr11:35229652:35229756:+@chr11:35236399:35236461:+	0.38
	CASK	ENSG00000147044	MXE	chrX:41419032:41419100:-@chrX:41416285:41416353:-@chrX:41414853:41414888:-@chrX:41412972:41413168:-	0.38
	RARA	ENSG00000131759	AFE	5914@uc002hun.1@uc002huk.1	0.38
	DLC1	ENSG00000164741	AFE	10395@uc003wwk.1@uc003wwl.1	0.38
	OGG1	ENSG00000114026	ALE	4968@uc003bsh.1@uc003bsk.1	0.38
	CLK2	ENSG00000176444	SE	chr1:155239279:155239507:-@chr1:155238499:155238583:-@chr1:155238084:155238150:-	0.39
	EEF1D	ENSG00000104529	MXE	chr8:144679518:144679845:-@chr8:144674885:144675112:-@chr8:144674817:144674830:-@chr8:144668899:144669022:-	0.39
	FXR1	ENSG00000114416	MXE	chr3:180630234:180630524:+@chr3:180632440:180632783:+@chr3:180652926:180653019:+@chr3:180665653:180665724:+	0.39
	EXO1	ENSG00000174371	SE	chr1:242012033:242012329:+@chr1:242012414:242012518:+@chr1:242013711:242013888:+	0.4
	MAPK7	ENSG00000166484	A5SS	chr17:19281774:19281855|19281943:+@chr17:19282209:19282445:+	0.4
	RARA	ENSG00000131759	AFE	5914@uc002hun.1@uc002hul.2	0.4
	PRDM2	ENSG00000116731	ALE	7799@uc009vod.1@uc001avi.1	0.4
	PRDM5	ENSG00000138738	ALE	11107@uc003idp.1@uc010ine.1	0.4
	PVT1	ENSG00000249859	SE	chr8:128951754:128951922:+@chr8:128996150:128996450:+@chr8:129001408:129001537:+	0.41
	RASAL2	ENSG00000075391	A3SS	chr1:178423582:178423783:+@chr1:178425835|178425856:178426034:+	0.41
	CNOT2	ENSG00000111596	A3SS	chr12:70671912:70672054:+@chr12:70687851|70688017:70688074:+	0.41
	FDFT1	ENSG00000079459	MXE	chr8:11660190:11660440:+@chr8:11660600:11660734:+@chr8:11660831:11661027:+@chr8:11666303:11666400:+	0.41
	NFE2L2	ENSG00000116044	AFE	4780@uc002ulf.2@uc002ulh.2	0.41
	PRDM2	ENSG00000116731	ALE	7799@uc009vod.1@uc001avg.1	0.41
	ATF2	ENSG00000115966	MXE	chr2:175982979:175983097:-@chr2:175982718:175982846:-@chr2:175979418:175979596:-@chr2:175976296:175976382:-	0.42
	TXNDC5	,ENSG00000239264	AFE	81567@uc010joa.1@uc003mxw.1	0.42
	EPB41L2	ENSG00000079819	SE	chr6:131206236:131206408:-@chr6:131188599:131188721:-@chr6:131184778:131184858:-	0.43
	WASF1	ENSG00000112290	SE	chr6:110500642:110501207:-@chr6:110499801:110499945:-@chr6:110448672:110448832:-	0.43
	RABGEF1	ENSG00000154710	SE	chr7:66260498:66260579:+@chr7:66261763:66261879:+@chr7:66262361:66262493:+	0.43
	TSC22D2	ENSG00000196428	SE	chr3:150126788:150129095:+@chr3:150140836:150140907:+@chr3:150174863:150174914:+	0.44
	KLHL20	ENSG00000076321	SE	chr1:173684080:173684217:+@chr1:173684662:173684793:+@chr1:173685142:173685205:+	0.45
	DOT1L	ENSG00000104885	SE	chr19:2226182:2227126:+@chr19:2227362:2227466:+@chr19:2227736:2228381:+	0.45
	NDEL1	ENSG00000166579	A3SS	chr17:8339179:8339363:+@chr17:8347245|8347578:8347675:+	0.46
	ARRB2	ENSG00000141480	MXE	chr17:4613789:4614039:+@chr17:4619268:4619328:+@chr17:4619442:4619486:+@chr17:4619707:4619903:+	0.46
	MUS81	ENSG00000172732	RI	chr11:65632191-65632616:+@chr11:65632691-65632794:+	0.47
	CAMK2D	ENSG00000145349	MXE	chr4:114473187:114473252:-@chr4:114469813:114469885:-@chr4:114468800:114468872:-@chr4:114458497:114458599:-	0.47
	SEMA4D	ENSG00000187764	AFE	10507@uc004aql.1@uc004aqp.1	0.47
	NDEL1	ENSG00000166579	SE	chr17:8339179:8339363:+@chr17:8347245:8347494:+@chr17:8347578:8347675:+	0.48
	MBD1	ENSG00000141644	MXE	chr18:47801499:47801615:-@chr18:47801347:47801415:-@chr18:47800556:47800723:-@chr18:47799934:47800233:-	0.48
	CYTOR	ENSG00000222041	MXE	chr2:87754974:87755164:+@chr2:87772259:87772404:+@chr2:87779742:87779942:+@chr2:87820726:87821030:+	0.48
	MED15	ENSG00000099917	AFE	51586@uc002zsu.1@uc002zst.1	0.48
	LIPA	ENSG00000107798	AFE	3988@uc009xtq.1@uc001kgc.2	0.48
	THRA	ENSG00000126351	ALE	7067@uc002htv.1@uc002htw.1	0.48
	CD44	ENSG00000026508	SE	chr11:35211382:35211519:+@chr11:35232793:35232996:+@chr11:35236399:35236461:+	0.49
	TNRC6A	ENSG00000090905	SE	chr16:24800553:24803138:+@chr16:24804794:24804970:+@chr16:24805865:24806040:+	0.49
	MAX	ENSG00000125952	SE	chr14:65569022:65569227:-@chr14:65568264:65568290:-@chr14:65560426:65560533:-	0.49
	PKM	ENSG00000067225	A5SS	chr15:72523727:72523237|72523457:-@chr15:72513509:72513625:-	0.49
	WNK1	ENSG00000060237	SE	chr12:987378:987527:+@chr12:988739:989197:+@chr12:989887:990165:+	0.5
	EEF1D	ENSG00000104529	SE	chr8:144676063:144676241:-@chr8:144674885:144675063:-@chr8:144668899:144669022:-	0.5
	PPP2R5C	ENSG00000078304	SE	chr14:102276140:102276373:+@chr14:102298038:102298141:+@chr14:102302506:102303038:+	0.51
	CPEB2	ENSG00000137449	SE	chr4:15034785:15034835:+@chr4:15042088:15042111:+@chr4:15054038:15054208:+	0.51
	CTBP2	ENSG00000175029	SE	chr10:126849396:126849624:-@chr10:126848888:126849089:-@chr10:126799559:126799662:-	0.51
	ARIH2	ENSG00000177479	SE	chr3:48956254:48956431:+@chr3:48982569:48982614:+@chr3:48999045:48999112:+	0.51
	BANF1	ENSG00000175334	A5SS	chr11:65769550:65769984|65770041:+@chr11:65771097:65771617:+	0.51
	CNOT2	ENSG00000111596	MXE	chr12:70671912:70672054:+@chr12:70679180:70679366:+@chr12:70687851:70688074:+@chr12:70704675:70704797:+	0.51
	PTK2	ENSG00000169398	MXE	chr8:141935661:141935848:-@chr8:141930913:141931231:-@chr8:141919648:141919720:-@chr8:141900642:141900868:-	0.52
	AXIN1	ENSG00000103126	SE	chr16:343488:343718:-@chr16:341190:341297:-@chr16:339440:339607:-	0.53
	DDIAS	ENSG00000165490	SE	chr11:82624329:82624428:+@chr11:82624999:82625212:+@chr11:82625765:82625893:+	0.53
	MAP4	ENSG00000047849	ALE	4134@uc003csf.2@uc003cse.1	0.53
	EEF1D	ENSG00000104529	A3SS	chr8:144679518:144679845:-@chr8:144674830|144675063:144674817:-	0.54
	CNOT2	ENSG00000111596	MXE	chr12:70671912:70672054:+@chr12:70687851:70688074:+@chr12:70695485:70695645:+@chr12:70704675:70704797:+	0.54
	ZNF268	ENSG00000090612	SE	chr12:133758532:133758616:+@chr12:133764458:133764658:+@chr12:133778730:133783697:+	0.55
	WASF1	ENSG00000112290	SE	chr6:110500642:110501207:-@chr6:110499801:110499945:-@chr6:110481838:110481935:-	0.55
	DDX39B	ENSG00000229496	RI	chr6_mcf_hap5:2883012-2882894:-@chr6_mcf_hap5:2880438-2880307:-	0.55
	MDM2	ENSG00000135679	MXE	chr12:69207334:69207408:+@chr12:69214106:69214154:+@chr12:69222551:69222711:+@chr12:69233054:69239212:+	0.55
	MED15	ENSG00000099917	AFE	51586@uc002zst.1@uc002zss.1	0.55
	ERCC2	ENSG00000104884	AFE	2068@uc002pbh.1@uc002pbi.1	0.56
	CLCN2	ENSG00000114859	MXE	chr3:184070081:184070119:-@chr3:184069801:184069905:-@chr3:184064723:184064809:-@chr3:184063976:184064588:-	0.57
	ATP6V1G2	ENSG00000254870	AFE	7919@uc003ryg.1@uc003rgd.1	0.57
	REV3L	ENSG00000009413	SE	chr6:111631056:111631302:-@chr6:111629217:111629448:-@chr6:111628564:111628773:-	0.58
	EEF1D	ENSG00000104529	SE	chr8:144679518:144679845:-@chr8:144674817:144675063:-@chr8:144672778:144672908:-	0.58
	EEF1D	ENSG00000104529	MXE	chr8:144679518:144679845:-@chr8:144676063:144676241:-@chr8:144674817:144674830:-@chr8:144668899:144669022:-	0.58
	SEMA4D	ENSG00000187764	AFE	10507@uc004aql.1@uc004aqo.1	0.58
	OGA	ENSG00000198408	SE	chr10:103557737:103557911:-@chr10:103553443:103553501:-@chr10:103552596:103552700:-	0.59
	CNOT2	ENSG00000111596	SE	chr12:70671912:70672054:+@chr12:70687851:70688074:+@chr12:70695485:70695645:+	0.6
	SMARCD3	ENSG00000082014	RI	chr7:150938739-150938578:-@chr7:150937608-150937511:-	0.6
	QKI	ENSG00000112531	RI	chr6:163984452-163984751:+@chr6:163986978-163991177:+	0.61
	CNOT2	ENSG00000111596	SE	chr12:70679180:70679366:+@chr12:70687851:70688074:+@chr12:70704675:70704797:+	0.62
	IVNS1ABP	ENSG00000116679	SE	chr1:185276146:185276271:-@chr1:185275617:185275757:-@chr1:185274668:185274775:-	0.63
	MAP3K11	ENSG00000173327	A3SS	chr11:65381481:65381720:-@chr11:65375905|65375919:65375739:-	0.63
	ASB2	ENSG00000100628	MXE	chr14:94442780:94443076:-@chr14:94430680:94430958:-@chr14:94423112:94423216:-@chr14:94420663:94420829:-	0.63
	EEF1D	ENSG00000104529	MXE	chr8:144679518:144679845:-@chr8:144674885:144675063:-@chr8:144674817:144674830:-@chr8:144668899:144669022:-	0.63
	BRD1	ENSG00000100425	SE	chr22:50216599:50217979:-@chr22:50214482:50214634:-@chr22:50211870:50212031:-	0.64
	CNOT2	ENSG00000111596	SE	chr12:70679180:70679366:+@chr12:70688017:70688074:+@chr12:70704675:70704797:+	0.64
	QKI	ENSG00000112531	RI	chr6:163984452-163984751:+@chr6:163986978-163999628:+	0.64
	TARDBP	ENSG00000120948	MXE	chr1:11073773:11074022:+@chr1:11075581:11075703:+@chr1:11076180:11076311:+@chr1:11076901:11077064:+	0.64
	CD44	ENSG00000026508	MXE	chr11:35211382:35211612:+@chr11:35219668:35219793:+@chr11:35231512:35231601:+@chr11:35236399:35236461:+	0.65
	MARCHF8	ENSG00000165406	SE	chr10:45959687:45959775:-@chr10:45958599:45959444:-@chr10:45956679:45956859:-	0.66
	MBP	ENSG00000197971	SE	chr18:74728788:74729011:-@chr18:74721805:74721882:-@chr18:74701912:74702016:-	0.66
	MAP3K7	ENSG00000135341	SE	chr6:91256977:91257106:-@chr6:91254271:91254351:-@chr6:91246056:91246120:-	0.68	*
	EIF4E	ENSG00000151247	SE	chr4:99850246:99851786:-@chr4:99830829:99831110:-@chr4:99823027:99823133:-	0.68
	CD44	ENSG00000026508	A3SS	chr11:35211382:35211612:+@chr11:35219668|35219695:35219793:+	0.68
	WASF1	ENSG00000112290	MXE	chr6:110500642:110501207:-@chr6:110499801:110499945:-@chr6:110481838:110481935:-@chr6:110448672:110448832:-	0.68
	EEF1D	ENSG00000104529	SE	chr8:144679518:144679845:-@chr8:144674817:144675063:-@chr8:144672778:144672905:-	0.69
	SKA3	ENSG00000165480	A5SS	chr13:21750690:21750487|21750514:-@chr13:21746759:21746820:-	0.69
	ABCG1	ENSG00000160179	AFE	9619@uc010gpb.1@uc002zam.1	0.69
	RBM4B	ENSG00000173914	SE	chr11:66436086:66436762:-@chr11:66433743:66433964:-@chr11:66432470:66433049:-	0.7
	BNIP2	ENSG00000140299	SE	chr15:59960302:59960337:-@chr15:59957549:59957641:-@chr15:59955062:59956319:-	0.7
	UBE2G2	ENSG00000184787	SE	chr21:46197214:46197332:-@chr21:46194636:46194735:-@chr21:46193462:46193602:-	0.72
	GLRX	ENSG00000173221	A3SS	chr5:95152211:95152330:-@chr5:95150511|95150661:95149553:-	0.72
	ETS2	ENSG00000157557	SE	chr21:40177895:40178044:+@chr21:40178375:40178732:+@chr21:40181959:40182030:+	0.73
	RSL1D1	ENSG00000171490	A3SS	chr16:11945265:11945442:-@chr16:11935786|11935857:11935764:-	0.73
	CYTOR	ENSG00000222041	MXE	chr2:87754974:87755164:+@chr2:87769669:87769823:+@chr2:87777641:87777749:+@chr2:87779742:87779942:+	0.73
	PPP2R5C	ENSG00000078304	SE	chr14:102252355:102252520:+@chr14:102298038:102298141:+@chr14:102302506:102303038:+	0.76
	LIPA	ENSG00000107798	A5SS	chr10:91172679:91172395|91172548:-@chr10:90987957:90988155:-	0.78
	QKI	ENSG00000112531	A3SS	chr6:163984452:163984751:+@chr6:163985699|163986978:163999628:+	0.79
	UBE2G2	ENSG00000184787	SE	chr21:46197214:46197332:-@chr21:46194482:46194656:-@chr21:46193462:46193602:-	0.83
	CYTOR	ENSG00000222041	MXE	chr2:87754974:87755164:+@chr2:87769669:87769823:+@chr2:87772259:87772404:+@chr2:87820726:87821030:+	0.93
ISOFORM-CENTRIC	MAP3K7	ENSG00000135341		exon:ENST00000369332:16_exon:ENST00000369332:15_exon:ENST00000369332:14_exon:ENST00000369332:13_exon:ENST00000369332:12_exon:ENST00000369332:11_exon:ENST00000369332:10_exon:ENST00000369332:9_exon:ENST00000369332:8_exon:ENST00000369332:7_exon:ENST00000369332:6_exon:ENST00000369332:5_exon:ENST00000369332:4_exon:ENST00000369332:3_exon:ENST00000369332:2_exon:ENST00000369332:1	-0.67
	SELPLG	ENSG00000110876		exon:ENST00000550948:2_exon:ENST00000550948:1	-0.63
	ASB2	ENSG00000100628		exon:ENST00000315988:8_exon:ENST00000315988:7_exon:ENST00000315988:6_exon:ENST00000315988:5_exon:ENST00000315988:4_exon:ENST00000315988:3_exon:ENST00000315988:2_exon:ENST00000315988:1	-0.61
	LINC00662	ENSG00000261824		exon:ENST00000590677:4_exon:ENST00000590677:3_exon:ENST00000590677:2_exon:ENST00000590677:1	-0.54
	PLCE1	ENSG00000138193		exon:ENST00000260766:1_exon:ENST00000260766:2_exon:ENST00000260766:3_exon:ENST00000260766:4_exon:ENST00000260766:5_exon:ENST00000260766:6_exon:ENST00000260766:7_exon:ENST00000260766:8_exon:ENST00000260766:9_exon:ENST00000260766:10_exon:ENST00000260766:11_exon:ENST00000260766:12_exon:ENST00000260766:13_exon:ENST00000260766:14_exon:ENST00000260766:15_exon:ENST00000260766:16_exon:ENST00000260766:17_…	-0.53
	SETX	ENSG00000107290		exon:ENST00000224140:26_exon:ENST00000224140:25_exon:ENST00000224140:24_exon:ENST00000224140:23_exon:ENST00000224140:22_exon:ENST00000224140:21_exon:ENST00000224140:20_exon:ENST00000224140:19_exon:ENST00000224140:18_exon:ENST00000224140:17_exon:ENST00000224140:16_exon:ENST00000224140:15_exon:ENST00000224140:14_exon:ENST00000224140:13_exon:ENST00000224140:12_exon:ENST00000224140:11_exon:ENST000002…	-0.52
	TARDBP	ENSG00000120948		exon:ENST00000240185:1_exon:ENST00000240185:2_exon:ENST00000240185:3_exon:ENST00000240185:4_exon:ENST00000240185:5_exon:ENST00000240185:6	-0.52
	ZMYM3	ENSG00000147130		exon:ENST00000314425:25_exon:ENST00000314425:24_exon:ENST00000314425:23_exon:ENST00000314425:22_exon:ENST00000314425:21_exon:ENST00000314425:20_exon:ENST00000314425:19_exon:ENST00000314425:18_exon:ENST00000314425:17_exon:ENST00000314425:16_exon:ENST00000314425:15_exon:ENST00000314425:14_exon:ENST00000314425:13_exon:ENST00000314425:12_exon:ENST00000314425:11_exon:ENST00000314425:10_exon:ENST000003…	-0.51
	F3	ENSG00000117525		exon:ENST00000334047:6_exon:ENST00000334047:5_exon:ENST00000334047:4_exon:ENST00000334047:3_exon:ENST00000334047:2_exon:ENST00000334047:1	-0.49
	SNRPA1	ENSG00000131876		exon:ENST00000254193:9_exon:ENST00000254193:8_exon:ENST00000254193:7_exon:ENST00000254193:6_exon:ENST00000254193:5_exon:ENST00000254193:4_exon:ENST00000254193:3_exon:ENST00000254193:2_exon:ENST00000254193:1	-0.49
	TRADD	ENSG00000102871		exon:ENST00000345057:5_exon:ENST00000345057:4_exon:ENST00000345057:3_exon:ENST00000345057:2_exon:ENST00000345057:1	-0.49
	CBX2	ENSG00000173894		exon:ENST00000310942:1_exon:ENST00000310942:2_exon:ENST00000310942:3_exon:ENST00000310942:4_exon:ENST00000310942:5	-0.48
	FEM1B	ENSG00000169018		exon:ENST00000306917:1_exon:ENST00000306917:2	-0.48
	TNFRSF11A	ENSG00000141655		exon:ENST00000269485:1_exon:ENST00000269485:2_exon:ENST00000269485:3_exon:ENST00000269485:4_exon:ENST00000269485:5_exon:ENST00000269485:6_exon:ENST00000269485:7	-0.47
	CORO1C	ENSG00000110880		exon:ENST00000261401:11_exon:ENST00000261401:10_exon:ENST00000261401:9_exon:ENST00000261401:8_exon:ENST00000261401:7_exon:ENST00000261401:6_exon:ENST00000261401:5_exon:ENST00000261401:4_exon:ENST00000261401:3_exon:ENST00000261401:2_exon:ENST00000261401:1	-0.46
	GSN	ENSG00000148180		exon:ENST00000341272:1_exon:ENST00000341272:2_exon:ENST00000341272:3_exon:ENST00000341272:4_exon:ENST00000341272:5_exon:ENST00000341272:6_exon:ENST00000341272:7_exon:ENST00000341272:8_exon:ENST00000341272:9_exon:ENST00000341272:10_exon:ENST00000341272:11_exon:ENST00000341272:12_exon:ENST00000341272:13_exon:ENST00000341272:14_exon:ENST00000341272:15_exon:ENST00000341272:16_exon:ENST00000341272:17_…	-0.46
	PDE4B	ENSG00000184588		exon:ENST00000371045:1_exon:ENST00000371045:2_exon:ENST00000371045:3_exon:ENST00000371045:4_exon:ENST00000371045:5_exon:ENST00000371045:6_exon:ENST00000371045:7_exon:ENST00000371045:8_exon:ENST00000371045:9_exon:ENST00000371045:10	-0.46
	PFKFB3	ENSG00000170525		exon:ENST00000379789:1_exon:ENST00000379789:2_exon:ENST00000379789:3_exon:ENST00000379789:4_exon:ENST00000379789:5_exon:ENST00000379789:6_exon:ENST00000379789:7_exon:ENST00000379789:8_exon:ENST00000379789:9_exon:ENST00000379789:10_exon:ENST00000379789:11_exon:ENST00000379789:12_exon:ENST00000379789:13_exon:ENST00000379789:14_exon:ENST00000379789:15	-0.46
	SLC39A7	ENSG00000112473		exon:ENST00000374677:1_exon:ENST00000374677:2_exon:ENST00000374677:3_exon:ENST00000374677:4_exon:ENST00000374677:5_exon:ENST00000374677:6_exon:ENST00000374677:7	-0.46
	CRMP1	ENSG00000072832		exon:ENST00000513911:2_exon:ENST00000513911:1	-0.45
	DAB2IP	ENSG00000136848		exon:ENST00000408936:1_exon:ENST00000408936:2_exon:ENST00000408936:3_exon:ENST00000408936:4_exon:ENST00000408936:5_exon:ENST00000408936:6_exon:ENST00000408936:7_exon:ENST00000408936:8_exon:ENST00000408936:9_exon:ENST00000408936:10_exon:ENST00000408936:11_exon:ENST00000408936:12_exon:ENST00000408936:13_exon:ENST00000408936:14_exon:ENST00000408936:15_exon:ENST00000408936:16	-0.45
	EMG1	ENSG00000126749		exon:ENST00000261406:1_exon:ENST00000261406:2_exon:ENST00000261406:3_exon:ENST00000261406:4_exon:ENST00000261406:5_exon:ENST00000261406:6_exon:ENST00000261406:7	-0.45
	PYCARD	ENSG00000103490		exon:ENST00000350605:2_exon:ENST00000350605:1	-0.45
	SMOX	ENSG00000088826		exon:ENST00000305958:1_exon:ENST00000305958:2_exon:ENST00000305958:3_exon:ENST00000305958:4_exon:ENST00000305958:5_exon:ENST00000305958:6_exon:ENST00000305958:7	-0.45
	ST6GAL1	ENSG00000073849		exon:ENST00000169298:1_exon:ENST00000169298:2_exon:ENST00000169298:3_exon:ENST00000169298:4_exon:ENST00000169298:5_exon:ENST00000169298:6_exon:ENST00000169298:7_exon:ENST00000169298:8	-0.45
	ANTXR1	ENSG00000169604		exon:ENST00000303714:1_exon:ENST00000303714:2_exon:ENST00000303714:3_exon:ENST00000303714:4_exon:ENST00000303714:5_exon:ENST00000303714:6_exon:ENST00000303714:7_exon:ENST00000303714:8_exon:ENST00000303714:9_exon:ENST00000303714:10_exon:ENST00000303714:11_exon:ENST00000303714:12_exon:ENST00000303714:13_exon:ENST00000303714:14_exon:ENST00000303714:15_exon:ENST00000303714:16_exon:ENST00000303714:17_…	-0.44
	LSM8	ENSG00000128534		exon:ENST00000249299:1_exon:ENST00000249299:2_exon:ENST00000249299:3_exon:ENST00000249299:4	-0.44
	MERTK	ENSG00000153208		exon:ENST00000421804:1_exon:ENST00000421804:2_exon:ENST00000421804:3_exon:ENST00000421804:4_exon:ENST00000421804:5_exon:ENST00000421804:6_exon:ENST00000421804:7_exon:ENST00000421804:8_exon:ENST00000421804:9_exon:ENST00000421804:10_exon:ENST00000421804:11_exon:ENST00000421804:12_exon:ENST00000421804:13_exon:ENST00000421804:14_exon:ENST00000421804:15_exon:ENST00000421804:16_exon:ENST00000421804:17_…	-0.44
	NFIB	ENSG00000147862		exon:ENST00000380959:9_exon:ENST00000380959:8_exon:ENST00000380959:7_exon:ENST00000380959:6_exon:ENST00000380959:5_exon:ENST00000380959:4_exon:ENST00000380959:3_exon:ENST00000380959:2_exon:ENST00000380959:1	-0.44
	SMAD1	ENSG00000170365		exon:ENST00000302085:1_exon:ENST00000302085:2_exon:ENST00000302085:3_exon:ENST00000302085:4_exon:ENST00000302085:5_exon:ENST00000302085:6_exon:ENST00000302085:7	-0.44
	ARID1B	ENSG00000049618		exon:ENST00000414678:1_exon:ENST00000414678:2_exon:ENST00000414678:3_exon:ENST00000414678:4_exon:ENST00000414678:5_exon:ENST00000414678:6_exon:ENST00000414678:7_exon:ENST00000414678:8_exon:ENST00000414678:9_exon:ENST00000414678:10_exon:ENST00000414678:11_exon:ENST00000414678:12_exon:ENST00000414678:13_exon:ENST00000414678:14_exon:ENST00000414678:15_exon:ENST00000414678:16_exon:ENST00000414678:17_…	-0.43
	ARTN	ENSG00000117407		exon:ENST00000471394:1_exon:ENST00000471394:2_exon:ENST00000471394:3_exon:ENST00000471394:4	-0.43
	ELOVL5	ENSG00000012660		exon:ENST00000304434:8_exon:ENST00000304434:7_exon:ENST00000304434:6_exon:ENST00000304434:5_exon:ENST00000304434:4_exon:ENST00000304434:3_exon:ENST00000304434:2_exon:ENST00000304434:1	-0.43
	ENG	ENSG00000106991		exon:ENST00000373203:15_exon:ENST00000373203:14_exon:ENST00000373203:13_exon:ENST00000373203:12_exon:ENST00000373203:11_exon:ENST00000373203:10_exon:ENST00000373203:9_exon:ENST00000373203:8_exon:ENST00000373203:7_exon:ENST00000373203:6_exon:ENST00000373203:5_exon:ENST00000373203:4_exon:ENST00000373203:3_exon:ENST00000373203:2_exon:ENST00000373203:1	-0.43
	FBXO32	ENSG00000156804		exon:ENST00000287396:6_exon:ENST00000287396:5_exon:ENST00000287396:4_exon:ENST00000287396:3_exon:ENST00000287396:2_exon:ENST00000287396:1	-0.43
	RCAN1	ENSG00000159200		exon:ENST00000381132:4_exon:ENST00000381132:3_exon:ENST00000381132:2_exon:ENST00000381132:1	-0.43
	AOPEP	ENSG00000148120		exon:ENST00000471978:1_exon:ENST00000471978:2_exon:ENST00000471978:3_exon:ENST00000471978:4_exon:ENST00000471978:5_exon:ENST00000471978:6	-0.42
	CELSR1	ENSG00000075275		exon:ENST00000262738:35_exon:ENST00000262738:34_exon:ENST00000262738:33_exon:ENST00000262738:32_exon:ENST00000262738:31_exon:ENST00000262738:30_exon:ENST00000262738:29_exon:ENST00000262738:28_exon:ENST00000262738:27_exon:ENST00000262738:26_exon:ENST00000262738:25_exon:ENST00000262738:24_exon:ENST00000262738:23_exon:ENST00000262738:22_exon:ENST00000262738:21_exon:ENST00000262738:20_exon:ENST000002…	-0.42
	NFAT5	ENSG00000102908		exon:ENST00000354436:1_exon:ENST00000354436:2_exon:ENST00000354436:3_exon:ENST00000354436:4_exon:ENST00000354436:5_exon:ENST00000354436:6_exon:ENST00000354436:7_exon:ENST00000354436:8_exon:ENST00000354436:9_exon:ENST00000354436:10_exon:ENST00000354436:11_exon:ENST00000354436:12_exon:ENST00000354436:13_exon:ENST00000354436:14	-0.42
	VSIR	ENSG00000107738		exon:ENST00000470317:5_exon:ENST00000470317:4_exon:ENST00000470317:3_exon:ENST00000470317:2_exon:ENST00000470317:1	-0.42
	ZNF124	ENSG00000196418		exon:ENST00000340684:4_exon:ENST00000340684:3_exon:ENST00000340684:2_exon:ENST00000340684:1	-0.42
	APBB1	ENSG00000166313		exon:ENST00000299402:14_exon:ENST00000299402:13_exon:ENST00000299402:12_exon:ENST00000299402:11_exon:ENST00000299402:10_exon:ENST00000299402:9_exon:ENST00000299402:8_exon:ENST00000299402:7_exon:ENST00000299402:6_exon:ENST00000299402:5_exon:ENST00000299402:4_exon:ENST00000299402:3_exon:ENST00000299402:2_exon:ENST00000299402:1	-0.41
	SRSF1	ENSG00000136450		exon:ENST00000258962:4_exon:ENST00000258962:3_exon:ENST00000258962:2_exon:ENST00000258962:1	-0.41
	TXNL4B	ENSG00000140830		exon:ENST00000562153:4_exon:ENST00000562153:3_exon:ENST00000562153:2_exon:ENST00000562153:1	-0.41
	ANGPTL4	ENSG00000167772		exon:ENST00000301455:1_exon:ENST00000301455:2_exon:ENST00000301455:3_exon:ENST00000301455:4_exon:ENST00000301455:5_exon:ENST00000301455:6_exon:ENST00000301455:7	-0.4
	PTPRK	ENSG00000152894		exon:ENST00000368226:30_exon:ENST00000368226:29_exon:ENST00000368226:28_exon:ENST00000368226:27_exon:ENST00000368226:26_exon:ENST00000368226:25_exon:ENST00000368226:24_exon:ENST00000368226:23_exon:ENST00000368226:22_exon:ENST00000368226:21_exon:ENST00000368226:20_exon:ENST00000368226:19_exon:ENST00000368226:18_exon:ENST00000368226:17_exon:ENST00000368226:16_exon:ENST00000368226:15_exon:ENST000003…	-0.4
	TP53BP1	ENSG00000067369		exon:ENST00000382044:28_exon:ENST00000382044:27_exon:ENST00000382044:26_exon:ENST00000382044:25_exon:ENST00000382044:24_exon:ENST00000382044:23_exon:ENST00000382044:22_exon:ENST00000382044:21_exon:ENST00000382044:20_exon:ENST00000382044:19_exon:ENST00000382044:18_exon:ENST00000382044:17_exon:ENST00000382044:16_exon:ENST00000382044:15_exon:ENST00000382044:14_exon:ENST00000382044:13_exon:ENST000003…	-0.4
	APH1B	ENSG00000138613		exon:ENST00000261879:1_exon:ENST00000261879:2_exon:ENST00000261879:3_exon:ENST00000261879:4_exon:ENST00000261879:5_exon:ENST00000261879:6	-0.39
	ASNS	ENSG00000070669		exon:ENST00000394308:13_exon:ENST00000394308:12_exon:ENST00000394308:11_exon:ENST00000394308:10_exon:ENST00000394308:9_exon:ENST00000394308:8_exon:ENST00000394308:7_exon:ENST00000394308:6_exon:ENST00000394308:5_exon:ENST00000394308:4_exon:ENST00000394308:3_exon:ENST00000394308:2_exon:ENST00000394308:1	-0.39
	EGFR	ENSG00000146648		exon:ENST00000275493:1_exon:ENST00000275493:2_exon:ENST00000275493:3_exon:ENST00000275493:4_exon:ENST00000275493:5_exon:ENST00000275493:6_exon:ENST00000275493:7_exon:ENST00000275493:8_exon:ENST00000275493:9_exon:ENST00000275493:10_exon:ENST00000275493:11_exon:ENST00000275493:12_exon:ENST00000275493:13_exon:ENST00000275493:14_exon:ENST00000275493:15_exon:ENST00000275493:16_exon:ENST00000275493:17_…	-0.39
	ESCO1	ENSG00000141446		exon:ENST00000269214:12_exon:ENST00000269214:11_exon:ENST00000269214:10_exon:ENST00000269214:9_exon:ENST00000269214:8_exon:ENST00000269214:7_exon:ENST00000269214:6_exon:ENST00000269214:5_exon:ENST00000269214:4_exon:ENST00000269214:3_exon:ENST00000269214:2_exon:ENST00000269214:1	-0.39
	LPAR2	ENSG00000064547		exon:ENST00000407877:3_exon:ENST00000407877:2_exon:ENST00000407877:1	-0.39
	MC1R	ENSG00000258839		exon:ENST00000555147:1	-0.39
	NDC80	ENSG00000080986		exon:ENST00000261597:1_exon:ENST00000261597:2_exon:ENST00000261597:3_exon:ENST00000261597:4_exon:ENST00000261597:5_exon:ENST00000261597:6_exon:ENST00000261597:7_exon:ENST00000261597:8_exon:ENST00000261597:9_exon:ENST00000261597:10_exon:ENST00000261597:11_exon:ENST00000261597:12_exon:ENST00000261597:13_exon:ENST00000261597:14_exon:ENST00000261597:15_exon:ENST00000261597:16_exon:ENST00000261597:17	-0.39
	IL17RD	ENSG00000144730		exon:ENST00000296318:13_exon:ENST00000296318:12_exon:ENST00000296318:11_exon:ENST00000296318:10_exon:ENST00000296318:9_exon:ENST00000296318:8_exon:ENST00000296318:7_exon:ENST00000296318:6_exon:ENST00000296318:5_exon:ENST00000296318:4_exon:ENST00000296318:3_exon:ENST00000296318:2_exon:ENST00000296318:1	-0.38
	LINC01234	ENSG00000249550		exon:ENST00000550223:3_exon:ENST00000550223:2_exon:ENST00000550223:1	-0.38
	MYH11	ENSG00000133392		exon:ENST00000571275:12_exon:ENST00000571275:11_exon:ENST00000571275:10_exon:ENST00000571275:9_exon:ENST00000571275:8_exon:ENST00000571275:7_exon:ENST00000571275:6_exon:ENST00000571275:5_exon:ENST00000571275:4_exon:ENST00000571275:3_exon:ENST00000571275:2_exon:ENST00000571275:1	-0.38
	POLR1D	ENSG00000186184		exon:ENST00000399696:1_exon:ENST00000399696:2	-0.38
	TP73-AS1	ENSG00000227372		exon:ENST00000452079:4_exon:ENST00000452079:3_exon:ENST00000452079:2_exon:ENST00000452079:1	-0.38
	DCAF7	ENSG00000136485		exon:ENST00000310827:1_exon:ENST00000310827:2_exon:ENST00000310827:3_exon:ENST00000310827:4_exon:ENST00000310827:5_exon:ENST00000310827:6_exon:ENST00000310827:7_exon:ENST00000310827:8	-0.37
	ELF4	ENSG00000102034		exon:ENST00000335997:9_exon:ENST00000335997:8_exon:ENST00000335997:7_exon:ENST00000335997:6_exon:ENST00000335997:5_exon:ENST00000335997:4_exon:ENST00000335997:3_exon:ENST00000335997:2_exon:ENST00000335997:1	-0.37
	GPLD1	ENSG00000112293		exon:ENST00000492917:5_exon:ENST00000492917:4_exon:ENST00000492917:3_exon:ENST00000492917:2_exon:ENST00000492917:1	-0.37
	JMJD6	ENSG00000070495		exon:ENST00000397625:6_exon:ENST00000397625:5_exon:ENST00000397625:4_exon:ENST00000397625:3_exon:ENST00000397625:2_exon:ENST00000397625:1	-0.37
	MTMR1	ENSG00000063601		exon:ENST00000544228:1_exon:ENST00000544228:2_exon:ENST00000544228:3_exon:ENST00000544228:4_exon:ENST00000544228:5_exon:ENST00000544228:6_exon:ENST00000544228:7_exon:ENST00000544228:8_exon:ENST00000544228:9_exon:ENST00000544228:10_exon:ENST00000544228:11_exon:ENST00000544228:12_exon:ENST00000544228:13_exon:ENST00000544228:14_exon:ENST00000544228:15	-0.37
	RECK	ENSG00000122707		exon:ENST00000377966:1_exon:ENST00000377966:2_exon:ENST00000377966:3_exon:ENST00000377966:4_exon:ENST00000377966:5_exon:ENST00000377966:6_exon:ENST00000377966:7_exon:ENST00000377966:8_exon:ENST00000377966:9_exon:ENST00000377966:10_exon:ENST00000377966:11_exon:ENST00000377966:12_exon:ENST00000377966:13_exon:ENST00000377966:14_exon:ENST00000377966:15_exon:ENST00000377966:16_exon:ENST00000377966:17_…	-0.37
	SLC39A10	ENSG00000196950		exon:ENST00000359634:1_exon:ENST00000359634:2_exon:ENST00000359634:3_exon:ENST00000359634:4_exon:ENST00000359634:5_exon:ENST00000359634:6_exon:ENST00000359634:7_exon:ENST00000359634:8_exon:ENST00000359634:9_exon:ENST00000359634:10	-0.37
	TRIM2	ENSG00000109654		exon:ENST00000338700:1_exon:ENST00000338700:2_exon:ENST00000338700:3_exon:ENST00000338700:4_exon:ENST00000338700:5_exon:ENST00000338700:6_exon:ENST00000338700:7_exon:ENST00000338700:8_exon:ENST00000338700:9_exon:ENST00000338700:10_exon:ENST00000338700:11_exon:ENST00000338700:12	-0.37
	WTAP	ENSG00000146457		exon:ENST00000337387:1_exon:ENST00000337387:2_exon:ENST00000337387:3_exon:ENST00000337387:4_exon:ENST00000337387:5_exon:ENST00000337387:6	-0.37
	AIFM2	ENSG00000042286		exon:ENST00000307864:9_exon:ENST00000307864:8_exon:ENST00000307864:7_exon:ENST00000307864:6_exon:ENST00000307864:5_exon:ENST00000307864:4_exon:ENST00000307864:3_exon:ENST00000307864:2_exon:ENST00000307864:1	-0.36
	AXIN1	ENSG00000103126		exon:ENST00000354866:10_exon:ENST00000354866:9_exon:ENST00000354866:8_exon:ENST00000354866:7_exon:ENST00000354866:6_exon:ENST00000354866:5_exon:ENST00000354866:4_exon:ENST00000354866:3_exon:ENST00000354866:2_exon:ENST00000354866:1	-0.36
	CDKN1A	ENSG00000124762		exon:ENST00000244741:1_exon:ENST00000244741:2_exon:ENST00000244741:3	-0.36
	CLCN2	ENSG00000114859		exon:ENST00000265593:24_exon:ENST00000265593:23_exon:ENST00000265593:22_exon:ENST00000265593:21_exon:ENST00000265593:20_exon:ENST00000265593:19_exon:ENST00000265593:18_exon:ENST00000265593:17_exon:ENST00000265593:16_exon:ENST00000265593:15_exon:ENST00000265593:14_exon:ENST00000265593:13_exon:ENST00000265593:12_exon:ENST00000265593:11_exon:ENST00000265593:10_exon:ENST00000265593:9_exon:ENST0000026…	-0.36
	GLI3	ENSG00000106571		exon:ENST00000395925:15_exon:ENST00000395925:14_exon:ENST00000395925:13_exon:ENST00000395925:12_exon:ENST00000395925:11_exon:ENST00000395925:10_exon:ENST00000395925:9_exon:ENST00000395925:8_exon:ENST00000395925:7_exon:ENST00000395925:6_exon:ENST00000395925:5_exon:ENST00000395925:4_exon:ENST00000395925:3_exon:ENST00000395925:2_exon:ENST00000395925:1	-0.36
	KIDINS220	ENSG00000134313		exon:ENST00000427284:29_exon:ENST00000427284:28_exon:ENST00000427284:27_exon:ENST00000427284:26_exon:ENST00000427284:25_exon:ENST00000427284:24_exon:ENST00000427284:23_exon:ENST00000427284:22_exon:ENST00000427284:21_exon:ENST00000427284:20_exon:ENST00000427284:19_exon:ENST00000427284:18_exon:ENST00000427284:17_exon:ENST00000427284:16_exon:ENST00000427284:15_exon:ENST00000427284:14_exon:ENST000004…	-0.36
	RIGI	ENSG00000107201		exon:ENST00000379883:18_exon:ENST00000379883:17_exon:ENST00000379883:16_exon:ENST00000379883:15_exon:ENST00000379883:14_exon:ENST00000379883:13_exon:ENST00000379883:12_exon:ENST00000379883:11_exon:ENST00000379883:10_exon:ENST00000379883:9_exon:ENST00000379883:8_exon:ENST00000379883:7_exon:ENST00000379883:6_exon:ENST00000379883:5_exon:ENST00000379883:4_exon:ENST00000379883:3_exon:ENST00000379883:2…	-0.36
	SLC7A1	ENSG00000139514		exon:ENST00000380752:13_exon:ENST00000380752:12_exon:ENST00000380752:11_exon:ENST00000380752:10_exon:ENST00000380752:9_exon:ENST00000380752:8_exon:ENST00000380752:7_exon:ENST00000380752:6_exon:ENST00000380752:5_exon:ENST00000380752:4_exon:ENST00000380752:3_exon:ENST00000380752:2_exon:ENST00000380752:1	-0.36
	SPRY2	ENSG00000136158		exon:ENST00000377104:2_exon:ENST00000377104:1	-0.36
	AREL1	ENSG00000119682		exon:ENST00000356357:20_exon:ENST00000356357:19_exon:ENST00000356357:18_exon:ENST00000356357:17_exon:ENST00000356357:16_exon:ENST00000356357:15_exon:ENST00000356357:14_exon:ENST00000356357:13_exon:ENST00000356357:12_exon:ENST00000356357:11_exon:ENST00000356357:10_exon:ENST00000356357:9_exon:ENST00000356357:8_exon:ENST00000356357:7_exon:ENST00000356357:6_exon:ENST00000356357:5_exon:ENST00000356357…	-0.35
	ATF2	ENSG00000115966		exon:ENST00000345739:13_exon:ENST00000345739:12_exon:ENST00000345739:11_exon:ENST00000345739:10_exon:ENST00000345739:9_exon:ENST00000345739:8_exon:ENST00000345739:7_exon:ENST00000345739:6_exon:ENST00000345739:5_exon:ENST00000345739:4_exon:ENST00000345739:3_exon:ENST00000345739:2_exon:ENST00000345739:1	-0.35
	FNIP1	ENSG00000217128		exon:ENST00000510461:18_exon:ENST00000510461:17_exon:ENST00000510461:16_exon:ENST00000510461:15_exon:ENST00000510461:14_exon:ENST00000510461:13_exon:ENST00000510461:12_exon:ENST00000510461:11_exon:ENST00000510461:10_exon:ENST00000510461:9_exon:ENST00000510461:8_exon:ENST00000510461:7_exon:ENST00000510461:6_exon:ENST00000510461:5_exon:ENST00000510461:4_exon:ENST00000510461:3_exon:ENST00000510461:2…	-0.35
	KDM6B	ENSG00000132510		exon:ENST00000254846:1_exon:ENST00000254846:2_exon:ENST00000254846:3_exon:ENST00000254846:4_exon:ENST00000254846:5_exon:ENST00000254846:6_exon:ENST00000254846:7_exon:ENST00000254846:8_exon:ENST00000254846:9_exon:ENST00000254846:10_exon:ENST00000254846:11_exon:ENST00000254846:12_exon:ENST00000254846:13_exon:ENST00000254846:14_exon:ENST00000254846:15_exon:ENST00000254846:16_exon:ENST00000254846:17_…	-0.35
	TDP2	ENSG00000111802		exon:ENST00000545995:7_exon:ENST00000545995:6_exon:ENST00000545995:5_exon:ENST00000545995:4_exon:ENST00000545995:3_exon:ENST00000545995:2_exon:ENST00000545995:1	-0.35
	TFB1M	ENSG00000029639		exon:ENST00000367166:7_exon:ENST00000367166:6_exon:ENST00000367166:5_exon:ENST00000367166:4_exon:ENST00000367166:3_exon:ENST00000367166:2_exon:ENST00000367166:1	-0.35
	DUSP10	ENSG00000143507		exon:ENST00000366899:4_exon:ENST00000366899:3_exon:ENST00000366899:2_exon:ENST00000366899:1	-0.34
	EMP2	ENSG00000213853		exon:ENST00000359543:5_exon:ENST00000359543:4_exon:ENST00000359543:3_exon:ENST00000359543:2_exon:ENST00000359543:1	-0.34
	GNAL	ENSG00000141404		exon:ENST00000334049:1_exon:ENST00000334049:2_exon:ENST00000334049:3_exon:ENST00000334049:4_exon:ENST00000334049:5_exon:ENST00000334049:6_exon:ENST00000334049:7_exon:ENST00000334049:8_exon:ENST00000334049:9_exon:ENST00000334049:10_exon:ENST00000334049:11_exon:ENST00000334049:12	-0.34
	HAS3	ENSG00000103044		exon:ENST00000219322:1_exon:ENST00000219322:2_exon:ENST00000219322:3_exon:ENST00000219322:4	-0.34
	MLXIP	ENSG00000175727		exon:ENST00000319080:1_exon:ENST00000319080:2_exon:ENST00000319080:3_exon:ENST00000319080:4_exon:ENST00000319080:5_exon:ENST00000319080:6_exon:ENST00000319080:7_exon:ENST00000319080:8_exon:ENST00000319080:9_exon:ENST00000319080:10_exon:ENST00000319080:11_exon:ENST00000319080:12_exon:ENST00000319080:13_exon:ENST00000319080:14_exon:ENST00000319080:15_exon:ENST00000319080:16_exon:ENST00000319080:17	-0.34
	MUC5B	ENSG00000117983		exon:ENST00000527802:1_exon:ENST00000527802:2	-0.34
	OXSM	ENSG00000151093		exon:ENST00000280701:1_exon:ENST00000280701:2_exon:ENST00000280701:3	-0.34
	SCN5A	ENSG00000183873		exon:ENST00000451551:27_exon:ENST00000451551:26_exon:ENST00000451551:25_exon:ENST00000451551:24_exon:ENST00000451551:23_exon:ENST00000451551:22_exon:ENST00000451551:21_exon:ENST00000451551:20_exon:ENST00000451551:19_exon:ENST00000451551:18_exon:ENST00000451551:17_exon:ENST00000451551:16_exon:ENST00000451551:15_exon:ENST00000451551:14_exon:ENST00000451551:13_exon:ENST00000451551:12_exon:ENST000004…	-0.34
	ZNF212	ENSG00000170260		exon:ENST00000335870:1_exon:ENST00000335870:2_exon:ENST00000335870:3_exon:ENST00000335870:4_exon:ENST00000335870:5	-0.34
	BDNF	ENSG00000176697		exon:ENST00000356660:2_exon:ENST00000356660:1	-0.33
	DAB2	ENSG00000153071		exon:ENST00000320816:15_exon:ENST00000320816:14_exon:ENST00000320816:13_exon:ENST00000320816:12_exon:ENST00000320816:11_exon:ENST00000320816:10_exon:ENST00000320816:9_exon:ENST00000320816:8_exon:ENST00000320816:7_exon:ENST00000320816:6_exon:ENST00000320816:5_exon:ENST00000320816:4_exon:ENST00000320816:3_exon:ENST00000320816:2_exon:ENST00000320816:1	-0.33
	DCUN1D5	ENSG00000137692		exon:ENST00000260247:8_exon:ENST00000260247:7_exon:ENST00000260247:6_exon:ENST00000260247:5_exon:ENST00000260247:4_exon:ENST00000260247:3_exon:ENST00000260247:2_exon:ENST00000260247:1	-0.33
	METTL3	ENSG00000165819		exon:ENST00000298717:11_exon:ENST00000298717:10_exon:ENST00000298717:9_exon:ENST00000298717:8_exon:ENST00000298717:7_exon:ENST00000298717:6_exon:ENST00000298717:5_exon:ENST00000298717:4_exon:ENST00000298717:3_exon:ENST00000298717:2_exon:ENST00000298717:1	-0.33
	NFS1	ENSG00000244005		exon:ENST00000397425:13_exon:ENST00000397425:12_exon:ENST00000397425:11_exon:ENST00000397425:10_exon:ENST00000397425:9_exon:ENST00000397425:8_exon:ENST00000397425:7_exon:ENST00000397425:6_exon:ENST00000397425:5_exon:ENST00000397425:4_exon:ENST00000397425:3_exon:ENST00000397425:2_exon:ENST00000397425:1	-0.33
	PTRH2	ENSG00000141378		exon:ENST00000393038:2_exon:ENST00000393038:1	-0.33
	STIL	ENSG00000123473		exon:ENST00000337817:17_exon:ENST00000337817:16_exon:ENST00000337817:15_exon:ENST00000337817:14_exon:ENST00000337817:13_exon:ENST00000337817:12_exon:ENST00000337817:11_exon:ENST00000337817:10_exon:ENST00000337817:9_exon:ENST00000337817:8_exon:ENST00000337817:7_exon:ENST00000337817:6_exon:ENST00000337817:5_exon:ENST00000337817:4_exon:ENST00000337817:3_exon:ENST00000337817:2_exon:ENST00000337817:1	-0.33
	CASP10	ENSG00000003400		exon:ENST00000346817:1_exon:ENST00000346817:2_exon:ENST00000346817:3_exon:ENST00000346817:4_exon:ENST00000346817:5_exon:ENST00000346817:6_exon:ENST00000346817:7_exon:ENST00000346817:8	-0.32
	CD274	ENSG00000120217		exon:ENST00000381577:1_exon:ENST00000381577:2_exon:ENST00000381577:3_exon:ENST00000381577:4_exon:ENST00000381577:5_exon:ENST00000381577:6_exon:ENST00000381577:7	-0.32
	CDKN2C	ENSG00000123080		exon:ENST00000396148:1_exon:ENST00000396148:2_exon:ENST00000396148:3	-0.32
	ETS2	ENSG00000157557		exon:ENST00000360938:1_exon:ENST00000360938:2_exon:ENST00000360938:3_exon:ENST00000360938:4_exon:ENST00000360938:5_exon:ENST00000360938:6_exon:ENST00000360938:7_exon:ENST00000360938:8_exon:ENST00000360938:9_exon:ENST00000360938:10	-0.32
	EZR	ENSG00000092820		exon:ENST00000367075:14_exon:ENST00000367075:13_exon:ENST00000367075:12_exon:ENST00000367075:11_exon:ENST00000367075:10_exon:ENST00000367075:9_exon:ENST00000367075:8_exon:ENST00000367075:7_exon:ENST00000367075:6_exon:ENST00000367075:5_exon:ENST00000367075:4_exon:ENST00000367075:3_exon:ENST00000367075:2_exon:ENST00000367075:1	-0.32
	HIPK2	ENSG00000064393		exon:ENST00000406875:15_exon:ENST00000406875:14_exon:ENST00000406875:13_exon:ENST00000406875:12_exon:ENST00000406875:11_exon:ENST00000406875:10_exon:ENST00000406875:9_exon:ENST00000406875:8_exon:ENST00000406875:7_exon:ENST00000406875:6_exon:ENST00000406875:5_exon:ENST00000406875:4_exon:ENST00000406875:3_exon:ENST00000406875:2_exon:ENST00000406875:1	-0.32
	HJURP	ENSG00000123485		exon:ENST00000411486:9_exon:ENST00000411486:8_exon:ENST00000411486:7_exon:ENST00000411486:6_exon:ENST00000411486:5_exon:ENST00000411486:4_exon:ENST00000411486:3_exon:ENST00000411486:2_exon:ENST00000411486:1	-0.32
	MAP3K8	ENSG00000107968		exon:ENST00000263056:1_exon:ENST00000263056:2_exon:ENST00000263056:3_exon:ENST00000263056:4_exon:ENST00000263056:5_exon:ENST00000263056:6_exon:ENST00000263056:7_exon:ENST00000263056:8_exon:ENST00000263056:9	-0.32
	PLK1	ENSG00000166851		exon:ENST00000300093:1_exon:ENST00000300093:2_exon:ENST00000300093:3_exon:ENST00000300093:4_exon:ENST00000300093:5_exon:ENST00000300093:6_exon:ENST00000300093:7_exon:ENST00000300093:8_exon:ENST00000300093:9_exon:ENST00000300093:10	-0.32
	POLR1HASP	ENSG00000204623		exon:ENST00000437417:6_exon:ENST00000437417:5_exon:ENST00000437417:4_exon:ENST00000437417:3_exon:ENST00000437417:2_exon:ENST00000437417:1	-0.32
	PTPN6	ENSG00000111679		exon:ENST00000399448:1_exon:ENST00000399448:2_exon:ENST00000399448:3_exon:ENST00000399448:4_exon:ENST00000399448:5_exon:ENST00000399448:6_exon:ENST00000399448:7_exon:ENST00000399448:8_exon:ENST00000399448:9_exon:ENST00000399448:10_exon:ENST00000399448:11_exon:ENST00000399448:12_exon:ENST00000399448:13_exon:ENST00000399448:14_exon:ENST00000399448:15_exon:ENST00000399448:16	-0.32
	SATB2	ENSG00000119042		exon:ENST00000417098:11_exon:ENST00000417098:10_exon:ENST00000417098:9_exon:ENST00000417098:8_exon:ENST00000417098:7_exon:ENST00000417098:6_exon:ENST00000417098:5_exon:ENST00000417098:4_exon:ENST00000417098:3_exon:ENST00000417098:2_exon:ENST00000417098:1	-0.32
	SEPSECS	ENSG00000109618		exon:ENST00000382103:11_exon:ENST00000382103:10_exon:ENST00000382103:9_exon:ENST00000382103:8_exon:ENST00000382103:7_exon:ENST00000382103:6_exon:ENST00000382103:5_exon:ENST00000382103:4_exon:ENST00000382103:3_exon:ENST00000382103:2_exon:ENST00000382103:1	-0.32
	SORT1	ENSG00000134243		exon:ENST00000256637:20_exon:ENST00000256637:19_exon:ENST00000256637:18_exon:ENST00000256637:17_exon:ENST00000256637:16_exon:ENST00000256637:15_exon:ENST00000256637:14_exon:ENST00000256637:13_exon:ENST00000256637:12_exon:ENST00000256637:11_exon:ENST00000256637:10_exon:ENST00000256637:9_exon:ENST00000256637:8_exon:ENST00000256637:7_exon:ENST00000256637:6_exon:ENST00000256637:5_exon:ENST00000256637…	-0.32
	SSH1	ENSG00000084112		exon:ENST00000326495:15_exon:ENST00000326495:14_exon:ENST00000326495:13_exon:ENST00000326495:12_exon:ENST00000326495:11_exon:ENST00000326495:10_exon:ENST00000326495:9_exon:ENST00000326495:8_exon:ENST00000326495:7_exon:ENST00000326495:6_exon:ENST00000326495:5_exon:ENST00000326495:4_exon:ENST00000326495:3_exon:ENST00000326495:2_exon:ENST00000326495:1	-0.32
	APC2	ENSG00000115266		exon:ENST00000593146:1_exon:ENST00000593146:2_exon:ENST00000593146:3_exon:ENST00000593146:4_exon:ENST00000593146:5_exon:ENST00000593146:6_exon:ENST00000593146:7_exon:ENST00000593146:8_exon:ENST00000593146:9_exon:ENST00000593146:10_exon:ENST00000593146:11_exon:ENST00000593146:12_exon:ENST00000593146:13_exon:ENST00000593146:14	-0.31
	BRIP1	ENSG00000136492		exon:ENST00000259008:20_exon:ENST00000259008:19_exon:ENST00000259008:18_exon:ENST00000259008:17_exon:ENST00000259008:16_exon:ENST00000259008:15_exon:ENST00000259008:14_exon:ENST00000259008:13_exon:ENST00000259008:12_exon:ENST00000259008:11_exon:ENST00000259008:10_exon:ENST00000259008:9_exon:ENST00000259008:8_exon:ENST00000259008:7_exon:ENST00000259008:6_exon:ENST00000259008:5_exon:ENST00000259008…	-0.31
	GRIK2	ENSG00000164418		exon:ENST00000369138:1_exon:ENST00000369138:2_exon:ENST00000369138:3_exon:ENST00000369138:4_exon:ENST00000369138:5_exon:ENST00000369138:6_exon:ENST00000369138:7_exon:ENST00000369138:8_exon:ENST00000369138:9_exon:ENST00000369138:10_exon:ENST00000369138:11_exon:ENST00000369138:12_exon:ENST00000369138:13_exon:ENST00000369138:14_exon:ENST00000369138:15_exon:ENST00000369138:16_exon:ENST00000369138:17	-0.31
	MET	ENSG00000105976		exon:ENST00000397752:1_exon:ENST00000397752:2_exon:ENST00000397752:3_exon:ENST00000397752:4_exon:ENST00000397752:5_exon:ENST00000397752:6_exon:ENST00000397752:7_exon:ENST00000397752:8_exon:ENST00000397752:9_exon:ENST00000397752:10_exon:ENST00000397752:11_exon:ENST00000397752:12_exon:ENST00000397752:13_exon:ENST00000397752:14_exon:ENST00000397752:15_exon:ENST00000397752:16_exon:ENST00000397752:17_…	-0.31
	MRPL30	ENSG00000185414		exon:ENST00000338148:1_exon:ENST00000338148:2_exon:ENST00000338148:3_exon:ENST00000338148:4_exon:ENST00000338148:5_exon:ENST00000338148:6	-0.31
	MX1	ENSG00000157601		exon:ENST00000398598:1_exon:ENST00000398598:2_exon:ENST00000398598:3_exon:ENST00000398598:4_exon:ENST00000398598:5_exon:ENST00000398598:6_exon:ENST00000398598:7_exon:ENST00000398598:8_exon:ENST00000398598:9_exon:ENST00000398598:10_exon:ENST00000398598:11_exon:ENST00000398598:12_exon:ENST00000398598:13_exon:ENST00000398598:14_exon:ENST00000398598:15_exon:ENST00000398598:16_exon:ENST00000398598:17	-0.31
	PKP2	ENSG00000057294		exon:ENST00000340811:13_exon:ENST00000340811:12_exon:ENST00000340811:11_exon:ENST00000340811:10_exon:ENST00000340811:9_exon:ENST00000340811:8_exon:ENST00000340811:7_exon:ENST00000340811:6_exon:ENST00000340811:5_exon:ENST00000340811:4_exon:ENST00000340811:3_exon:ENST00000340811:2_exon:ENST00000340811:1	-0.31
	PRDM2	ENSG00000116731		exon:ENST00000413440:1_exon:ENST00000413440:2_exon:ENST00000413440:3_exon:ENST00000413440:4	-0.31
	PRKCZ	ENSG00000067606		exon:ENST00000378567:1_exon:ENST00000378567:2_exon:ENST00000378567:3_exon:ENST00000378567:4_exon:ENST00000378567:5_exon:ENST00000378567:6_exon:ENST00000378567:7_exon:ENST00000378567:8_exon:ENST00000378567:9_exon:ENST00000378567:10_exon:ENST00000378567:11_exon:ENST00000378567:12_exon:ENST00000378567:13_exon:ENST00000378567:14_exon:ENST00000378567:15_exon:ENST00000378567:16_exon:ENST00000378567:17_…	-0.31
	SNHG15	ENSG00000232956		exon:ENST00000578968:5_exon:ENST00000578968:4_exon:ENST00000578968:3_exon:ENST00000578968:2_exon:ENST00000578968:1	-0.31
	ATG4A	ENSG00000101844		exon:ENST00000372232:1_exon:ENST00000372232:2_exon:ENST00000372232:3_exon:ENST00000372232:4_exon:ENST00000372232:5_exon:ENST00000372232:6_exon:ENST00000372232:7_exon:ENST00000372232:8_exon:ENST00000372232:9_exon:ENST00000372232:10_exon:ENST00000372232:11_exon:ENST00000372232:12_exon:ENST00000372232:13	-0.3
	BRD1	ENSG00000100425		exon:ENST00000404760:13_exon:ENST00000404760:12_exon:ENST00000404760:11_exon:ENST00000404760:10_exon:ENST00000404760:9_exon:ENST00000404760:8_exon:ENST00000404760:7_exon:ENST00000404760:6_exon:ENST00000404760:5_exon:ENST00000404760:4_exon:ENST00000404760:3_exon:ENST00000404760:2_exon:ENST00000404760:1	-0.3
	BRMS1	ENSG00000174744		exon:ENST00000359957:10_exon:ENST00000359957:9_exon:ENST00000359957:8_exon:ENST00000359957:7_exon:ENST00000359957:6_exon:ENST00000359957:5_exon:ENST00000359957:4_exon:ENST00000359957:3_exon:ENST00000359957:2_exon:ENST00000359957:1	-0.3
	COQ7	ENSG00000167186		exon:ENST00000568985:1_exon:ENST00000568985:2_exon:ENST00000568985:3_exon:ENST00000568985:4_exon:ENST00000568985:5_exon:ENST00000568985:6_exon:ENST00000568985:7	-0.3
	GNA11	ENSG00000088256		exon:ENST00000078429:1_exon:ENST00000078429:2_exon:ENST00000078429:3_exon:ENST00000078429:4_exon:ENST00000078429:5_exon:ENST00000078429:6_exon:ENST00000078429:7	-0.3
	INHBA	ENSG00000122641		exon:ENST00000442711:2_exon:ENST00000442711:1	-0.3
	ITGB3	ENSG00000259207		exon:ENST00000559488:1_exon:ENST00000559488:2_exon:ENST00000559488:3_exon:ENST00000559488:4_exon:ENST00000559488:5_exon:ENST00000559488:6_exon:ENST00000559488:7_exon:ENST00000559488:8_exon:ENST00000559488:9_exon:ENST00000559488:10_exon:ENST00000559488:11_exon:ENST00000559488:12_exon:ENST00000559488:13_exon:ENST00000559488:14_exon:ENST00000559488:15	-0.3
	LTK	ENSG00000062524		exon:ENST00000563518:18_exon:ENST00000563518:17_exon:ENST00000563518:16_exon:ENST00000563518:15_exon:ENST00000563518:14_exon:ENST00000563518:13_exon:ENST00000563518:12_exon:ENST00000563518:11_exon:ENST00000563518:10_exon:ENST00000563518:9_exon:ENST00000563518:8_exon:ENST00000563518:7_exon:ENST00000563518:6_exon:ENST00000563518:5_exon:ENST00000563518:4_exon:ENST00000563518:3_exon:ENST00000563518:2…	-0.3
	NFS1	ENSG00000244005		exon:ENST00000421540:6_exon:ENST00000421540:5_exon:ENST00000421540:4_exon:ENST00000421540:3_exon:ENST00000421540:2_exon:ENST00000421540:1	-0.3
	NPC1	ENSG00000141458		exon:ENST00000269228:25_exon:ENST00000269228:24_exon:ENST00000269228:23_exon:ENST00000269228:22_exon:ENST00000269228:21_exon:ENST00000269228:20_exon:ENST00000269228:19_exon:ENST00000269228:18_exon:ENST00000269228:17_exon:ENST00000269228:16_exon:ENST00000269228:15_exon:ENST00000269228:14_exon:ENST00000269228:13_exon:ENST00000269228:12_exon:ENST00000269228:11_exon:ENST00000269228:10_exon:ENST000002…	-0.3
	RBM4B	ENSG00000173914		exon:ENST00000310046:4_exon:ENST00000310046:3_exon:ENST00000310046:2_exon:ENST00000310046:1	-0.3
	SMPD4	ENSG00000136699		exon:ENST00000351288:19_exon:ENST00000351288:18_exon:ENST00000351288:17_exon:ENST00000351288:16_exon:ENST00000351288:15_exon:ENST00000351288:14_exon:ENST00000351288:13_exon:ENST00000351288:12_exon:ENST00000351288:11_exon:ENST00000351288:10_exon:ENST00000351288:9_exon:ENST00000351288:8_exon:ENST00000351288:7_exon:ENST00000351288:6_exon:ENST00000351288:5_exon:ENST00000351288:4_exon:ENST00000351288:…	-0.3
	SYF2	ENSG00000117614		exon:ENST00000236273:7_exon:ENST00000236273:6_exon:ENST00000236273:5_exon:ENST00000236273:4_exon:ENST00000236273:3_exon:ENST00000236273:2_exon:ENST00000236273:1	-0.3
	YWHAB	ENSG00000166913		exon:ENST00000353703:1_exon:ENST00000353703:2_exon:ENST00000353703:3_exon:ENST00000353703:4_exon:ENST00000353703:5_exon:ENST00000353703:6	-0.3
	APPL2	ENSG00000136044		exon:ENST00000258530:21_exon:ENST00000258530:20_exon:ENST00000258530:19_exon:ENST00000258530:18_exon:ENST00000258530:17_exon:ENST00000258530:16_exon:ENST00000258530:15_exon:ENST00000258530:14_exon:ENST00000258530:13_exon:ENST00000258530:12_exon:ENST00000258530:11_exon:ENST00000258530:10_exon:ENST00000258530:9_exon:ENST00000258530:8_exon:ENST00000258530:7_exon:ENST00000258530:6_exon:ENST0000025853…	-0.29
	ARRB1	ENSG00000137486		exon:ENST00000360025:15_exon:ENST00000360025:14_exon:ENST00000360025:13_exon:ENST00000360025:12_exon:ENST00000360025:11_exon:ENST00000360025:10_exon:ENST00000360025:9_exon:ENST00000360025:8_exon:ENST00000360025:7_exon:ENST00000360025:6_exon:ENST00000360025:5_exon:ENST00000360025:4_exon:ENST00000360025:3_exon:ENST00000360025:2_exon:ENST00000360025:1	-0.29
	ATF3	ENSG00000162772		exon:ENST00000341491:1_exon:ENST00000341491:2_exon:ENST00000341491:3_exon:ENST00000341491:4	-0.29
	ATP2B4	ENSG00000058668		exon:ENST00000357681:1_exon:ENST00000357681:2_exon:ENST00000357681:3_exon:ENST00000357681:4_exon:ENST00000357681:5_exon:ENST00000357681:6_exon:ENST00000357681:7_exon:ENST00000357681:8_exon:ENST00000357681:9_exon:ENST00000357681:10_exon:ENST00000357681:11_exon:ENST00000357681:12_exon:ENST00000357681:13_exon:ENST00000357681:14_exon:ENST00000357681:15_exon:ENST00000357681:16_exon:ENST00000357681:17_…	-0.29
	BRAP	ENSG00000089234		exon:ENST00000327551:12_exon:ENST00000327551:11_exon:ENST00000327551:10_exon:ENST00000327551:9_exon:ENST00000327551:8_exon:ENST00000327551:7_exon:ENST00000327551:6_exon:ENST00000327551:5_exon:ENST00000327551:4_exon:ENST00000327551:3_exon:ENST00000327551:2_exon:ENST00000327551:1	-0.29
	CBX5	ENSG00000094916		exon:ENST00000209875:5_exon:ENST00000209875:4_exon:ENST00000209875:3_exon:ENST00000209875:2_exon:ENST00000209875:1	-0.29
	JUP	ENSG00000173801		exon:ENST00000393931:14_exon:ENST00000393931:13_exon:ENST00000393931:12_exon:ENST00000393931:11_exon:ENST00000393931:10_exon:ENST00000393931:9_exon:ENST00000393931:8_exon:ENST00000393931:7_exon:ENST00000393931:6_exon:ENST00000393931:5_exon:ENST00000393931:4_exon:ENST00000393931:3_exon:ENST00000393931:2_exon:ENST00000393931:1	-0.29
	MUS81	ENSG00000172732		exon:ENST00000525147:1_exon:ENST00000525147:2_exon:ENST00000525147:3	-0.29
	NACC2	ENSG00000148411		exon:ENST00000371753:5_exon:ENST00000371753:4_exon:ENST00000371753:3_exon:ENST00000371753:2_exon:ENST00000371753:1	-0.29
	NLK	ENSG00000087095		exon:ENST00000407008:1_exon:ENST00000407008:2_exon:ENST00000407008:3_exon:ENST00000407008:4_exon:ENST00000407008:5_exon:ENST00000407008:6_exon:ENST00000407008:7_exon:ENST00000407008:8_exon:ENST00000407008:9_exon:ENST00000407008:10_exon:ENST00000407008:11	-0.29
	NSMCE4A	ENSG00000107672		exon:ENST00000369023:11_exon:ENST00000369023:10_exon:ENST00000369023:9_exon:ENST00000369023:8_exon:ENST00000369023:7_exon:ENST00000369023:6_exon:ENST00000369023:5_exon:ENST00000369023:4_exon:ENST00000369023:3_exon:ENST00000369023:2_exon:ENST00000369023:1	-0.29
	PPP4C	ENSG00000149923		exon:ENST00000279387:1_exon:ENST00000279387:2_exon:ENST00000279387:3_exon:ENST00000279387:4_exon:ENST00000279387:5_exon:ENST00000279387:6_exon:ENST00000279387:7_exon:ENST00000279387:8_exon:ENST00000279387:9	-0.29
	SETMAR	ENSG00000170364		exon:ENST00000358065:1_exon:ENST00000358065:2_exon:ENST00000358065:3	-0.29
	TGFB1I1	ENSG00000140682		exon:ENST00000562165:1_exon:ENST00000562165:2_exon:ENST00000562165:3_exon:ENST00000562165:4	-0.29
	THRB	ENSG00000151090		exon:ENST00000356447:10_exon:ENST00000356447:9_exon:ENST00000356447:8_exon:ENST00000356447:7_exon:ENST00000356447:6_exon:ENST00000356447:5_exon:ENST00000356447:4_exon:ENST00000356447:3_exon:ENST00000356447:2_exon:ENST00000356447:1	-0.29
	AFAP1	ENSG00000196526		exon:ENST00000358461:17_exon:ENST00000358461:16_exon:ENST00000358461:15_exon:ENST00000358461:14_exon:ENST00000358461:13_exon:ENST00000358461:12_exon:ENST00000358461:11_exon:ENST00000358461:10_exon:ENST00000358461:9_exon:ENST00000358461:8_exon:ENST00000358461:7_exon:ENST00000358461:6_exon:ENST00000358461:5_exon:ENST00000358461:4_exon:ENST00000358461:3_exon:ENST00000358461:2_exon:ENST00000358461:1	-0.28
	AKT3	ENSG00000117020		exon:ENST00000366539:14_exon:ENST00000366539:13_exon:ENST00000366539:12_exon:ENST00000366539:11_exon:ENST00000366539:10_exon:ENST00000366539:9_exon:ENST00000366539:8_exon:ENST00000366539:7_exon:ENST00000366539:6_exon:ENST00000366539:5_exon:ENST00000366539:4_exon:ENST00000366539:3_exon:ENST00000366539:2_exon:ENST00000366539:1	-0.28
	ATXN1	ENSG00000124788		exon:ENST00000436367:8_exon:ENST00000436367:7_exon:ENST00000436367:6_exon:ENST00000436367:5_exon:ENST00000436367:4_exon:ENST00000436367:3_exon:ENST00000436367:2_exon:ENST00000436367:1	-0.28
	CGAS	ENSG00000164430		exon:ENST00000370315:5_exon:ENST00000370315:4_exon:ENST00000370315:3_exon:ENST00000370315:2_exon:ENST00000370315:1	-0.28
	EPB41L2	ENSG00000079819		exon:ENST00000337057:20_exon:ENST00000337057:19_exon:ENST00000337057:18_exon:ENST00000337057:17_exon:ENST00000337057:16_exon:ENST00000337057:15_exon:ENST00000337057:14_exon:ENST00000337057:13_exon:ENST00000337057:12_exon:ENST00000337057:11_exon:ENST00000337057:10_exon:ENST00000337057:9_exon:ENST00000337057:8_exon:ENST00000337057:7_exon:ENST00000337057:6_exon:ENST00000337057:5_exon:ENST00000337057…	-0.28
	GNAQ	ENSG00000156052		exon:ENST00000286548:7_exon:ENST00000286548:6_exon:ENST00000286548:5_exon:ENST00000286548:4_exon:ENST00000286548:3_exon:ENST00000286548:2_exon:ENST00000286548:1	-0.28
	IVNS1ABP	ENSG00000116679		exon:ENST00000367498:15_exon:ENST00000367498:14_exon:ENST00000367498:13_exon:ENST00000367498:12_exon:ENST00000367498:11_exon:ENST00000367498:10_exon:ENST00000367498:9_exon:ENST00000367498:8_exon:ENST00000367498:7_exon:ENST00000367498:6_exon:ENST00000367498:5_exon:ENST00000367498:4_exon:ENST00000367498:3_exon:ENST00000367498:2_exon:ENST00000367498:1	-0.28
	MAP3K15	ENSG00000180815		exon:ENST00000338883:29_exon:ENST00000338883:28_exon:ENST00000338883:27_exon:ENST00000338883:26_exon:ENST00000338883:25_exon:ENST00000338883:24_exon:ENST00000338883:23_exon:ENST00000338883:22_exon:ENST00000338883:21_exon:ENST00000338883:20_exon:ENST00000338883:19_exon:ENST00000338883:18_exon:ENST00000338883:17_exon:ENST00000338883:16_exon:ENST00000338883:15_exon:ENST00000338883:14_exon:ENST000003…	-0.28
	NAA35	ENSG00000135040		exon:ENST00000361671:1_exon:ENST00000361671:2_exon:ENST00000361671:3_exon:ENST00000361671:4_exon:ENST00000361671:5_exon:ENST00000361671:6_exon:ENST00000361671:7_exon:ENST00000361671:8_exon:ENST00000361671:9_exon:ENST00000361671:10_exon:ENST00000361671:11_exon:ENST00000361671:12_exon:ENST00000361671:13_exon:ENST00000361671:14_exon:ENST00000361671:15_exon:ENST00000361671:16_exon:ENST00000361671:17_…	-0.28
	PMAIP1	ENSG00000141682		exon:ENST00000316660:1_exon:ENST00000316660:2	-0.28
	PSMD6	ENSG00000163636		exon:ENST00000295901:8_exon:ENST00000295901:7_exon:ENST00000295901:6_exon:ENST00000295901:5_exon:ENST00000295901:4_exon:ENST00000295901:3_exon:ENST00000295901:2_exon:ENST00000295901:1	-0.28
	RPTOR	ENSG00000141564		exon:ENST00000306801:1_exon:ENST00000306801:2_exon:ENST00000306801:3_exon:ENST00000306801:4_exon:ENST00000306801:5_exon:ENST00000306801:6_exon:ENST00000306801:7_exon:ENST00000306801:8_exon:ENST00000306801:9_exon:ENST00000306801:10_exon:ENST00000306801:11_exon:ENST00000306801:12_exon:ENST00000306801:13_exon:ENST00000306801:14_exon:ENST00000306801:15_exon:ENST00000306801:16_exon:ENST00000306801:17_…	-0.28
	RXRA	ENSG00000186350		exon:ENST00000356384:1_exon:ENST00000356384:2_exon:ENST00000356384:3_exon:ENST00000356384:4_exon:ENST00000356384:5_exon:ENST00000356384:6_exon:ENST00000356384:7_exon:ENST00000356384:8_exon:ENST00000356384:9_exon:ENST00000356384:10_exon:ENST00000356384:11_exon:ENST00000356384:12	-0.28
	SCYL1	ENSG00000142186		exon:ENST00000270176:1_exon:ENST00000270176:2_exon:ENST00000270176:3_exon:ENST00000270176:4_exon:ENST00000270176:5_exon:ENST00000270176:6_exon:ENST00000270176:7_exon:ENST00000270176:8_exon:ENST00000270176:9_exon:ENST00000270176:10_exon:ENST00000270176:11_exon:ENST00000270176:12_exon:ENST00000270176:13_exon:ENST00000270176:14_exon:ENST00000270176:15_exon:ENST00000270176:16_exon:ENST00000270176:17_…	-0.28
	SEMA4D	ENSG00000187764		exon:ENST00000422704:16_exon:ENST00000422704:15_exon:ENST00000422704:14_exon:ENST00000422704:13_exon:ENST00000422704:12_exon:ENST00000422704:11_exon:ENST00000422704:10_exon:ENST00000422704:9_exon:ENST00000422704:8_exon:ENST00000422704:7_exon:ENST00000422704:6_exon:ENST00000422704:5_exon:ENST00000422704:4_exon:ENST00000422704:3_exon:ENST00000422704:2_exon:ENST00000422704:1	-0.28
	SH3PXD2A	ENSG00000107957		exon:ENST00000369774:15_exon:ENST00000369774:14_exon:ENST00000369774:13_exon:ENST00000369774:12_exon:ENST00000369774:11_exon:ENST00000369774:10_exon:ENST00000369774:9_exon:ENST00000369774:8_exon:ENST00000369774:7_exon:ENST00000369774:6_exon:ENST00000369774:5_exon:ENST00000369774:4_exon:ENST00000369774:3_exon:ENST00000369774:2_exon:ENST00000369774:1	-0.28
	THRA	ENSG00000126351		exon:ENST00000546243:1_exon:ENST00000546243:2_exon:ENST00000546243:3_exon:ENST00000546243:4_exon:ENST00000546243:5_exon:ENST00000546243:6_exon:ENST00000546243:7_exon:ENST00000546243:8_exon:ENST00000546243:9	-0.28
	TOMM20	ENSG00000173726		exon:ENST00000366607:5_exon:ENST00000366607:4_exon:ENST00000366607:3_exon:ENST00000366607:2_exon:ENST00000366607:1	-0.28
	TPP2	ENSG00000134900		exon:ENST00000376065:1_exon:ENST00000376065:2_exon:ENST00000376065:3_exon:ENST00000376065:4_exon:ENST00000376065:5_exon:ENST00000376065:6_exon:ENST00000376065:7_exon:ENST00000376065:8_exon:ENST00000376065:9_exon:ENST00000376065:10_exon:ENST00000376065:11_exon:ENST00000376065:12_exon:ENST00000376065:13_exon:ENST00000376065:14_exon:ENST00000376065:15_exon:ENST00000376065:16_exon:ENST00000376065:17_…	-0.28
	ASCC3	ENSG00000112249		exon:ENST00000369162:42_exon:ENST00000369162:41_exon:ENST00000369162:40_exon:ENST00000369162:39_exon:ENST00000369162:38_exon:ENST00000369162:37_exon:ENST00000369162:36_exon:ENST00000369162:35_exon:ENST00000369162:34_exon:ENST00000369162:33_exon:ENST00000369162:32_exon:ENST00000369162:31_exon:ENST00000369162:30_exon:ENST00000369162:29_exon:ENST00000369162:28_exon:ENST00000369162:27_exon:ENST000003…	-0.27
	BCL2L2	ENSG00000129473		exon:ENST00000250405:1_exon:ENST00000250405:2_exon:ENST00000250405:3_exon:ENST00000250405:4	-0.27
	CDK19	ENSG00000155111		exon:ENST00000368911:13_exon:ENST00000368911:12_exon:ENST00000368911:11_exon:ENST00000368911:10_exon:ENST00000368911:9_exon:ENST00000368911:8_exon:ENST00000368911:7_exon:ENST00000368911:6_exon:ENST00000368911:5_exon:ENST00000368911:4_exon:ENST00000368911:3_exon:ENST00000368911:2_exon:ENST00000368911:1	-0.27
	COA8	ENSG00000256053		exon:ENST00000554625:1_exon:ENST00000554625:2_exon:ENST00000554625:3	-0.27
	DEDD2	ENSG00000160570		exon:ENST00000593804:4_exon:ENST00000593804:3_exon:ENST00000593804:2_exon:ENST00000593804:1	-0.27
	EIF3E	ENSG00000104408		exon:ENST00000220849:13_exon:ENST00000220849:12_exon:ENST00000220849:11_exon:ENST00000220849:10_exon:ENST00000220849:9_exon:ENST00000220849:8_exon:ENST00000220849:7_exon:ENST00000220849:6_exon:ENST00000220849:5_exon:ENST00000220849:4_exon:ENST00000220849:3_exon:ENST00000220849:2_exon:ENST00000220849:1	-0.27
	HDAC4	ENSG00000068024		exon:ENST00000345617:27_exon:ENST00000345617:26_exon:ENST00000345617:25_exon:ENST00000345617:24_exon:ENST00000345617:23_exon:ENST00000345617:22_exon:ENST00000345617:21_exon:ENST00000345617:20_exon:ENST00000345617:19_exon:ENST00000345617:18_exon:ENST00000345617:17_exon:ENST00000345617:16_exon:ENST00000345617:15_exon:ENST00000345617:14_exon:ENST00000345617:13_exon:ENST00000345617:12_exon:ENST000003…	-0.27
	HYAL2	ENSG00000068001		exon:ENST00000395139:4_exon:ENST00000395139:3_exon:ENST00000395139:2_exon:ENST00000395139:1	-0.27
	NAIP	ENSG00000249437		exon:ENST00000503719:14_exon:ENST00000503719:13_exon:ENST00000503719:12_exon:ENST00000503719:11_exon:ENST00000503719:10_exon:ENST00000503719:9_exon:ENST00000503719:8_exon:ENST00000503719:7_exon:ENST00000503719:6_exon:ENST00000503719:5_exon:ENST00000503719:4_exon:ENST00000503719:3_exon:ENST00000503719:2_exon:ENST00000503719:1	-0.27
	NUP93	ENSG00000102900		exon:ENST00000308159:1_exon:ENST00000308159:2_exon:ENST00000308159:3_exon:ENST00000308159:4_exon:ENST00000308159:5_exon:ENST00000308159:6_exon:ENST00000308159:7_exon:ENST00000308159:8_exon:ENST00000308159:9_exon:ENST00000308159:10_exon:ENST00000308159:11_exon:ENST00000308159:12_exon:ENST00000308159:13_exon:ENST00000308159:14_exon:ENST00000308159:15_exon:ENST00000308159:16_exon:ENST00000308159:17_…	-0.27
	PDE4A	ENSG00000065989		exon:ENST00000380702:1_exon:ENST00000380702:2_exon:ENST00000380702:3_exon:ENST00000380702:4_exon:ENST00000380702:5_exon:ENST00000380702:6_exon:ENST00000380702:7_exon:ENST00000380702:8_exon:ENST00000380702:9_exon:ENST00000380702:10_exon:ENST00000380702:11_exon:ENST00000380702:12_exon:ENST00000380702:13_exon:ENST00000380702:14_exon:ENST00000380702:15_exon:ENST00000380702:16	-0.27
	RBL1	ENSG00000080839		exon:ENST00000373664:22_exon:ENST00000373664:21_exon:ENST00000373664:20_exon:ENST00000373664:19_exon:ENST00000373664:18_exon:ENST00000373664:17_exon:ENST00000373664:16_exon:ENST00000373664:15_exon:ENST00000373664:14_exon:ENST00000373664:13_exon:ENST00000373664:12_exon:ENST00000373664:11_exon:ENST00000373664:10_exon:ENST00000373664:9_exon:ENST00000373664:8_exon:ENST00000373664:7_exon:ENST000003736…	-0.27
	SLC41A1	ENSG00000133065		exon:ENST00000367137:11_exon:ENST00000367137:10_exon:ENST00000367137:9_exon:ENST00000367137:8_exon:ENST00000367137:7_exon:ENST00000367137:6_exon:ENST00000367137:5_exon:ENST00000367137:4_exon:ENST00000367137:3_exon:ENST00000367137:2_exon:ENST00000367137:1	-0.27
	SVIL	ENSG00000197321		exon:ENST00000375400:36_exon:ENST00000375400:35_exon:ENST00000375400:34_exon:ENST00000375400:33_exon:ENST00000375400:32_exon:ENST00000375400:31_exon:ENST00000375400:30_exon:ENST00000375400:29_exon:ENST00000375400:28_exon:ENST00000375400:27_exon:ENST00000375400:26_exon:ENST00000375400:25_exon:ENST00000375400:24_exon:ENST00000375400:23_exon:ENST00000375400:22_exon:ENST00000375400:21_exon:ENST000003…	-0.27
	TBC1D15	ENSG00000121749		exon:ENST00000485960:1_exon:ENST00000485960:2_exon:ENST00000485960:3_exon:ENST00000485960:4_exon:ENST00000485960:5_exon:ENST00000485960:6_exon:ENST00000485960:7_exon:ENST00000485960:8_exon:ENST00000485960:9_exon:ENST00000485960:10_exon:ENST00000485960:11_exon:ENST00000485960:12_exon:ENST00000485960:13_exon:ENST00000485960:14_exon:ENST00000485960:15_exon:ENST00000485960:16_exon:ENST00000485960:17	-0.27
	WDR35	ENSG00000118965		exon:ENST00000281405:27_exon:ENST00000281405:26_exon:ENST00000281405:25_exon:ENST00000281405:24_exon:ENST00000281405:23_exon:ENST00000281405:22_exon:ENST00000281405:21_exon:ENST00000281405:20_exon:ENST00000281405:19_exon:ENST00000281405:18_exon:ENST00000281405:17_exon:ENST00000281405:16_exon:ENST00000281405:15_exon:ENST00000281405:14_exon:ENST00000281405:13_exon:ENST00000281405:12_exon:ENST000002…	-0.27
	CDK5R1	ENSG00000176749		exon:ENST00000313401:1_exon:ENST00000313401:2	-0.26
	CLPB	ENSG00000162129		exon:ENST00000538039:16_exon:ENST00000538039:15_exon:ENST00000538039:14_exon:ENST00000538039:13_exon:ENST00000538039:12_exon:ENST00000538039:11_exon:ENST00000538039:10_exon:ENST00000538039:9_exon:ENST00000538039:8_exon:ENST00000538039:7_exon:ENST00000538039:6_exon:ENST00000538039:5_exon:ENST00000538039:4_exon:ENST00000538039:3_exon:ENST00000538039:2_exon:ENST00000538039:1	-0.26
	FOSL1	ENSG00000175592		exon:ENST00000312562:4_exon:ENST00000312562:3_exon:ENST00000312562:2_exon:ENST00000312562:1	-0.26
	GAS6	ENSG00000183087		exon:ENST00000327773:15_exon:ENST00000327773:14_exon:ENST00000327773:13_exon:ENST00000327773:12_exon:ENST00000327773:11_exon:ENST00000327773:10_exon:ENST00000327773:9_exon:ENST00000327773:8_exon:ENST00000327773:7_exon:ENST00000327773:6_exon:ENST00000327773:5_exon:ENST00000327773:4_exon:ENST00000327773:3_exon:ENST00000327773:2_exon:ENST00000327773:1	-0.26
	GINS1	ENSG00000101003		exon:ENST00000262460:1_exon:ENST00000262460:2_exon:ENST00000262460:3_exon:ENST00000262460:4_exon:ENST00000262460:5_exon:ENST00000262460:6_exon:ENST00000262460:7	-0.26
	NFE2L2	ENSG00000116044		exon:ENST00000586532:6_exon:ENST00000586532:5_exon:ENST00000586532:4_exon:ENST00000586532:3_exon:ENST00000586532:2_exon:ENST00000586532:1	-0.26
	PBX1	ENSG00000185630		exon:ENST00000420696:1_exon:ENST00000420696:2_exon:ENST00000420696:3_exon:ENST00000420696:4_exon:ENST00000420696:5_exon:ENST00000420696:6_exon:ENST00000420696:7_exon:ENST00000420696:8_exon:ENST00000420696:9	-0.26
	PCID2	ENSG00000126226		exon:ENST00000337344:14_exon:ENST00000337344:13_exon:ENST00000337344:12_exon:ENST00000337344:11_exon:ENST00000337344:10_exon:ENST00000337344:9_exon:ENST00000337344:8_exon:ENST00000337344:7_exon:ENST00000337344:6_exon:ENST00000337344:5_exon:ENST00000337344:4_exon:ENST00000337344:3_exon:ENST00000337344:2_exon:ENST00000337344:1	-0.26
	RNMT	ENSG00000101654		exon:ENST00000383314:1_exon:ENST00000383314:2_exon:ENST00000383314:3_exon:ENST00000383314:4_exon:ENST00000383314:5_exon:ENST00000383314:6_exon:ENST00000383314:7_exon:ENST00000383314:8_exon:ENST00000383314:9_exon:ENST00000383314:10_exon:ENST00000383314:11_exon:ENST00000383314:12	-0.26
	ZC3H13	ENSG00000123200		exon:ENST00000242848:19_exon:ENST00000242848:18_exon:ENST00000242848:17_exon:ENST00000242848:16_exon:ENST00000242848:15_exon:ENST00000242848:14_exon:ENST00000242848:13_exon:ENST00000242848:12_exon:ENST00000242848:11_exon:ENST00000242848:10_exon:ENST00000242848:9_exon:ENST00000242848:8_exon:ENST00000242848:7_exon:ENST00000242848:6_exon:ENST00000242848:5_exon:ENST00000242848:4_exon:ENST00000242848:…	-0.26
	ATAD2	ENSG00000156802		exon:ENST00000287394:28_exon:ENST00000287394:27_exon:ENST00000287394:26_exon:ENST00000287394:25_exon:ENST00000287394:24_exon:ENST00000287394:23_exon:ENST00000287394:22_exon:ENST00000287394:21_exon:ENST00000287394:20_exon:ENST00000287394:19_exon:ENST00000287394:18_exon:ENST00000287394:17_exon:ENST00000287394:16_exon:ENST00000287394:15_exon:ENST00000287394:14_exon:ENST00000287394:13_exon:ENST000002…	-0.25
	ATP6V1C1	ENSG00000155097		exon:ENST00000521671:1_exon:ENST00000521671:2_exon:ENST00000521671:3_exon:ENST00000521671:4_exon:ENST00000521671:5_exon:ENST00000521671:6	-0.25
	DEDD	ENSG00000158796		exon:ENST00000463227:6_exon:ENST00000463227:5_exon:ENST00000463227:4_exon:ENST00000463227:3_exon:ENST00000463227:2_exon:ENST00000463227:1	-0.25
	FEN1	ENSG00000168496		exon:ENST00000305885:1_exon:ENST00000305885:2	-0.25
	FUZ	ENSG00000010361		exon:ENST00000527585:4_exon:ENST00000527585:3_exon:ENST00000527585:2_exon:ENST00000527585:1	-0.25
	KHDRBS1	ENSG00000121774		exon:ENST00000327300:1_exon:ENST00000327300:2_exon:ENST00000327300:3_exon:ENST00000327300:4_exon:ENST00000327300:5_exon:ENST00000327300:6_exon:ENST00000327300:7_exon:ENST00000327300:8_exon:ENST00000327300:9	-0.25
	KIF1B	ENSG00000054523		exon:ENST00000377086:1_exon:ENST00000377086:2_exon:ENST00000377086:3_exon:ENST00000377086:4_exon:ENST00000377086:5_exon:ENST00000377086:6_exon:ENST00000377086:7_exon:ENST00000377086:8_exon:ENST00000377086:9_exon:ENST00000377086:10_exon:ENST00000377086:11_exon:ENST00000377086:12_exon:ENST00000377086:13_exon:ENST00000377086:14_exon:ENST00000377086:15_exon:ENST00000377086:16_exon:ENST00000377086:17_…	-0.25
	NEK8	ENSG00000160602		exon:ENST00000579671:1_exon:ENST00000579671:2_exon:ENST00000579671:3_exon:ENST00000579671:4	-0.25
	OGA	ENSG00000198408		exon:ENST00000361464:16_exon:ENST00000361464:15_exon:ENST00000361464:14_exon:ENST00000361464:13_exon:ENST00000361464:12_exon:ENST00000361464:11_exon:ENST00000361464:10_exon:ENST00000361464:9_exon:ENST00000361464:8_exon:ENST00000361464:7_exon:ENST00000361464:6_exon:ENST00000361464:5_exon:ENST00000361464:4_exon:ENST00000361464:3_exon:ENST00000361464:2_exon:ENST00000361464:1	-0.25
	PDCD6	ENSG00000249915		exon:ENST00000264933:1_exon:ENST00000264933:2_exon:ENST00000264933:3_exon:ENST00000264933:4_exon:ENST00000264933:5_exon:ENST00000264933:6	-0.25
	PFKFB2	ENSG00000123836		exon:ENST00000367080:1_exon:ENST00000367080:2_exon:ENST00000367080:3_exon:ENST00000367080:4_exon:ENST00000367080:5_exon:ENST00000367080:6_exon:ENST00000367080:7_exon:ENST00000367080:8_exon:ENST00000367080:9_exon:ENST00000367080:10_exon:ENST00000367080:11_exon:ENST00000367080:12_exon:ENST00000367080:13_exon:ENST00000367080:14_exon:ENST00000367080:15	-0.25
	SLC35C1	ENSG00000181830		exon:ENST00000442528:1_exon:ENST00000442528:2_exon:ENST00000442528:3	-0.25
	SMARCD3	ENSG00000082014		exon:ENST00000262188:13_exon:ENST00000262188:12_exon:ENST00000262188:11_exon:ENST00000262188:10_exon:ENST00000262188:9_exon:ENST00000262188:8_exon:ENST00000262188:7_exon:ENST00000262188:6_exon:ENST00000262188:5_exon:ENST00000262188:4_exon:ENST00000262188:3_exon:ENST00000262188:2_exon:ENST00000262188:1	-0.25
	THRA	ENSG00000126351		exon:ENST00000450525:1_exon:ENST00000450525:2_exon:ENST00000450525:3_exon:ENST00000450525:4_exon:ENST00000450525:5_exon:ENST00000450525:6_exon:ENST00000450525:7_exon:ENST00000450525:8_exon:ENST00000450525:9	-0.25
	TRMT6	ENSG00000089195		exon:ENST00000203001:11_exon:ENST00000203001:10_exon:ENST00000203001:9_exon:ENST00000203001:8_exon:ENST00000203001:7_exon:ENST00000203001:6_exon:ENST00000203001:5_exon:ENST00000203001:4_exon:ENST00000203001:3_exon:ENST00000203001:2_exon:ENST00000203001:1	-0.25
	BBC3	ENSG00000105327		exon:ENST00000598636:2_exon:ENST00000598636:1	-0.24
	CDK6	ENSG00000105810		exon:ENST00000265734:8_exon:ENST00000265734:7_exon:ENST00000265734:6_exon:ENST00000265734:5_exon:ENST00000265734:4_exon:ENST00000265734:3_exon:ENST00000265734:2_exon:ENST00000265734:1	-0.24
	CTDSPL	ENSG00000144677		exon:ENST00000443503:1_exon:ENST00000443503:2_exon:ENST00000443503:3_exon:ENST00000443503:4_exon:ENST00000443503:5_exon:ENST00000443503:6_exon:ENST00000443503:7	-0.24
	DHX58	ENSG00000108771		exon:ENST00000592024:2_exon:ENST00000592024:1	-0.24
	EIF2AK2	ENSG00000055332		exon:ENST00000233057:17_exon:ENST00000233057:16_exon:ENST00000233057:15_exon:ENST00000233057:14_exon:ENST00000233057:13_exon:ENST00000233057:12_exon:ENST00000233057:11_exon:ENST00000233057:10_exon:ENST00000233057:9_exon:ENST00000233057:8_exon:ENST00000233057:7_exon:ENST00000233057:6_exon:ENST00000233057:5_exon:ENST00000233057:4_exon:ENST00000233057:3_exon:ENST00000233057:2_exon:ENST00000233057:1	-0.24
	HIC1	ENSG00000177374		exon:ENST00000574370:1_exon:ENST00000574370:2	-0.24
	HSPH1	ENSG00000120694		exon:ENST00000320027:18_exon:ENST00000320027:17_exon:ENST00000320027:16_exon:ENST00000320027:15_exon:ENST00000320027:14_exon:ENST00000320027:13_exon:ENST00000320027:12_exon:ENST00000320027:11_exon:ENST00000320027:10_exon:ENST00000320027:9_exon:ENST00000320027:8_exon:ENST00000320027:7_exon:ENST00000320027:6_exon:ENST00000320027:5_exon:ENST00000320027:4_exon:ENST00000320027:3_exon:ENST00000320027:2…	-0.24
	LINC01234	ENSG00000249550		exon:ENST00000547963:2_exon:ENST00000547963:1	-0.24
	MASTL	ENSG00000120539		exon:ENST00000375940:1_exon:ENST00000375940:2_exon:ENST00000375940:3_exon:ENST00000375940:4_exon:ENST00000375940:5_exon:ENST00000375940:6_exon:ENST00000375940:7_exon:ENST00000375940:8_exon:ENST00000375940:9_exon:ENST00000375940:10_exon:ENST00000375940:11_exon:ENST00000375940:12	-0.24
	MCFD2	ENSG00000180398		exon:ENST00000319466:4_exon:ENST00000319466:3_exon:ENST00000319466:2_exon:ENST00000319466:1	-0.24
	NEDD4	ENSG00000069869		exon:ENST00000435532:29_exon:ENST00000435532:28_exon:ENST00000435532:27_exon:ENST00000435532:26_exon:ENST00000435532:25_exon:ENST00000435532:24_exon:ENST00000435532:23_exon:ENST00000435532:22_exon:ENST00000435532:21_exon:ENST00000435532:20_exon:ENST00000435532:19_exon:ENST00000435532:18_exon:ENST00000435532:17_exon:ENST00000435532:16_exon:ENST00000435532:15_exon:ENST00000435532:14_exon:ENST000004…	-0.24
	NFIX	ENSG00000008441		exon:ENST00000360105:1_exon:ENST00000360105:2_exon:ENST00000360105:3_exon:ENST00000360105:4_exon:ENST00000360105:5_exon:ENST00000360105:6_exon:ENST00000360105:7_exon:ENST00000360105:8_exon:ENST00000360105:9	-0.24
	PSMD1	ENSG00000173692		exon:ENST00000308696:1_exon:ENST00000308696:2_exon:ENST00000308696:3_exon:ENST00000308696:4_exon:ENST00000308696:5_exon:ENST00000308696:6_exon:ENST00000308696:7_exon:ENST00000308696:8_exon:ENST00000308696:9_exon:ENST00000308696:10_exon:ENST00000308696:11_exon:ENST00000308696:12_exon:ENST00000308696:13_exon:ENST00000308696:14_exon:ENST00000308696:15_exon:ENST00000308696:16_exon:ENST00000308696:17_…	-0.24
	RBM4B	ENSG00000173914		exon:ENST00000531036:2_exon:ENST00000531036:1	-0.24
	ROR1	ENSG00000185483		exon:ENST00000371079:1_exon:ENST00000371079:2_exon:ENST00000371079:3_exon:ENST00000371079:4_exon:ENST00000371079:5_exon:ENST00000371079:6_exon:ENST00000371079:7_exon:ENST00000371079:8_exon:ENST00000371079:9	-0.24
	SDHA	ENSG00000073578		exon:ENST00000264932:1_exon:ENST00000264932:2_exon:ENST00000264932:3_exon:ENST00000264932:4_exon:ENST00000264932:5_exon:ENST00000264932:6_exon:ENST00000264932:7_exon:ENST00000264932:8_exon:ENST00000264932:9_exon:ENST00000264932:10_exon:ENST00000264932:11_exon:ENST00000264932:12_exon:ENST00000264932:13_exon:ENST00000264932:14_exon:ENST00000264932:15	-0.24
	SERINC3	ENSG00000132824		exon:ENST00000342374:10_exon:ENST00000342374:9_exon:ENST00000342374:8_exon:ENST00000342374:7_exon:ENST00000342374:6_exon:ENST00000342374:5_exon:ENST00000342374:4_exon:ENST00000342374:3_exon:ENST00000342374:2_exon:ENST00000342374:1	-0.24
	STAMBP	ENSG00000124356		exon:ENST00000339566:1_exon:ENST00000339566:2_exon:ENST00000339566:3_exon:ENST00000339566:4_exon:ENST00000339566:5_exon:ENST00000339566:6_exon:ENST00000339566:7_exon:ENST00000339566:8_exon:ENST00000339566:9_exon:ENST00000339566:10	-0.24
	SUFU	ENSG00000107882		exon:ENST00000369902:1_exon:ENST00000369902:2_exon:ENST00000369902:3_exon:ENST00000369902:4_exon:ENST00000369902:5_exon:ENST00000369902:6_exon:ENST00000369902:7_exon:ENST00000369902:8_exon:ENST00000369902:9_exon:ENST00000369902:10_exon:ENST00000369902:11_exon:ENST00000369902:12	-0.24
	TUBA1A	ENSG00000167552		exon:ENST00000301071:4_exon:ENST00000301071:3_exon:ENST00000301071:2_exon:ENST00000301071:1	-0.24
	UVSSA	ENSG00000163945		exon:ENST00000389851:1_exon:ENST00000389851:2_exon:ENST00000389851:3_exon:ENST00000389851:4_exon:ENST00000389851:5_exon:ENST00000389851:6_exon:ENST00000389851:7_exon:ENST00000389851:8_exon:ENST00000389851:9_exon:ENST00000389851:10_exon:ENST00000389851:11_exon:ENST00000389851:12_exon:ENST00000389851:13_exon:ENST00000389851:14	-0.24
	CD47	ENSG00000196776		exon:ENST00000355354:9_exon:ENST00000355354:8_exon:ENST00000355354:7_exon:ENST00000355354:6_exon:ENST00000355354:5_exon:ENST00000355354:4_exon:ENST00000355354:3_exon:ENST00000355354:2_exon:ENST00000355354:1	-0.23
	CFLAR	ENSG00000003402		exon:ENST00000341222:1_exon:ENST00000341222:2_exon:ENST00000341222:3_exon:ENST00000341222:4_exon:ENST00000341222:5_exon:ENST00000341222:6	-0.23
	DOCK1	ENSG00000150760		exon:ENST00000280333:1_exon:ENST00000280333:2_exon:ENST00000280333:3_exon:ENST00000280333:4_exon:ENST00000280333:5_exon:ENST00000280333:6_exon:ENST00000280333:7_exon:ENST00000280333:8_exon:ENST00000280333:9_exon:ENST00000280333:10_exon:ENST00000280333:11_exon:ENST00000280333:12_exon:ENST00000280333:13_exon:ENST00000280333:14_exon:ENST00000280333:15_exon:ENST00000280333:16_exon:ENST00000280333:17_…	-0.23
	EFNA5	ENSG00000184349		exon:ENST00000333274:5_exon:ENST00000333274:4_exon:ENST00000333274:3_exon:ENST00000333274:2_exon:ENST00000333274:1	-0.23
	FBXO31	ENSG00000103264		exon:ENST00000563113:7_exon:ENST00000563113:6_exon:ENST00000563113:5_exon:ENST00000563113:4_exon:ENST00000563113:3_exon:ENST00000563113:2_exon:ENST00000563113:1	-0.23
	GMNN	ENSG00000112312		exon:ENST00000356509:1_exon:ENST00000356509:2_exon:ENST00000356509:3_exon:ENST00000356509:4_exon:ENST00000356509:5_exon:ENST00000356509:6_exon:ENST00000356509:7	-0.23
	HTRA2	ENSG00000115317		exon:ENST00000437202:1_exon:ENST00000437202:2_exon:ENST00000437202:3_exon:ENST00000437202:4_exon:ENST00000437202:5_exon:ENST00000437202:6_exon:ENST00000437202:7	-0.23
	MECP2	ENSG00000169057		exon:ENST00000303391:4_exon:ENST00000303391:3_exon:ENST00000303391:2_exon:ENST00000303391:1	-0.23
	MSRB3	ENSG00000174099		exon:ENST00000308259:1_exon:ENST00000308259:2_exon:ENST00000308259:3_exon:ENST00000308259:4_exon:ENST00000308259:5_exon:ENST00000308259:6_exon:ENST00000308259:7	-0.23
	NDST1	ENSG00000070614		exon:ENST00000261797:1_exon:ENST00000261797:2_exon:ENST00000261797:3_exon:ENST00000261797:4_exon:ENST00000261797:5_exon:ENST00000261797:6_exon:ENST00000261797:7_exon:ENST00000261797:8_exon:ENST00000261797:9_exon:ENST00000261797:10_exon:ENST00000261797:11_exon:ENST00000261797:12_exon:ENST00000261797:13_exon:ENST00000261797:14_exon:ENST00000261797:15	-0.23
	NOLC1	ENSG00000166197		exon:ENST00000605788:1_exon:ENST00000605788:2_exon:ENST00000605788:3_exon:ENST00000605788:4_exon:ENST00000605788:5_exon:ENST00000605788:6_exon:ENST00000605788:7_exon:ENST00000605788:8_exon:ENST00000605788:9_exon:ENST00000605788:10_exon:ENST00000605788:11_exon:ENST00000605788:12_exon:ENST00000605788:13	-0.23
	NUP205	ENSG00000155561		exon:ENST00000285968:1_exon:ENST00000285968:2_exon:ENST00000285968:3_exon:ENST00000285968:4_exon:ENST00000285968:5_exon:ENST00000285968:6_exon:ENST00000285968:7_exon:ENST00000285968:8_exon:ENST00000285968:9_exon:ENST00000285968:10_exon:ENST00000285968:11_exon:ENST00000285968:12_exon:ENST00000285968:13_exon:ENST00000285968:14_exon:ENST00000285968:15_exon:ENST00000285968:16_exon:ENST00000285968:17_…	-0.23
	NUP214	ENSG00000126883		exon:ENST00000451030:1_exon:ENST00000451030:2_exon:ENST00000451030:3_exon:ENST00000451030:4_exon:ENST00000451030:5_exon:ENST00000451030:6_exon:ENST00000451030:7_exon:ENST00000451030:8_exon:ENST00000451030:9_exon:ENST00000451030:10_exon:ENST00000451030:11_exon:ENST00000451030:12_exon:ENST00000451030:13_exon:ENST00000451030:14_exon:ENST00000451030:15_exon:ENST00000451030:16_exon:ENST00000451030:17_…	-0.23
	PHB2	ENSG00000215021		exon:ENST00000535923:10_exon:ENST00000535923:9_exon:ENST00000535923:8_exon:ENST00000535923:7_exon:ENST00000535923:6_exon:ENST00000535923:5_exon:ENST00000535923:4_exon:ENST00000535923:3_exon:ENST00000535923:2_exon:ENST00000535923:1	-0.23
	PRKCE	ENSG00000171132		exon:ENST00000480633:1_exon:ENST00000480633:2_exon:ENST00000480633:3_exon:ENST00000480633:4	-0.23
	RARA	ENSG00000131759		exon:ENST00000475125:1_exon:ENST00000475125:2_exon:ENST00000475125:3_exon:ENST00000475125:4_exon:ENST00000475125:5_exon:ENST00000475125:6	-0.23
	SAV1	ENSG00000151748		exon:ENST00000324679:5_exon:ENST00000324679:4_exon:ENST00000324679:3_exon:ENST00000324679:2_exon:ENST00000324679:1	-0.23
	USP13	ENSG00000058056		exon:ENST00000263966:1_exon:ENST00000263966:2_exon:ENST00000263966:3_exon:ENST00000263966:4_exon:ENST00000263966:5_exon:ENST00000263966:6_exon:ENST00000263966:7_exon:ENST00000263966:8_exon:ENST00000263966:9_exon:ENST00000263966:10_exon:ENST00000263966:11_exon:ENST00000263966:12_exon:ENST00000263966:13_exon:ENST00000263966:14_exon:ENST00000263966:15_exon:ENST00000263966:16_exon:ENST00000263966:17_…	-0.23
	BANP	ENSG00000172530		exon:ENST00000538234:1_exon:ENST00000538234:2_exon:ENST00000538234:3_exon:ENST00000538234:4_exon:ENST00000538234:5_exon:ENST00000538234:6_exon:ENST00000538234:7_exon:ENST00000538234:8_exon:ENST00000538234:9_exon:ENST00000538234:10_exon:ENST00000538234:11_exon:ENST00000538234:12_exon:ENST00000538234:13	-0.22
	BCAR1	ENSG00000050820		exon:ENST00000538440:7_exon:ENST00000538440:6_exon:ENST00000538440:5_exon:ENST00000538440:4_exon:ENST00000538440:3_exon:ENST00000538440:2_exon:ENST00000538440:1	-0.22
	CREB5	ENSG00000146592		exon:ENST00000357727:1_exon:ENST00000357727:2_exon:ENST00000357727:3_exon:ENST00000357727:4_exon:ENST00000357727:5_exon:ENST00000357727:6_exon:ENST00000357727:7_exon:ENST00000357727:8_exon:ENST00000357727:9_exon:ENST00000357727:10_exon:ENST00000357727:11	-0.22
	ERBB2	ENSG00000141736		exon:ENST00000540147:1_exon:ENST00000540147:2_exon:ENST00000540147:3_exon:ENST00000540147:4_exon:ENST00000540147:5_exon:ENST00000540147:6_exon:ENST00000540147:7_exon:ENST00000540147:8_exon:ENST00000540147:9_exon:ENST00000540147:10_exon:ENST00000540147:11_exon:ENST00000540147:12_exon:ENST00000540147:13_exon:ENST00000540147:14_exon:ENST00000540147:15_exon:ENST00000540147:16_exon:ENST00000540147:17_…	-0.22
	FOXK2	ENSG00000141568		exon:ENST00000335255:1_exon:ENST00000335255:2_exon:ENST00000335255:3_exon:ENST00000335255:4_exon:ENST00000335255:5_exon:ENST00000335255:6_exon:ENST00000335255:7_exon:ENST00000335255:8_exon:ENST00000335255:9	-0.22
	FST	ENSG00000134363		exon:ENST00000256759:1_exon:ENST00000256759:2_exon:ENST00000256759:3_exon:ENST00000256759:4_exon:ENST00000256759:5_exon:ENST00000256759:6	-0.22
	IFI16	ENSG00000163565		exon:ENST00000295809:1_exon:ENST00000295809:2_exon:ENST00000295809:3_exon:ENST00000295809:4_exon:ENST00000295809:5_exon:ENST00000295809:6_exon:ENST00000295809:7_exon:ENST00000295809:8_exon:ENST00000295809:9_exon:ENST00000295809:10_exon:ENST00000295809:11_exon:ENST00000295809:12	-0.22
	INPP4A	ENSG00000040933		exon:ENST00000545415:1_exon:ENST00000545415:2_exon:ENST00000545415:3_exon:ENST00000545415:4_exon:ENST00000545415:5_exon:ENST00000545415:6_exon:ENST00000545415:7_exon:ENST00000545415:8_exon:ENST00000545415:9_exon:ENST00000545415:10_exon:ENST00000545415:11_exon:ENST00000545415:12_exon:ENST00000545415:13_exon:ENST00000545415:14_exon:ENST00000545415:15_exon:ENST00000545415:16_exon:ENST00000545415:17_…	-0.22
	MAD2L1	ENSG00000164109		exon:ENST00000511295:2_exon:ENST00000511295:1	-0.22
	OIP5-AS1	ENSG00000247556		exon:ENST00000500949:1_exon:ENST00000500949:2_exon:ENST00000500949:3_exon:ENST00000500949:4	-0.22
	SIN3B	ENSG00000127511		exon:ENST00000248054:1_exon:ENST00000248054:2_exon:ENST00000248054:3_exon:ENST00000248054:4_exon:ENST00000248054:5_exon:ENST00000248054:6_exon:ENST00000248054:7_exon:ENST00000248054:8_exon:ENST00000248054:9_exon:ENST00000248054:10_exon:ENST00000248054:11_exon:ENST00000248054:12_exon:ENST00000248054:13_exon:ENST00000248054:14_exon:ENST00000248054:15_exon:ENST00000248054:16_exon:ENST00000248054:17_…	-0.22
	SKA3	ENSG00000165480		exon:ENST00000314759:9_exon:ENST00000314759:8_exon:ENST00000314759:7_exon:ENST00000314759:6_exon:ENST00000314759:5_exon:ENST00000314759:4_exon:ENST00000314759:3_exon:ENST00000314759:2_exon:ENST00000314759:1	-0.22
	SLC29A1	ENSG00000112759		exon:ENST00000427851:1_exon:ENST00000427851:2_exon:ENST00000427851:3_exon:ENST00000427851:4_exon:ENST00000427851:5_exon:ENST00000427851:6_exon:ENST00000427851:7_exon:ENST00000427851:8_exon:ENST00000427851:9_exon:ENST00000427851:10_exon:ENST00000427851:11_exon:ENST00000427851:12_exon:ENST00000427851:13	-0.22
	SMARCA2	ENSG00000080503		exon:ENST00000382183:1_exon:ENST00000382183:2_exon:ENST00000382183:3_exon:ENST00000382183:4_exon:ENST00000382183:5_exon:ENST00000382183:6_exon:ENST00000382183:7	-0.22
	TRIP6	ENSG00000087077		exon:ENST00000200457:1_exon:ENST00000200457:2_exon:ENST00000200457:3_exon:ENST00000200457:4_exon:ENST00000200457:5_exon:ENST00000200457:6_exon:ENST00000200457:7_exon:ENST00000200457:8_exon:ENST00000200457:9	-0.22
	BRD1	ENSG00000100425		exon:ENST00000404034:13_exon:ENST00000404034:12_exon:ENST00000404034:11_exon:ENST00000404034:10_exon:ENST00000404034:9_exon:ENST00000404034:8_exon:ENST00000404034:7_exon:ENST00000404034:6_exon:ENST00000404034:5_exon:ENST00000404034:4_exon:ENST00000404034:3_exon:ENST00000404034:2_exon:ENST00000404034:1	-0.21
	CBFB	ENSG00000067955		exon:ENST00000561924:1_exon:ENST00000561924:2_exon:ENST00000561924:3_exon:ENST00000561924:4_exon:ENST00000561924:5_exon:ENST00000561924:6	-0.21
	CITED1	ENSG00000125931		exon:ENST00000246139:3_exon:ENST00000246139:2_exon:ENST00000246139:1	-0.21
	CTNNB1	ENSG00000168036		exon:ENST00000349496:1_exon:ENST00000349496:2_exon:ENST00000349496:3_exon:ENST00000349496:4_exon:ENST00000349496:5_exon:ENST00000349496:6_exon:ENST00000349496:7_exon:ENST00000349496:8_exon:ENST00000349496:9_exon:ENST00000349496:10_exon:ENST00000349496:11_exon:ENST00000349496:12_exon:ENST00000349496:13_exon:ENST00000349496:14_exon:ENST00000349496:15	-0.21
	DNAJA1	ENSG00000086061		exon:ENST00000330899:1_exon:ENST00000330899:2_exon:ENST00000330899:3_exon:ENST00000330899:4_exon:ENST00000330899:5_exon:ENST00000330899:6_exon:ENST00000330899:7_exon:ENST00000330899:8_exon:ENST00000330899:9	-0.21
	HIPK3	ENSG00000110422		exon:ENST00000303296:1_exon:ENST00000303296:2_exon:ENST00000303296:3_exon:ENST00000303296:4_exon:ENST00000303296:5_exon:ENST00000303296:6_exon:ENST00000303296:7_exon:ENST00000303296:8_exon:ENST00000303296:9_exon:ENST00000303296:10_exon:ENST00000303296:11_exon:ENST00000303296:12_exon:ENST00000303296:13_exon:ENST00000303296:14_exon:ENST00000303296:15_exon:ENST00000303296:16_exon:ENST00000303296:17	-0.21
	ISG20L2	ENSG00000143319		exon:ENST00000313146:3_exon:ENST00000313146:2_exon:ENST00000313146:1	-0.21
	KLHL20	ENSG00000076321		exon:ENST00000209884:1_exon:ENST00000209884:2_exon:ENST00000209884:3_exon:ENST00000209884:4_exon:ENST00000209884:5_exon:ENST00000209884:6_exon:ENST00000209884:7_exon:ENST00000209884:8_exon:ENST00000209884:9_exon:ENST00000209884:10_exon:ENST00000209884:11_exon:ENST00000209884:12	-0.21
	MCRS1	ENSG00000187778		exon:ENST00000343810:15_exon:ENST00000343810:14_exon:ENST00000343810:13_exon:ENST00000343810:12_exon:ENST00000343810:11_exon:ENST00000343810:10_exon:ENST00000343810:9_exon:ENST00000343810:8_exon:ENST00000343810:7_exon:ENST00000343810:6_exon:ENST00000343810:5_exon:ENST00000343810:4_exon:ENST00000343810:3_exon:ENST00000343810:2_exon:ENST00000343810:1	-0.21
	MEF2A	ENSG00000068305		exon:ENST00000453228:1_exon:ENST00000453228:2_exon:ENST00000453228:3_exon:ENST00000453228:4_exon:ENST00000453228:5_exon:ENST00000453228:6_exon:ENST00000453228:7_exon:ENST00000453228:8_exon:ENST00000453228:9_exon:ENST00000453228:10	-0.21
	OAS2	ENSG00000111335		exon:ENST00000449768:1_exon:ENST00000449768:2	-0.21
	OSMR	ENSG00000145623		exon:ENST00000274276:1_exon:ENST00000274276:2_exon:ENST00000274276:3_exon:ENST00000274276:4_exon:ENST00000274276:5_exon:ENST00000274276:6_exon:ENST00000274276:7_exon:ENST00000274276:8_exon:ENST00000274276:9_exon:ENST00000274276:10_exon:ENST00000274276:11_exon:ENST00000274276:12_exon:ENST00000274276:13_exon:ENST00000274276:14_exon:ENST00000274276:15_exon:ENST00000274276:16_exon:ENST00000274276:17_…	-0.21
	PDE8A	ENSG00000073417		exon:ENST00000558543:1_exon:ENST00000558543:2_exon:ENST00000558543:3_exon:ENST00000558543:4_exon:ENST00000558543:5_exon:ENST00000558543:6	-0.21
	PDGFC	ENSG00000145431		exon:ENST00000541126:5_exon:ENST00000541126:4_exon:ENST00000541126:3_exon:ENST00000541126:2_exon:ENST00000541126:1	-0.21
	PDK2	ENSG00000005882		exon:ENST00000007708:1_exon:ENST00000007708:2_exon:ENST00000007708:3_exon:ENST00000007708:4_exon:ENST00000007708:5_exon:ENST00000007708:6_exon:ENST00000007708:7_exon:ENST00000007708:8_exon:ENST00000007708:9_exon:ENST00000007708:10_exon:ENST00000007708:11_exon:ENST00000007708:12	-0.21
	PHLPP2	ENSG00000040199		exon:ENST00000567016:19_exon:ENST00000567016:18_exon:ENST00000567016:17_exon:ENST00000567016:16_exon:ENST00000567016:15_exon:ENST00000567016:14_exon:ENST00000567016:13_exon:ENST00000567016:12_exon:ENST00000567016:11_exon:ENST00000567016:10_exon:ENST00000567016:9_exon:ENST00000567016:8_exon:ENST00000567016:7_exon:ENST00000567016:6_exon:ENST00000567016:5_exon:ENST00000567016:4_exon:ENST00000567016:…	-0.21
	PJA1	ENSG00000181191		exon:ENST00000361478:2_exon:ENST00000361478:1	-0.21
	PNPLA8	ENSG00000135241		exon:ENST00000453085:11_exon:ENST00000453085:10_exon:ENST00000453085:9_exon:ENST00000453085:8_exon:ENST00000453085:7_exon:ENST00000453085:6_exon:ENST00000453085:5_exon:ENST00000453085:4_exon:ENST00000453085:3_exon:ENST00000453085:2_exon:ENST00000453085:1	-0.21
	PSMA3-AS1	ENSG00000257621		exon:ENST00000554360:5_exon:ENST00000554360:4_exon:ENST00000554360:3_exon:ENST00000554360:2_exon:ENST00000554360:1	-0.21
	PTPRK	ENSG00000152894		exon:ENST00000368215:30_exon:ENST00000368215:29_exon:ENST00000368215:28_exon:ENST00000368215:27_exon:ENST00000368215:26_exon:ENST00000368215:25_exon:ENST00000368215:24_exon:ENST00000368215:23_exon:ENST00000368215:22_exon:ENST00000368215:21_exon:ENST00000368215:20_exon:ENST00000368215:19_exon:ENST00000368215:18_exon:ENST00000368215:17_exon:ENST00000368215:16_exon:ENST00000368215:15_exon:ENST000003…	-0.21
	RASAL2	ENSG00000075391		exon:ENST00000462775:1_exon:ENST00000462775:2_exon:ENST00000462775:3_exon:ENST00000462775:4_exon:ENST00000462775:5_exon:ENST00000462775:6_exon:ENST00000462775:7_exon:ENST00000462775:8_exon:ENST00000462775:9_exon:ENST00000462775:10_exon:ENST00000462775:11_exon:ENST00000462775:12_exon:ENST00000462775:13_exon:ENST00000462775:14_exon:ENST00000462775:15_exon:ENST00000462775:16	-0.21
	RPL7	ENSG00000147604		exon:ENST00000435330:4_exon:ENST00000435330:3_exon:ENST00000435330:2_exon:ENST00000435330:1	-0.21
	SKIL	ENSG00000136603		exon:ENST00000259119:1_exon:ENST00000259119:2_exon:ENST00000259119:3_exon:ENST00000259119:4_exon:ENST00000259119:5_exon:ENST00000259119:6_exon:ENST00000259119:7	-0.21
	STK4	ENSG00000101109		exon:ENST00000372806:1_exon:ENST00000372806:2_exon:ENST00000372806:3_exon:ENST00000372806:4_exon:ENST00000372806:5_exon:ENST00000372806:6_exon:ENST00000372806:7_exon:ENST00000372806:8_exon:ENST00000372806:9_exon:ENST00000372806:10_exon:ENST00000372806:11	-0.21
	STX6	ENSG00000135823		exon:ENST00000258301:8_exon:ENST00000258301:7_exon:ENST00000258301:6_exon:ENST00000258301:5_exon:ENST00000258301:4_exon:ENST00000258301:3_exon:ENST00000258301:2_exon:ENST00000258301:1	-0.21
	TNFRSF14	ENSG00000157873		exon:ENST00000355716:1_exon:ENST00000355716:2_exon:ENST00000355716:3_exon:ENST00000355716:4_exon:ENST00000355716:5_exon:ENST00000355716:6_exon:ENST00000355716:7_exon:ENST00000355716:8	-0.21
	WRAP53	ENSG00000141499		exon:ENST00000396463:1_exon:ENST00000396463:2_exon:ENST00000396463:3_exon:ENST00000396463:4_exon:ENST00000396463:5_exon:ENST00000396463:6_exon:ENST00000396463:7_exon:ENST00000396463:8_exon:ENST00000396463:9_exon:ENST00000396463:10_exon:ENST00000396463:11	-0.21
	ADARB1	ENSG00000197381		exon:ENST00000360697:1_exon:ENST00000360697:2_exon:ENST00000360697:3_exon:ENST00000360697:4_exon:ENST00000360697:5_exon:ENST00000360697:6_exon:ENST00000360697:7_exon:ENST00000360697:8_exon:ENST00000360697:9_exon:ENST00000360697:10	-0.2
	ANKZF1	ENSG00000163516		exon:ENST00000463792:1_exon:ENST00000463792:2_exon:ENST00000463792:3_exon:ENST00000463792:4_exon:ENST00000463792:5_exon:ENST00000463792:6_exon:ENST00000463792:7_exon:ENST00000463792:8_exon:ENST00000463792:9_exon:ENST00000463792:10_exon:ENST00000463792:11	-0.2
	CD44	ENSG00000026508		exon:ENST00000263398:1_exon:ENST00000263398:2_exon:ENST00000263398:3_exon:ENST00000263398:4_exon:ENST00000263398:5_exon:ENST00000263398:6_exon:ENST00000263398:7_exon:ENST00000263398:8_exon:ENST00000263398:9	-0.2
	COPS3	ENSG00000141030		exon:ENST00000268717:12_exon:ENST00000268717:11_exon:ENST00000268717:10_exon:ENST00000268717:9_exon:ENST00000268717:8_exon:ENST00000268717:7_exon:ENST00000268717:6_exon:ENST00000268717:5_exon:ENST00000268717:4_exon:ENST00000268717:3_exon:ENST00000268717:2_exon:ENST00000268717:1	-0.2
	DDAH2	ENSG00000213722		exon:ENST00000375787:7_exon:ENST00000375787:6_exon:ENST00000375787:5_exon:ENST00000375787:4_exon:ENST00000375787:3_exon:ENST00000375787:2_exon:ENST00000375787:1	-0.2
	DIDO1	ENSG00000101191		exon:ENST00000354665:6_exon:ENST00000354665:5_exon:ENST00000354665:4_exon:ENST00000354665:3_exon:ENST00000354665:2_exon:ENST00000354665:1	-0.2
	DLC1	ENSG00000164741		exon:ENST00000276297:18_exon:ENST00000276297:17_exon:ENST00000276297:16_exon:ENST00000276297:15_exon:ENST00000276297:14_exon:ENST00000276297:13_exon:ENST00000276297:12_exon:ENST00000276297:11_exon:ENST00000276297:10_exon:ENST00000276297:9_exon:ENST00000276297:8_exon:ENST00000276297:7_exon:ENST00000276297:6_exon:ENST00000276297:5_exon:ENST00000276297:4_exon:ENST00000276297:3_exon:ENST00000276297:2…	-0.2
	FHL2	ENSG00000115641		exon:ENST00000393353:6_exon:ENST00000393353:5_exon:ENST00000393353:4_exon:ENST00000393353:3_exon:ENST00000393353:2_exon:ENST00000393353:1	-0.2
	FOS	ENSG00000170345		exon:ENST00000556324:1_exon:ENST00000556324:2	-0.2
	FTO	ENSG00000140718		exon:ENST00000268349:1_exon:ENST00000268349:2_exon:ENST00000268349:3	-0.2
	GLIPR1	ENSG00000139278		exon:ENST00000536703:1_exon:ENST00000536703:2_exon:ENST00000536703:3_exon:ENST00000536703:4	-0.2
	GLIS3	ENSG00000107249		exon:ENST00000461870:8_exon:ENST00000461870:7_exon:ENST00000461870:6_exon:ENST00000461870:5_exon:ENST00000461870:4_exon:ENST00000461870:3_exon:ENST00000461870:2_exon:ENST00000461870:1	-0.2
	ING5	ENSG00000168395		exon:ENST00000313552:1_exon:ENST00000313552:2_exon:ENST00000313552:3_exon:ENST00000313552:4_exon:ENST00000313552:5_exon:ENST00000313552:6_exon:ENST00000313552:7_exon:ENST00000313552:8	-0.2
	KNTC1	ENSG00000184445		exon:ENST00000333479:1_exon:ENST00000333479:2_exon:ENST00000333479:3_exon:ENST00000333479:4_exon:ENST00000333479:5_exon:ENST00000333479:6_exon:ENST00000333479:7_exon:ENST00000333479:8_exon:ENST00000333479:9_exon:ENST00000333479:10_exon:ENST00000333479:11_exon:ENST00000333479:12_exon:ENST00000333479:13_exon:ENST00000333479:14_exon:ENST00000333479:15_exon:ENST00000333479:16_exon:ENST00000333479:17_…	-0.2
	LAMP1	ENSG00000185896		exon:ENST00000332556:1_exon:ENST00000332556:2_exon:ENST00000332556:3_exon:ENST00000332556:4_exon:ENST00000332556:5_exon:ENST00000332556:6_exon:ENST00000332556:7_exon:ENST00000332556:8_exon:ENST00000332556:9	-0.2
	MIF4GD	ENSG00000125457		exon:ENST00000325102:6_exon:ENST00000325102:5_exon:ENST00000325102:4_exon:ENST00000325102:3_exon:ENST00000325102:2_exon:ENST00000325102:1	-0.2
	NLE1	ENSG00000073536		exon:ENST00000360831:12_exon:ENST00000360831:11_exon:ENST00000360831:10_exon:ENST00000360831:9_exon:ENST00000360831:8_exon:ENST00000360831:7_exon:ENST00000360831:6_exon:ENST00000360831:5_exon:ENST00000360831:4_exon:ENST00000360831:3_exon:ENST00000360831:2_exon:ENST00000360831:1	-0.2
	PARP2	ENSG00000129484		exon:ENST00000429687:1_exon:ENST00000429687:2_exon:ENST00000429687:3_exon:ENST00000429687:4_exon:ENST00000429687:5_exon:ENST00000429687:6_exon:ENST00000429687:7_exon:ENST00000429687:8_exon:ENST00000429687:9_exon:ENST00000429687:10_exon:ENST00000429687:11_exon:ENST00000429687:12_exon:ENST00000429687:13_exon:ENST00000429687:14_exon:ENST00000429687:15_exon:ENST00000429687:16	-0.2
	PAXX	ENSG00000148362		exon:ENST00000468484:1_exon:ENST00000468484:2	-0.2
	PIAS2	ENSG00000078043		exon:ENST00000398654:13_exon:ENST00000398654:12_exon:ENST00000398654:11_exon:ENST00000398654:10_exon:ENST00000398654:9_exon:ENST00000398654:8_exon:ENST00000398654:7_exon:ENST00000398654:6_exon:ENST00000398654:5_exon:ENST00000398654:4_exon:ENST00000398654:3_exon:ENST00000398654:2_exon:ENST00000398654:1	-0.2
	PLIN2	ENSG00000147872		exon:ENST00000276914:8_exon:ENST00000276914:7_exon:ENST00000276914:6_exon:ENST00000276914:5_exon:ENST00000276914:4_exon:ENST00000276914:3_exon:ENST00000276914:2_exon:ENST00000276914:1	-0.2
	RAD54L	ENSG00000085999		exon:ENST00000371975:1_exon:ENST00000371975:2_exon:ENST00000371975:3_exon:ENST00000371975:4_exon:ENST00000371975:5_exon:ENST00000371975:6_exon:ENST00000371975:7_exon:ENST00000371975:8_exon:ENST00000371975:9_exon:ENST00000371975:10_exon:ENST00000371975:11_exon:ENST00000371975:12_exon:ENST00000371975:13_exon:ENST00000371975:14_exon:ENST00000371975:15_exon:ENST00000371975:16_exon:ENST00000371975:17_…	-0.2
	RIGI	ENSG00000107201		exon:ENST00000379882:17_exon:ENST00000379882:16_exon:ENST00000379882:15_exon:ENST00000379882:14_exon:ENST00000379882:13_exon:ENST00000379882:12_exon:ENST00000379882:11_exon:ENST00000379882:10_exon:ENST00000379882:9_exon:ENST00000379882:8_exon:ENST00000379882:7_exon:ENST00000379882:6_exon:ENST00000379882:5_exon:ENST00000379882:4_exon:ENST00000379882:3_exon:ENST00000379882:2_exon:ENST00000379882:1	-0.2
	RPL9	ENSG00000163682		exon:ENST00000449470:7_exon:ENST00000449470:6_exon:ENST00000449470:5_exon:ENST00000449470:4_exon:ENST00000449470:3_exon:ENST00000449470:2_exon:ENST00000449470:1	-0.2
	SH3GLB1	ENSG00000097033		exon:ENST00000370558:1_exon:ENST00000370558:2_exon:ENST00000370558:3_exon:ENST00000370558:4_exon:ENST00000370558:5_exon:ENST00000370558:6_exon:ENST00000370558:7_exon:ENST00000370558:8_exon:ENST00000370558:9	-0.2
	SIRT3	ENSG00000142082		exon:ENST00000532837:7_exon:ENST00000532837:6_exon:ENST00000532837:5_exon:ENST00000532837:4_exon:ENST00000532837:3_exon:ENST00000532837:2_exon:ENST00000532837:1	-0.2
	SLIT2	ENSG00000145147		exon:ENST00000503837:1_exon:ENST00000503837:2_exon:ENST00000503837:3_exon:ENST00000503837:4_exon:ENST00000503837:5_exon:ENST00000503837:6_exon:ENST00000503837:7_exon:ENST00000503837:8_exon:ENST00000503837:9_exon:ENST00000503837:10_exon:ENST00000503837:11_exon:ENST00000503837:12_exon:ENST00000503837:13_exon:ENST00000503837:14_exon:ENST00000503837:15_exon:ENST00000503837:16_exon:ENST00000503837:17_…	-0.2
	ST3GAL1	ENSG00000008513		exon:ENST00000521180:9_exon:ENST00000521180:8_exon:ENST00000521180:7_exon:ENST00000521180:6_exon:ENST00000521180:5_exon:ENST00000521180:4_exon:ENST00000521180:3_exon:ENST00000521180:2_exon:ENST00000521180:1	-0.2
	SUPT6H	ENSG00000109111		exon:ENST00000314616:1_exon:ENST00000314616:2_exon:ENST00000314616:3_exon:ENST00000314616:4_exon:ENST00000314616:5_exon:ENST00000314616:6_exon:ENST00000314616:7_exon:ENST00000314616:8_exon:ENST00000314616:9_exon:ENST00000314616:10_exon:ENST00000314616:11_exon:ENST00000314616:12_exon:ENST00000314616:13_exon:ENST00000314616:14_exon:ENST00000314616:15_exon:ENST00000314616:16_exon:ENST00000314616:17_…	-0.2
	UBE2G2	ENSG00000184787		exon:ENST00000345496:6_exon:ENST00000345496:5_exon:ENST00000345496:4_exon:ENST00000345496:3_exon:ENST00000345496:2_exon:ENST00000345496:1	-0.2
	USP39	ENSG00000168883		exon:ENST00000323701:1_exon:ENST00000323701:2_exon:ENST00000323701:3_exon:ENST00000323701:4_exon:ENST00000323701:5_exon:ENST00000323701:6_exon:ENST00000323701:7_exon:ENST00000323701:8_exon:ENST00000323701:9_exon:ENST00000323701:10_exon:ENST00000323701:11_exon:ENST00000323701:12_exon:ENST00000323701:13	-0.2
	AKAP8L	ENSG00000011243		exon:ENST00000397410:14_exon:ENST00000397410:13_exon:ENST00000397410:12_exon:ENST00000397410:11_exon:ENST00000397410:10_exon:ENST00000397410:9_exon:ENST00000397410:8_exon:ENST00000397410:7_exon:ENST00000397410:6_exon:ENST00000397410:5_exon:ENST00000397410:4_exon:ENST00000397410:3_exon:ENST00000397410:2_exon:ENST00000397410:1	-0.19
	ANKLE2	ENSG00000176915		exon:ENST00000357997:13_exon:ENST00000357997:12_exon:ENST00000357997:11_exon:ENST00000357997:10_exon:ENST00000357997:9_exon:ENST00000357997:8_exon:ENST00000357997:7_exon:ENST00000357997:6_exon:ENST00000357997:5_exon:ENST00000357997:4_exon:ENST00000357997:3_exon:ENST00000357997:2_exon:ENST00000357997:1	-0.19
	ATF7	ENSG00000170653		exon:ENST00000420353:12_exon:ENST00000420353:11_exon:ENST00000420353:10_exon:ENST00000420353:9_exon:ENST00000420353:8_exon:ENST00000420353:7_exon:ENST00000420353:6_exon:ENST00000420353:5_exon:ENST00000420353:4_exon:ENST00000420353:3_exon:ENST00000420353:2_exon:ENST00000420353:1	-0.19
	CDK10	ENSG00000185324		exon:ENST00000472018:1_exon:ENST00000472018:2_exon:ENST00000472018:3_exon:ENST00000472018:4_exon:ENST00000472018:5_exon:ENST00000472018:6_exon:ENST00000472018:7_exon:ENST00000472018:8_exon:ENST00000472018:9_exon:ENST00000472018:10_exon:ENST00000472018:11	-0.19
	CHKA	ENSG00000110721		exon:ENST00000265689:12_exon:ENST00000265689:11_exon:ENST00000265689:10_exon:ENST00000265689:9_exon:ENST00000265689:8_exon:ENST00000265689:7_exon:ENST00000265689:6_exon:ENST00000265689:5_exon:ENST00000265689:4_exon:ENST00000265689:3_exon:ENST00000265689:2_exon:ENST00000265689:1	-0.19
	CHTOP	ENSG00000160679		exon:ENST00000368687:1_exon:ENST00000368687:2_exon:ENST00000368687:3_exon:ENST00000368687:4	-0.19
	CPEB4	ENSG00000113742		exon:ENST00000334035:1_exon:ENST00000334035:2_exon:ENST00000334035:3_exon:ENST00000334035:4_exon:ENST00000334035:5_exon:ENST00000334035:6_exon:ENST00000334035:7_exon:ENST00000334035:8_exon:ENST00000334035:9	-0.19
	CRIP2	ENSG00000182809		exon:ENST00000547643:1_exon:ENST00000547643:2_exon:ENST00000547643:3_exon:ENST00000547643:4_exon:ENST00000547643:5_exon:ENST00000547643:6_exon:ENST00000547643:7	-0.19
	DDX42	ENSG00000198231		exon:ENST00000389924:1_exon:ENST00000389924:2_exon:ENST00000389924:3_exon:ENST00000389924:4_exon:ENST00000389924:5_exon:ENST00000389924:6_exon:ENST00000389924:7_exon:ENST00000389924:8_exon:ENST00000389924:9_exon:ENST00000389924:10_exon:ENST00000389924:11_exon:ENST00000389924:12_exon:ENST00000389924:13_exon:ENST00000389924:14_exon:ENST00000389924:15_exon:ENST00000389924:16_exon:ENST00000389924:17_…	-0.19
	DTL	ENSG00000143476		exon:ENST00000366991:1_exon:ENST00000366991:2_exon:ENST00000366991:3_exon:ENST00000366991:4_exon:ENST00000366991:5_exon:ENST00000366991:6_exon:ENST00000366991:7_exon:ENST00000366991:8_exon:ENST00000366991:9_exon:ENST00000366991:10_exon:ENST00000366991:11_exon:ENST00000366991:12_exon:ENST00000366991:13_exon:ENST00000366991:14_exon:ENST00000366991:15	-0.19
	E2F4	ENSG00000205250		exon:ENST00000379378:1_exon:ENST00000379378:2_exon:ENST00000379378:3_exon:ENST00000379378:4_exon:ENST00000379378:5_exon:ENST00000379378:6_exon:ENST00000379378:7_exon:ENST00000379378:8_exon:ENST00000379378:9_exon:ENST00000379378:10	-0.19
	EIF4E	ENSG00000151247		exon:ENST00000505992:8_exon:ENST00000505992:7_exon:ENST00000505992:6_exon:ENST00000505992:5_exon:ENST00000505992:4_exon:ENST00000505992:3_exon:ENST00000505992:2_exon:ENST00000505992:1	-0.19
	ENPP1	ENSG00000197594		exon:ENST00000360971:1_exon:ENST00000360971:2_exon:ENST00000360971:3_exon:ENST00000360971:4_exon:ENST00000360971:5_exon:ENST00000360971:6_exon:ENST00000360971:7_exon:ENST00000360971:8_exon:ENST00000360971:9_exon:ENST00000360971:10_exon:ENST00000360971:11_exon:ENST00000360971:12_exon:ENST00000360971:13_exon:ENST00000360971:14_exon:ENST00000360971:15_exon:ENST00000360971:16_exon:ENST00000360971:17_…	-0.19
	ERN1	ENSG00000178607		exon:ENST00000433197:22_exon:ENST00000433197:21_exon:ENST00000433197:20_exon:ENST00000433197:19_exon:ENST00000433197:18_exon:ENST00000433197:17_exon:ENST00000433197:16_exon:ENST00000433197:15_exon:ENST00000433197:14_exon:ENST00000433197:13_exon:ENST00000433197:12_exon:ENST00000433197:11_exon:ENST00000433197:10_exon:ENST00000433197:9_exon:ENST00000433197:8_exon:ENST00000433197:7_exon:ENST000004331…	-0.19
	IGF1R	ENSG00000140443		exon:ENST00000268035:1_exon:ENST00000268035:2_exon:ENST00000268035:3_exon:ENST00000268035:4_exon:ENST00000268035:5_exon:ENST00000268035:6_exon:ENST00000268035:7_exon:ENST00000268035:8_exon:ENST00000268035:9_exon:ENST00000268035:10_exon:ENST00000268035:11_exon:ENST00000268035:12_exon:ENST00000268035:13_exon:ENST00000268035:14_exon:ENST00000268035:15_exon:ENST00000268035:16_exon:ENST00000268035:17_…	-0.19
	MAP3K14	ENSG00000006062		exon:ENST00000592267:8_exon:ENST00000592267:7_exon:ENST00000592267:6_exon:ENST00000592267:5_exon:ENST00000592267:4_exon:ENST00000592267:3_exon:ENST00000592267:2_exon:ENST00000592267:1	-0.19
	MAP4	ENSG00000047849		exon:ENST00000360240:19_exon:ENST00000360240:18_exon:ENST00000360240:17_exon:ENST00000360240:16_exon:ENST00000360240:15_exon:ENST00000360240:14_exon:ENST00000360240:13_exon:ENST00000360240:12_exon:ENST00000360240:11_exon:ENST00000360240:10_exon:ENST00000360240:9_exon:ENST00000360240:8_exon:ENST00000360240:7_exon:ENST00000360240:6_exon:ENST00000360240:5_exon:ENST00000360240:4_exon:ENST00000360240:…	-0.19
	MRPS7	ENSG00000125445		exon:ENST00000245539:1_exon:ENST00000245539:2_exon:ENST00000245539:3_exon:ENST00000245539:4_exon:ENST00000245539:5	-0.19
	MXD3	ENSG00000213347		exon:ENST00000513063:7_exon:ENST00000513063:6_exon:ENST00000513063:5_exon:ENST00000513063:4_exon:ENST00000513063:3_exon:ENST00000513063:2_exon:ENST00000513063:1	-0.19
	NUMA1	ENSG00000137497		exon:ENST00000393695:27_exon:ENST00000393695:26_exon:ENST00000393695:25_exon:ENST00000393695:24_exon:ENST00000393695:23_exon:ENST00000393695:22_exon:ENST00000393695:21_exon:ENST00000393695:20_exon:ENST00000393695:19_exon:ENST00000393695:18_exon:ENST00000393695:17_exon:ENST00000393695:16_exon:ENST00000393695:15_exon:ENST00000393695:14_exon:ENST00000393695:13_exon:ENST00000393695:12_exon:ENST000003…	-0.19
	PAF1	ENSG00000006712		exon:ENST00000221265:14_exon:ENST00000221265:13_exon:ENST00000221265:12_exon:ENST00000221265:11_exon:ENST00000221265:10_exon:ENST00000221265:9_exon:ENST00000221265:8_exon:ENST00000221265:7_exon:ENST00000221265:6_exon:ENST00000221265:5_exon:ENST00000221265:4_exon:ENST00000221265:3_exon:ENST00000221265:2_exon:ENST00000221265:1	-0.19
	PSMA3	ENSG00000100567		exon:ENST00000216455:1_exon:ENST00000216455:2_exon:ENST00000216455:3_exon:ENST00000216455:4_exon:ENST00000216455:5_exon:ENST00000216455:6_exon:ENST00000216455:7_exon:ENST00000216455:8_exon:ENST00000216455:9_exon:ENST00000216455:10_exon:ENST00000216455:11	-0.19
	PSMC5	ENSG00000087191		exon:ENST00000310144:1_exon:ENST00000310144:2_exon:ENST00000310144:3_exon:ENST00000310144:4_exon:ENST00000310144:5_exon:ENST00000310144:6_exon:ENST00000310144:7_exon:ENST00000310144:8_exon:ENST00000310144:9_exon:ENST00000310144:10_exon:ENST00000310144:11_exon:ENST00000310144:12	-0.19
	RND3	ENSG00000115963		exon:ENST00000375734:5_exon:ENST00000375734:4_exon:ENST00000375734:3_exon:ENST00000375734:2_exon:ENST00000375734:1	-0.19
	RNF126	ENSG00000070423		exon:ENST00000589762:6_exon:ENST00000589762:5_exon:ENST00000589762:4_exon:ENST00000589762:3_exon:ENST00000589762:2_exon:ENST00000589762:1	-0.19
	SARM1	ENSG00000004139		exon:ENST00000579593:1_exon:ENST00000579593:2_exon:ENST00000579593:3	-0.19
	SGMS1	ENSG00000198964		exon:ENST00000361781:11_exon:ENST00000361781:10_exon:ENST00000361781:9_exon:ENST00000361781:8_exon:ENST00000361781:7_exon:ENST00000361781:6_exon:ENST00000361781:5_exon:ENST00000361781:4_exon:ENST00000361781:3_exon:ENST00000361781:2_exon:ENST00000361781:1	-0.19
	SLC46A1	ENSG00000076351		exon:ENST00000582735:2_exon:ENST00000582735:1	-0.19
	SRSF2	ENSG00000161547		exon:ENST00000359995:3_exon:ENST00000359995:2_exon:ENST00000359995:1	-0.19
	TNIP1	ENSG00000145901		exon:ENST00000315050:18_exon:ENST00000315050:17_exon:ENST00000315050:16_exon:ENST00000315050:15_exon:ENST00000315050:14_exon:ENST00000315050:13_exon:ENST00000315050:12_exon:ENST00000315050:11_exon:ENST00000315050:10_exon:ENST00000315050:9_exon:ENST00000315050:8_exon:ENST00000315050:7_exon:ENST00000315050:6_exon:ENST00000315050:5_exon:ENST00000315050:4_exon:ENST00000315050:3_exon:ENST00000315050:2…	-0.19
	UBE2C	ENSG00000175063		exon:ENST00000356455:1_exon:ENST00000356455:2_exon:ENST00000356455:3_exon:ENST00000356455:4_exon:ENST00000356455:5_exon:ENST00000356455:6	-0.19
	AK4	ENSG00000162433		exon:ENST00000327299:1_exon:ENST00000327299:2_exon:ENST00000327299:3_exon:ENST00000327299:4_exon:ENST00000327299:5	-0.18
	AKAP13	ENSG00000170776		exon:ENST00000394510:1_exon:ENST00000394510:2_exon:ENST00000394510:3_exon:ENST00000394510:4_exon:ENST00000394510:5_exon:ENST00000394510:6_exon:ENST00000394510:7_exon:ENST00000394510:8_exon:ENST00000394510:9_exon:ENST00000394510:10_exon:ENST00000394510:11_exon:ENST00000394510:12_exon:ENST00000394510:13_exon:ENST00000394510:14_exon:ENST00000394510:15_exon:ENST00000394510:16_exon:ENST00000394510:17_…	-0.18
	AKAP8	ENSG00000105127		exon:ENST00000595416:4_exon:ENST00000595416:3_exon:ENST00000595416:2_exon:ENST00000595416:1	-0.18
	C1orf159	ENSG00000131591		exon:ENST00000421241:10_exon:ENST00000421241:9_exon:ENST00000421241:8_exon:ENST00000421241:7_exon:ENST00000421241:6_exon:ENST00000421241:5_exon:ENST00000421241:4_exon:ENST00000421241:3_exon:ENST00000421241:2_exon:ENST00000421241:1	-0.18
	CDCP1	ENSG00000163814		exon:ENST00000296129:9_exon:ENST00000296129:8_exon:ENST00000296129:7_exon:ENST00000296129:6_exon:ENST00000296129:5_exon:ENST00000296129:4_exon:ENST00000296129:3_exon:ENST00000296129:2_exon:ENST00000296129:1	-0.18
	CUL4A	ENSG00000139842		exon:ENST00000375440:1_exon:ENST00000375440:2_exon:ENST00000375440:3_exon:ENST00000375440:4_exon:ENST00000375440:5_exon:ENST00000375440:6_exon:ENST00000375440:7_exon:ENST00000375440:8_exon:ENST00000375440:9_exon:ENST00000375440:10_exon:ENST00000375440:11_exon:ENST00000375440:12_exon:ENST00000375440:13_exon:ENST00000375440:14_exon:ENST00000375440:15_exon:ENST00000375440:16_exon:ENST00000375440:17_…	-0.18
	DCLK1	ENSG00000133083		exon:ENST00000460982:3_exon:ENST00000460982:2_exon:ENST00000460982:1	-0.18
	DPH2	ENSG00000132768		exon:ENST00000255108:1_exon:ENST00000255108:2_exon:ENST00000255108:3_exon:ENST00000255108:4_exon:ENST00000255108:5_exon:ENST00000255108:6	-0.18
	EIF3G	ENSG00000130811		exon:ENST00000253108:11_exon:ENST00000253108:10_exon:ENST00000253108:9_exon:ENST00000253108:8_exon:ENST00000253108:7_exon:ENST00000253108:6_exon:ENST00000253108:5_exon:ENST00000253108:4_exon:ENST00000253108:3_exon:ENST00000253108:2_exon:ENST00000253108:1	-0.18
	FOS	ENSG00000170345		exon:ENST00000554617:1_exon:ENST00000554617:2	-0.18
	FUT8	ENSG00000033170		exon:ENST00000394585:1_exon:ENST00000394585:2_exon:ENST00000394585:3_exon:ENST00000394585:4_exon:ENST00000394585:5_exon:ENST00000394585:6_exon:ENST00000394585:7_exon:ENST00000394585:8_exon:ENST00000394585:9_exon:ENST00000394585:10_exon:ENST00000394585:11	-0.18
	GAK	ENSG00000178950		exon:ENST00000314167:28_exon:ENST00000314167:27_exon:ENST00000314167:26_exon:ENST00000314167:25_exon:ENST00000314167:24_exon:ENST00000314167:23_exon:ENST00000314167:22_exon:ENST00000314167:21_exon:ENST00000314167:20_exon:ENST00000314167:19_exon:ENST00000314167:18_exon:ENST00000314167:17_exon:ENST00000314167:16_exon:ENST00000314167:15_exon:ENST00000314167:14_exon:ENST00000314167:13_exon:ENST000003…	-0.18
	HMGB2	ENSG00000164104		exon:ENST00000438704:4_exon:ENST00000438704:3_exon:ENST00000438704:2_exon:ENST00000438704:1	-0.18
	MARCHF6	ENSG00000145495		exon:ENST00000449913:1_exon:ENST00000449913:2_exon:ENST00000449913:3_exon:ENST00000449913:4_exon:ENST00000449913:5_exon:ENST00000449913:6_exon:ENST00000449913:7_exon:ENST00000449913:8_exon:ENST00000449913:9_exon:ENST00000449913:10_exon:ENST00000449913:11_exon:ENST00000449913:12_exon:ENST00000449913:13_exon:ENST00000449913:14_exon:ENST00000449913:15_exon:ENST00000449913:16_exon:ENST00000449913:17_…	-0.18
	MIR100HG	ENSG00000255248		exon:ENST00000524376:2_exon:ENST00000524376:1	-0.18
	MRPL13	ENSG00000172172		exon:ENST00000306185:7_exon:ENST00000306185:6_exon:ENST00000306185:5_exon:ENST00000306185:4_exon:ENST00000306185:3_exon:ENST00000306185:2_exon:ENST00000306185:1	-0.18
	MTMR11	ENSG00000014914		exon:ENST00000492824:13_exon:ENST00000492824:12_exon:ENST00000492824:11_exon:ENST00000492824:10_exon:ENST00000492824:9_exon:ENST00000492824:8_exon:ENST00000492824:7_exon:ENST00000492824:6_exon:ENST00000492824:5_exon:ENST00000492824:4_exon:ENST00000492824:3_exon:ENST00000492824:2_exon:ENST00000492824:1	-0.18
	MUC1	ENSG00000185499		exon:ENST00000494844:2_exon:ENST00000494844:1	-0.18
	NHERF1	ENSG00000109062		exon:ENST00000262613:1_exon:ENST00000262613:2_exon:ENST00000262613:3_exon:ENST00000262613:4_exon:ENST00000262613:5_exon:ENST00000262613:6	-0.18
	PPM1B	ENSG00000138032		exon:ENST00000409895:1_exon:ENST00000409895:2_exon:ENST00000409895:3	-0.18
	PTPRG	ENSG00000144724		exon:ENST00000474889:1_exon:ENST00000474889:2_exon:ENST00000474889:3_exon:ENST00000474889:4_exon:ENST00000474889:5_exon:ENST00000474889:6_exon:ENST00000474889:7_exon:ENST00000474889:8_exon:ENST00000474889:9_exon:ENST00000474889:10_exon:ENST00000474889:11_exon:ENST00000474889:12_exon:ENST00000474889:13_exon:ENST00000474889:14_exon:ENST00000474889:15_exon:ENST00000474889:16_exon:ENST00000474889:17_…	-0.18
	PUF60	ENSG00000179950		exon:ENST00000456095:11_exon:ENST00000456095:10_exon:ENST00000456095:9_exon:ENST00000456095:8_exon:ENST00000456095:7_exon:ENST00000456095:6_exon:ENST00000456095:5_exon:ENST00000456095:4_exon:ENST00000456095:3_exon:ENST00000456095:2_exon:ENST00000456095:1	-0.18
	RNF4	ENSG00000063978		exon:ENST00000314289:1_exon:ENST00000314289:2_exon:ENST00000314289:3_exon:ENST00000314289:4_exon:ENST00000314289:5_exon:ENST00000314289:6_exon:ENST00000314289:7_exon:ENST00000314289:8	-0.18
	RNPS1	ENSG00000205937		exon:ENST00000570051:5_exon:ENST00000570051:4_exon:ENST00000570051:3_exon:ENST00000570051:2_exon:ENST00000570051:1	-0.18
	SAT1	ENSG00000130066		exon:ENST00000379253:1_exon:ENST00000379253:2_exon:ENST00000379253:3	-0.18
	SGMS2	ENSG00000164023		exon:ENST00000394684:1_exon:ENST00000394684:2_exon:ENST00000394684:3_exon:ENST00000394684:4_exon:ENST00000394684:5_exon:ENST00000394684:6_exon:ENST00000394684:7	-0.18
	SMARCC1	ENSG00000173473		exon:ENST00000425518:28_exon:ENST00000425518:27_exon:ENST00000425518:26_exon:ENST00000425518:25_exon:ENST00000425518:24_exon:ENST00000425518:23_exon:ENST00000425518:22_exon:ENST00000425518:21_exon:ENST00000425518:20_exon:ENST00000425518:19_exon:ENST00000425518:18_exon:ENST00000425518:17_exon:ENST00000425518:16_exon:ENST00000425518:15_exon:ENST00000425518:14_exon:ENST00000425518:13_exon:ENST000004…	-0.18
	SYVN1	ENSG00000162298		exon:ENST00000528487:8_exon:ENST00000528487:7_exon:ENST00000528487:6_exon:ENST00000528487:5_exon:ENST00000528487:4_exon:ENST00000528487:3_exon:ENST00000528487:2_exon:ENST00000528487:1	-0.18
	TCF12	ENSG00000140262		exon:ENST00000557843:1_exon:ENST00000557843:2_exon:ENST00000557843:3_exon:ENST00000557843:4_exon:ENST00000557843:5_exon:ENST00000557843:6_exon:ENST00000557843:7_exon:ENST00000557843:8_exon:ENST00000557843:9_exon:ENST00000557843:10_exon:ENST00000557843:11_exon:ENST00000557843:12_exon:ENST00000557843:13_exon:ENST00000557843:14_exon:ENST00000557843:15_exon:ENST00000557843:16_exon:ENST00000557843:17_…	-0.18
	TSC22D3	ENSG00000157514		exon:ENST00000372390:3_exon:ENST00000372390:2_exon:ENST00000372390:1	-0.18
	YWHAE	ENSG00000108953		exon:ENST00000489287:2_exon:ENST00000489287:1	-0.18
	ACP1	ENSG00000143727		exon:ENST00000272065:1_exon:ENST00000272065:2_exon:ENST00000272065:3_exon:ENST00000272065:4_exon:ENST00000272065:5_exon:ENST00000272065:6	-0.17
	ARFIP2	ENSG00000132254		exon:ENST00000531037:8_exon:ENST00000531037:7_exon:ENST00000531037:6_exon:ENST00000531037:5_exon:ENST00000531037:4_exon:ENST00000531037:3_exon:ENST00000531037:2_exon:ENST00000531037:1	-0.17
	ATAD3A	ENSG00000197785		exon:ENST00000378756:1_exon:ENST00000378756:2_exon:ENST00000378756:3_exon:ENST00000378756:4_exon:ENST00000378756:5_exon:ENST00000378756:6_exon:ENST00000378756:7_exon:ENST00000378756:8_exon:ENST00000378756:9_exon:ENST00000378756:10_exon:ENST00000378756:11_exon:ENST00000378756:12_exon:ENST00000378756:13_exon:ENST00000378756:14_exon:ENST00000378756:15_exon:ENST00000378756:16	-0.17
	AURKAIP1	ENSG00000175756		exon:ENST00000378853:4_exon:ENST00000378853:3_exon:ENST00000378853:2_exon:ENST00000378853:1	-0.17
	BMP4	ENSG00000125378		exon:ENST00000559087:4_exon:ENST00000559087:3_exon:ENST00000559087:2_exon:ENST00000559087:1	-0.17
	CDK5RAP3	ENSG00000108465		exon:ENST00000584063:1_exon:ENST00000584063:2_exon:ENST00000584063:3_exon:ENST00000584063:4_exon:ENST00000584063:5_exon:ENST00000584063:6_exon:ENST00000584063:7_exon:ENST00000584063:8_exon:ENST00000584063:9_exon:ENST00000584063:10_exon:ENST00000584063:11_exon:ENST00000584063:12	-0.17
	CDON	ENSG00000064309		exon:ENST00000531738:11_exon:ENST00000531738:10_exon:ENST00000531738:9_exon:ENST00000531738:8_exon:ENST00000531738:7_exon:ENST00000531738:6_exon:ENST00000531738:5_exon:ENST00000531738:4_exon:ENST00000531738:3_exon:ENST00000531738:2_exon:ENST00000531738:1	-0.17
	CNP	ENSG00000173786		exon:ENST00000393888:1_exon:ENST00000393888:2_exon:ENST00000393888:3_exon:ENST00000393888:4	-0.17
	CYTOR	ENSG00000222041		exon:ENST00000331944:1_exon:ENST00000331944:2	-0.17
	DHX9	ENSG00000135829		exon:ENST00000367549:1_exon:ENST00000367549:2_exon:ENST00000367549:3_exon:ENST00000367549:4_exon:ENST00000367549:5_exon:ENST00000367549:6_exon:ENST00000367549:7_exon:ENST00000367549:8_exon:ENST00000367549:9_exon:ENST00000367549:10_exon:ENST00000367549:11_exon:ENST00000367549:12_exon:ENST00000367549:13_exon:ENST00000367549:14_exon:ENST00000367549:15_exon:ENST00000367549:16_exon:ENST00000367549:17_…	-0.17
	EHMT1	ENSG00000181090		exon:ENST00000460843:1_exon:ENST00000460843:2_exon:ENST00000460843:3_exon:ENST00000460843:4_exon:ENST00000460843:5_exon:ENST00000460843:6_exon:ENST00000460843:7_exon:ENST00000460843:8_exon:ENST00000460843:9_exon:ENST00000460843:10_exon:ENST00000460843:11_exon:ENST00000460843:12_exon:ENST00000460843:13_exon:ENST00000460843:14_exon:ENST00000460843:15_exon:ENST00000460843:16_exon:ENST00000460843:17_…	-0.17
	GLS	ENSG00000115419		exon:ENST00000469774:1_exon:ENST00000469774:2_exon:ENST00000469774:3_exon:ENST00000469774:4	-0.17
	HDAC8	ENSG00000147099		exon:ENST00000373573:11_exon:ENST00000373573:10_exon:ENST00000373573:9_exon:ENST00000373573:8_exon:ENST00000373573:7_exon:ENST00000373573:6_exon:ENST00000373573:5_exon:ENST00000373573:4_exon:ENST00000373573:3_exon:ENST00000373573:2_exon:ENST00000373573:1	-0.17
	HMGA2	ENSG00000149948		exon:ENST00000545998:1_exon:ENST00000545998:2	-0.17
	HOMER3	ENSG00000051128		exon:ENST00000392351:10_exon:ENST00000392351:9_exon:ENST00000392351:8_exon:ENST00000392351:7_exon:ENST00000392351:6_exon:ENST00000392351:5_exon:ENST00000392351:4_exon:ENST00000392351:3_exon:ENST00000392351:2_exon:ENST00000392351:1	-0.17
	LPIN1	ENSG00000134324		exon:ENST00000460096:1_exon:ENST00000460096:2	-0.17
	MAGOH	ENSG00000162385		exon:ENST00000371470:5_exon:ENST00000371470:4_exon:ENST00000371470:3_exon:ENST00000371470:2_exon:ENST00000371470:1	-0.17
	MDM2	ENSG00000135679		exon:ENST00000462284:1_exon:ENST00000462284:2_exon:ENST00000462284:3_exon:ENST00000462284:4_exon:ENST00000462284:5_exon:ENST00000462284:6_exon:ENST00000462284:7_exon:ENST00000462284:8_exon:ENST00000462284:9_exon:ENST00000462284:10_exon:ENST00000462284:11	-0.17
	NABP1	ENSG00000173559		exon:ENST00000462712:1_exon:ENST00000462712:2_exon:ENST00000462712:3_exon:ENST00000462712:4	-0.17
	NFIX	ENSG00000008441		exon:ENST00000587760:1_exon:ENST00000587760:2_exon:ENST00000587760:3_exon:ENST00000587760:4_exon:ENST00000587760:5_exon:ENST00000587760:6_exon:ENST00000587760:7_exon:ENST00000587760:8_exon:ENST00000587760:9_exon:ENST00000587760:10	-0.17
	NLE1	ENSG00000073536		exon:ENST00000442241:13_exon:ENST00000442241:12_exon:ENST00000442241:11_exon:ENST00000442241:10_exon:ENST00000442241:9_exon:ENST00000442241:8_exon:ENST00000442241:7_exon:ENST00000442241:6_exon:ENST00000442241:5_exon:ENST00000442241:4_exon:ENST00000442241:3_exon:ENST00000442241:2_exon:ENST00000442241:1	-0.17
	NOP53	ENSG00000105373		exon:ENST00000594525:1_exon:ENST00000594525:2_exon:ENST00000594525:3_exon:ENST00000594525:4_exon:ENST00000594525:5_exon:ENST00000594525:6	-0.17
	NRF1	ENSG00000106459		exon:ENST00000539636:1_exon:ENST00000539636:2_exon:ENST00000539636:3_exon:ENST00000539636:4_exon:ENST00000539636:5_exon:ENST00000539636:6_exon:ENST00000539636:7_exon:ENST00000539636:8_exon:ENST00000539636:9_exon:ENST00000539636:10	-0.17
	PMM2	ENSG00000140650		exon:ENST00000268261:1_exon:ENST00000268261:2_exon:ENST00000268261:3_exon:ENST00000268261:4_exon:ENST00000268261:5_exon:ENST00000268261:6_exon:ENST00000268261:7_exon:ENST00000268261:8	-0.17
	RALB	ENSG00000144118		exon:ENST00000272519:1_exon:ENST00000272519:2_exon:ENST00000272519:3_exon:ENST00000272519:4_exon:ENST00000272519:5	-0.17
	SIPA1L1	ENSG00000197555		exon:ENST00000381232:1_exon:ENST00000381232:2_exon:ENST00000381232:3_exon:ENST00000381232:4_exon:ENST00000381232:5_exon:ENST00000381232:6_exon:ENST00000381232:7_exon:ENST00000381232:8_exon:ENST00000381232:9_exon:ENST00000381232:10_exon:ENST00000381232:11_exon:ENST00000381232:12_exon:ENST00000381232:13_exon:ENST00000381232:14_exon:ENST00000381232:15_exon:ENST00000381232:16_exon:ENST00000381232:17_…	-0.17
	SNCG	ENSG00000173267		exon:ENST00000483064:1_exon:ENST00000483064:2_exon:ENST00000483064:3_exon:ENST00000483064:4	-0.17
	SPDYA	ENSG00000163806		exon:ENST00000462832:1_exon:ENST00000462832:2_exon:ENST00000462832:3_exon:ENST00000462832:4_exon:ENST00000462832:5_exon:ENST00000462832:6_exon:ENST00000462832:7_exon:ENST00000462832:8_exon:ENST00000462832:9_exon:ENST00000462832:10_exon:ENST00000462832:11	-0.17
	STK40	ENSG00000196182		exon:ENST00000473733:5_exon:ENST00000473733:4_exon:ENST00000473733:3_exon:ENST00000473733:2_exon:ENST00000473733:1	-0.17
	SWAP70	ENSG00000133789		exon:ENST00000318950:1_exon:ENST00000318950:2_exon:ENST00000318950:3_exon:ENST00000318950:4_exon:ENST00000318950:5_exon:ENST00000318950:6_exon:ENST00000318950:7_exon:ENST00000318950:8_exon:ENST00000318950:9_exon:ENST00000318950:10_exon:ENST00000318950:11_exon:ENST00000318950:12	-0.17
	THOC1	ENSG00000079134		exon:ENST00000261600:21_exon:ENST00000261600:20_exon:ENST00000261600:19_exon:ENST00000261600:18_exon:ENST00000261600:17_exon:ENST00000261600:16_exon:ENST00000261600:15_exon:ENST00000261600:14_exon:ENST00000261600:13_exon:ENST00000261600:12_exon:ENST00000261600:11_exon:ENST00000261600:10_exon:ENST00000261600:9_exon:ENST00000261600:8_exon:ENST00000261600:7_exon:ENST00000261600:6_exon:ENST0000026160…	-0.17
	TNC	ENSG00000041982		exon:ENST00000345230:21_exon:ENST00000345230:20_exon:ENST00000345230:19_exon:ENST00000345230:18_exon:ENST00000345230:17_exon:ENST00000345230:16_exon:ENST00000345230:15_exon:ENST00000345230:14_exon:ENST00000345230:13_exon:ENST00000345230:12_exon:ENST00000345230:11_exon:ENST00000345230:10_exon:ENST00000345230:9_exon:ENST00000345230:8_exon:ENST00000345230:7_exon:ENST00000345230:6_exon:ENST0000034523…	-0.17
	TOLLIP	ENSG00000078902		exon:ENST00000317204:6_exon:ENST00000317204:5_exon:ENST00000317204:4_exon:ENST00000317204:3_exon:ENST00000317204:2_exon:ENST00000317204:1	-0.17
	TSC22D1	ENSG00000102804		exon:ENST00000261489:3_exon:ENST00000261489:2_exon:ENST00000261489:1	-0.17
	TUBGCP6	ENSG00000128159		exon:ENST00000473946:5_exon:ENST00000473946:4_exon:ENST00000473946:3_exon:ENST00000473946:2_exon:ENST00000473946:1	-0.17
	UBR4	ENSG00000127481		exon:ENST00000375224:21_exon:ENST00000375224:20_exon:ENST00000375224:19_exon:ENST00000375224:18_exon:ENST00000375224:17_exon:ENST00000375224:16_exon:ENST00000375224:15_exon:ENST00000375224:14_exon:ENST00000375224:13_exon:ENST00000375224:12_exon:ENST00000375224:11_exon:ENST00000375224:10_exon:ENST00000375224:9_exon:ENST00000375224:8_exon:ENST00000375224:7_exon:ENST00000375224:6_exon:ENST0000037522…	-0.17
	USP7	ENSG00000187555		exon:ENST00000381886:31_exon:ENST00000381886:30_exon:ENST00000381886:29_exon:ENST00000381886:28_exon:ENST00000381886:27_exon:ENST00000381886:26_exon:ENST00000381886:25_exon:ENST00000381886:24_exon:ENST00000381886:23_exon:ENST00000381886:22_exon:ENST00000381886:21_exon:ENST00000381886:20_exon:ENST00000381886:19_exon:ENST00000381886:18_exon:ENST00000381886:17_exon:ENST00000381886:16_exon:ENST000003…	-0.17
	ZNF268	ENSG00000090612		exon:ENST00000541009:1_exon:ENST00000541009:2_exon:ENST00000541009:3_exon:ENST00000541009:4_exon:ENST00000541009:5_exon:ENST00000541009:6_exon:ENST00000541009:7	-0.17
	ADAM8	ENSG00000151651		exon:ENST00000561175:3_exon:ENST00000561175:2_exon:ENST00000561175:1	-0.16
	ARFIP2	ENSG00000132254		exon:ENST00000396777:8_exon:ENST00000396777:7_exon:ENST00000396777:6_exon:ENST00000396777:5_exon:ENST00000396777:4_exon:ENST00000396777:3_exon:ENST00000396777:2_exon:ENST00000396777:1	-0.16
	BFAR	ENSG00000103429		exon:ENST00000261658:1_exon:ENST00000261658:2_exon:ENST00000261658:3_exon:ENST00000261658:4_exon:ENST00000261658:5_exon:ENST00000261658:6_exon:ENST00000261658:7_exon:ENST00000261658:8	-0.16
	CDC25B	ENSG00000101224		exon:ENST00000439880:1_exon:ENST00000439880:2_exon:ENST00000439880:3_exon:ENST00000439880:4_exon:ENST00000439880:5_exon:ENST00000439880:6_exon:ENST00000439880:7_exon:ENST00000439880:8_exon:ENST00000439880:9_exon:ENST00000439880:10_exon:ENST00000439880:11_exon:ENST00000439880:12_exon:ENST00000439880:13_exon:ENST00000439880:14_exon:ENST00000439880:15_exon:ENST00000439880:16	-0.16
	CLDN7	ENSG00000181885		exon:ENST00000574070:3_exon:ENST00000574070:2_exon:ENST00000574070:1	-0.16
	CSNK2A2	ENSG00000070770		exon:ENST00000563307:5_exon:ENST00000563307:4_exon:ENST00000563307:3_exon:ENST00000563307:2_exon:ENST00000563307:1	-0.16
	DDX17	ENSG00000100201		exon:ENST00000403230:13_exon:ENST00000403230:12_exon:ENST00000403230:11_exon:ENST00000403230:10_exon:ENST00000403230:9_exon:ENST00000403230:8_exon:ENST00000403230:7_exon:ENST00000403230:6_exon:ENST00000403230:5_exon:ENST00000403230:4_exon:ENST00000403230:3_exon:ENST00000403230:2_exon:ENST00000403230:1	-0.16
	EIF4G1	ENSG00000114867		exon:ENST00000346169:1_exon:ENST00000346169:2_exon:ENST00000346169:3_exon:ENST00000346169:4_exon:ENST00000346169:5_exon:ENST00000346169:6_exon:ENST00000346169:7_exon:ENST00000346169:8_exon:ENST00000346169:9_exon:ENST00000346169:10_exon:ENST00000346169:11_exon:ENST00000346169:12_exon:ENST00000346169:13_exon:ENST00000346169:14_exon:ENST00000346169:15_exon:ENST00000346169:16_exon:ENST00000346169:17_…	-0.16
	FPGS	ENSG00000136877		exon:ENST00000431857:1_exon:ENST00000431857:2_exon:ENST00000431857:3_exon:ENST00000431857:4_exon:ENST00000431857:5_exon:ENST00000431857:6_exon:ENST00000431857:7_exon:ENST00000431857:8_exon:ENST00000431857:9_exon:ENST00000431857:10_exon:ENST00000431857:11	-0.16
	FUT8	ENSG00000033170		exon:ENST00000557164:1_exon:ENST00000557164:2_exon:ENST00000557164:3_exon:ENST00000557164:4_exon:ENST00000557164:5_exon:ENST00000557164:6_exon:ENST00000557164:7_exon:ENST00000557164:8_exon:ENST00000557164:9_exon:ENST00000557164:10	-0.16
	GABBR1	ENSG00000204681		exon:ENST00000467259:4_exon:ENST00000467259:3_exon:ENST00000467259:2_exon:ENST00000467259:1	-0.16
	IRF1	ENSG00000125347		exon:ENST00000405885:10_exon:ENST00000405885:9_exon:ENST00000405885:8_exon:ENST00000405885:7_exon:ENST00000405885:6_exon:ENST00000405885:5_exon:ENST00000405885:4_exon:ENST00000405885:3_exon:ENST00000405885:2_exon:ENST00000405885:1	-0.16
	KDM2B	ENSG00000089094		exon:ENST00000446152:11_exon:ENST00000446152:10_exon:ENST00000446152:9_exon:ENST00000446152:8_exon:ENST00000446152:7_exon:ENST00000446152:6_exon:ENST00000446152:5_exon:ENST00000446152:4_exon:ENST00000446152:3_exon:ENST00000446152:2_exon:ENST00000446152:1	-0.16
	LMNA	ENSG00000160789		exon:ENST00000361308:1_exon:ENST00000361308:2_exon:ENST00000361308:3_exon:ENST00000361308:4_exon:ENST00000361308:5_exon:ENST00000361308:6_exon:ENST00000361308:7_exon:ENST00000361308:8_exon:ENST00000361308:9_exon:ENST00000361308:10	-0.16
	MAP2K7	ENSG00000076984		exon:ENST00000397983:1_exon:ENST00000397983:2_exon:ENST00000397983:3_exon:ENST00000397983:4_exon:ENST00000397983:5_exon:ENST00000397983:6_exon:ENST00000397983:7_exon:ENST00000397983:8_exon:ENST00000397983:9_exon:ENST00000397983:10_exon:ENST00000397983:11_exon:ENST00000397983:12	-0.16
	MCOLN3	ENSG00000055732		exon:ENST00000474447:4_exon:ENST00000474447:3_exon:ENST00000474447:2_exon:ENST00000474447:1	-0.16
	NFE2L2	ENSG00000116044		exon:ENST00000446151:5_exon:ENST00000446151:4_exon:ENST00000446151:3_exon:ENST00000446151:2_exon:ENST00000446151:1	-0.16
	PFDN6	ENSG00000204220		exon:ENST00000374607:1_exon:ENST00000374607:2_exon:ENST00000374607:3_exon:ENST00000374607:4_exon:ENST00000374607:5	-0.16
	PRELID3B	ENSG00000101166		exon:ENST00000355937:6_exon:ENST00000355937:5_exon:ENST00000355937:4_exon:ENST00000355937:3_exon:ENST00000355937:2_exon:ENST00000355937:1	-0.16
	RNF141	ENSG00000110315		exon:ENST00000265981:6_exon:ENST00000265981:5_exon:ENST00000265981:4_exon:ENST00000265981:3_exon:ENST00000265981:2_exon:ENST00000265981:1	-0.16
	RPS15	ENSG00000115268		exon:ENST00000586686:1_exon:ENST00000586686:2_exon:ENST00000586686:3_exon:ENST00000586686:4	-0.16
	SETDB1	ENSG00000143379		exon:ENST00000271640:1_exon:ENST00000271640:2_exon:ENST00000271640:3_exon:ENST00000271640:4_exon:ENST00000271640:5_exon:ENST00000271640:6_exon:ENST00000271640:7_exon:ENST00000271640:8_exon:ENST00000271640:9_exon:ENST00000271640:10_exon:ENST00000271640:11_exon:ENST00000271640:12_exon:ENST00000271640:13_exon:ENST00000271640:14_exon:ENST00000271640:15_exon:ENST00000271640:16_exon:ENST00000271640:17_…	-0.16
	SLC46A1	ENSG00000076351		exon:ENST00000440501:6_exon:ENST00000440501:5_exon:ENST00000440501:4_exon:ENST00000440501:3_exon:ENST00000440501:2_exon:ENST00000440501:1	-0.16
	SRRT	ENSG00000087087		exon:ENST00000388793:1_exon:ENST00000388793:2_exon:ENST00000388793:3_exon:ENST00000388793:4_exon:ENST00000388793:5_exon:ENST00000388793:6_exon:ENST00000388793:7_exon:ENST00000388793:8_exon:ENST00000388793:9_exon:ENST00000388793:10_exon:ENST00000388793:11_exon:ENST00000388793:12_exon:ENST00000388793:13_exon:ENST00000388793:14_exon:ENST00000388793:15_exon:ENST00000388793:16_exon:ENST00000388793:17_…	-0.16
	SRSF1	ENSG00000136450		exon:ENST00000582730:3_exon:ENST00000582730:2_exon:ENST00000582730:1	-0.16
	STRAP	ENSG00000023734		exon:ENST00000419869:1_exon:ENST00000419869:2_exon:ENST00000419869:3_exon:ENST00000419869:4_exon:ENST00000419869:5_exon:ENST00000419869:6_exon:ENST00000419869:7_exon:ENST00000419869:8_exon:ENST00000419869:9_exon:ENST00000419869:10	-0.16
	STX3	ENSG00000166900		exon:ENST00000337979:1_exon:ENST00000337979:2_exon:ENST00000337979:3_exon:ENST00000337979:4_exon:ENST00000337979:5_exon:ENST00000337979:6_exon:ENST00000337979:7_exon:ENST00000337979:8_exon:ENST00000337979:9_exon:ENST00000337979:10_exon:ENST00000337979:11	-0.16
	ACLY	ENSG00000131473		exon:ENST00000352035:29_exon:ENST00000352035:28_exon:ENST00000352035:27_exon:ENST00000352035:26_exon:ENST00000352035:25_exon:ENST00000352035:24_exon:ENST00000352035:23_exon:ENST00000352035:22_exon:ENST00000352035:21_exon:ENST00000352035:20_exon:ENST00000352035:19_exon:ENST00000352035:18_exon:ENST00000352035:17_exon:ENST00000352035:16_exon:ENST00000352035:15_exon:ENST00000352035:14_exon:ENST000003…	-0.15
	AIFM1	ENSG00000156709		exon:ENST00000287295:16_exon:ENST00000287295:15_exon:ENST00000287295:14_exon:ENST00000287295:13_exon:ENST00000287295:12_exon:ENST00000287295:11_exon:ENST00000287295:10_exon:ENST00000287295:9_exon:ENST00000287295:8_exon:ENST00000287295:7_exon:ENST00000287295:6_exon:ENST00000287295:5_exon:ENST00000287295:4_exon:ENST00000287295:3_exon:ENST00000287295:2_exon:ENST00000287295:1	-0.15
	AOPEP	ENSG00000148120		exon:ENST00000463372:1_exon:ENST00000463372:2_exon:ENST00000463372:3_exon:ENST00000463372:4_exon:ENST00000463372:5_exon:ENST00000463372:6	-0.15
	ATG7	ENSG00000197548		exon:ENST00000354449:1_exon:ENST00000354449:2_exon:ENST00000354449:3_exon:ENST00000354449:4_exon:ENST00000354449:5_exon:ENST00000354449:6_exon:ENST00000354449:7_exon:ENST00000354449:8_exon:ENST00000354449:9_exon:ENST00000354449:10_exon:ENST00000354449:11_exon:ENST00000354449:12_exon:ENST00000354449:13_exon:ENST00000354449:14_exon:ENST00000354449:15_exon:ENST00000354449:16_exon:ENST00000354449:17_…	-0.15
	BIRC2	ENSG00000110330		exon:ENST00000530675:1_exon:ENST00000530675:2_exon:ENST00000530675:3_exon:ENST00000530675:4_exon:ENST00000530675:5_exon:ENST00000530675:6_exon:ENST00000530675:7_exon:ENST00000530675:8_exon:ENST00000530675:9	-0.15
	CAV1	ENSG00000105974		exon:ENST00000393467:1_exon:ENST00000393467:2	-0.15
	CDC42	ENSG00000070831		exon:ENST00000400259:1_exon:ENST00000400259:2_exon:ENST00000400259:3_exon:ENST00000400259:4_exon:ENST00000400259:5_exon:ENST00000400259:6	-0.15
	CKAP5	ENSG00000175216		exon:ENST00000526496:4_exon:ENST00000526496:3_exon:ENST00000526496:2_exon:ENST00000526496:1	-0.15
	DNM1	ENSG00000106976		exon:ENST00000463998:1_exon:ENST00000463998:2_exon:ENST00000463998:3	-0.15
	DPP7	ENSG00000176978		exon:ENST00000460830:3_exon:ENST00000460830:2_exon:ENST00000460830:1	-0.15
	E2F6	ENSG00000169016		exon:ENST00000381525:7_exon:ENST00000381525:6_exon:ENST00000381525:5_exon:ENST00000381525:4_exon:ENST00000381525:3_exon:ENST00000381525:2_exon:ENST00000381525:1	-0.15
	EZH2	ENSG00000106462		exon:ENST00000483967:20_exon:ENST00000483967:19_exon:ENST00000483967:18_exon:ENST00000483967:17_exon:ENST00000483967:16_exon:ENST00000483967:15_exon:ENST00000483967:14_exon:ENST00000483967:13_exon:ENST00000483967:12_exon:ENST00000483967:11_exon:ENST00000483967:10_exon:ENST00000483967:9_exon:ENST00000483967:8_exon:ENST00000483967:7_exon:ENST00000483967:6_exon:ENST00000483967:5_exon:ENST00000483967…	-0.15
	FAT1	ENSG00000083857		exon:ENST00000441802:27_exon:ENST00000441802:26_exon:ENST00000441802:25_exon:ENST00000441802:24_exon:ENST00000441802:23_exon:ENST00000441802:22_exon:ENST00000441802:21_exon:ENST00000441802:20_exon:ENST00000441802:19_exon:ENST00000441802:18_exon:ENST00000441802:17_exon:ENST00000441802:16_exon:ENST00000441802:15_exon:ENST00000441802:14_exon:ENST00000441802:13_exon:ENST00000441802:12_exon:ENST000004…	-0.15
	FRMD6	ENSG00000139926		exon:ENST00000395718:1_exon:ENST00000395718:2_exon:ENST00000395718:3_exon:ENST00000395718:4_exon:ENST00000395718:5_exon:ENST00000395718:6_exon:ENST00000395718:7_exon:ENST00000395718:8_exon:ENST00000395718:9_exon:ENST00000395718:10_exon:ENST00000395718:11_exon:ENST00000395718:12_exon:ENST00000395718:13_exon:ENST00000395718:14	-0.15
	HMOX2	ENSG00000103415		exon:ENST00000570646:1_exon:ENST00000570646:2_exon:ENST00000570646:3_exon:ENST00000570646:4_exon:ENST00000570646:5_exon:ENST00000570646:6	-0.15
	IFNAR2	ENSG00000159110		exon:ENST00000404220:1_exon:ENST00000404220:2_exon:ENST00000404220:3_exon:ENST00000404220:4_exon:ENST00000404220:5_exon:ENST00000404220:6_exon:ENST00000404220:7_exon:ENST00000404220:8_exon:ENST00000404220:9	-0.15
	IRF7	ENSG00000185507		exon:ENST00000397574:11_exon:ENST00000397574:10_exon:ENST00000397574:9_exon:ENST00000397574:8_exon:ENST00000397574:7_exon:ENST00000397574:6_exon:ENST00000397574:5_exon:ENST00000397574:4_exon:ENST00000397574:3_exon:ENST00000397574:2_exon:ENST00000397574:1	-0.15
	LRP6	ENSG00000070018		exon:ENST00000261349:23_exon:ENST00000261349:22_exon:ENST00000261349:21_exon:ENST00000261349:20_exon:ENST00000261349:19_exon:ENST00000261349:18_exon:ENST00000261349:17_exon:ENST00000261349:16_exon:ENST00000261349:15_exon:ENST00000261349:14_exon:ENST00000261349:13_exon:ENST00000261349:12_exon:ENST00000261349:11_exon:ENST00000261349:10_exon:ENST00000261349:9_exon:ENST00000261349:8_exon:ENST00000261…	-0.15
	LSM6	ENSG00000164167		exon:ENST00000515311:1_exon:ENST00000515311:2_exon:ENST00000515311:3_exon:ENST00000515311:4_exon:ENST00000515311:5	-0.15
	NNT	ENSG00000112992		exon:ENST00000512996:1_exon:ENST00000512996:2_exon:ENST00000512996:3_exon:ENST00000512996:4_exon:ENST00000512996:5_exon:ENST00000512996:6_exon:ENST00000512996:7_exon:ENST00000512996:8_exon:ENST00000512996:9_exon:ENST00000512996:10_exon:ENST00000512996:11_exon:ENST00000512996:12_exon:ENST00000512996:13_exon:ENST00000512996:14_exon:ENST00000512996:15_exon:ENST00000512996:16_exon:ENST00000512996:17_…	-0.15
	PKMYT1	ENSG00000127564		exon:ENST00000574333:2_exon:ENST00000574333:1	-0.15
	PPP1CA	ENSG00000172531		exon:ENST00000376745:7_exon:ENST00000376745:6_exon:ENST00000376745:5_exon:ENST00000376745:4_exon:ENST00000376745:3_exon:ENST00000376745:2_exon:ENST00000376745:1	-0.15
	RANBP9	ENSG00000010017		exon:ENST00000011619:14_exon:ENST00000011619:13_exon:ENST00000011619:12_exon:ENST00000011619:11_exon:ENST00000011619:10_exon:ENST00000011619:9_exon:ENST00000011619:8_exon:ENST00000011619:7_exon:ENST00000011619:6_exon:ENST00000011619:5_exon:ENST00000011619:4_exon:ENST00000011619:3_exon:ENST00000011619:2_exon:ENST00000011619:1	-0.15
	RASA4	ENSG00000105808		exon:ENST00000522223:7_exon:ENST00000522223:6_exon:ENST00000522223:5_exon:ENST00000522223:4_exon:ENST00000522223:3_exon:ENST00000522223:2_exon:ENST00000522223:1	-0.15
	SEMA3B	ENSG00000012171		exon:ENST00000441915:1_exon:ENST00000441915:2_exon:ENST00000441915:3_exon:ENST00000441915:4_exon:ENST00000441915:5_exon:ENST00000441915:6_exon:ENST00000441915:7_exon:ENST00000441915:8_exon:ENST00000441915:9_exon:ENST00000441915:10_exon:ENST00000441915:11_exon:ENST00000441915:12_exon:ENST00000441915:13_exon:ENST00000441915:14	-0.15
	SMURF2	ENSG00000108854		exon:ENST00000585301:14_exon:ENST00000585301:13_exon:ENST00000585301:12_exon:ENST00000585301:11_exon:ENST00000585301:10_exon:ENST00000585301:9_exon:ENST00000585301:8_exon:ENST00000585301:7_exon:ENST00000585301:6_exon:ENST00000585301:5_exon:ENST00000585301:4_exon:ENST00000585301:3_exon:ENST00000585301:2_exon:ENST00000585301:1	-0.15
	SPEN	ENSG00000065526		exon:ENST00000471538:1_exon:ENST00000471538:2	-0.15
	STRADA	ENSG00000266173		exon:ENST00000582137:11_exon:ENST00000582137:10_exon:ENST00000582137:9_exon:ENST00000582137:8_exon:ENST00000582137:7_exon:ENST00000582137:6_exon:ENST00000582137:5_exon:ENST00000582137:4_exon:ENST00000582137:3_exon:ENST00000582137:2_exon:ENST00000582137:1	-0.15
	TBC1D16	ENSG00000167291		exon:ENST00000340848:8_exon:ENST00000340848:7_exon:ENST00000340848:6_exon:ENST00000340848:5_exon:ENST00000340848:4_exon:ENST00000340848:3_exon:ENST00000340848:2_exon:ENST00000340848:1	-0.15
	TMED10	ENSG00000170348		exon:ENST00000303575:5_exon:ENST00000303575:4_exon:ENST00000303575:3_exon:ENST00000303575:2_exon:ENST00000303575:1	-0.15
	UBE2Z	ENSG00000159202		exon:ENST00000360943:1_exon:ENST00000360943:2_exon:ENST00000360943:3_exon:ENST00000360943:4_exon:ENST00000360943:5_exon:ENST00000360943:6_exon:ENST00000360943:7	-0.15
	USP10	ENSG00000103194		exon:ENST00000219473:1_exon:ENST00000219473:2_exon:ENST00000219473:3_exon:ENST00000219473:4_exon:ENST00000219473:5_exon:ENST00000219473:6_exon:ENST00000219473:7_exon:ENST00000219473:8_exon:ENST00000219473:9_exon:ENST00000219473:10_exon:ENST00000219473:11_exon:ENST00000219473:12_exon:ENST00000219473:13_exon:ENST00000219473:14	-0.15
	APH1A	ENSG00000117362		exon:ENST00000360244:6_exon:ENST00000360244:5_exon:ENST00000360244:4_exon:ENST00000360244:3_exon:ENST00000360244:2_exon:ENST00000360244:1	-0.14
	APMAP	ENSG00000101474		exon:ENST00000447138:8_exon:ENST00000447138:7_exon:ENST00000447138:6_exon:ENST00000447138:5_exon:ENST00000447138:4_exon:ENST00000447138:3_exon:ENST00000447138:2_exon:ENST00000447138:1	-0.14
	ARRB2	ENSG00000141480		exon:ENST00000269260:1_exon:ENST00000269260:2_exon:ENST00000269260:3_exon:ENST00000269260:4_exon:ENST00000269260:5_exon:ENST00000269260:6_exon:ENST00000269260:7_exon:ENST00000269260:8_exon:ENST00000269260:9_exon:ENST00000269260:10_exon:ENST00000269260:11_exon:ENST00000269260:12_exon:ENST00000269260:13_exon:ENST00000269260:14_exon:ENST00000269260:15	-0.14
	BRD4	ENSG00000141867		exon:ENST00000594841:9_exon:ENST00000594841:8_exon:ENST00000594841:7_exon:ENST00000594841:6_exon:ENST00000594841:5_exon:ENST00000594841:4_exon:ENST00000594841:3_exon:ENST00000594841:2_exon:ENST00000594841:1	-0.14
	CCAR2	ENSG00000158941		exon:ENST00000521301:1_exon:ENST00000521301:2_exon:ENST00000521301:3_exon:ENST00000521301:4	-0.14
	CCDC47	ENSG00000108588		exon:ENST00000582252:12_exon:ENST00000582252:11_exon:ENST00000582252:10_exon:ENST00000582252:9_exon:ENST00000582252:8_exon:ENST00000582252:7_exon:ENST00000582252:6_exon:ENST00000582252:5_exon:ENST00000582252:4_exon:ENST00000582252:3_exon:ENST00000582252:2_exon:ENST00000582252:1	-0.14
	CCNL1	ENSG00000163660		exon:ENST00000295926:11_exon:ENST00000295926:10_exon:ENST00000295926:9_exon:ENST00000295926:8_exon:ENST00000295926:7_exon:ENST00000295926:6_exon:ENST00000295926:5_exon:ENST00000295926:4_exon:ENST00000295926:3_exon:ENST00000295926:2_exon:ENST00000295926:1	-0.14
	CD59	ENSG00000085063		exon:ENST00000395850:4_exon:ENST00000395850:3_exon:ENST00000395850:2_exon:ENST00000395850:1	-0.14
	CDKN1C	ENSG00000129757		exon:ENST00000471157:2_exon:ENST00000471157:1	-0.14
	DLST	ENSG00000119689		exon:ENST00000334220:1_exon:ENST00000334220:2_exon:ENST00000334220:3_exon:ENST00000334220:4_exon:ENST00000334220:5_exon:ENST00000334220:6_exon:ENST00000334220:7_exon:ENST00000334220:8_exon:ENST00000334220:9_exon:ENST00000334220:10_exon:ENST00000334220:11_exon:ENST00000334220:12_exon:ENST00000334220:13_exon:ENST00000334220:14_exon:ENST00000334220:15	-0.14
	EIF2AK1	ENSG00000086232		exon:ENST00000446699:5_exon:ENST00000446699:4_exon:ENST00000446699:3_exon:ENST00000446699:2_exon:ENST00000446699:1	-0.14
	GIGYF1	ENSG00000146830		exon:ENST00000464111:3_exon:ENST00000464111:2_exon:ENST00000464111:1	-0.14
	GNL3	ENSG00000163938		exon:ENST00000418458:1_exon:ENST00000418458:2_exon:ENST00000418458:3_exon:ENST00000418458:4_exon:ENST00000418458:5_exon:ENST00000418458:6_exon:ENST00000418458:7_exon:ENST00000418458:8_exon:ENST00000418458:9_exon:ENST00000418458:10_exon:ENST00000418458:11_exon:ENST00000418458:12_exon:ENST00000418458:13_exon:ENST00000418458:14_exon:ENST00000418458:15	-0.14
	KDM2B	ENSG00000089094		exon:ENST00000377071:23_exon:ENST00000377071:22_exon:ENST00000377071:21_exon:ENST00000377071:20_exon:ENST00000377071:19_exon:ENST00000377071:18_exon:ENST00000377071:17_exon:ENST00000377071:16_exon:ENST00000377071:15_exon:ENST00000377071:14_exon:ENST00000377071:13_exon:ENST00000377071:12_exon:ENST00000377071:11_exon:ENST00000377071:10_exon:ENST00000377071:9_exon:ENST00000377071:8_exon:ENST00000377…	-0.14
	KDM6A	ENSG00000147050		exon:ENST00000451692:1_exon:ENST00000451692:2_exon:ENST00000451692:3_exon:ENST00000451692:4	-0.14
	KPNB1	ENSG00000108424		exon:ENST00000540627:1_exon:ENST00000540627:2_exon:ENST00000540627:3_exon:ENST00000540627:4_exon:ENST00000540627:5_exon:ENST00000540627:6_exon:ENST00000540627:7_exon:ENST00000540627:8_exon:ENST00000540627:9_exon:ENST00000540627:10_exon:ENST00000540627:11_exon:ENST00000540627:12_exon:ENST00000540627:13_exon:ENST00000540627:14_exon:ENST00000540627:15_exon:ENST00000540627:16_exon:ENST00000540627:17_…	-0.14
	MRPL20	ENSG00000242485		exon:ENST00000344843:4_exon:ENST00000344843:3_exon:ENST00000344843:2_exon:ENST00000344843:1	-0.14
	NABP2	ENSG00000139579		exon:ENST00000267023:1_exon:ENST00000267023:2_exon:ENST00000267023:3_exon:ENST00000267023:4_exon:ENST00000267023:5_exon:ENST00000267023:6_exon:ENST00000267023:7	-0.14
	NR3C1	ENSG00000113580		exon:ENST00000503201:9_exon:ENST00000503201:8_exon:ENST00000503201:7_exon:ENST00000503201:6_exon:ENST00000503201:5_exon:ENST00000503201:4_exon:ENST00000503201:3_exon:ENST00000503201:2_exon:ENST00000503201:1	-0.14
	OAS2	ENSG00000111335		exon:ENST00000392583:1_exon:ENST00000392583:2_exon:ENST00000392583:3_exon:ENST00000392583:4_exon:ENST00000392583:5_exon:ENST00000392583:6_exon:ENST00000392583:7_exon:ENST00000392583:8_exon:ENST00000392583:9_exon:ENST00000392583:10	-0.14
	PLSCR1	ENSG00000188313		exon:ENST00000487389:8_exon:ENST00000487389:7_exon:ENST00000487389:6_exon:ENST00000487389:5_exon:ENST00000487389:4_exon:ENST00000487389:3_exon:ENST00000487389:2_exon:ENST00000487389:1	-0.14
	PNPLA8	ENSG00000135241		exon:ENST00000436062:10_exon:ENST00000436062:9_exon:ENST00000436062:8_exon:ENST00000436062:7_exon:ENST00000436062:6_exon:ENST00000436062:5_exon:ENST00000436062:4_exon:ENST00000436062:3_exon:ENST00000436062:2_exon:ENST00000436062:1	-0.14
	RBBP6	ENSG00000122257		exon:ENST00000319715:1_exon:ENST00000319715:2_exon:ENST00000319715:3_exon:ENST00000319715:4_exon:ENST00000319715:5_exon:ENST00000319715:6_exon:ENST00000319715:7_exon:ENST00000319715:8_exon:ENST00000319715:9_exon:ENST00000319715:10_exon:ENST00000319715:11_exon:ENST00000319715:12_exon:ENST00000319715:13_exon:ENST00000319715:14_exon:ENST00000319715:15_exon:ENST00000319715:16_exon:ENST00000319715:17_…	-0.14
	RBM25	ENSG00000119707		exon:ENST00000261973:1_exon:ENST00000261973:2_exon:ENST00000261973:3_exon:ENST00000261973:4_exon:ENST00000261973:5_exon:ENST00000261973:6_exon:ENST00000261973:7_exon:ENST00000261973:8_exon:ENST00000261973:9_exon:ENST00000261973:10_exon:ENST00000261973:11_exon:ENST00000261973:12_exon:ENST00000261973:13_exon:ENST00000261973:14_exon:ENST00000261973:15_exon:ENST00000261973:16_exon:ENST00000261973:17_…	-0.14
	RPL24	ENSG00000114391		exon:ENST00000394077:6_exon:ENST00000394077:5_exon:ENST00000394077:4_exon:ENST00000394077:3_exon:ENST00000394077:2_exon:ENST00000394077:1	-0.14
	RPL9	ENSG00000163682		exon:ENST00000295955:8_exon:ENST00000295955:7_exon:ENST00000295955:6_exon:ENST00000295955:5_exon:ENST00000295955:4_exon:ENST00000295955:3_exon:ENST00000295955:2_exon:ENST00000295955:1	-0.14
	SAT1	ENSG00000130066		exon:ENST00000474223:1_exon:ENST00000474223:2_exon:ENST00000474223:3	-0.14
	SETX	ENSG00000107290		exon:ENST00000436441:17_exon:ENST00000436441:16_exon:ENST00000436441:15_exon:ENST00000436441:14_exon:ENST00000436441:13_exon:ENST00000436441:12_exon:ENST00000436441:11_exon:ENST00000436441:10_exon:ENST00000436441:9_exon:ENST00000436441:8_exon:ENST00000436441:7_exon:ENST00000436441:6_exon:ENST00000436441:5_exon:ENST00000436441:4_exon:ENST00000436441:3_exon:ENST00000436441:2_exon:ENST00000436441:1	-0.14
	SGK1	ENSG00000118515		exon:ENST00000413996:12_exon:ENST00000413996:11_exon:ENST00000413996:10_exon:ENST00000413996:9_exon:ENST00000413996:8_exon:ENST00000413996:7_exon:ENST00000413996:6_exon:ENST00000413996:5_exon:ENST00000413996:4_exon:ENST00000413996:3_exon:ENST00000413996:2_exon:ENST00000413996:1	-0.14
	SHLD2	ENSG00000122376		exon:ENST00000298786:1_exon:ENST00000298786:2_exon:ENST00000298786:3_exon:ENST00000298786:4_exon:ENST00000298786:5_exon:ENST00000298786:6_exon:ENST00000298786:7_exon:ENST00000298786:8_exon:ENST00000298786:9_exon:ENST00000298786:10	-0.14
	STAT1	ENSG00000115415		exon:ENST00000392322:23_exon:ENST00000392322:22_exon:ENST00000392322:21_exon:ENST00000392322:20_exon:ENST00000392322:19_exon:ENST00000392322:18_exon:ENST00000392322:17_exon:ENST00000392322:16_exon:ENST00000392322:15_exon:ENST00000392322:14_exon:ENST00000392322:13_exon:ENST00000392322:12_exon:ENST00000392322:11_exon:ENST00000392322:10_exon:ENST00000392322:9_exon:ENST00000392322:8_exon:ENST00000392…	-0.14
	SURF1	ENSG00000148290		exon:ENST00000371974:9_exon:ENST00000371974:8_exon:ENST00000371974:7_exon:ENST00000371974:6_exon:ENST00000371974:5_exon:ENST00000371974:4_exon:ENST00000371974:3_exon:ENST00000371974:2_exon:ENST00000371974:1	-0.14
	TFDP2	ENSG00000114126		exon:ENST00000499676:13_exon:ENST00000499676:12_exon:ENST00000499676:11_exon:ENST00000499676:10_exon:ENST00000499676:9_exon:ENST00000499676:8_exon:ENST00000499676:7_exon:ENST00000499676:6_exon:ENST00000499676:5_exon:ENST00000499676:4_exon:ENST00000499676:3_exon:ENST00000499676:2_exon:ENST00000499676:1	-0.14
	TM9SF3	ENSG00000077147		exon:ENST00000443638:7_exon:ENST00000443638:6_exon:ENST00000443638:5_exon:ENST00000443638:4_exon:ENST00000443638:3_exon:ENST00000443638:2_exon:ENST00000443638:1	-0.14
	TUSC2	ENSG00000114383		exon:ENST00000462137:3_exon:ENST00000462137:2_exon:ENST00000462137:1	-0.14
	UBE2I	ENSG00000103275		exon:ENST00000397514:1_exon:ENST00000397514:2_exon:ENST00000397514:3_exon:ENST00000397514:4_exon:ENST00000397514:5_exon:ENST00000397514:6_exon:ENST00000397514:7	-0.14
	UBE2L3	ENSG00000185651		exon:ENST00000342192:1_exon:ENST00000342192:2_exon:ENST00000342192:3_exon:ENST00000342192:4	-0.14
	UBE2L3	ENSG00000185651		exon:ENST00000458578:1_exon:ENST00000458578:2_exon:ENST00000458578:3_exon:ENST00000458578:4	-0.14
	XPO1	ENSG00000082898		exon:ENST00000401558:25_exon:ENST00000401558:24_exon:ENST00000401558:23_exon:ENST00000401558:22_exon:ENST00000401558:21_exon:ENST00000401558:20_exon:ENST00000401558:19_exon:ENST00000401558:18_exon:ENST00000401558:17_exon:ENST00000401558:16_exon:ENST00000401558:15_exon:ENST00000401558:14_exon:ENST00000401558:13_exon:ENST00000401558:12_exon:ENST00000401558:11_exon:ENST00000401558:10_exon:ENST000004…	-0.14
	YY1AP1	ENSG00000163374		exon:ENST00000347088:10_exon:ENST00000347088:9_exon:ENST00000347088:8_exon:ENST00000347088:7_exon:ENST00000347088:6_exon:ENST00000347088:5_exon:ENST00000347088:4_exon:ENST00000347088:3_exon:ENST00000347088:2_exon:ENST00000347088:1	-0.14
	ADAM10	ENSG00000137845		exon:ENST00000260408:16_exon:ENST00000260408:15_exon:ENST00000260408:14_exon:ENST00000260408:13_exon:ENST00000260408:12_exon:ENST00000260408:11_exon:ENST00000260408:10_exon:ENST00000260408:9_exon:ENST00000260408:8_exon:ENST00000260408:7_exon:ENST00000260408:6_exon:ENST00000260408:5_exon:ENST00000260408:4_exon:ENST00000260408:3_exon:ENST00000260408:2_exon:ENST00000260408:1	-0.13
	AHNAK	ENSG00000124942		exon:ENST00000378024:5_exon:ENST00000378024:4_exon:ENST00000378024:3_exon:ENST00000378024:2_exon:ENST00000378024:1	-0.13
	APEX1	ENSG00000100823		exon:ENST00000216714:1_exon:ENST00000216714:2_exon:ENST00000216714:3_exon:ENST00000216714:4_exon:ENST00000216714:5	-0.13
	ARIH2	ENSG00000177479		exon:ENST00000449376:1_exon:ENST00000449376:2_exon:ENST00000449376:3_exon:ENST00000449376:4_exon:ENST00000449376:5_exon:ENST00000449376:6_exon:ENST00000449376:7_exon:ENST00000449376:8_exon:ENST00000449376:9_exon:ENST00000449376:10_exon:ENST00000449376:11_exon:ENST00000449376:12_exon:ENST00000449376:13_exon:ENST00000449376:14_exon:ENST00000449376:15_exon:ENST00000449376:16_exon:ENST00000449376:17	-0.13
	CDC37	ENSG00000105401		exon:ENST00000591248:7_exon:ENST00000591248:6_exon:ENST00000591248:5_exon:ENST00000591248:4_exon:ENST00000591248:3_exon:ENST00000591248:2_exon:ENST00000591248:1	-0.13
	CELSR1	ENSG00000075275		exon:ENST00000473624:3_exon:ENST00000473624:2_exon:ENST00000473624:1	-0.13
	CLK2	ENSG00000176444		exon:ENST00000484699:2_exon:ENST00000484699:1	-0.13
	CSNK1A1	ENSG00000113712		exon:ENST00000515768:11_exon:ENST00000515768:10_exon:ENST00000515768:9_exon:ENST00000515768:8_exon:ENST00000515768:7_exon:ENST00000515768:6_exon:ENST00000515768:5_exon:ENST00000515768:4_exon:ENST00000515768:3_exon:ENST00000515768:2_exon:ENST00000515768:1	-0.13
	CTBP2	ENSG00000175029		exon:ENST00000337195:11_exon:ENST00000337195:10_exon:ENST00000337195:9_exon:ENST00000337195:8_exon:ENST00000337195:7_exon:ENST00000337195:6_exon:ENST00000337195:5_exon:ENST00000337195:4_exon:ENST00000337195:3_exon:ENST00000337195:2_exon:ENST00000337195:1	-0.13
	EEF2	ENSG00000167658		exon:ENST00000309311:15_exon:ENST00000309311:14_exon:ENST00000309311:13_exon:ENST00000309311:12_exon:ENST00000309311:11_exon:ENST00000309311:10_exon:ENST00000309311:9_exon:ENST00000309311:8_exon:ENST00000309311:7_exon:ENST00000309311:6_exon:ENST00000309311:5_exon:ENST00000309311:4_exon:ENST00000309311:3_exon:ENST00000309311:2_exon:ENST00000309311:1	-0.13
	IFNAR2	ENSG00000159110		exon:ENST00000382241:1_exon:ENST00000382241:2_exon:ENST00000382241:3_exon:ENST00000382241:4_exon:ENST00000382241:5_exon:ENST00000382241:6_exon:ENST00000382241:7_exon:ENST00000382241:8_exon:ENST00000382241:9	-0.13
	KLF5	ENSG00000102554		exon:ENST00000539231:1_exon:ENST00000539231:2_exon:ENST00000539231:3_exon:ENST00000539231:4	-0.13
	LSS	ENSG00000160285		exon:ENST00000457828:21_exon:ENST00000457828:20_exon:ENST00000457828:19_exon:ENST00000457828:18_exon:ENST00000457828:17_exon:ENST00000457828:16_exon:ENST00000457828:15_exon:ENST00000457828:14_exon:ENST00000457828:13_exon:ENST00000457828:12_exon:ENST00000457828:11_exon:ENST00000457828:10_exon:ENST00000457828:9_exon:ENST00000457828:8_exon:ENST00000457828:7_exon:ENST00000457828:6_exon:ENST0000045782…	-0.13
	MAX	ENSG00000125952		exon:ENST00000358402:4_exon:ENST00000358402:3_exon:ENST00000358402:2_exon:ENST00000358402:1	-0.13
	MBD1	ENSG00000141644		exon:ENST00000591416:16_exon:ENST00000591416:15_exon:ENST00000591416:14_exon:ENST00000591416:13_exon:ENST00000591416:12_exon:ENST00000591416:11_exon:ENST00000591416:10_exon:ENST00000591416:9_exon:ENST00000591416:8_exon:ENST00000591416:7_exon:ENST00000591416:6_exon:ENST00000591416:5_exon:ENST00000591416:4_exon:ENST00000591416:3_exon:ENST00000591416:2_exon:ENST00000591416:1	-0.13
	MSH5	ENSG00000204410		exon:ENST00000467319:1_exon:ENST00000467319:2_exon:ENST00000467319:3_exon:ENST00000467319:4	-0.13
	NDEL1	ENSG00000166579		exon:ENST00000402554:1_exon:ENST00000402554:2_exon:ENST00000402554:3_exon:ENST00000402554:4_exon:ENST00000402554:5_exon:ENST00000402554:6_exon:ENST00000402554:7_exon:ENST00000402554:8_exon:ENST00000402554:9_exon:ENST00000402554:10	-0.13
	NET1	ENSG00000173848		exon:ENST00000380359:1_exon:ENST00000380359:2_exon:ENST00000380359:3_exon:ENST00000380359:4_exon:ENST00000380359:5_exon:ENST00000380359:6_exon:ENST00000380359:7_exon:ENST00000380359:8_exon:ENST00000380359:9_exon:ENST00000380359:10	-0.13
	NOX5	ENSG00000255346		exon:ENST00000260364:1_exon:ENST00000260364:2_exon:ENST00000260364:3_exon:ENST00000260364:4_exon:ENST00000260364:5_exon:ENST00000260364:6_exon:ENST00000260364:7_exon:ENST00000260364:8_exon:ENST00000260364:9_exon:ENST00000260364:10_exon:ENST00000260364:11_exon:ENST00000260364:12_exon:ENST00000260364:13_exon:ENST00000260364:14_exon:ENST00000260364:15_exon:ENST00000260364:16_exon:ENST00000260364:17	-0.13
	NRP2	ENSG00000118257		exon:ENST00000357785:1_exon:ENST00000357785:2_exon:ENST00000357785:3_exon:ENST00000357785:4_exon:ENST00000357785:5_exon:ENST00000357785:6_exon:ENST00000357785:7_exon:ENST00000357785:8_exon:ENST00000357785:9_exon:ENST00000357785:10_exon:ENST00000357785:11_exon:ENST00000357785:12_exon:ENST00000357785:13_exon:ENST00000357785:14_exon:ENST00000357785:15_exon:ENST00000357785:16_exon:ENST00000357785:17	-0.13
	PAFAH1B1	ENSG00000007168		exon:ENST00000397195:1_exon:ENST00000397195:2_exon:ENST00000397195:3_exon:ENST00000397195:4_exon:ENST00000397195:5_exon:ENST00000397195:6_exon:ENST00000397195:7_exon:ENST00000397195:8_exon:ENST00000397195:9_exon:ENST00000397195:10_exon:ENST00000397195:11	-0.13
	PDP1	ENSG00000164951		exon:ENST00000297598:1_exon:ENST00000297598:2	-0.13
	PICALM	ENSG00000073921		exon:ENST00000529760:11_exon:ENST00000529760:10_exon:ENST00000529760:9_exon:ENST00000529760:8_exon:ENST00000529760:7_exon:ENST00000529760:6_exon:ENST00000529760:5_exon:ENST00000529760:4_exon:ENST00000529760:3_exon:ENST00000529760:2_exon:ENST00000529760:1	-0.13
	PLXNA3	ENSG00000130827		exon:ENST00000497802:1_exon:ENST00000497802:2_exon:ENST00000497802:3	-0.13
	PSMB8	ENSG00000204264		exon:ENST00000374882:6_exon:ENST00000374882:5_exon:ENST00000374882:4_exon:ENST00000374882:3_exon:ENST00000374882:2_exon:ENST00000374882:1	-0.13
	PSMD11	ENSG00000108671		exon:ENST00000469475:1_exon:ENST00000469475:2_exon:ENST00000469475:3	-0.13
	PTEN	ENSG00000171862		exon:ENST00000371953:1_exon:ENST00000371953:2_exon:ENST00000371953:3_exon:ENST00000371953:4_exon:ENST00000371953:5_exon:ENST00000371953:6_exon:ENST00000371953:7_exon:ENST00000371953:8_exon:ENST00000371953:9	-0.13
	PXN	ENSG00000089159		exon:ENST00000424649:11_exon:ENST00000424649:10_exon:ENST00000424649:9_exon:ENST00000424649:8_exon:ENST00000424649:7_exon:ENST00000424649:6_exon:ENST00000424649:5_exon:ENST00000424649:4_exon:ENST00000424649:3_exon:ENST00000424649:2_exon:ENST00000424649:1	-0.13
	RAB35	ENSG00000111737		exon:ENST00000229340:6_exon:ENST00000229340:5_exon:ENST00000229340:4_exon:ENST00000229340:3_exon:ENST00000229340:2_exon:ENST00000229340:1	-0.13
	RIC8B	ENSG00000111785		exon:ENST00000392837:1_exon:ENST00000392837:2_exon:ENST00000392837:3_exon:ENST00000392837:4_exon:ENST00000392837:5_exon:ENST00000392837:6_exon:ENST00000392837:7_exon:ENST00000392837:8_exon:ENST00000392837:9_exon:ENST00000392837:10	-0.13
	RRAS2	ENSG00000133818		exon:ENST00000414023:5_exon:ENST00000414023:4_exon:ENST00000414023:3_exon:ENST00000414023:2_exon:ENST00000414023:1	-0.13
	RUBCN	ENSG00000145016		exon:ENST00000389665:19_exon:ENST00000389665:18_exon:ENST00000389665:17_exon:ENST00000389665:16_exon:ENST00000389665:15_exon:ENST00000389665:14_exon:ENST00000389665:13_exon:ENST00000389665:12_exon:ENST00000389665:11_exon:ENST00000389665:10_exon:ENST00000389665:9_exon:ENST00000389665:8_exon:ENST00000389665:7_exon:ENST00000389665:6_exon:ENST00000389665:5_exon:ENST00000389665:4_exon:ENST00000389665:…	-0.13
	SCARB2	ENSG00000138760		exon:ENST00000264896:12_exon:ENST00000264896:11_exon:ENST00000264896:10_exon:ENST00000264896:9_exon:ENST00000264896:8_exon:ENST00000264896:7_exon:ENST00000264896:6_exon:ENST00000264896:5_exon:ENST00000264896:4_exon:ENST00000264896:3_exon:ENST00000264896:2_exon:ENST00000264896:1	-0.13
	SERP1	ENSG00000120742		exon:ENST00000239944:3_exon:ENST00000239944:2_exon:ENST00000239944:1	-0.13
	SRCAP	ENSG00000080603		exon:ENST00000380361:1_exon:ENST00000380361:2_exon:ENST00000380361:3_exon:ENST00000380361:4_exon:ENST00000380361:5_exon:ENST00000380361:6_exon:ENST00000380361:7_exon:ENST00000380361:8_exon:ENST00000380361:9_exon:ENST00000380361:10_exon:ENST00000380361:11_exon:ENST00000380361:12_exon:ENST00000380361:13_exon:ENST00000380361:14_exon:ENST00000380361:15_exon:ENST00000380361:16_exon:ENST00000380361:17_…	-0.13
	TMBIM4	ENSG00000155957		exon:ENST00000542724:7_exon:ENST00000542724:6_exon:ENST00000542724:5_exon:ENST00000542724:4_exon:ENST00000542724:3_exon:ENST00000542724:2_exon:ENST00000542724:1	-0.13
	ABCC3	ENSG00000108846		exon:ENST00000503337:1_exon:ENST00000503337:2_exon:ENST00000503337:3_exon:ENST00000503337:4_exon:ENST00000503337:5_exon:ENST00000503337:6	-0.12
	ADCY6	ENSG00000174233		exon:ENST00000547260:7_exon:ENST00000547260:6_exon:ENST00000547260:5_exon:ENST00000547260:4_exon:ENST00000547260:3_exon:ENST00000547260:2_exon:ENST00000547260:1	-0.12
	CHST11	ENSG00000171310		exon:ENST00000303694:1_exon:ENST00000303694:2_exon:ENST00000303694:3	-0.12
	COA8	ENSG00000256053		exon:ENST00000477116:1_exon:ENST00000477116:2_exon:ENST00000477116:3_exon:ENST00000477116:4_exon:ENST00000477116:5	-0.12
	CTBP2	ENSG00000175029		exon:ENST00000411419:11_exon:ENST00000411419:10_exon:ENST00000411419:9_exon:ENST00000411419:8_exon:ENST00000411419:7_exon:ENST00000411419:6_exon:ENST00000411419:5_exon:ENST00000411419:4_exon:ENST00000411419:3_exon:ENST00000411419:2_exon:ENST00000411419:1	-0.12
	DAP3	ENSG00000132676		exon:ENST00000462002:1_exon:ENST00000462002:2_exon:ENST00000462002:3_exon:ENST00000462002:4_exon:ENST00000462002:5_exon:ENST00000462002:6_exon:ENST00000462002:7	-0.12
	DNAJB2	ENSG00000135924		exon:ENST00000336576:1_exon:ENST00000336576:2_exon:ENST00000336576:3_exon:ENST00000336576:4_exon:ENST00000336576:5_exon:ENST00000336576:6_exon:ENST00000336576:7_exon:ENST00000336576:8_exon:ENST00000336576:9	-0.12
	EPHB2	ENSG00000133216		exon:ENST00000374632:1_exon:ENST00000374632:2_exon:ENST00000374632:3_exon:ENST00000374632:4_exon:ENST00000374632:5_exon:ENST00000374632:6_exon:ENST00000374632:7_exon:ENST00000374632:8_exon:ENST00000374632:9_exon:ENST00000374632:10_exon:ENST00000374632:11_exon:ENST00000374632:12_exon:ENST00000374632:13_exon:ENST00000374632:14_exon:ENST00000374632:15_exon:ENST00000374632:16	-0.12
	ERCC1	ENSG00000012061		exon:ENST00000013807:8_exon:ENST00000013807:7_exon:ENST00000013807:6_exon:ENST00000013807:5_exon:ENST00000013807:4_exon:ENST00000013807:3_exon:ENST00000013807:2_exon:ENST00000013807:1	-0.12
	GART	ENSG00000159131		exon:ENST00000381815:22_exon:ENST00000381815:21_exon:ENST00000381815:20_exon:ENST00000381815:19_exon:ENST00000381815:18_exon:ENST00000381815:17_exon:ENST00000381815:16_exon:ENST00000381815:15_exon:ENST00000381815:14_exon:ENST00000381815:13_exon:ENST00000381815:12_exon:ENST00000381815:11_exon:ENST00000381815:10_exon:ENST00000381815:9_exon:ENST00000381815:8_exon:ENST00000381815:7_exon:ENST000003818…	-0.12
	GLS	ENSG00000115419		exon:ENST00000338435:1_exon:ENST00000338435:2_exon:ENST00000338435:3_exon:ENST00000338435:4_exon:ENST00000338435:5_exon:ENST00000338435:6_exon:ENST00000338435:7_exon:ENST00000338435:8_exon:ENST00000338435:9_exon:ENST00000338435:10_exon:ENST00000338435:11_exon:ENST00000338435:12_exon:ENST00000338435:13_exon:ENST00000338435:14_exon:ENST00000338435:15	-0.12
	GPS2	ENSG00000132522		exon:ENST00000577040:9_exon:ENST00000577040:8_exon:ENST00000577040:7_exon:ENST00000577040:6_exon:ENST00000577040:5_exon:ENST00000577040:4_exon:ENST00000577040:3_exon:ENST00000577040:2_exon:ENST00000577040:1	-0.12
	HIF1A	ENSG00000100644		exon:ENST00000557206:1_exon:ENST00000557206:2_exon:ENST00000557206:3_exon:ENST00000557206:4_exon:ENST00000557206:5_exon:ENST00000557206:6	-0.12
	KIFC2	ENSG00000167702		exon:ENST00000533114:1_exon:ENST00000533114:2_exon:ENST00000533114:3	-0.12
	KLHL20	ENSG00000076321		exon:ENST00000546011:1_exon:ENST00000546011:2_exon:ENST00000546011:3_exon:ENST00000546011:4_exon:ENST00000546011:5_exon:ENST00000546011:6_exon:ENST00000546011:7_exon:ENST00000546011:8_exon:ENST00000546011:9_exon:ENST00000546011:10_exon:ENST00000546011:11	-0.12
	LAMP2	ENSG00000005893		exon:ENST00000371335:9_exon:ENST00000371335:8_exon:ENST00000371335:7_exon:ENST00000371335:6_exon:ENST00000371335:5_exon:ENST00000371335:4_exon:ENST00000371335:3_exon:ENST00000371335:2_exon:ENST00000371335:1	-0.12
	MAD1L1	ENSG00000002822		exon:ENST00000265854:18_exon:ENST00000265854:17_exon:ENST00000265854:16_exon:ENST00000265854:15_exon:ENST00000265854:14_exon:ENST00000265854:13_exon:ENST00000265854:12_exon:ENST00000265854:11_exon:ENST00000265854:10_exon:ENST00000265854:9_exon:ENST00000265854:8_exon:ENST00000265854:7_exon:ENST00000265854:6_exon:ENST00000265854:5_exon:ENST00000265854:4_exon:ENST00000265854:3_exon:ENST00000265854:2…	-0.12
	MADD	ENSG00000110514		exon:ENST00000402192:1_exon:ENST00000402192:2_exon:ENST00000402192:3_exon:ENST00000402192:4_exon:ENST00000402192:5_exon:ENST00000402192:6_exon:ENST00000402192:7_exon:ENST00000402192:8_exon:ENST00000402192:9_exon:ENST00000402192:10_exon:ENST00000402192:11_exon:ENST00000402192:12_exon:ENST00000402192:13_exon:ENST00000402192:14_exon:ENST00000402192:15_exon:ENST00000402192:16_exon:ENST00000402192:17_…	-0.12
	MAPK7	ENSG00000166484		exon:ENST00000308406:1_exon:ENST00000308406:2_exon:ENST00000308406:3_exon:ENST00000308406:4_exon:ENST00000308406:5_exon:ENST00000308406:6_exon:ENST00000308406:7	-0.12
	MICAL2	ENSG00000133816		exon:ENST00000530691:1_exon:ENST00000530691:2_exon:ENST00000530691:3_exon:ENST00000530691:4_exon:ENST00000530691:5_exon:ENST00000530691:6_exon:ENST00000530691:7_exon:ENST00000530691:8_exon:ENST00000530691:9_exon:ENST00000530691:10_exon:ENST00000530691:11_exon:ENST00000530691:12_exon:ENST00000530691:13_exon:ENST00000530691:14_exon:ENST00000530691:15_exon:ENST00000530691:16	-0.12
	ODC1	ENSG00000115758		exon:ENST00000446285:5_exon:ENST00000446285:4_exon:ENST00000446285:3_exon:ENST00000446285:2_exon:ENST00000446285:1	-0.12
	PALLD	ENSG00000129116		exon:ENST00000512127:1_exon:ENST00000512127:2_exon:ENST00000512127:3_exon:ENST00000512127:4_exon:ENST00000512127:5_exon:ENST00000512127:6_exon:ENST00000512127:7_exon:ENST00000512127:8_exon:ENST00000512127:9_exon:ENST00000512127:10_exon:ENST00000512127:11_exon:ENST00000512127:12_exon:ENST00000512127:13_exon:ENST00000512127:14_exon:ENST00000512127:15_exon:ENST00000512127:16_exon:ENST00000512127:17_…	-0.12
	PDLIM7	ENSG00000196923		exon:ENST00000355841:13_exon:ENST00000355841:12_exon:ENST00000355841:11_exon:ENST00000355841:10_exon:ENST00000355841:9_exon:ENST00000355841:8_exon:ENST00000355841:7_exon:ENST00000355841:6_exon:ENST00000355841:5_exon:ENST00000355841:4_exon:ENST00000355841:3_exon:ENST00000355841:2_exon:ENST00000355841:1	-0.12
	PNPLA8	ENSG00000135241		exon:ENST00000257694:11_exon:ENST00000257694:10_exon:ENST00000257694:9_exon:ENST00000257694:8_exon:ENST00000257694:7_exon:ENST00000257694:6_exon:ENST00000257694:5_exon:ENST00000257694:4_exon:ENST00000257694:3_exon:ENST00000257694:2_exon:ENST00000257694:1	-0.12
	PPP6C	ENSG00000119414		exon:ENST00000373547:7_exon:ENST00000373547:6_exon:ENST00000373547:5_exon:ENST00000373547:4_exon:ENST00000373547:3_exon:ENST00000373547:2_exon:ENST00000373547:1	-0.12
	RRAS2	ENSG00000133818		exon:ENST00000531421:5_exon:ENST00000531421:4_exon:ENST00000531421:3_exon:ENST00000531421:2_exon:ENST00000531421:1	-0.12
	SF3A3	ENSG00000183431		exon:ENST00000462258:6_exon:ENST00000462258:5_exon:ENST00000462258:4_exon:ENST00000462258:3_exon:ENST00000462258:2_exon:ENST00000462258:1	-0.12
	SKIL	ENSG00000136603		exon:ENST00000458537:1_exon:ENST00000458537:2_exon:ENST00000458537:3_exon:ENST00000458537:4_exon:ENST00000458537:5_exon:ENST00000458537:6	-0.12
	SLC25A10	ENSG00000183048		exon:ENST00000541223:1_exon:ENST00000541223:2_exon:ENST00000541223:3_exon:ENST00000541223:4_exon:ENST00000541223:5_exon:ENST00000541223:6_exon:ENST00000541223:7_exon:ENST00000541223:8_exon:ENST00000541223:9_exon:ENST00000541223:10_exon:ENST00000541223:11_exon:ENST00000541223:12_exon:ENST00000541223:13_exon:ENST00000541223:14_exon:ENST00000541223:15	-0.12
	SLC41A2	ENSG00000136052		exon:ENST00000258538:10_exon:ENST00000258538:9_exon:ENST00000258538:8_exon:ENST00000258538:7_exon:ENST00000258538:6_exon:ENST00000258538:5_exon:ENST00000258538:4_exon:ENST00000258538:3_exon:ENST00000258538:2_exon:ENST00000258538:1	-0.12
	SPECC1	ENSG00000128487		exon:ENST00000536879:1_exon:ENST00000536879:2_exon:ENST00000536879:3_exon:ENST00000536879:4_exon:ENST00000536879:5_exon:ENST00000536879:6_exon:ENST00000536879:7_exon:ENST00000536879:8_exon:ENST00000536879:9_exon:ENST00000536879:10_exon:ENST00000536879:11_exon:ENST00000536879:12	-0.12
	SRSF3	ENSG00000112081		exon:ENST00000373715:1_exon:ENST00000373715:2_exon:ENST00000373715:3_exon:ENST00000373715:4_exon:ENST00000373715:5_exon:ENST00000373715:6	-0.12
	TFPI2	ENSG00000105825		exon:ENST00000222543:5_exon:ENST00000222543:4_exon:ENST00000222543:3_exon:ENST00000222543:2_exon:ENST00000222543:1	-0.12
	THOC2	ENSG00000125676		exon:ENST00000497887:8_exon:ENST00000497887:7_exon:ENST00000497887:6_exon:ENST00000497887:5_exon:ENST00000497887:4_exon:ENST00000497887:3_exon:ENST00000497887:2_exon:ENST00000497887:1	-0.12
	TMBIM4	ENSG00000155957		exon:ENST00000398033:6_exon:ENST00000398033:5_exon:ENST00000398033:4_exon:ENST00000398033:3_exon:ENST00000398033:2_exon:ENST00000398033:1	-0.12
	TRAPPC3	ENSG00000054116		exon:ENST00000373159:5_exon:ENST00000373159:4_exon:ENST00000373159:3_exon:ENST00000373159:2_exon:ENST00000373159:1	-0.12
	TUBB	ENSG00000196230		exon:ENST00000327892:1_exon:ENST00000327892:2_exon:ENST00000327892:3_exon:ENST00000327892:4	-0.12
	USP14	ENSG00000101557		exon:ENST00000261601:1_exon:ENST00000261601:2_exon:ENST00000261601:3_exon:ENST00000261601:4_exon:ENST00000261601:5_exon:ENST00000261601:6_exon:ENST00000261601:7_exon:ENST00000261601:8_exon:ENST00000261601:9_exon:ENST00000261601:10_exon:ENST00000261601:11_exon:ENST00000261601:12_exon:ENST00000261601:13_exon:ENST00000261601:14_exon:ENST00000261601:15_exon:ENST00000261601:16	-0.12
	YBX1	ENSG00000065978		exon:ENST00000321358:1_exon:ENST00000321358:2_exon:ENST00000321358:3_exon:ENST00000321358:4_exon:ENST00000321358:5_exon:ENST00000321358:6_exon:ENST00000321358:7_exon:ENST00000321358:8	-0.12
	YWHAH	ENSG00000128245		exon:ENST00000248975:1_exon:ENST00000248975:2	-0.12
	ACIN1	ENSG00000100813		exon:ENST00000605057:19_exon:ENST00000605057:18_exon:ENST00000605057:17_exon:ENST00000605057:16_exon:ENST00000605057:15_exon:ENST00000605057:14_exon:ENST00000605057:13_exon:ENST00000605057:12_exon:ENST00000605057:11_exon:ENST00000605057:10_exon:ENST00000605057:9_exon:ENST00000605057:8_exon:ENST00000605057:7_exon:ENST00000605057:6_exon:ENST00000605057:5_exon:ENST00000605057:4_exon:ENST00000605057:…	-0.11
	ANTXR2	ENSG00000163297		exon:ENST00000482406:2_exon:ENST00000482406:1	-0.11
	BCL2L1	ENSG00000171552		exon:ENST00000420653:3_exon:ENST00000420653:2_exon:ENST00000420653:1	-0.11
	BFAR	ENSG00000103429		exon:ENST00000562442:1_exon:ENST00000562442:2_exon:ENST00000562442:3_exon:ENST00000562442:4	-0.11
	CABIN1	ENSG00000099991		exon:ENST00000337989:1_exon:ENST00000337989:2_exon:ENST00000337989:3_exon:ENST00000337989:4_exon:ENST00000337989:5_exon:ENST00000337989:6_exon:ENST00000337989:7_exon:ENST00000337989:8	-0.11
	CASK	ENSG00000147044		exon:ENST00000421587:25_exon:ENST00000421587:24_exon:ENST00000421587:23_exon:ENST00000421587:22_exon:ENST00000421587:21_exon:ENST00000421587:20_exon:ENST00000421587:19_exon:ENST00000421587:18_exon:ENST00000421587:17_exon:ENST00000421587:16_exon:ENST00000421587:15_exon:ENST00000421587:14_exon:ENST00000421587:13_exon:ENST00000421587:12_exon:ENST00000421587:11_exon:ENST00000421587:10_exon:ENST000004…	-0.11
	CCND1	ENSG00000110092		exon:ENST00000227507:1_exon:ENST00000227507:2_exon:ENST00000227507:3_exon:ENST00000227507:4_exon:ENST00000227507:5	-0.11
	CCT4	ENSG00000115484		exon:ENST00000394440:14_exon:ENST00000394440:13_exon:ENST00000394440:12_exon:ENST00000394440:11_exon:ENST00000394440:10_exon:ENST00000394440:9_exon:ENST00000394440:8_exon:ENST00000394440:7_exon:ENST00000394440:6_exon:ENST00000394440:5_exon:ENST00000394440:4_exon:ENST00000394440:3_exon:ENST00000394440:2_exon:ENST00000394440:1	-0.11
	CDK10	ENSG00000185324		exon:ENST00000561477:1_exon:ENST00000561477:2_exon:ENST00000561477:3_exon:ENST00000561477:4_exon:ENST00000561477:5	-0.11
	CDK2	ENSG00000123374		exon:ENST00000555408:1_exon:ENST00000555408:2_exon:ENST00000555408:3_exon:ENST00000555408:4_exon:ENST00000555408:5_exon:ENST00000555408:6	-0.11
	DPH5	ENSG00000117543		exon:ENST00000464270:7_exon:ENST00000464270:6_exon:ENST00000464270:5_exon:ENST00000464270:4_exon:ENST00000464270:3_exon:ENST00000464270:2_exon:ENST00000464270:1	-0.11
	DPP7	ENSG00000176978		exon:ENST00000483783:5_exon:ENST00000483783:4_exon:ENST00000483783:3_exon:ENST00000483783:2_exon:ENST00000483783:1	-0.11
	EDIL3	ENSG00000164176		exon:ENST00000296591:11_exon:ENST00000296591:10_exon:ENST00000296591:9_exon:ENST00000296591:8_exon:ENST00000296591:7_exon:ENST00000296591:6_exon:ENST00000296591:5_exon:ENST00000296591:4_exon:ENST00000296591:3_exon:ENST00000296591:2_exon:ENST00000296591:1	-0.11
	EI24	ENSG00000149547		exon:ENST00000534546:1_exon:ENST00000534546:2_exon:ENST00000534546:3_exon:ENST00000534546:4_exon:ENST00000534546:5_exon:ENST00000534546:6_exon:ENST00000534546:7_exon:ENST00000534546:8	-0.11
	EVI5	ENSG00000067208		exon:ENST00000543509:19_exon:ENST00000543509:18_exon:ENST00000543509:17_exon:ENST00000543509:16_exon:ENST00000543509:15_exon:ENST00000543509:14_exon:ENST00000543509:13_exon:ENST00000543509:12_exon:ENST00000543509:11_exon:ENST00000543509:10_exon:ENST00000543509:9_exon:ENST00000543509:8_exon:ENST00000543509:7_exon:ENST00000543509:6_exon:ENST00000543509:5_exon:ENST00000543509:4_exon:ENST00000543509:…	-0.11
	FLNA	ENSG00000196924		exon:ENST00000369850:48_exon:ENST00000369850:47_exon:ENST00000369850:46_exon:ENST00000369850:45_exon:ENST00000369850:44_exon:ENST00000369850:43_exon:ENST00000369850:42_exon:ENST00000369850:41_exon:ENST00000369850:40_exon:ENST00000369850:39_exon:ENST00000369850:38_exon:ENST00000369850:37_exon:ENST00000369850:36_exon:ENST00000369850:35_exon:ENST00000369850:34_exon:ENST00000369850:33_exon:ENST000003…	-0.11
	FOS	ENSG00000170345		exon:ENST00000555347:1_exon:ENST00000555347:2	-0.11
	FXR1	ENSG00000114416		exon:ENST00000480918:1_exon:ENST00000480918:2_exon:ENST00000480918:3_exon:ENST00000480918:4_exon:ENST00000480918:5_exon:ENST00000480918:6_exon:ENST00000480918:7_exon:ENST00000480918:8_exon:ENST00000480918:9_exon:ENST00000480918:10_exon:ENST00000480918:11_exon:ENST00000480918:12_exon:ENST00000480918:13_exon:ENST00000480918:14_exon:ENST00000480918:15_exon:ENST00000480918:16_exon:ENST00000480918:17	-0.11
	GNB1	ENSG00000078369		exon:ENST00000378609:12_exon:ENST00000378609:11_exon:ENST00000378609:10_exon:ENST00000378609:9_exon:ENST00000378609:8_exon:ENST00000378609:7_exon:ENST00000378609:6_exon:ENST00000378609:5_exon:ENST00000378609:4_exon:ENST00000378609:3_exon:ENST00000378609:2_exon:ENST00000378609:1	-0.11
	HMCES	ENSG00000183624		exon:ENST00000509042:1_exon:ENST00000509042:2_exon:ENST00000509042:3_exon:ENST00000509042:4_exon:ENST00000509042:5_exon:ENST00000509042:6	-0.11
	HNRNPA1	ENSG00000135486		exon:ENST00000550482:1_exon:ENST00000550482:2_exon:ENST00000550482:3_exon:ENST00000550482:4_exon:ENST00000550482:5_exon:ENST00000550482:6	-0.11
	LGALS3	ENSG00000131981		exon:ENST00000254301:1_exon:ENST00000254301:2_exon:ENST00000254301:3_exon:ENST00000254301:4_exon:ENST00000254301:5_exon:ENST00000254301:6	-0.11
	NAGLU	ENSG00000108784		exon:ENST00000590358:1_exon:ENST00000590358:2	-0.11
	PAK4	ENSG00000130669		exon:ENST00000321944:1_exon:ENST00000321944:2_exon:ENST00000321944:3_exon:ENST00000321944:4_exon:ENST00000321944:5_exon:ENST00000321944:6_exon:ENST00000321944:7_exon:ENST00000321944:8_exon:ENST00000321944:9_exon:ENST00000321944:10	-0.11
	PDP1	ENSG00000164951		exon:ENST00000520728:1_exon:ENST00000520728:2_exon:ENST00000520728:3	-0.11
	PML	ENSG00000140464		exon:ENST00000268058:1_exon:ENST00000268058:2_exon:ENST00000268058:3_exon:ENST00000268058:4_exon:ENST00000268058:5_exon:ENST00000268058:6_exon:ENST00000268058:7_exon:ENST00000268058:8_exon:ENST00000268058:9	-0.11
	POLR1A	ENSG00000068654		exon:ENST00000409681:34_exon:ENST00000409681:33_exon:ENST00000409681:32_exon:ENST00000409681:31_exon:ENST00000409681:30_exon:ENST00000409681:29_exon:ENST00000409681:28_exon:ENST00000409681:27_exon:ENST00000409681:26_exon:ENST00000409681:25_exon:ENST00000409681:24_exon:ENST00000409681:23_exon:ENST00000409681:22_exon:ENST00000409681:21_exon:ENST00000409681:20_exon:ENST00000409681:19_exon:ENST000004…	-0.11
	PPP1R10	ENSG00000204569		exon:ENST00000376511:20_exon:ENST00000376511:19_exon:ENST00000376511:18_exon:ENST00000376511:17_exon:ENST00000376511:16_exon:ENST00000376511:15_exon:ENST00000376511:14_exon:ENST00000376511:13_exon:ENST00000376511:12_exon:ENST00000376511:11_exon:ENST00000376511:10_exon:ENST00000376511:9_exon:ENST00000376511:8_exon:ENST00000376511:7_exon:ENST00000376511:6_exon:ENST00000376511:5_exon:ENST00000376511…	-0.11
	PTMA	ENSG00000187514		exon:ENST00000409321:1_exon:ENST00000409321:2_exon:ENST00000409321:3_exon:ENST00000409321:4_exon:ENST00000409321:5_exon:ENST00000409321:6	-0.11
	RABGEF1	ENSG00000154710		exon:ENST00000284957:1_exon:ENST00000284957:2_exon:ENST00000284957:3_exon:ENST00000284957:4_exon:ENST00000284957:5_exon:ENST00000284957:6_exon:ENST00000284957:7_exon:ENST00000284957:8_exon:ENST00000284957:9	-0.11
	RRM2	ENSG00000171848		exon:ENST00000304567:1_exon:ENST00000304567:2_exon:ENST00000304567:3_exon:ENST00000304567:4_exon:ENST00000304567:5_exon:ENST00000304567:6_exon:ENST00000304567:7_exon:ENST00000304567:8_exon:ENST00000304567:9_exon:ENST00000304567:10	-0.11
	SET	ENSG00000119335		exon:ENST00000409104:1_exon:ENST00000409104:2_exon:ENST00000409104:3_exon:ENST00000409104:4_exon:ENST00000409104:5_exon:ENST00000409104:6_exon:ENST00000409104:7_exon:ENST00000409104:8	-0.11
	SLC29A1	ENSG00000112759		exon:ENST00000393844:1_exon:ENST00000393844:2_exon:ENST00000393844:3_exon:ENST00000393844:4_exon:ENST00000393844:5_exon:ENST00000393844:6_exon:ENST00000393844:7_exon:ENST00000393844:8_exon:ENST00000393844:9_exon:ENST00000393844:10_exon:ENST00000393844:11_exon:ENST00000393844:12_exon:ENST00000393844:13	-0.11
	SQSTM1	ENSG00000161011		exon:ENST00000402874:1_exon:ENST00000402874:2_exon:ENST00000402874:3_exon:ENST00000402874:4_exon:ENST00000402874:5_exon:ENST00000402874:6_exon:ENST00000402874:7_exon:ENST00000402874:8	-0.11
	SRSF2	ENSG00000161547		exon:ENST00000583836:2_exon:ENST00000583836:1	-0.11
	STAT3	ENSG00000168610		exon:ENST00000588969:24_exon:ENST00000588969:23_exon:ENST00000588969:22_exon:ENST00000588969:21_exon:ENST00000588969:20_exon:ENST00000588969:19_exon:ENST00000588969:18_exon:ENST00000588969:17_exon:ENST00000588969:16_exon:ENST00000588969:15_exon:ENST00000588969:14_exon:ENST00000588969:13_exon:ENST00000588969:12_exon:ENST00000588969:11_exon:ENST00000588969:10_exon:ENST00000588969:9_exon:ENST0000058…	-0.11
	TCIRG1	ENSG00000110719		exon:ENST00000532635:1_exon:ENST00000532635:2_exon:ENST00000532635:3_exon:ENST00000532635:4_exon:ENST00000532635:5_exon:ENST00000532635:6_exon:ENST00000532635:7_exon:ENST00000532635:8_exon:ENST00000532635:9_exon:ENST00000532635:10_exon:ENST00000532635:11_exon:ENST00000532635:12_exon:ENST00000532635:13_exon:ENST00000532635:14_exon:ENST00000532635:15	-0.11
	UCHL5	ENSG00000116750		exon:ENST00000367454:11_exon:ENST00000367454:10_exon:ENST00000367454:9_exon:ENST00000367454:8_exon:ENST00000367454:7_exon:ENST00000367454:6_exon:ENST00000367454:5_exon:ENST00000367454:4_exon:ENST00000367454:3_exon:ENST00000367454:2_exon:ENST00000367454:1	-0.11
	USP36	ENSG00000055483		exon:ENST00000592231:3_exon:ENST00000592231:2_exon:ENST00000592231:1	-0.11
	YWHAZ	ENSG00000164924		exon:ENST00000395958:6_exon:ENST00000395958:5_exon:ENST00000395958:4_exon:ENST00000395958:3_exon:ENST00000395958:2_exon:ENST00000395958:1	-0.11
	AGRN	ENSG00000188157		exon:ENST00000461111:1_exon:ENST00000461111:2_exon:ENST00000461111:3	-0.1
	ANXA5	ENSG00000164111		exon:ENST00000296511:13_exon:ENST00000296511:12_exon:ENST00000296511:11_exon:ENST00000296511:10_exon:ENST00000296511:9_exon:ENST00000296511:8_exon:ENST00000296511:7_exon:ENST00000296511:6_exon:ENST00000296511:5_exon:ENST00000296511:4_exon:ENST00000296511:3_exon:ENST00000296511:2_exon:ENST00000296511:1	-0.1
	BTF3	ENSG00000145741		exon:ENST00000335895:1_exon:ENST00000335895:2_exon:ENST00000335895:3_exon:ENST00000335895:4_exon:ENST00000335895:5_exon:ENST00000335895:6	-0.1
	CCT2	ENSG00000166226		exon:ENST00000551620:1_exon:ENST00000551620:2_exon:ENST00000551620:3_exon:ENST00000551620:4_exon:ENST00000551620:5_exon:ENST00000551620:6_exon:ENST00000551620:7	-0.1
	CDK11A	ENSG00000008128		exon:ENST00000358779:20_exon:ENST00000358779:19_exon:ENST00000358779:18_exon:ENST00000358779:17_exon:ENST00000358779:16_exon:ENST00000358779:15_exon:ENST00000358779:14_exon:ENST00000358779:13_exon:ENST00000358779:12_exon:ENST00000358779:11_exon:ENST00000358779:10_exon:ENST00000358779:9_exon:ENST00000358779:8_exon:ENST00000358779:7_exon:ENST00000358779:6_exon:ENST00000358779:5_exon:ENST00000358779…	-0.1
	CTNND1	ENSG00000198561		exon:ENST00000532245:1_exon:ENST00000532245:2_exon:ENST00000532245:3_exon:ENST00000532245:4_exon:ENST00000532245:5_exon:ENST00000532245:6_exon:ENST00000532245:7_exon:ENST00000532245:8_exon:ENST00000532245:9_exon:ENST00000532245:10_exon:ENST00000532245:11_exon:ENST00000532245:12_exon:ENST00000532245:13_exon:ENST00000532245:14_exon:ENST00000532245:15_exon:ENST00000532245:16	-0.1
	DDX3X	ENSG00000215301		exon:ENST00000399959:1_exon:ENST00000399959:2_exon:ENST00000399959:3_exon:ENST00000399959:4_exon:ENST00000399959:5_exon:ENST00000399959:6_exon:ENST00000399959:7_exon:ENST00000399959:8_exon:ENST00000399959:9_exon:ENST00000399959:10_exon:ENST00000399959:11_exon:ENST00000399959:12_exon:ENST00000399959:13_exon:ENST00000399959:14_exon:ENST00000399959:15_exon:ENST00000399959:16_exon:ENST00000399959:17	-0.1
	DDX3X	ENSG00000215301		exon:ENST00000457138:1_exon:ENST00000457138:2_exon:ENST00000457138:3_exon:ENST00000457138:4_exon:ENST00000457138:5_exon:ENST00000457138:6_exon:ENST00000457138:7_exon:ENST00000457138:8_exon:ENST00000457138:9_exon:ENST00000457138:10_exon:ENST00000457138:11_exon:ENST00000457138:12_exon:ENST00000457138:13_exon:ENST00000457138:14_exon:ENST00000457138:15_exon:ENST00000457138:16	-0.1
	DNAJB6	ENSG00000105993		exon:ENST00000429029:1_exon:ENST00000429029:2_exon:ENST00000429029:3_exon:ENST00000429029:4_exon:ENST00000429029:5_exon:ENST00000429029:6_exon:ENST00000429029:7_exon:ENST00000429029:8	-0.1
	DNM1L	ENSG00000087470		exon:ENST00000452533:1_exon:ENST00000452533:2_exon:ENST00000452533:3_exon:ENST00000452533:4_exon:ENST00000452533:5_exon:ENST00000452533:6_exon:ENST00000452533:7_exon:ENST00000452533:8_exon:ENST00000452533:9_exon:ENST00000452533:10_exon:ENST00000452533:11_exon:ENST00000452533:12_exon:ENST00000452533:13_exon:ENST00000452533:14_exon:ENST00000452533:15_exon:ENST00000452533:16_exon:ENST00000452533:17_…	-0.1
	ELOB	ENSG00000103363		exon:ENST00000262306:5_exon:ENST00000262306:4_exon:ENST00000262306:3_exon:ENST00000262306:2_exon:ENST00000262306:1	-0.1
	EXOC5	ENSG00000070367		exon:ENST00000555148:18_exon:ENST00000555148:17_exon:ENST00000555148:16_exon:ENST00000555148:15_exon:ENST00000555148:14_exon:ENST00000555148:13_exon:ENST00000555148:12_exon:ENST00000555148:11_exon:ENST00000555148:10_exon:ENST00000555148:9_exon:ENST00000555148:8_exon:ENST00000555148:7_exon:ENST00000555148:6_exon:ENST00000555148:5_exon:ENST00000555148:4_exon:ENST00000555148:3_exon:ENST00000555148:2…	-0.1
	GATAD1	ENSG00000157259		exon:ENST00000493878:1_exon:ENST00000493878:2_exon:ENST00000493878:3	-0.1
	GBA2	ENSG00000070610		exon:ENST00000378103:17_exon:ENST00000378103:16_exon:ENST00000378103:15_exon:ENST00000378103:14_exon:ENST00000378103:13_exon:ENST00000378103:12_exon:ENST00000378103:11_exon:ENST00000378103:10_exon:ENST00000378103:9_exon:ENST00000378103:8_exon:ENST00000378103:7_exon:ENST00000378103:6_exon:ENST00000378103:5_exon:ENST00000378103:4_exon:ENST00000378103:3_exon:ENST00000378103:2_exon:ENST00000378103:1	-0.1
	GRK6	ENSG00000198055		exon:ENST00000528793:1_exon:ENST00000528793:2_exon:ENST00000528793:3_exon:ENST00000528793:4_exon:ENST00000528793:5_exon:ENST00000528793:6_exon:ENST00000528793:7_exon:ENST00000528793:8_exon:ENST00000528793:9_exon:ENST00000528793:10_exon:ENST00000528793:11_exon:ENST00000528793:12_exon:ENST00000528793:13_exon:ENST00000528793:14_exon:ENST00000528793:15_exon:ENST00000528793:16	-0.1
	HIF1A	ENSG00000100644		exon:ENST00000337138:1_exon:ENST00000337138:2_exon:ENST00000337138:3_exon:ENST00000337138:4_exon:ENST00000337138:5_exon:ENST00000337138:6_exon:ENST00000337138:7_exon:ENST00000337138:8_exon:ENST00000337138:9_exon:ENST00000337138:10_exon:ENST00000337138:11_exon:ENST00000337138:12_exon:ENST00000337138:13_exon:ENST00000337138:14_exon:ENST00000337138:15	-0.1
	MAPK9	ENSG00000050748		exon:ENST00000393360:12_exon:ENST00000393360:11_exon:ENST00000393360:10_exon:ENST00000393360:9_exon:ENST00000393360:8_exon:ENST00000393360:7_exon:ENST00000393360:6_exon:ENST00000393360:5_exon:ENST00000393360:4_exon:ENST00000393360:3_exon:ENST00000393360:2_exon:ENST00000393360:1	-0.1
	MLX	ENSG00000108788		exon:ENST00000591024:1_exon:ENST00000591024:2_exon:ENST00000591024:3_exon:ENST00000591024:4_exon:ENST00000591024:5_exon:ENST00000591024:6	-0.1
	MOB1A	ENSG00000114978		exon:ENST00000396049:6_exon:ENST00000396049:5_exon:ENST00000396049:4_exon:ENST00000396049:3_exon:ENST00000396049:2_exon:ENST00000396049:1	-0.1
	MTA2	ENSG00000149480		exon:ENST00000527204:18_exon:ENST00000527204:17_exon:ENST00000527204:16_exon:ENST00000527204:15_exon:ENST00000527204:14_exon:ENST00000527204:13_exon:ENST00000527204:12_exon:ENST00000527204:11_exon:ENST00000527204:10_exon:ENST00000527204:9_exon:ENST00000527204:8_exon:ENST00000527204:7_exon:ENST00000527204:6_exon:ENST00000527204:5_exon:ENST00000527204:4_exon:ENST00000527204:3_exon:ENST00000527204:2…	-0.1
	MTG2	ENSG00000101181		exon:ENST00000448254:1_exon:ENST00000448254:2_exon:ENST00000448254:3_exon:ENST00000448254:4_exon:ENST00000448254:5_exon:ENST00000448254:6_exon:ENST00000448254:7	-0.1
	MZF1	ENSG00000099326		exon:ENST00000600004:1	-0.1
	NAMPT	ENSG00000105835		exon:ENST00000354289:8_exon:ENST00000354289:7_exon:ENST00000354289:6_exon:ENST00000354289:5_exon:ENST00000354289:4_exon:ENST00000354289:3_exon:ENST00000354289:2_exon:ENST00000354289:1	-0.1
	PAK1	ENSG00000149269		exon:ENST00000528203:15_exon:ENST00000528203:14_exon:ENST00000528203:13_exon:ENST00000528203:12_exon:ENST00000528203:11_exon:ENST00000528203:10_exon:ENST00000528203:9_exon:ENST00000528203:8_exon:ENST00000528203:7_exon:ENST00000528203:6_exon:ENST00000528203:5_exon:ENST00000528203:4_exon:ENST00000528203:3_exon:ENST00000528203:2_exon:ENST00000528203:1	-0.1
	PARK7	ENSG00000116288		exon:ENST00000338639:1_exon:ENST00000338639:2_exon:ENST00000338639:3_exon:ENST00000338639:4_exon:ENST00000338639:5_exon:ENST00000338639:6_exon:ENST00000338639:7	-0.1
	PICALM	ENSG00000073921		exon:ENST00000532317:20_exon:ENST00000532317:19_exon:ENST00000532317:18_exon:ENST00000532317:17_exon:ENST00000532317:16_exon:ENST00000532317:15_exon:ENST00000532317:14_exon:ENST00000532317:13_exon:ENST00000532317:12_exon:ENST00000532317:11_exon:ENST00000532317:10_exon:ENST00000532317:9_exon:ENST00000532317:8_exon:ENST00000532317:7_exon:ENST00000532317:6_exon:ENST00000532317:5_exon:ENST00000532317…	-0.1
	PLAAT3	ENSG00000176485		exon:ENST00000323646:4_exon:ENST00000323646:3_exon:ENST00000323646:2_exon:ENST00000323646:1	-0.1
	PNPLA6	ENSG00000032444		exon:ENST00000601668:1_exon:ENST00000601668:2_exon:ENST00000601668:3_exon:ENST00000601668:4_exon:ENST00000601668:5_exon:ENST00000601668:6_exon:ENST00000601668:7_exon:ENST00000601668:8	-0.1
	POLR1C	ENSG00000171453		exon:ENST00000423780:1_exon:ENST00000423780:2_exon:ENST00000423780:3_exon:ENST00000423780:4_exon:ENST00000423780:5	-0.1
	PPP1R2	ENSG00000184203		exon:ENST00000328432:6_exon:ENST00000328432:5_exon:ENST00000328432:4_exon:ENST00000328432:3_exon:ENST00000328432:2_exon:ENST00000328432:1	-0.1
	PRMT2	ENSG00000160310		exon:ENST00000481861:1_exon:ENST00000481861:2_exon:ENST00000481861:3_exon:ENST00000481861:4_exon:ENST00000481861:5	-0.1
	PRMT5	ENSG00000100462		exon:ENST00000324366:17_exon:ENST00000324366:16_exon:ENST00000324366:15_exon:ENST00000324366:14_exon:ENST00000324366:13_exon:ENST00000324366:12_exon:ENST00000324366:11_exon:ENST00000324366:10_exon:ENST00000324366:9_exon:ENST00000324366:8_exon:ENST00000324366:7_exon:ENST00000324366:6_exon:ENST00000324366:5_exon:ENST00000324366:4_exon:ENST00000324366:3_exon:ENST00000324366:2_exon:ENST00000324366:1	-0.1
	PSMD3	ENSG00000108344		exon:ENST00000264639:1_exon:ENST00000264639:2_exon:ENST00000264639:3_exon:ENST00000264639:4_exon:ENST00000264639:5_exon:ENST00000264639:6_exon:ENST00000264639:7_exon:ENST00000264639:8_exon:ENST00000264639:9_exon:ENST00000264639:10_exon:ENST00000264639:11_exon:ENST00000264639:12	-0.1
	PSMD7	ENSG00000103035		exon:ENST00000567958:1_exon:ENST00000567958:2_exon:ENST00000567958:3_exon:ENST00000567958:4_exon:ENST00000567958:5_exon:ENST00000567958:6_exon:ENST00000567958:7	-0.1
	PVT1	ENSG00000249859		exon:ENST00000517838:1_exon:ENST00000517838:2_exon:ENST00000517838:3_exon:ENST00000517838:4	-0.1
	RABGEF1	ENSG00000154710		exon:ENST00000607882:1_exon:ENST00000607882:2_exon:ENST00000607882:3_exon:ENST00000607882:4_exon:ENST00000607882:5_exon:ENST00000607882:6_exon:ENST00000607882:7_exon:ENST00000607882:8_exon:ENST00000607882:9_exon:ENST00000607882:10	-0.1
	SAE1	ENSG00000142230		exon:ENST00000270225:1_exon:ENST00000270225:2_exon:ENST00000270225:3_exon:ENST00000270225:4_exon:ENST00000270225:5_exon:ENST00000270225:6_exon:ENST00000270225:7_exon:ENST00000270225:8_exon:ENST00000270225:9	-0.1
	SIPA1L1	ENSG00000197555		exon:ENST00000537413:1_exon:ENST00000537413:2_exon:ENST00000537413:3_exon:ENST00000537413:4_exon:ENST00000537413:5_exon:ENST00000537413:6_exon:ENST00000537413:7_exon:ENST00000537413:8_exon:ENST00000537413:9_exon:ENST00000537413:10_exon:ENST00000537413:11_exon:ENST00000537413:12_exon:ENST00000537413:13_exon:ENST00000537413:14_exon:ENST00000537413:15_exon:ENST00000537413:16_exon:ENST00000537413:17_…	-0.1
	SNRPC	ENSG00000124562		exon:ENST00000244520:1_exon:ENST00000244520:2_exon:ENST00000244520:3_exon:ENST00000244520:4_exon:ENST00000244520:5_exon:ENST00000244520:6	-0.1
	SRRT	ENSG00000087087		exon:ENST00000457580:1_exon:ENST00000457580:2_exon:ENST00000457580:3_exon:ENST00000457580:4_exon:ENST00000457580:5_exon:ENST00000457580:6_exon:ENST00000457580:7_exon:ENST00000457580:8_exon:ENST00000457580:9_exon:ENST00000457580:10_exon:ENST00000457580:11_exon:ENST00000457580:12_exon:ENST00000457580:13_exon:ENST00000457580:14_exon:ENST00000457580:15_exon:ENST00000457580:16_exon:ENST00000457580:17_…	-0.1
	TCIRG1	ENSG00000110719		exon:ENST00000524870:1_exon:ENST00000524870:2_exon:ENST00000524870:3	-0.1
	TMEM123	ENSG00000152558		exon:ENST00000528969:5_exon:ENST00000528969:4_exon:ENST00000528969:3_exon:ENST00000528969:2_exon:ENST00000528969:1	-0.1
	TNFRSF12A	ENSG00000006327		exon:ENST00000326577:1_exon:ENST00000326577:2_exon:ENST00000326577:3_exon:ENST00000326577:4	-0.1
	UBE2G2	ENSG00000184787		exon:ENST00000462569:4_exon:ENST00000462569:3_exon:ENST00000462569:2_exon:ENST00000462569:1	-0.1
	XRCC5	ENSG00000079246		exon:ENST00000392132:1_exon:ENST00000392132:2_exon:ENST00000392132:3_exon:ENST00000392132:4_exon:ENST00000392132:5_exon:ENST00000392132:6_exon:ENST00000392132:7_exon:ENST00000392132:8_exon:ENST00000392132:9_exon:ENST00000392132:10_exon:ENST00000392132:11_exon:ENST00000392132:12_exon:ENST00000392132:13_exon:ENST00000392132:14_exon:ENST00000392132:15_exon:ENST00000392132:16_exon:ENST00000392132:17_…	-0.1
	ABCB6	ENSG00000115657		exon:ENST00000497882:12_exon:ENST00000497882:11_exon:ENST00000497882:10_exon:ENST00000497882:9_exon:ENST00000497882:8_exon:ENST00000497882:7_exon:ENST00000497882:6_exon:ENST00000497882:5_exon:ENST00000497882:4_exon:ENST00000497882:3_exon:ENST00000497882:2_exon:ENST00000497882:1	-0.09
	AGO3	ENSG00000126070		exon:ENST00000373191:1_exon:ENST00000373191:2_exon:ENST00000373191:3_exon:ENST00000373191:4_exon:ENST00000373191:5_exon:ENST00000373191:6_exon:ENST00000373191:7_exon:ENST00000373191:8_exon:ENST00000373191:9_exon:ENST00000373191:10_exon:ENST00000373191:11_exon:ENST00000373191:12_exon:ENST00000373191:13_exon:ENST00000373191:14_exon:ENST00000373191:15_exon:ENST00000373191:16_exon:ENST00000373191:17_…	-0.09
	ATP5PD	ENSG00000167863		exon:ENST00000301587:6_exon:ENST00000301587:5_exon:ENST00000301587:4_exon:ENST00000301587:3_exon:ENST00000301587:2_exon:ENST00000301587:1	-0.09
	BCL2L12	ENSG00000126453		exon:ENST00000246785:1_exon:ENST00000246785:2_exon:ENST00000246785:3_exon:ENST00000246785:4_exon:ENST00000246785:5_exon:ENST00000246785:6_exon:ENST00000246785:7	-0.09
	BUD23	ENSG00000071462		exon:ENST00000464615:1_exon:ENST00000464615:2	-0.09
	BUD31	ENSG00000106245		exon:ENST00000403633:1_exon:ENST00000403633:2_exon:ENST00000403633:3_exon:ENST00000403633:4_exon:ENST00000403633:5_exon:ENST00000403633:6	-0.09
	CDCA5	ENSG00000146670		exon:ENST00000479032:5_exon:ENST00000479032:4_exon:ENST00000479032:3_exon:ENST00000479032:2_exon:ENST00000479032:1	-0.09
	CFB	ENSG00000243649		exon:ENST00000472581:1_exon:ENST00000472581:2	-0.09
	CHTF18	ENSG00000127586		exon:ENST00000567620:1_exon:ENST00000567620:2	-0.09
	CNPY2	ENSG00000257727		exon:ENST00000548013:3_exon:ENST00000548013:2_exon:ENST00000548013:1	-0.09
	COMT	ENSG00000093010		exon:ENST00000403710:1_exon:ENST00000403710:2_exon:ENST00000403710:3_exon:ENST00000403710:4_exon:ENST00000403710:5_exon:ENST00000403710:6	-0.09
	CUL9	ENSG00000112659		exon:ENST00000504485:1_exon:ENST00000504485:2_exon:ENST00000504485:3_exon:ENST00000504485:4	-0.09
	DCTD	ENSG00000129187		exon:ENST00000357067:6_exon:ENST00000357067:5_exon:ENST00000357067:4_exon:ENST00000357067:3_exon:ENST00000357067:2_exon:ENST00000357067:1	-0.09
	FAM120A	ENSG00000048828		exon:ENST00000446420:1_exon:ENST00000446420:2_exon:ENST00000446420:3_exon:ENST00000446420:4_exon:ENST00000446420:5_exon:ENST00000446420:6_exon:ENST00000446420:7_exon:ENST00000446420:8_exon:ENST00000446420:9_exon:ENST00000446420:10	-0.09
	FBXO9	ENSG00000112146		exon:ENST00000480463:1_exon:ENST00000480463:2_exon:ENST00000480463:3_exon:ENST00000480463:4_exon:ENST00000480463:5_exon:ENST00000480463:6_exon:ENST00000480463:7	-0.09
	FOS	ENSG00000170345		exon:ENST00000555672:1_exon:ENST00000555672:2	-0.09
	HUWE1	ENSG00000086758		exon:ENST00000424562:6_exon:ENST00000424562:5_exon:ENST00000424562:4_exon:ENST00000424562:3_exon:ENST00000424562:2_exon:ENST00000424562:1	-0.09
	LAMA5	ENSG00000130702		exon:ENST00000481120:2_exon:ENST00000481120:1	-0.09
	LSS	ENSG00000160285		exon:ENST00000522411:22_exon:ENST00000522411:21_exon:ENST00000522411:20_exon:ENST00000522411:19_exon:ENST00000522411:18_exon:ENST00000522411:17_exon:ENST00000522411:16_exon:ENST00000522411:15_exon:ENST00000522411:14_exon:ENST00000522411:13_exon:ENST00000522411:12_exon:ENST00000522411:11_exon:ENST00000522411:10_exon:ENST00000522411:9_exon:ENST00000522411:8_exon:ENST00000522411:7_exon:ENST000005224…	-0.09
	MAT2A	ENSG00000168906		exon:ENST00000469221:1_exon:ENST00000469221:2_exon:ENST00000469221:3	-0.09
	MECOM	ENSG00000085276		exon:ENST00000494292:16_exon:ENST00000494292:15_exon:ENST00000494292:14_exon:ENST00000494292:13_exon:ENST00000494292:12_exon:ENST00000494292:11_exon:ENST00000494292:10_exon:ENST00000494292:9_exon:ENST00000494292:8_exon:ENST00000494292:7_exon:ENST00000494292:6_exon:ENST00000494292:5_exon:ENST00000494292:4_exon:ENST00000494292:3_exon:ENST00000494292:2_exon:ENST00000494292:1	-0.09
	MPRIP	ENSG00000133030		exon:ENST00000395811:1_exon:ENST00000395811:2_exon:ENST00000395811:3_exon:ENST00000395811:4_exon:ENST00000395811:5_exon:ENST00000395811:6_exon:ENST00000395811:7_exon:ENST00000395811:8_exon:ENST00000395811:9_exon:ENST00000395811:10_exon:ENST00000395811:11_exon:ENST00000395811:12_exon:ENST00000395811:13_exon:ENST00000395811:14_exon:ENST00000395811:15_exon:ENST00000395811:16_exon:ENST00000395811:17_…	-0.09
	NOLC1	ENSG00000166197		exon:ENST00000488254:1_exon:ENST00000488254:2_exon:ENST00000488254:3_exon:ENST00000488254:4_exon:ENST00000488254:5_exon:ENST00000488254:6_exon:ENST00000488254:7_exon:ENST00000488254:8_exon:ENST00000488254:9_exon:ENST00000488254:10_exon:ENST00000488254:11_exon:ENST00000488254:12_exon:ENST00000488254:13	-0.09
	PACS2	ENSG00000179364		exon:ENST00000549030:1_exon:ENST00000549030:2	-0.09
	PGD	ENSG00000142657		exon:ENST00000270776:1_exon:ENST00000270776:2_exon:ENST00000270776:3_exon:ENST00000270776:4_exon:ENST00000270776:5_exon:ENST00000270776:6_exon:ENST00000270776:7_exon:ENST00000270776:8_exon:ENST00000270776:9_exon:ENST00000270776:10_exon:ENST00000270776:11_exon:ENST00000270776:12_exon:ENST00000270776:13	-0.09
	POLL	ENSG00000166169		exon:ENST00000370168:3_exon:ENST00000370168:2_exon:ENST00000370168:1	-0.09
	RAPGEF2	ENSG00000109756		exon:ENST00000510253:1_exon:ENST00000510253:2_exon:ENST00000510253:3_exon:ENST00000510253:4_exon:ENST00000510253:5_exon:ENST00000510253:6	-0.09
	RPL17-C18orf32	ENSG00000215472		exon:ENST00000577910:8_exon:ENST00000577910:7_exon:ENST00000577910:6_exon:ENST00000577910:5_exon:ENST00000577910:4_exon:ENST00000577910:3_exon:ENST00000577910:2_exon:ENST00000577910:1	-0.09
	SEC13	ENSG00000157020		exon:ENST00000350697:9_exon:ENST00000350697:8_exon:ENST00000350697:7_exon:ENST00000350697:6_exon:ENST00000350697:5_exon:ENST00000350697:4_exon:ENST00000350697:3_exon:ENST00000350697:2_exon:ENST00000350697:1	-0.09
	SIPA1L1	ENSG00000197555		exon:ENST00000555818:1_exon:ENST00000555818:2_exon:ENST00000555818:3_exon:ENST00000555818:4_exon:ENST00000555818:5_exon:ENST00000555818:6_exon:ENST00000555818:7_exon:ENST00000555818:8_exon:ENST00000555818:9_exon:ENST00000555818:10_exon:ENST00000555818:11_exon:ENST00000555818:12_exon:ENST00000555818:13_exon:ENST00000555818:14_exon:ENST00000555818:15_exon:ENST00000555818:16_exon:ENST00000555818:17_…	-0.09
	STK25	ENSG00000115694		exon:ENST00000492127:3_exon:ENST00000492127:2_exon:ENST00000492127:1	-0.09
	TFDP1	ENSG00000198176		exon:ENST00000375370:1_exon:ENST00000375370:2_exon:ENST00000375370:3_exon:ENST00000375370:4_exon:ENST00000375370:5_exon:ENST00000375370:6_exon:ENST00000375370:7_exon:ENST00000375370:8_exon:ENST00000375370:9_exon:ENST00000375370:10_exon:ENST00000375370:11_exon:ENST00000375370:12	-0.09
	TRAPPC1	ENSG00000170043		exon:ENST00000303731:4_exon:ENST00000303731:3_exon:ENST00000303731:2_exon:ENST00000303731:1	-0.09
	TSC22D2	ENSG00000196428		exon:ENST00000466814:1_exon:ENST00000466814:2_exon:ENST00000466814:3	-0.09
	UBR4	ENSG00000127481		exon:ENST00000375254:106_exon:ENST00000375254:105_exon:ENST00000375254:104_exon:ENST00000375254:103_exon:ENST00000375254:102_exon:ENST00000375254:101_exon:ENST00000375254:100_exon:ENST00000375254:99_exon:ENST00000375254:98_exon:ENST00000375254:97_exon:ENST00000375254:96_exon:ENST00000375254:95_exon:ENST00000375254:94_exon:ENST00000375254:93_exon:ENST00000375254:92_exon:ENST00000375254:91_exon:ENS…	-0.09
	YTHDF2	ENSG00000198492		exon:ENST00000541996:1_exon:ENST00000541996:2_exon:ENST00000541996:3_exon:ENST00000541996:4	-0.09
	ABCB8	ENSG00000197150		exon:ENST00000358849:1_exon:ENST00000358849:2_exon:ENST00000358849:3_exon:ENST00000358849:4_exon:ENST00000358849:5_exon:ENST00000358849:6_exon:ENST00000358849:7_exon:ENST00000358849:8_exon:ENST00000358849:9_exon:ENST00000358849:10_exon:ENST00000358849:11_exon:ENST00000358849:12_exon:ENST00000358849:13_exon:ENST00000358849:14_exon:ENST00000358849:15_exon:ENST00000358849:16	-0.08
	ADH5	ENSG00000197894		exon:ENST00000296412:9_exon:ENST00000296412:8_exon:ENST00000296412:7_exon:ENST00000296412:6_exon:ENST00000296412:5_exon:ENST00000296412:4_exon:ENST00000296412:3_exon:ENST00000296412:2_exon:ENST00000296412:1	-0.08
	ADRM1	ENSG00000130706		exon:ENST00000253003:1_exon:ENST00000253003:2_exon:ENST00000253003:3_exon:ENST00000253003:4_exon:ENST00000253003:5_exon:ENST00000253003:6_exon:ENST00000253003:7_exon:ENST00000253003:8_exon:ENST00000253003:9_exon:ENST00000253003:10	-0.08
	CHTF18	ENSG00000127586		exon:ENST00000455171:1_exon:ENST00000455171:2_exon:ENST00000455171:3_exon:ENST00000455171:4_exon:ENST00000455171:5_exon:ENST00000455171:6_exon:ENST00000455171:7_exon:ENST00000455171:8_exon:ENST00000455171:9_exon:ENST00000455171:10_exon:ENST00000455171:11_exon:ENST00000455171:12_exon:ENST00000455171:13_exon:ENST00000455171:14_exon:ENST00000455171:15_exon:ENST00000455171:16_exon:ENST00000455171:17_…	-0.08
	CHTF18	ENSG00000127586		exon:ENST00000471202:1_exon:ENST00000471202:2_exon:ENST00000471202:3_exon:ENST00000471202:4_exon:ENST00000471202:5_exon:ENST00000471202:6_exon:ENST00000471202:7_exon:ENST00000471202:8_exon:ENST00000471202:9_exon:ENST00000471202:10_exon:ENST00000471202:11_exon:ENST00000471202:12_exon:ENST00000471202:13_exon:ENST00000471202:14_exon:ENST00000471202:15_exon:ENST00000471202:16_exon:ENST00000471202:17_…	-0.08
	CLK2	ENSG00000176444		exon:ENST00000497188:7_exon:ENST00000497188:6_exon:ENST00000497188:5_exon:ENST00000497188:4_exon:ENST00000497188:3_exon:ENST00000497188:2_exon:ENST00000497188:1	-0.08
	CNBP	ENSG00000169714		exon:ENST00000502976:5_exon:ENST00000502976:4_exon:ENST00000502976:3_exon:ENST00000502976:2_exon:ENST00000502976:1	-0.08
	DNASE1	ENSG00000213918		exon:ENST00000246949:1_exon:ENST00000246949:2_exon:ENST00000246949:3_exon:ENST00000246949:4_exon:ENST00000246949:5_exon:ENST00000246949:6_exon:ENST00000246949:7_exon:ENST00000246949:8_exon:ENST00000246949:9	-0.08
	EEF1E1	ENSG00000124802		exon:ENST00000379715:4_exon:ENST00000379715:3_exon:ENST00000379715:2_exon:ENST00000379715:1	-0.08
	ERP29	ENSG00000089248		exon:ENST00000455836:1_exon:ENST00000455836:2	-0.08
	FCHSD1	ENSG00000197948		exon:ENST00000523856:11_exon:ENST00000523856:10_exon:ENST00000523856:9_exon:ENST00000523856:8_exon:ENST00000523856:7_exon:ENST00000523856:6_exon:ENST00000523856:5_exon:ENST00000523856:4_exon:ENST00000523856:3_exon:ENST00000523856:2_exon:ENST00000523856:1	-0.08
	FOSL1	ENSG00000175592		exon:ENST00000532401:4_exon:ENST00000532401:3_exon:ENST00000532401:2_exon:ENST00000532401:1	-0.08
	GSDMD	ENSG00000104518		exon:ENST00000526469:1_exon:ENST00000526469:2_exon:ENST00000526469:3_exon:ENST00000526469:4_exon:ENST00000526469:5_exon:ENST00000526469:6	-0.08
	HNRNPA1	ENSG00000135486		exon:ENST00000330752:1_exon:ENST00000330752:2_exon:ENST00000330752:3_exon:ENST00000330752:4_exon:ENST00000330752:5_exon:ENST00000330752:6_exon:ENST00000330752:7_exon:ENST00000330752:8_exon:ENST00000330752:9_exon:ENST00000330752:10	-0.08
	INSIG1	ENSG00000186480		exon:ENST00000476756:1_exon:ENST00000476756:2_exon:ENST00000476756:3_exon:ENST00000476756:4_exon:ENST00000476756:5_exon:ENST00000476756:6	-0.08
	LAMTOR3	ENSG00000109270		exon:ENST00000499666:7_exon:ENST00000499666:6_exon:ENST00000499666:5_exon:ENST00000499666:4_exon:ENST00000499666:3_exon:ENST00000499666:2_exon:ENST00000499666:1	-0.08
	LRP1	ENSG00000123384		exon:ENST00000556356:1_exon:ENST00000556356:2_exon:ENST00000556356:3_exon:ENST00000556356:4_exon:ENST00000556356:5_exon:ENST00000556356:6_exon:ENST00000556356:7_exon:ENST00000556356:8_exon:ENST00000556356:9_exon:ENST00000556356:10_exon:ENST00000556356:11_exon:ENST00000556356:12_exon:ENST00000556356:13_exon:ENST00000556356:14_exon:ENST00000556356:15_exon:ENST00000556356:16_exon:ENST00000556356:17	-0.08
	MARCHF6	ENSG00000145495		exon:ENST00000274140:1_exon:ENST00000274140:2_exon:ENST00000274140:3_exon:ENST00000274140:4_exon:ENST00000274140:5_exon:ENST00000274140:6_exon:ENST00000274140:7_exon:ENST00000274140:8_exon:ENST00000274140:9_exon:ENST00000274140:10_exon:ENST00000274140:11_exon:ENST00000274140:12_exon:ENST00000274140:13_exon:ENST00000274140:14_exon:ENST00000274140:15_exon:ENST00000274140:16_exon:ENST00000274140:17_…	-0.08
	MZF1	ENSG00000099326		exon:ENST00000595245:2_exon:ENST00000595245:1	-0.08
	NECTIN2	ENSG00000130202		exon:ENST00000252485:1_exon:ENST00000252485:2_exon:ENST00000252485:3_exon:ENST00000252485:4_exon:ENST00000252485:5_exon:ENST00000252485:6	-0.08
	NFKB2	ENSG00000077150		exon:ENST00000471698:1_exon:ENST00000471698:2_exon:ENST00000471698:3_exon:ENST00000471698:4	-0.08
	PAICS	ENSG00000128050		exon:ENST00000512576:1_exon:ENST00000512576:2_exon:ENST00000512576:3_exon:ENST00000512576:4_exon:ENST00000512576:5_exon:ENST00000512576:6_exon:ENST00000512576:7_exon:ENST00000512576:8_exon:ENST00000512576:9	-0.08
	PCMT1	ENSG00000120265		exon:ENST00000367384:1_exon:ENST00000367384:2_exon:ENST00000367384:3_exon:ENST00000367384:4_exon:ENST00000367384:5_exon:ENST00000367384:6_exon:ENST00000367384:7_exon:ENST00000367384:8	-0.08
	PON2	ENSG00000105854		exon:ENST00000460873:4_exon:ENST00000460873:3_exon:ENST00000460873:2_exon:ENST00000460873:1	-0.08
	PPP4C	ENSG00000149923		exon:ENST00000567040:1_exon:ENST00000567040:2_exon:ENST00000567040:3_exon:ENST00000567040:4_exon:ENST00000567040:5_exon:ENST00000567040:6	-0.08
	PRDM5	ENSG00000138738		exon:ENST00000264808:16_exon:ENST00000264808:15_exon:ENST00000264808:14_exon:ENST00000264808:13_exon:ENST00000264808:12_exon:ENST00000264808:11_exon:ENST00000264808:10_exon:ENST00000264808:9_exon:ENST00000264808:8_exon:ENST00000264808:7_exon:ENST00000264808:6_exon:ENST00000264808:5_exon:ENST00000264808:4_exon:ENST00000264808:3_exon:ENST00000264808:2_exon:ENST00000264808:1	-0.08
	PRDX5	ENSG00000126432		exon:ENST00000265462:1_exon:ENST00000265462:2_exon:ENST00000265462:3_exon:ENST00000265462:4_exon:ENST00000265462:5_exon:ENST00000265462:6	-0.08
	PSMA1	ENSG00000129084		exon:ENST00000396394:10_exon:ENST00000396394:9_exon:ENST00000396394:8_exon:ENST00000396394:7_exon:ENST00000396394:6_exon:ENST00000396394:5_exon:ENST00000396394:4_exon:ENST00000396394:3_exon:ENST00000396394:2_exon:ENST00000396394:1	-0.08
	PUM1	ENSG00000134644		exon:ENST00000525948:7_exon:ENST00000525948:6_exon:ENST00000525948:5_exon:ENST00000525948:4_exon:ENST00000525948:3_exon:ENST00000525948:2_exon:ENST00000525948:1	-0.08
	PYGL	ENSG00000100504		exon:ENST00000530336:5_exon:ENST00000530336:4_exon:ENST00000530336:3_exon:ENST00000530336:2_exon:ENST00000530336:1	-0.08
	SDCBP	ENSG00000137575		exon:ENST00000519115:1_exon:ENST00000519115:2_exon:ENST00000519115:3_exon:ENST00000519115:4_exon:ENST00000519115:5_exon:ENST00000519115:6	-0.08
	SEMA7A	ENSG00000138623		exon:ENST00000569617:2_exon:ENST00000569617:1	-0.08
	SFPQ	ENSG00000116560		exon:ENST00000470472:9_exon:ENST00000470472:8_exon:ENST00000470472:7_exon:ENST00000470472:6_exon:ENST00000470472:5_exon:ENST00000470472:4_exon:ENST00000470472:3_exon:ENST00000470472:2_exon:ENST00000470472:1	-0.08
	SH3KBP1	ENSG00000147010		exon:ENST00000379716:13_exon:ENST00000379716:12_exon:ENST00000379716:11_exon:ENST00000379716:10_exon:ENST00000379716:9_exon:ENST00000379716:8_exon:ENST00000379716:7_exon:ENST00000379716:6_exon:ENST00000379716:5_exon:ENST00000379716:4_exon:ENST00000379716:3_exon:ENST00000379716:2_exon:ENST00000379716:1	-0.08
	SLC4A2	ENSG00000164889		exon:ENST00000494125:1_exon:ENST00000494125:2_exon:ENST00000494125:3	-0.08
	SNHG15	ENSG00000232956		exon:ENST00000582727:3_exon:ENST00000582727:2_exon:ENST00000582727:1	-0.08
	SNRPB	ENSG00000125835		exon:ENST00000381342:7_exon:ENST00000381342:6_exon:ENST00000381342:5_exon:ENST00000381342:4_exon:ENST00000381342:3_exon:ENST00000381342:2_exon:ENST00000381342:1	-0.08
	STIL	ENSG00000123473		exon:ENST00000447475:18_exon:ENST00000447475:17_exon:ENST00000447475:16_exon:ENST00000447475:15_exon:ENST00000447475:14_exon:ENST00000447475:13_exon:ENST00000447475:12_exon:ENST00000447475:11_exon:ENST00000447475:10_exon:ENST00000447475:9_exon:ENST00000447475:8_exon:ENST00000447475:7_exon:ENST00000447475:6_exon:ENST00000447475:5_exon:ENST00000447475:4_exon:ENST00000447475:3_exon:ENST00000447475:2…	-0.08
	TAFAZZIN	ENSG00000102125		exon:ENST00000369793:1_exon:ENST00000369793:2_exon:ENST00000369793:3_exon:ENST00000369793:4_exon:ENST00000369793:5_exon:ENST00000369793:6_exon:ENST00000369793:7_exon:ENST00000369793:8	-0.08
	TCIRG1	ENSG00000110719		exon:ENST00000530449:1_exon:ENST00000530449:2	-0.08
	TCIRG1	ENSG00000110719		exon:ENST00000533005:1_exon:ENST00000533005:2_exon:ENST00000533005:3_exon:ENST00000533005:4_exon:ENST00000533005:5_exon:ENST00000533005:6_exon:ENST00000533005:7_exon:ENST00000533005:8_exon:ENST00000533005:9_exon:ENST00000533005:10_exon:ENST00000533005:11	-0.08
	VAPB	ENSG00000124164		exon:ENST00000475243:1_exon:ENST00000475243:2_exon:ENST00000475243:3_exon:ENST00000475243:4_exon:ENST00000475243:5_exon:ENST00000475243:6	-0.08
	VEGFA	ENSG00000112715		exon:ENST00000497139:1_exon:ENST00000497139:2_exon:ENST00000497139:3	-0.08
	BRD4	ENSG00000141867		exon:ENST00000371835:12_exon:ENST00000371835:11_exon:ENST00000371835:10_exon:ENST00000371835:9_exon:ENST00000371835:8_exon:ENST00000371835:7_exon:ENST00000371835:6_exon:ENST00000371835:5_exon:ENST00000371835:4_exon:ENST00000371835:3_exon:ENST00000371835:2_exon:ENST00000371835:1	-0.07
	CBX3	ENSG00000122565		exon:ENST00000396386:1_exon:ENST00000396386:2_exon:ENST00000396386:3_exon:ENST00000396386:4_exon:ENST00000396386:5_exon:ENST00000396386:6	-0.07
	CDK11A	ENSG00000008128		exon:ENST00000492390:5_exon:ENST00000492390:4_exon:ENST00000492390:3_exon:ENST00000492390:2_exon:ENST00000492390:1	-0.07
	CLDN7	ENSG00000181885		exon:ENST00000573745:2_exon:ENST00000573745:1	-0.07
	CUX1	ENSG00000257923		exon:ENST00000360264:1_exon:ENST00000360264:2_exon:ENST00000360264:3_exon:ENST00000360264:4_exon:ENST00000360264:5_exon:ENST00000360264:6_exon:ENST00000360264:7_exon:ENST00000360264:8_exon:ENST00000360264:9_exon:ENST00000360264:10_exon:ENST00000360264:11_exon:ENST00000360264:12_exon:ENST00000360264:13_exon:ENST00000360264:14_exon:ENST00000360264:15_exon:ENST00000360264:16_exon:ENST00000360264:17_…	-0.07
	DAP3	ENSG00000132676		exon:ENST00000535183:1_exon:ENST00000535183:2_exon:ENST00000535183:3_exon:ENST00000535183:4_exon:ENST00000535183:5_exon:ENST00000535183:6_exon:ENST00000535183:7_exon:ENST00000535183:8_exon:ENST00000535183:9_exon:ENST00000535183:10_exon:ENST00000535183:11_exon:ENST00000535183:12	-0.07
	DMPK	ENSG00000104936		exon:ENST00000600757:14_exon:ENST00000600757:13_exon:ENST00000600757:12_exon:ENST00000600757:11_exon:ENST00000600757:10_exon:ENST00000600757:9_exon:ENST00000600757:8_exon:ENST00000600757:7_exon:ENST00000600757:6_exon:ENST00000600757:5_exon:ENST00000600757:4_exon:ENST00000600757:3_exon:ENST00000600757:2_exon:ENST00000600757:1	-0.07
	EIF5A	ENSG00000132507		exon:ENST00000419711:1_exon:ENST00000419711:2_exon:ENST00000419711:3_exon:ENST00000419711:4_exon:ENST00000419711:5_exon:ENST00000419711:6	-0.07
	FASN	ENSG00000169710		exon:ENST00000306749:43_exon:ENST00000306749:42_exon:ENST00000306749:41_exon:ENST00000306749:40_exon:ENST00000306749:39_exon:ENST00000306749:38_exon:ENST00000306749:37_exon:ENST00000306749:36_exon:ENST00000306749:35_exon:ENST00000306749:34_exon:ENST00000306749:33_exon:ENST00000306749:32_exon:ENST00000306749:31_exon:ENST00000306749:30_exon:ENST00000306749:29_exon:ENST00000306749:28_exon:ENST000003…	-0.07
	FBXL2	ENSG00000153558		exon:ENST00000484457:1_exon:ENST00000484457:2_exon:ENST00000484457:3_exon:ENST00000484457:4_exon:ENST00000484457:5_exon:ENST00000484457:6_exon:ENST00000484457:7_exon:ENST00000484457:8_exon:ENST00000484457:9_exon:ENST00000484457:10_exon:ENST00000484457:11_exon:ENST00000484457:12_exon:ENST00000484457:13_exon:ENST00000484457:14_exon:ENST00000484457:15	-0.07
	GADD45A	ENSG00000116717		exon:ENST00000370986:1_exon:ENST00000370986:2_exon:ENST00000370986:3_exon:ENST00000370986:4	-0.07
	GALE	ENSG00000117308		exon:ENST00000445705:6_exon:ENST00000445705:5_exon:ENST00000445705:4_exon:ENST00000445705:3_exon:ENST00000445705:2_exon:ENST00000445705:1	-0.07
	GLRX2	ENSG00000023572		exon:ENST00000367439:4_exon:ENST00000367439:3_exon:ENST00000367439:2_exon:ENST00000367439:1	-0.07
	GON4L	ENSG00000116580		exon:ENST00000471341:20_exon:ENST00000471341:19_exon:ENST00000471341:18_exon:ENST00000471341:17_exon:ENST00000471341:16_exon:ENST00000471341:15_exon:ENST00000471341:14_exon:ENST00000471341:13_exon:ENST00000471341:12_exon:ENST00000471341:11_exon:ENST00000471341:10_exon:ENST00000471341:9_exon:ENST00000471341:8_exon:ENST00000471341:7_exon:ENST00000471341:6_exon:ENST00000471341:5_exon:ENST00000471341…	-0.07
	HMGCR	ENSG00000113161		exon:ENST00000287936:1_exon:ENST00000287936:2_exon:ENST00000287936:3_exon:ENST00000287936:4_exon:ENST00000287936:5_exon:ENST00000287936:6_exon:ENST00000287936:7_exon:ENST00000287936:8_exon:ENST00000287936:9_exon:ENST00000287936:10_exon:ENST00000287936:11_exon:ENST00000287936:12_exon:ENST00000287936:13_exon:ENST00000287936:14_exon:ENST00000287936:15_exon:ENST00000287936:16_exon:ENST00000287936:17_…	-0.07
	ID3	ENSG00000117318		exon:ENST00000486541:2_exon:ENST00000486541:1	-0.07
	LAMA5	ENSG00000130702		exon:ENST00000464134:3_exon:ENST00000464134:2_exon:ENST00000464134:1	-0.07
	MAP2K7	ENSG00000076984		exon:ENST00000475022:1_exon:ENST00000475022:2_exon:ENST00000475022:3	-0.07
	MAZ	ENSG00000103495		exon:ENST00000219782:1_exon:ENST00000219782:2_exon:ENST00000219782:3_exon:ENST00000219782:4_exon:ENST00000219782:5_exon:ENST00000219782:6	-0.07
	MINK1	ENSG00000141503		exon:ENST00000572304:1_exon:ENST00000572304:2	-0.07
	MRPS30	ENSG00000112996		exon:ENST00000230914:1_exon:ENST00000230914:2	-0.07
	NFKBIZ	ENSG00000144802		exon:ENST00000465476:1_exon:ENST00000465476:2_exon:ENST00000465476:3	-0.07
	NME1	ENSG00000239672		exon:ENST00000336097:1_exon:ENST00000336097:2_exon:ENST00000336097:3_exon:ENST00000336097:4_exon:ENST00000336097:5_exon:ENST00000336097:6	-0.07
	NT5E	ENSG00000135318		exon:ENST00000369646:1_exon:ENST00000369646:2_exon:ENST00000369646:3	-0.07
	OAZ1	ENSG00000104904		exon:ENST00000592727:1_exon:ENST00000592727:2_exon:ENST00000592727:3_exon:ENST00000592727:4	-0.07
	PACS2	ENSG00000179364		exon:ENST00000551692:1_exon:ENST00000551692:2_exon:ENST00000551692:3_exon:ENST00000551692:4_exon:ENST00000551692:5_exon:ENST00000551692:6_exon:ENST00000551692:7_exon:ENST00000551692:8_exon:ENST00000551692:9_exon:ENST00000551692:10_exon:ENST00000551692:11_exon:ENST00000551692:12_exon:ENST00000551692:13_exon:ENST00000551692:14_exon:ENST00000551692:15_exon:ENST00000551692:16_exon:ENST00000551692:17_…	-0.07
	PLCG1	ENSG00000124181		exon:ENST00000470528:1_exon:ENST00000470528:2_exon:ENST00000470528:3	-0.07
	PPP4C	ENSG00000149923		exon:ENST00000562222:1_exon:ENST00000562222:2_exon:ENST00000562222:3_exon:ENST00000562222:4_exon:ENST00000562222:5_exon:ENST00000562222:6_exon:ENST00000562222:7	-0.07
	RPS15A	ENSG00000134419		exon:ENST00000563390:5_exon:ENST00000563390:4_exon:ENST00000563390:3_exon:ENST00000563390:2_exon:ENST00000563390:1	-0.07
	SMURF2	ENSG00000108854		exon:ENST00000582081:19_exon:ENST00000582081:18_exon:ENST00000582081:17_exon:ENST00000582081:16_exon:ENST00000582081:15_exon:ENST00000582081:14_exon:ENST00000582081:13_exon:ENST00000582081:12_exon:ENST00000582081:11_exon:ENST00000582081:10_exon:ENST00000582081:9_exon:ENST00000582081:8_exon:ENST00000582081:7_exon:ENST00000582081:6_exon:ENST00000582081:5_exon:ENST00000582081:4_exon:ENST00000582081:…	-0.07
	STAT6	ENSG00000166888		exon:ENST00000555641:9_exon:ENST00000555641:8_exon:ENST00000555641:7_exon:ENST00000555641:6_exon:ENST00000555641:5_exon:ENST00000555641:4_exon:ENST00000555641:3_exon:ENST00000555641:2_exon:ENST00000555641:1	-0.07
	STK25	ENSG00000115694		exon:ENST00000487962:7_exon:ENST00000487962:6_exon:ENST00000487962:5_exon:ENST00000487962:4_exon:ENST00000487962:3_exon:ENST00000487962:2_exon:ENST00000487962:1	-0.07
	SYNCRIP	ENSG00000135316		exon:ENST00000355238:12_exon:ENST00000355238:11_exon:ENST00000355238:10_exon:ENST00000355238:9_exon:ENST00000355238:8_exon:ENST00000355238:7_exon:ENST00000355238:6_exon:ENST00000355238:5_exon:ENST00000355238:4_exon:ENST00000355238:3_exon:ENST00000355238:2_exon:ENST00000355238:1	-0.07
	TAOK2	ENSG00000149930		exon:ENST00000570844:1_exon:ENST00000570844:2	-0.07
	TBPL1	ENSG00000028839		exon:ENST00000237264:1_exon:ENST00000237264:2_exon:ENST00000237264:3_exon:ENST00000237264:4_exon:ENST00000237264:5_exon:ENST00000237264:6_exon:ENST00000237264:7	-0.07
	TCIRG1	ENSG00000110719		exon:ENST00000533947:1_exon:ENST00000533947:2_exon:ENST00000533947:3_exon:ENST00000533947:4_exon:ENST00000533947:5_exon:ENST00000533947:6	-0.07
	TFAM	ENSG00000108064		exon:ENST00000487519:1_exon:ENST00000487519:2_exon:ENST00000487519:3_exon:ENST00000487519:4_exon:ENST00000487519:5_exon:ENST00000487519:6_exon:ENST00000487519:7	-0.07
	YWHAQ	ENSG00000134308		exon:ENST00000238081:6_exon:ENST00000238081:5_exon:ENST00000238081:4_exon:ENST00000238081:3_exon:ENST00000238081:2_exon:ENST00000238081:1	-0.07
	ZNF268	ENSG00000090612		exon:ENST00000536435:1_exon:ENST00000536435:2_exon:ENST00000536435:3_exon:ENST00000536435:4_exon:ENST00000536435:5_exon:ENST00000536435:6	-0.07
	ABL2	ENSG00000143322		exon:ENST00000504324:8_exon:ENST00000504324:7_exon:ENST00000504324:6_exon:ENST00000504324:5_exon:ENST00000504324:4_exon:ENST00000504324:3_exon:ENST00000504324:2_exon:ENST00000504324:1	-0.06
	ADM	ENSG00000148926		exon:ENST00000530439:1_exon:ENST00000530439:2	-0.06
	AKAP12	ENSG00000131016		exon:ENST00000402676:1_exon:ENST00000402676:2_exon:ENST00000402676:3_exon:ENST00000402676:4_exon:ENST00000402676:5	-0.06
	ANP32A	ENSG00000140350		exon:ENST00000409628:7_exon:ENST00000409628:6_exon:ENST00000409628:5_exon:ENST00000409628:4_exon:ENST00000409628:3_exon:ENST00000409628:2_exon:ENST00000409628:1	-0.06
	ATF3	ENSG00000162772		exon:ENST00000465155:1_exon:ENST00000465155:2_exon:ENST00000465155:3	-0.06
	ATP5MK	ENSG00000173915		exon:ENST00000369815:5_exon:ENST00000369815:4_exon:ENST00000369815:3_exon:ENST00000369815:2_exon:ENST00000369815:1	-0.06
	AURKB	ENSG00000178999		exon:ENST00000584561:6_exon:ENST00000584561:5_exon:ENST00000584561:4_exon:ENST00000584561:3_exon:ENST00000584561:2_exon:ENST00000584561:1	-0.06
	BANF1	ENSG00000175334		exon:ENST00000445560:1_exon:ENST00000445560:2_exon:ENST00000445560:3	-0.06
	BUB3	ENSG00000154473		exon:ENST00000368865:1_exon:ENST00000368865:2_exon:ENST00000368865:3_exon:ENST00000368865:4_exon:ENST00000368865:5_exon:ENST00000368865:6_exon:ENST00000368865:7_exon:ENST00000368865:8	-0.06
	CAPN10	ENSG00000142330		exon:ENST00000494738:1_exon:ENST00000494738:2_exon:ENST00000494738:3_exon:ENST00000494738:4_exon:ENST00000494738:5_exon:ENST00000494738:6_exon:ENST00000494738:7_exon:ENST00000494738:8_exon:ENST00000494738:9	-0.06
	DDX42	ENSG00000198231		exon:ENST00000578681:1_exon:ENST00000578681:2_exon:ENST00000578681:3_exon:ENST00000578681:4_exon:ENST00000578681:5_exon:ENST00000578681:6_exon:ENST00000578681:7_exon:ENST00000578681:8_exon:ENST00000578681:9_exon:ENST00000578681:10_exon:ENST00000578681:11_exon:ENST00000578681:12_exon:ENST00000578681:13_exon:ENST00000578681:14_exon:ENST00000578681:15_exon:ENST00000578681:16_exon:ENST00000578681:17_…	-0.06
	DLG4	ENSG00000132535		exon:ENST00000489885:2_exon:ENST00000489885:1	-0.06
	DNM2	ENSG00000079805		exon:ENST00000359692:1_exon:ENST00000359692:2_exon:ENST00000359692:3_exon:ENST00000359692:4_exon:ENST00000359692:5_exon:ENST00000359692:6_exon:ENST00000359692:7_exon:ENST00000359692:8_exon:ENST00000359692:9_exon:ENST00000359692:10_exon:ENST00000359692:11_exon:ENST00000359692:12_exon:ENST00000359692:13_exon:ENST00000359692:14_exon:ENST00000359692:15_exon:ENST00000359692:16_exon:ENST00000359692:17_…	-0.06
	DUT	ENSG00000128951		exon:ENST00000455976:1_exon:ENST00000455976:2_exon:ENST00000455976:3_exon:ENST00000455976:4_exon:ENST00000455976:5_exon:ENST00000455976:6	-0.06
	EIF2S1	ENSG00000134001		exon:ENST00000556724:1_exon:ENST00000556724:2_exon:ENST00000556724:3	-0.06
	EIF4B	ENSG00000063046		exon:ENST00000420463:1_exon:ENST00000420463:2_exon:ENST00000420463:3_exon:ENST00000420463:4_exon:ENST00000420463:5_exon:ENST00000420463:6_exon:ENST00000420463:7_exon:ENST00000420463:8_exon:ENST00000420463:9_exon:ENST00000420463:10_exon:ENST00000420463:11_exon:ENST00000420463:12_exon:ENST00000420463:13_exon:ENST00000420463:14_exon:ENST00000420463:15	-0.06
	EIF6	ENSG00000242372		exon:ENST00000447927:6_exon:ENST00000447927:5_exon:ENST00000447927:4_exon:ENST00000447927:3_exon:ENST00000447927:2_exon:ENST00000447927:1	-0.06
	GADD45B	ENSG00000099860		exon:ENST00000586759:1	-0.06
	HDAC3	ENSG00000171720		exon:ENST00000469550:13_exon:ENST00000469550:12_exon:ENST00000469550:11_exon:ENST00000469550:10_exon:ENST00000469550:9_exon:ENST00000469550:8_exon:ENST00000469550:7_exon:ENST00000469550:6_exon:ENST00000469550:5_exon:ENST00000469550:4_exon:ENST00000469550:3_exon:ENST00000469550:2_exon:ENST00000469550:1	-0.06
	HSP90AA1	ENSG00000080824		exon:ENST00000553585:5_exon:ENST00000553585:4_exon:ENST00000553585:3_exon:ENST00000553585:2_exon:ENST00000553585:1	-0.06
	ITGB1BP1	ENSG00000119185		exon:ENST00000360635:8_exon:ENST00000360635:7_exon:ENST00000360635:6_exon:ENST00000360635:5_exon:ENST00000360635:4_exon:ENST00000360635:3_exon:ENST00000360635:2_exon:ENST00000360635:1	-0.06
	LDLR	ENSG00000130164		exon:ENST00000558518:1_exon:ENST00000558518:2_exon:ENST00000558518:3_exon:ENST00000558518:4_exon:ENST00000558518:5_exon:ENST00000558518:6_exon:ENST00000558518:7_exon:ENST00000558518:8_exon:ENST00000558518:9_exon:ENST00000558518:10_exon:ENST00000558518:11_exon:ENST00000558518:12_exon:ENST00000558518:13_exon:ENST00000558518:14_exon:ENST00000558518:15_exon:ENST00000558518:16_exon:ENST00000558518:17_…	-0.06
	LTBR	ENSG00000111321		exon:ENST00000546296:1_exon:ENST00000546296:2_exon:ENST00000546296:3	-0.06
	MBOAT7	ENSG00000125505		exon:ENST00000494142:2_exon:ENST00000494142:1	-0.06
	MCL1	ENSG00000143384		exon:ENST00000464132:2_exon:ENST00000464132:1	-0.06
	MICAL1	ENSG00000135596		exon:ENST00000465904:9_exon:ENST00000465904:8_exon:ENST00000465904:7_exon:ENST00000465904:6_exon:ENST00000465904:5_exon:ENST00000465904:4_exon:ENST00000465904:3_exon:ENST00000465904:2_exon:ENST00000465904:1	-0.06
	MTDH	ENSG00000147649		exon:ENST00000336273:1_exon:ENST00000336273:2_exon:ENST00000336273:3_exon:ENST00000336273:4_exon:ENST00000336273:5_exon:ENST00000336273:6_exon:ENST00000336273:7_exon:ENST00000336273:8_exon:ENST00000336273:9_exon:ENST00000336273:10_exon:ENST00000336273:11_exon:ENST00000336273:12	-0.06
	NR2F1-AS1	ENSG00000237187		exon:ENST00000606696:6_exon:ENST00000606696:5_exon:ENST00000606696:4_exon:ENST00000606696:3_exon:ENST00000606696:2_exon:ENST00000606696:1	-0.06
	NXF1	ENSG00000162231		exon:ENST00000531709:20_exon:ENST00000531709:19_exon:ENST00000531709:18_exon:ENST00000531709:17_exon:ENST00000531709:16_exon:ENST00000531709:15_exon:ENST00000531709:14_exon:ENST00000531709:13_exon:ENST00000531709:12_exon:ENST00000531709:11_exon:ENST00000531709:10_exon:ENST00000531709:9_exon:ENST00000531709:8_exon:ENST00000531709:7_exon:ENST00000531709:6_exon:ENST00000531709:5_exon:ENST00000531709…	-0.06
	PHF1	ENSG00000112511		exon:ENST00000488767:1_exon:ENST00000488767:2	-0.06
	PPIA	ENSG00000196262		exon:ENST00000451562:1_exon:ENST00000451562:2_exon:ENST00000451562:3_exon:ENST00000451562:4	-0.06
	PPP3CA	ENSG00000138814		exon:ENST00000323055:12_exon:ENST00000323055:11_exon:ENST00000323055:10_exon:ENST00000323055:9_exon:ENST00000323055:8_exon:ENST00000323055:7_exon:ENST00000323055:6_exon:ENST00000323055:5_exon:ENST00000323055:4_exon:ENST00000323055:3_exon:ENST00000323055:2_exon:ENST00000323055:1	-0.06
	PSMA1	ENSG00000129084		exon:ENST00000419365:12_exon:ENST00000419365:11_exon:ENST00000419365:10_exon:ENST00000419365:9_exon:ENST00000419365:8_exon:ENST00000419365:7_exon:ENST00000419365:6_exon:ENST00000419365:5_exon:ENST00000419365:4_exon:ENST00000419365:3_exon:ENST00000419365:2_exon:ENST00000419365:1	-0.06
	RELT	ENSG00000054967		exon:ENST00000545886:1_exon:ENST00000545886:2_exon:ENST00000545886:3	-0.06
	RPL9	ENSG00000163682		exon:ENST00000511643:3_exon:ENST00000511643:2_exon:ENST00000511643:1	-0.06
	RPS4X	ENSG00000198034		exon:ENST00000373626:5_exon:ENST00000373626:4_exon:ENST00000373626:3_exon:ENST00000373626:2_exon:ENST00000373626:1	-0.06
	SEMA7A	ENSG00000138623		exon:ENST00000261918:14_exon:ENST00000261918:13_exon:ENST00000261918:12_exon:ENST00000261918:11_exon:ENST00000261918:10_exon:ENST00000261918:9_exon:ENST00000261918:8_exon:ENST00000261918:7_exon:ENST00000261918:6_exon:ENST00000261918:5_exon:ENST00000261918:4_exon:ENST00000261918:3_exon:ENST00000261918:2_exon:ENST00000261918:1	-0.06
	SIN3B	ENSG00000127511		exon:ENST00000601141:1_exon:ENST00000601141:2_exon:ENST00000601141:3	-0.06
	SMARCD3	ENSG00000082014		exon:ENST00000392811:14_exon:ENST00000392811:13_exon:ENST00000392811:12_exon:ENST00000392811:11_exon:ENST00000392811:10_exon:ENST00000392811:9_exon:ENST00000392811:8_exon:ENST00000392811:7_exon:ENST00000392811:6_exon:ENST00000392811:5_exon:ENST00000392811:4_exon:ENST00000392811:3_exon:ENST00000392811:2_exon:ENST00000392811:1	-0.06
	SREBF1	ENSG00000072310		exon:ENST00000423161:5_exon:ENST00000423161:4_exon:ENST00000423161:3_exon:ENST00000423161:2_exon:ENST00000423161:1	-0.06
	SUMO2	ENSG00000188612		exon:ENST00000420826:4_exon:ENST00000420826:3_exon:ENST00000420826:2_exon:ENST00000420826:1	-0.06
	SUPT16H	ENSG00000092201		exon:ENST00000216297:26_exon:ENST00000216297:25_exon:ENST00000216297:24_exon:ENST00000216297:23_exon:ENST00000216297:22_exon:ENST00000216297:21_exon:ENST00000216297:20_exon:ENST00000216297:19_exon:ENST00000216297:18_exon:ENST00000216297:17_exon:ENST00000216297:16_exon:ENST00000216297:15_exon:ENST00000216297:14_exon:ENST00000216297:13_exon:ENST00000216297:12_exon:ENST00000216297:11_exon:ENST000002…	-0.06
	TIAL1	ENSG00000151923		exon:ENST00000369093:12_exon:ENST00000369093:11_exon:ENST00000369093:10_exon:ENST00000369093:9_exon:ENST00000369093:8_exon:ENST00000369093:7_exon:ENST00000369093:6_exon:ENST00000369093:5_exon:ENST00000369093:4_exon:ENST00000369093:3_exon:ENST00000369093:2_exon:ENST00000369093:1	-0.06
	TNFRSF14	ENSG00000157873		exon:ENST00000463471:1_exon:ENST00000463471:2_exon:ENST00000463471:3_exon:ENST00000463471:4_exon:ENST00000463471:5	-0.06
	TNPO2	ENSG00000105576		exon:ENST00000356861:25_exon:ENST00000356861:24_exon:ENST00000356861:23_exon:ENST00000356861:22_exon:ENST00000356861:21_exon:ENST00000356861:20_exon:ENST00000356861:19_exon:ENST00000356861:18_exon:ENST00000356861:17_exon:ENST00000356861:16_exon:ENST00000356861:15_exon:ENST00000356861:14_exon:ENST00000356861:13_exon:ENST00000356861:12_exon:ENST00000356861:11_exon:ENST00000356861:10_exon:ENST000003…	-0.06
	UBE2B	ENSG00000119048		exon:ENST00000265339:1_exon:ENST00000265339:2_exon:ENST00000265339:3_exon:ENST00000265339:4_exon:ENST00000265339:5_exon:ENST00000265339:6	-0.06
	ACIN1	ENSG00000100813		exon:ENST00000555807:4_exon:ENST00000555807:3_exon:ENST00000555807:2_exon:ENST00000555807:1	-0.05
	AK1	ENSG00000106992		exon:ENST00000373176:7_exon:ENST00000373176:6_exon:ENST00000373176:5_exon:ENST00000373176:4_exon:ENST00000373176:3_exon:ENST00000373176:2_exon:ENST00000373176:1	-0.05
	BANF1	ENSG00000175334		exon:ENST00000533166:1_exon:ENST00000533166:2_exon:ENST00000533166:3	-0.05
	BHLHE40	ENSG00000134107		exon:ENST00000467610:1_exon:ENST00000467610:2_exon:ENST00000467610:3_exon:ENST00000467610:4	-0.05
	BRD2	ENSG00000204256		exon:ENST00000443797:1_exon:ENST00000443797:2_exon:ENST00000443797:3_exon:ENST00000443797:4_exon:ENST00000443797:5_exon:ENST00000443797:6_exon:ENST00000443797:7_exon:ENST00000443797:8_exon:ENST00000443797:9_exon:ENST00000443797:10_exon:ENST00000443797:11_exon:ENST00000443797:12_exon:ENST00000443797:13_exon:ENST00000443797:14	-0.05
	CALR	ENSG00000179218		exon:ENST00000316448:1_exon:ENST00000316448:2_exon:ENST00000316448:3_exon:ENST00000316448:4_exon:ENST00000316448:5_exon:ENST00000316448:6_exon:ENST00000316448:7_exon:ENST00000316448:8_exon:ENST00000316448:9	-0.05
	CD55	ENSG00000196352		exon:ENST00000367064:1_exon:ENST00000367064:2_exon:ENST00000367064:3_exon:ENST00000367064:4_exon:ENST00000367064:5_exon:ENST00000367064:6_exon:ENST00000367064:7_exon:ENST00000367064:8_exon:ENST00000367064:9_exon:ENST00000367064:10	-0.05
	CDK10	ENSG00000185324		exon:ENST00000568456:1_exon:ENST00000568456:2_exon:ENST00000568456:3	-0.05
	DDIT4	ENSG00000168209		exon:ENST00000473155:1_exon:ENST00000473155:2	-0.05
	DIP2A	ENSG00000160305		exon:ENST00000472364:1_exon:ENST00000472364:2_exon:ENST00000472364:3_exon:ENST00000472364:4_exon:ENST00000472364:5_exon:ENST00000472364:6_exon:ENST00000472364:7	-0.05
	EIF4B	ENSG00000063046		exon:ENST00000262056:1_exon:ENST00000262056:2_exon:ENST00000262056:3_exon:ENST00000262056:4_exon:ENST00000262056:5_exon:ENST00000262056:6_exon:ENST00000262056:7_exon:ENST00000262056:8_exon:ENST00000262056:9_exon:ENST00000262056:10_exon:ENST00000262056:11_exon:ENST00000262056:12_exon:ENST00000262056:13_exon:ENST00000262056:14_exon:ENST00000262056:15	-0.05
	ELOC	ENSG00000154582		exon:ENST00000520242:4_exon:ENST00000520242:3_exon:ENST00000520242:2_exon:ENST00000520242:1	-0.05
	EMC1	ENSG00000127463		exon:ENST00000477853:23_exon:ENST00000477853:22_exon:ENST00000477853:21_exon:ENST00000477853:20_exon:ENST00000477853:19_exon:ENST00000477853:18_exon:ENST00000477853:17_exon:ENST00000477853:16_exon:ENST00000477853:15_exon:ENST00000477853:14_exon:ENST00000477853:13_exon:ENST00000477853:12_exon:ENST00000477853:11_exon:ENST00000477853:10_exon:ENST00000477853:9_exon:ENST00000477853:8_exon:ENST00000477…	-0.05
	FAH	ENSG00000103876		exon:ENST00000558767:1_exon:ENST00000558767:2_exon:ENST00000558767:3_exon:ENST00000558767:4_exon:ENST00000558767:5	-0.05
	FASTK	ENSG00000164896		exon:ENST00000467237:6_exon:ENST00000467237:5_exon:ENST00000467237:4_exon:ENST00000467237:3_exon:ENST00000467237:2_exon:ENST00000467237:1	-0.05
	FOS	ENSG00000170345		exon:ENST00000555242:1_exon:ENST00000555242:2_exon:ENST00000555242:3	-0.05
	GNAI2	ENSG00000114353		exon:ENST00000492383:1_exon:ENST00000492383:2_exon:ENST00000492383:3_exon:ENST00000492383:4	-0.05
	GPI	ENSG00000105220		exon:ENST00000415930:1_exon:ENST00000415930:2_exon:ENST00000415930:3_exon:ENST00000415930:4_exon:ENST00000415930:5_exon:ENST00000415930:6_exon:ENST00000415930:7_exon:ENST00000415930:8_exon:ENST00000415930:9_exon:ENST00000415930:10_exon:ENST00000415930:11_exon:ENST00000415930:12_exon:ENST00000415930:13_exon:ENST00000415930:14_exon:ENST00000415930:15_exon:ENST00000415930:16_exon:ENST00000415930:17_…	-0.05
	HDAC3	ENSG00000171720		exon:ENST00000492506:2_exon:ENST00000492506:1	-0.05
	HELLS	ENSG00000119969		exon:ENST00000371327:1_exon:ENST00000371327:2_exon:ENST00000371327:3_exon:ENST00000371327:4_exon:ENST00000371327:5_exon:ENST00000371327:6_exon:ENST00000371327:7_exon:ENST00000371327:8_exon:ENST00000371327:9_exon:ENST00000371327:10	-0.05
	HMGA2	ENSG00000149948		exon:ENST00000354636:1_exon:ENST00000354636:2_exon:ENST00000354636:3_exon:ENST00000354636:4	-0.05
	HNRNPK	ENSG00000165119		exon:ENST00000457156:15_exon:ENST00000457156:14_exon:ENST00000457156:13_exon:ENST00000457156:12_exon:ENST00000457156:11_exon:ENST00000457156:10_exon:ENST00000457156:9_exon:ENST00000457156:8_exon:ENST00000457156:7_exon:ENST00000457156:6_exon:ENST00000457156:5_exon:ENST00000457156:4_exon:ENST00000457156:3_exon:ENST00000457156:2_exon:ENST00000457156:1	-0.05
	KIF22	ENSG00000079616		exon:ENST00000565736:1_exon:ENST00000565736:2	-0.05
	LAMB2	ENSG00000172037		exon:ENST00000493571:3_exon:ENST00000493571:2_exon:ENST00000493571:1	-0.05
	LAMB3	ENSG00000196878		exon:ENST00000391911:22_exon:ENST00000391911:21_exon:ENST00000391911:20_exon:ENST00000391911:19_exon:ENST00000391911:18_exon:ENST00000391911:17_exon:ENST00000391911:16_exon:ENST00000391911:15_exon:ENST00000391911:14_exon:ENST00000391911:13_exon:ENST00000391911:12_exon:ENST00000391911:11_exon:ENST00000391911:10_exon:ENST00000391911:9_exon:ENST00000391911:8_exon:ENST00000391911:7_exon:ENST000003919…	-0.05
	LUC7L3	ENSG00000108848		exon:ENST00000393227:1_exon:ENST00000393227:2_exon:ENST00000393227:3_exon:ENST00000393227:4_exon:ENST00000393227:5_exon:ENST00000393227:6_exon:ENST00000393227:7_exon:ENST00000393227:8_exon:ENST00000393227:9_exon:ENST00000393227:10_exon:ENST00000393227:11	-0.05
	MFGE8	ENSG00000140545		exon:ENST00000560937:3_exon:ENST00000560937:2_exon:ENST00000560937:1	-0.05
	NFE2L1	ENSG00000082641		exon:ENST00000361665:1_exon:ENST00000361665:2_exon:ENST00000361665:3_exon:ENST00000361665:4_exon:ENST00000361665:5_exon:ENST00000361665:6	-0.05
	PLAC8	ENSG00000145287		exon:ENST00000311507:5_exon:ENST00000311507:4_exon:ENST00000311507:3_exon:ENST00000311507:2_exon:ENST00000311507:1	-0.05
	POLD1	ENSG00000062822		exon:ENST00000596648:1_exon:ENST00000596648:2_exon:ENST00000596648:3_exon:ENST00000596648:4	-0.05
	PPM1A	ENSG00000100614		exon:ENST00000395076:1_exon:ENST00000395076:2_exon:ENST00000395076:3_exon:ENST00000395076:4_exon:ENST00000395076:5_exon:ENST00000395076:6	-0.05
	PSMA3-AS1	ENSG00000257621		exon:ENST00000555707:3_exon:ENST00000555707:2_exon:ENST00000555707:1	-0.05
	PSMA5	ENSG00000143106		exon:ENST00000484563:4_exon:ENST00000484563:3_exon:ENST00000484563:2_exon:ENST00000484563:1	-0.05
	PSMC4	ENSG00000013275		exon:ENST00000593455:1_exon:ENST00000593455:2_exon:ENST00000593455:3_exon:ENST00000593455:4_exon:ENST00000593455:5_exon:ENST00000593455:6_exon:ENST00000593455:7_exon:ENST00000593455:8_exon:ENST00000593455:9_exon:ENST00000593455:10	-0.05
	PSMD12	ENSG00000197170		exon:ENST00000356126:11_exon:ENST00000356126:10_exon:ENST00000356126:9_exon:ENST00000356126:8_exon:ENST00000356126:7_exon:ENST00000356126:6_exon:ENST00000356126:5_exon:ENST00000356126:4_exon:ENST00000356126:3_exon:ENST00000356126:2_exon:ENST00000356126:1	-0.05
	RGS3	ENSG00000138835		exon:ENST00000485822:1_exon:ENST00000485822:2_exon:ENST00000485822:3	-0.05
	RNPS1	ENSG00000205937		exon:ENST00000320225:8_exon:ENST00000320225:7_exon:ENST00000320225:6_exon:ENST00000320225:5_exon:ENST00000320225:4_exon:ENST00000320225:3_exon:ENST00000320225:2_exon:ENST00000320225:1	-0.05
	RPL38	ENSG00000172809		exon:ENST00000584577:1_exon:ENST00000584577:2_exon:ENST00000584577:3_exon:ENST00000584577:4_exon:ENST00000584577:5	-0.05
	RPL9	ENSG00000163682		exon:ENST00000511075:5_exon:ENST00000511075:4_exon:ENST00000511075:3_exon:ENST00000511075:2_exon:ENST00000511075:1	-0.05
	RPS6	ENSG00000137154		exon:ENST00000380394:6_exon:ENST00000380394:5_exon:ENST00000380394:4_exon:ENST00000380394:3_exon:ENST00000380394:2_exon:ENST00000380394:1	-0.05
	S100A10	ENSG00000197747		exon:ENST00000368811:3_exon:ENST00000368811:2_exon:ENST00000368811:1	-0.05
	SAT1	ENSG00000130066		exon:ENST00000489394:1_exon:ENST00000489394:2_exon:ENST00000489394:3_exon:ENST00000489394:4_exon:ENST00000489394:5_exon:ENST00000489394:6_exon:ENST00000489394:7	-0.05
	SEMA3B	ENSG00000012171		exon:ENST00000454939:1_exon:ENST00000454939:2_exon:ENST00000454939:3_exon:ENST00000454939:4_exon:ENST00000454939:5_exon:ENST00000454939:6_exon:ENST00000454939:7_exon:ENST00000454939:8_exon:ENST00000454939:9_exon:ENST00000454939:10_exon:ENST00000454939:11_exon:ENST00000454939:12_exon:ENST00000454939:13_exon:ENST00000454939:14_exon:ENST00000454939:15_exon:ENST00000454939:16	-0.05
	SET	ENSG00000119335		exon:ENST00000372692:1_exon:ENST00000372692:2_exon:ENST00000372692:3_exon:ENST00000372692:4_exon:ENST00000372692:5_exon:ENST00000372692:6_exon:ENST00000372692:7_exon:ENST00000372692:8	-0.05
	SFPQ	ENSG00000116560		exon:ENST00000357214:10_exon:ENST00000357214:9_exon:ENST00000357214:8_exon:ENST00000357214:7_exon:ENST00000357214:6_exon:ENST00000357214:5_exon:ENST00000357214:4_exon:ENST00000357214:3_exon:ENST00000357214:2_exon:ENST00000357214:1	-0.05
	SMARCD1	ENSG00000066117		exon:ENST00000394963:1_exon:ENST00000394963:2_exon:ENST00000394963:3_exon:ENST00000394963:4_exon:ENST00000394963:5_exon:ENST00000394963:6_exon:ENST00000394963:7_exon:ENST00000394963:8_exon:ENST00000394963:9_exon:ENST00000394963:10_exon:ENST00000394963:11_exon:ENST00000394963:12_exon:ENST00000394963:13	-0.05
	SUMO2	ENSG00000188612		exon:ENST00000314523:3_exon:ENST00000314523:2_exon:ENST00000314523:1	-0.05
	TNPO2	ENSG00000105576		exon:ENST00000450764:24_exon:ENST00000450764:23_exon:ENST00000450764:22_exon:ENST00000450764:21_exon:ENST00000450764:20_exon:ENST00000450764:19_exon:ENST00000450764:18_exon:ENST00000450764:17_exon:ENST00000450764:16_exon:ENST00000450764:15_exon:ENST00000450764:14_exon:ENST00000450764:13_exon:ENST00000450764:12_exon:ENST00000450764:11_exon:ENST00000450764:10_exon:ENST00000450764:9_exon:ENST0000045…	-0.05
	VMP1	ENSG00000062716		exon:ENST00000592790:1	-0.05
	YME1L1	ENSG00000136758		exon:ENST00000376016:19_exon:ENST00000376016:18_exon:ENST00000376016:17_exon:ENST00000376016:16_exon:ENST00000376016:15_exon:ENST00000376016:14_exon:ENST00000376016:13_exon:ENST00000376016:12_exon:ENST00000376016:11_exon:ENST00000376016:10_exon:ENST00000376016:9_exon:ENST00000376016:8_exon:ENST00000376016:7_exon:ENST00000376016:6_exon:ENST00000376016:5_exon:ENST00000376016:4_exon:ENST00000376016:…	-0.05
	ABCC10	ENSG00000124574		exon:ENST00000463024:1_exon:ENST00000463024:2_exon:ENST00000463024:3_exon:ENST00000463024:4_exon:ENST00000463024:5_exon:ENST00000463024:6_exon:ENST00000463024:7_exon:ENST00000463024:8_exon:ENST00000463024:9_exon:ENST00000463024:10_exon:ENST00000463024:11_exon:ENST00000463024:12_exon:ENST00000463024:13_exon:ENST00000463024:14_exon:ENST00000463024:15_exon:ENST00000463024:16	-0.04
	ABCC3	ENSG00000108846		exon:ENST00000571855:1	-0.04
	AKR1A1	ENSG00000117448		exon:ENST00000471651:1_exon:ENST00000471651:2_exon:ENST00000471651:3_exon:ENST00000471651:4	-0.04
	AKT1S1	ENSG00000204673		exon:ENST00000391833:4_exon:ENST00000391833:3_exon:ENST00000391833:2_exon:ENST00000391833:1	-0.04
	ALG3	ENSG00000214160		exon:ENST00000445626:9_exon:ENST00000445626:8_exon:ENST00000445626:7_exon:ENST00000445626:6_exon:ENST00000445626:5_exon:ENST00000445626:4_exon:ENST00000445626:3_exon:ENST00000445626:2_exon:ENST00000445626:1	-0.04
	ANP32A	ENSG00000140350		exon:ENST00000465139:7_exon:ENST00000465139:6_exon:ENST00000465139:5_exon:ENST00000465139:4_exon:ENST00000465139:3_exon:ENST00000465139:2_exon:ENST00000465139:1	-0.04
	ATG12	ENSG00000145782		exon:ENST00000513322:4_exon:ENST00000513322:3_exon:ENST00000513322:2_exon:ENST00000513322:1	-0.04
	ATP2A2	ENSG00000174437		exon:ENST00000308664:1_exon:ENST00000308664:2_exon:ENST00000308664:3_exon:ENST00000308664:4_exon:ENST00000308664:5_exon:ENST00000308664:6_exon:ENST00000308664:7_exon:ENST00000308664:8_exon:ENST00000308664:9_exon:ENST00000308664:10_exon:ENST00000308664:11_exon:ENST00000308664:12_exon:ENST00000308664:13_exon:ENST00000308664:14_exon:ENST00000308664:15_exon:ENST00000308664:16_exon:ENST00000308664:17_…	-0.04
	ATP6V1C1	ENSG00000155097		exon:ENST00000395862:1_exon:ENST00000395862:2_exon:ENST00000395862:3_exon:ENST00000395862:4_exon:ENST00000395862:5_exon:ENST00000395862:6_exon:ENST00000395862:7_exon:ENST00000395862:8_exon:ENST00000395862:9_exon:ENST00000395862:10_exon:ENST00000395862:11_exon:ENST00000395862:12_exon:ENST00000395862:13	-0.04
	BNIP2	ENSG00000140299		exon:ENST00000439052:7_exon:ENST00000439052:6_exon:ENST00000439052:5_exon:ENST00000439052:4_exon:ENST00000439052:3_exon:ENST00000439052:2_exon:ENST00000439052:1	-0.04
	BRD2	ENSG00000204256		exon:ENST00000463639:1_exon:ENST00000463639:2_exon:ENST00000463639:3	-0.04
	CD9	ENSG00000010278		exon:ENST00000536586:1_exon:ENST00000536586:2_exon:ENST00000536586:3_exon:ENST00000536586:4_exon:ENST00000536586:5_exon:ENST00000536586:6	-0.04
	CHTF18	ENSG00000127586		exon:ENST00000464728:1_exon:ENST00000464728:2_exon:ENST00000464728:3_exon:ENST00000464728:4_exon:ENST00000464728:5_exon:ENST00000464728:6_exon:ENST00000464728:7_exon:ENST00000464728:8_exon:ENST00000464728:9_exon:ENST00000464728:10_exon:ENST00000464728:11_exon:ENST00000464728:12_exon:ENST00000464728:13_exon:ENST00000464728:14_exon:ENST00000464728:15_exon:ENST00000464728:16_exon:ENST00000464728:17_…	-0.04
	CTTN	ENSG00000085733		exon:ENST00000525852:1_exon:ENST00000525852:2	-0.04
	DDX5	ENSG00000108654		exon:ENST00000581230:12_exon:ENST00000581230:11_exon:ENST00000581230:10_exon:ENST00000581230:9_exon:ENST00000581230:8_exon:ENST00000581230:7_exon:ENST00000581230:6_exon:ENST00000581230:5_exon:ENST00000581230:4_exon:ENST00000581230:3_exon:ENST00000581230:2_exon:ENST00000581230:1	-0.04
	ERRFI1	ENSG00000116285		exon:ENST00000467067:2_exon:ENST00000467067:1	-0.04
	FAH	ENSG00000103876		exon:ENST00000539156:1_exon:ENST00000539156:2_exon:ENST00000539156:3_exon:ENST00000539156:4_exon:ENST00000539156:5_exon:ENST00000539156:6_exon:ENST00000539156:7_exon:ENST00000539156:8_exon:ENST00000539156:9_exon:ENST00000539156:10_exon:ENST00000539156:11_exon:ENST00000539156:12_exon:ENST00000539156:13	-0.04
	FTH1	ENSG00000167996		exon:ENST00000530019:3_exon:ENST00000530019:2_exon:ENST00000530019:1	-0.04
	GSDMD	ENSG00000104518		exon:ENST00000524846:1_exon:ENST00000524846:2_exon:ENST00000524846:3_exon:ENST00000524846:4_exon:ENST00000524846:5_exon:ENST00000524846:6	-0.04
	HMGCR	ENSG00000113161		exon:ENST00000511206:1_exon:ENST00000511206:2_exon:ENST00000511206:3_exon:ENST00000511206:4_exon:ENST00000511206:5_exon:ENST00000511206:6_exon:ENST00000511206:7_exon:ENST00000511206:8_exon:ENST00000511206:9_exon:ENST00000511206:10_exon:ENST00000511206:11_exon:ENST00000511206:12_exon:ENST00000511206:13_exon:ENST00000511206:14_exon:ENST00000511206:15_exon:ENST00000511206:16_exon:ENST00000511206:17_…	-0.04
	ITGB1BP1	ENSG00000119185		exon:ENST00000355346:7_exon:ENST00000355346:6_exon:ENST00000355346:5_exon:ENST00000355346:4_exon:ENST00000355346:3_exon:ENST00000355346:2_exon:ENST00000355346:1	-0.04
	KLF6	ENSG00000067082		exon:ENST00000469435:2_exon:ENST00000469435:1	-0.04
	LAMB2	ENSG00000172037		exon:ENST00000469665:3_exon:ENST00000469665:2_exon:ENST00000469665:1	-0.04
	NFE2L2	ENSG00000116044		exon:ENST00000464747:8_exon:ENST00000464747:7_exon:ENST00000464747:6_exon:ENST00000464747:5_exon:ENST00000464747:4_exon:ENST00000464747:3_exon:ENST00000464747:2_exon:ENST00000464747:1	-0.04
	OAZ1	ENSG00000104904		exon:ENST00000592787:1_exon:ENST00000592787:2_exon:ENST00000592787:3	-0.04
	PACS2	ENSG00000179364		exon:ENST00000548796:1_exon:ENST00000548796:2_exon:ENST00000548796:3_exon:ENST00000548796:4	-0.04
	PDK1	ENSG00000152256		exon:ENST00000282077:1_exon:ENST00000282077:2_exon:ENST00000282077:3_exon:ENST00000282077:4_exon:ENST00000282077:5_exon:ENST00000282077:6_exon:ENST00000282077:7_exon:ENST00000282077:8_exon:ENST00000282077:9_exon:ENST00000282077:10_exon:ENST00000282077:11	-0.04
	PFKFB3	ENSG00000170525		exon:ENST00000536985:1_exon:ENST00000536985:2_exon:ENST00000536985:3_exon:ENST00000536985:4_exon:ENST00000536985:5_exon:ENST00000536985:6_exon:ENST00000536985:7_exon:ENST00000536985:8_exon:ENST00000536985:9_exon:ENST00000536985:10_exon:ENST00000536985:11_exon:ENST00000536985:12	-0.04
	PHB1	ENSG00000167085		exon:ENST00000300408:7_exon:ENST00000300408:6_exon:ENST00000300408:5_exon:ENST00000300408:4_exon:ENST00000300408:3_exon:ENST00000300408:2_exon:ENST00000300408:1	-0.04
	PPP1R12C	ENSG00000125503		exon:ENST00000592754:5_exon:ENST00000592754:4_exon:ENST00000592754:3_exon:ENST00000592754:2_exon:ENST00000592754:1	-0.04
	PRPF3	ENSG00000117360		exon:ENST00000476970:1_exon:ENST00000476970:2	-0.04
	PTPRM	ENSG00000173482		exon:ENST00000577827:1_exon:ENST00000577827:2_exon:ENST00000577827:3_exon:ENST00000577827:4_exon:ENST00000577827:5_exon:ENST00000577827:6_exon:ENST00000577827:7_exon:ENST00000577827:8_exon:ENST00000577827:9_exon:ENST00000577827:10_exon:ENST00000577827:11_exon:ENST00000577827:12_exon:ENST00000577827:13_exon:ENST00000577827:14_exon:ENST00000577827:15_exon:ENST00000577827:16_exon:ENST00000577827:17	-0.04
	RNPS1	ENSG00000205937		exon:ENST00000397086:8_exon:ENST00000397086:7_exon:ENST00000397086:6_exon:ENST00000397086:5_exon:ENST00000397086:4_exon:ENST00000397086:3_exon:ENST00000397086:2_exon:ENST00000397086:1	-0.04
	SCRIB	ENSG00000180900		exon:ENST00000356994:37_exon:ENST00000356994:36_exon:ENST00000356994:35_exon:ENST00000356994:34_exon:ENST00000356994:33_exon:ENST00000356994:32_exon:ENST00000356994:31_exon:ENST00000356994:30_exon:ENST00000356994:29_exon:ENST00000356994:28_exon:ENST00000356994:27_exon:ENST00000356994:26_exon:ENST00000356994:25_exon:ENST00000356994:24_exon:ENST00000356994:23_exon:ENST00000356994:22_exon:ENST000003…	-0.04
	SIRT7	ENSG00000187531		exon:ENST00000572976:6_exon:ENST00000572976:5_exon:ENST00000572976:4_exon:ENST00000572976:3_exon:ENST00000572976:2_exon:ENST00000572976:1	-0.04
	SLC37A4	ENSG00000137700		exon:ENST00000532085:3_exon:ENST00000532085:2_exon:ENST00000532085:1	-0.04
	SNHG1	ENSG00000255717		exon:ENST00000537024:6_exon:ENST00000537024:5_exon:ENST00000537024:4_exon:ENST00000537024:3_exon:ENST00000537024:2_exon:ENST00000537024:1	-0.04
	SNHG15	ENSG00000232956		exon:ENST00000577700:2_exon:ENST00000577700:1	-0.04
	SNHG8	ENSG00000269893		exon:ENST00000602819:1_exon:ENST00000602819:2_exon:ENST00000602819:3_exon:ENST00000602819:4	-0.04
	SRSF2	ENSG00000161547		exon:ENST00000392485:2_exon:ENST00000392485:1	-0.04
	SUB1	ENSG00000113387		exon:ENST00000265073:1_exon:ENST00000265073:2_exon:ENST00000265073:3_exon:ENST00000265073:4_exon:ENST00000265073:5	-0.04
	TAF10	ENSG00000166337		exon:ENST00000526743:3_exon:ENST00000526743:2_exon:ENST00000526743:1	-0.04
	TAFAZZIN	ENSG00000102125		exon:ENST00000494912:1_exon:ENST00000494912:2_exon:ENST00000494912:3_exon:ENST00000494912:4_exon:ENST00000494912:5	-0.04
	U2AF2	ENSG00000063244		exon:ENST00000450554:1_exon:ENST00000450554:2_exon:ENST00000450554:3_exon:ENST00000450554:4_exon:ENST00000450554:5_exon:ENST00000450554:6_exon:ENST00000450554:7_exon:ENST00000450554:8_exon:ENST00000450554:9_exon:ENST00000450554:10_exon:ENST00000450554:11_exon:ENST00000450554:12	-0.04
	VTI1B	ENSG00000100568		exon:ENST00000554659:6_exon:ENST00000554659:5_exon:ENST00000554659:4_exon:ENST00000554659:3_exon:ENST00000554659:2_exon:ENST00000554659:1	-0.04
	ZNF274	ENSG00000171606		exon:ENST00000595146:1_exon:ENST00000595146:2	-0.04
	ATF4	ENSG00000128272		exon:ENST00000337304:1_exon:ENST00000337304:2	-0.03
	BIN1	ENSG00000136717		exon:ENST00000462958:5_exon:ENST00000462958:4_exon:ENST00000462958:3_exon:ENST00000462958:2_exon:ENST00000462958:1	-0.03
	CDH11	ENSG00000140937		exon:ENST00000268603:13_exon:ENST00000268603:12_exon:ENST00000268603:11_exon:ENST00000268603:10_exon:ENST00000268603:9_exon:ENST00000268603:8_exon:ENST00000268603:7_exon:ENST00000268603:6_exon:ENST00000268603:5_exon:ENST00000268603:4_exon:ENST00000268603:3_exon:ENST00000268603:2_exon:ENST00000268603:1	-0.03
	CENPN	ENSG00000166451		exon:ENST00000439957:1_exon:ENST00000439957:2_exon:ENST00000439957:3_exon:ENST00000439957:4_exon:ENST00000439957:5_exon:ENST00000439957:6_exon:ENST00000439957:7_exon:ENST00000439957:8_exon:ENST00000439957:9_exon:ENST00000439957:10	-0.03
	CSNK1E	ENSG00000213923		exon:ENST00000405675:8_exon:ENST00000405675:7_exon:ENST00000405675:6_exon:ENST00000405675:5_exon:ENST00000405675:4_exon:ENST00000405675:3_exon:ENST00000405675:2_exon:ENST00000405675:1	-0.03
	DIABLO	ENSG00000184047		exon:ENST00000443649:7_exon:ENST00000443649:6_exon:ENST00000443649:5_exon:ENST00000443649:4_exon:ENST00000443649:3_exon:ENST00000443649:2_exon:ENST00000443649:1	-0.03
	GADD45A	ENSG00000116717		exon:ENST00000460575:1_exon:ENST00000460575:2	-0.03
	GNPTG	ENSG00000090581		exon:ENST00000527076:1_exon:ENST00000527076:2_exon:ENST00000527076:3_exon:ENST00000527076:4_exon:ENST00000527076:5	-0.03
	GPAT2	ENSG00000186281		exon:ENST00000482704:12_exon:ENST00000482704:11_exon:ENST00000482704:10_exon:ENST00000482704:9_exon:ENST00000482704:8_exon:ENST00000482704:7_exon:ENST00000482704:6_exon:ENST00000482704:5_exon:ENST00000482704:4_exon:ENST00000482704:3_exon:ENST00000482704:2_exon:ENST00000482704:1	-0.03
	HSPB1	ENSG00000106211		exon:ENST00000248553:1_exon:ENST00000248553:2_exon:ENST00000248553:3	-0.03
	INPPL1	ENSG00000165458		exon:ENST00000541544:1_exon:ENST00000541544:2_exon:ENST00000541544:3	-0.03
	MAT2A	ENSG00000168906		exon:ENST00000481412:1_exon:ENST00000481412:2_exon:ENST00000481412:3_exon:ENST00000481412:4_exon:ENST00000481412:5_exon:ENST00000481412:6_exon:ENST00000481412:7	-0.03
	MAT2A	ENSG00000168906		exon:ENST00000490878:1_exon:ENST00000490878:2	-0.03
	MBOAT7	ENSG00000125505		exon:ENST00000391754:7_exon:ENST00000391754:6_exon:ENST00000391754:5_exon:ENST00000391754:4_exon:ENST00000391754:3_exon:ENST00000391754:2_exon:ENST00000391754:1	-0.03
	MBOAT7	ENSG00000125505		exon:ENST00000495279:2_exon:ENST00000495279:1	-0.03
	NME2	ENSG00000243678		exon:ENST00000512737:1_exon:ENST00000512737:2_exon:ENST00000512737:3_exon:ENST00000512737:4_exon:ENST00000512737:5	-0.03
	NONO	ENSG00000147140		exon:ENST00000473525:1_exon:ENST00000473525:2_exon:ENST00000473525:3_exon:ENST00000473525:4_exon:ENST00000473525:5	-0.03
	NSMF	ENSG00000165802		exon:ENST00000371482:9_exon:ENST00000371482:8_exon:ENST00000371482:7_exon:ENST00000371482:6_exon:ENST00000371482:5_exon:ENST00000371482:4_exon:ENST00000371482:3_exon:ENST00000371482:2_exon:ENST00000371482:1	-0.03
	PDIA3	ENSG00000167004		exon:ENST00000300289:1_exon:ENST00000300289:2_exon:ENST00000300289:3_exon:ENST00000300289:4_exon:ENST00000300289:5_exon:ENST00000300289:6_exon:ENST00000300289:7_exon:ENST00000300289:8_exon:ENST00000300289:9_exon:ENST00000300289:10_exon:ENST00000300289:11_exon:ENST00000300289:12_exon:ENST00000300289:13	-0.03
	PNPLA2	ENSG00000177666		exon:ENST00000525250:1_exon:ENST00000525250:2_exon:ENST00000525250:3_exon:ENST00000525250:4_exon:ENST00000525250:5_exon:ENST00000525250:6	-0.03
	PSMD2	ENSG00000175166		exon:ENST00000310118:1_exon:ENST00000310118:2_exon:ENST00000310118:3_exon:ENST00000310118:4_exon:ENST00000310118:5_exon:ENST00000310118:6_exon:ENST00000310118:7_exon:ENST00000310118:8_exon:ENST00000310118:9_exon:ENST00000310118:10_exon:ENST00000310118:11_exon:ENST00000310118:12_exon:ENST00000310118:13_exon:ENST00000310118:14_exon:ENST00000310118:15_exon:ENST00000310118:16_exon:ENST00000310118:17_…	-0.03
	RETSAT	ENSG00000042445		exon:ENST00000438611:6_exon:ENST00000438611:5_exon:ENST00000438611:4_exon:ENST00000438611:3_exon:ENST00000438611:2_exon:ENST00000438611:1	-0.03
	RPL35A	ENSG00000182899		exon:ENST00000485439:1_exon:ENST00000485439:2_exon:ENST00000485439:3_exon:ENST00000485439:4	-0.03
	RPL5	ENSG00000122406		exon:ENST00000370321:1_exon:ENST00000370321:2_exon:ENST00000370321:3_exon:ENST00000370321:4_exon:ENST00000370321:5_exon:ENST00000370321:6_exon:ENST00000370321:7_exon:ENST00000370321:8	-0.03
	SAA2	ENSG00000134339		exon:ENST00000414546:4_exon:ENST00000414546:3_exon:ENST00000414546:2_exon:ENST00000414546:1	-0.03
	SCARB1	ENSG00000073060		exon:ENST00000538291:12_exon:ENST00000538291:11_exon:ENST00000538291:10_exon:ENST00000538291:9_exon:ENST00000538291:8_exon:ENST00000538291:7_exon:ENST00000538291:6_exon:ENST00000538291:5_exon:ENST00000538291:4_exon:ENST00000538291:3_exon:ENST00000538291:2_exon:ENST00000538291:1	-0.03
	SIRT7	ENSG00000187531		exon:ENST00000571832:8_exon:ENST00000571832:7_exon:ENST00000571832:6_exon:ENST00000571832:5_exon:ENST00000571832:4_exon:ENST00000571832:3_exon:ENST00000571832:2_exon:ENST00000571832:1	-0.03
	SNHG15	ENSG00000232956		exon:ENST00000580528:2_exon:ENST00000580528:1	-0.03
	SQSTM1	ENSG00000161011		exon:ENST00000389805:1_exon:ENST00000389805:2_exon:ENST00000389805:3_exon:ENST00000389805:4_exon:ENST00000389805:5_exon:ENST00000389805:6_exon:ENST00000389805:7_exon:ENST00000389805:8	-0.03
	STUB1	ENSG00000103266		exon:ENST00000569248:1_exon:ENST00000569248:2_exon:ENST00000569248:3_exon:ENST00000569248:4_exon:ENST00000569248:5	-0.03
	SYMPK	ENSG00000125755		exon:ENST00000600237:26_exon:ENST00000600237:25_exon:ENST00000600237:24_exon:ENST00000600237:23_exon:ENST00000600237:22_exon:ENST00000600237:21_exon:ENST00000600237:20_exon:ENST00000600237:19_exon:ENST00000600237:18_exon:ENST00000600237:17_exon:ENST00000600237:16_exon:ENST00000600237:15_exon:ENST00000600237:14_exon:ENST00000600237:13_exon:ENST00000600237:12_exon:ENST00000600237:11_exon:ENST000006…	-0.03
	TAF6	ENSG00000106290		exon:ENST00000472509:14_exon:ENST00000472509:13_exon:ENST00000472509:12_exon:ENST00000472509:11_exon:ENST00000472509:10_exon:ENST00000472509:9_exon:ENST00000472509:8_exon:ENST00000472509:7_exon:ENST00000472509:6_exon:ENST00000472509:5_exon:ENST00000472509:4_exon:ENST00000472509:3_exon:ENST00000472509:2_exon:ENST00000472509:1	-0.03
	TGFBI	ENSG00000120708		exon:ENST00000506699:1_exon:ENST00000506699:2_exon:ENST00000506699:3_exon:ENST00000506699:4_exon:ENST00000506699:5_exon:ENST00000506699:6_exon:ENST00000506699:7_exon:ENST00000506699:8_exon:ENST00000506699:9_exon:ENST00000506699:10_exon:ENST00000506699:11_exon:ENST00000506699:12_exon:ENST00000506699:13_exon:ENST00000506699:14_exon:ENST00000506699:15_exon:ENST00000506699:16_exon:ENST00000506699:17	-0.03
	TMEM132A	ENSG00000006118		exon:ENST00000543732:1_exon:ENST00000543732:2	-0.03
	TPT1	ENSG00000133112		exon:ENST00000379056:5_exon:ENST00000379056:4_exon:ENST00000379056:3_exon:ENST00000379056:2_exon:ENST00000379056:1	-0.03
	VPS41	ENSG00000006715		exon:ENST00000310301:29_exon:ENST00000310301:28_exon:ENST00000310301:27_exon:ENST00000310301:26_exon:ENST00000310301:25_exon:ENST00000310301:24_exon:ENST00000310301:23_exon:ENST00000310301:22_exon:ENST00000310301:21_exon:ENST00000310301:20_exon:ENST00000310301:19_exon:ENST00000310301:18_exon:ENST00000310301:17_exon:ENST00000310301:16_exon:ENST00000310301:15_exon:ENST00000310301:14_exon:ENST000003…	-0.03
	ADPGK	ENSG00000159322		exon:ENST00000562621:2_exon:ENST00000562621:1	-0.02
	AKR1B1	ENSG00000085662		exon:ENST00000465351:9_exon:ENST00000465351:8_exon:ENST00000465351:7_exon:ENST00000465351:6_exon:ENST00000465351:5_exon:ENST00000465351:4_exon:ENST00000465351:3_exon:ENST00000465351:2_exon:ENST00000465351:1	-0.02
	AKT1	ENSG00000142208		exon:ENST00000553506:6_exon:ENST00000553506:5_exon:ENST00000553506:4_exon:ENST00000553506:3_exon:ENST00000553506:2_exon:ENST00000553506:1	-0.02
	AKT2	ENSG00000105221		exon:ENST00000483166:6_exon:ENST00000483166:5_exon:ENST00000483166:4_exon:ENST00000483166:3_exon:ENST00000483166:2_exon:ENST00000483166:1	-0.02
	ANXA11	ENSG00000122359		exon:ENST00000372231:15_exon:ENST00000372231:14_exon:ENST00000372231:13_exon:ENST00000372231:12_exon:ENST00000372231:11_exon:ENST00000372231:10_exon:ENST00000372231:9_exon:ENST00000372231:8_exon:ENST00000372231:7_exon:ENST00000372231:6_exon:ENST00000372231:5_exon:ENST00000372231:4_exon:ENST00000372231:3_exon:ENST00000372231:2_exon:ENST00000372231:1	-0.02
	ATP6V0A1	ENSG00000033627		exon:ENST00000592831:1	-0.02
	BAG1	ENSG00000107262		exon:ENST00000472232:7_exon:ENST00000472232:6_exon:ENST00000472232:5_exon:ENST00000472232:4_exon:ENST00000472232:3_exon:ENST00000472232:2_exon:ENST00000472232:1	-0.02
	BRD2	ENSG00000204256		exon:ENST00000464592:1_exon:ENST00000464592:2_exon:ENST00000464592:3_exon:ENST00000464592:4_exon:ENST00000464592:5	-0.02
	BRD2	ENSG00000204256		exon:ENST00000469132:1_exon:ENST00000469132:2	-0.02
	CTSA	ENSG00000064601		exon:ENST00000484855:1_exon:ENST00000484855:2	-0.02
	CTSA	ENSG00000064601		exon:ENST00000606782:1_exon:ENST00000606782:2	-0.02
	CTTN	ENSG00000085733		exon:ENST00000483662:1_exon:ENST00000483662:2	-0.02
	CYBA	ENSG00000051523		exon:ENST00000569359:5_exon:ENST00000569359:4_exon:ENST00000569359:3_exon:ENST00000569359:2_exon:ENST00000569359:1	-0.02
[truncated: 1,022 more rows]
