# Supplementary material for: Transcriptome reprogramming through alternative splicing triggered by apigenin drives cell death in triple-negative breast cancer
Source: Cell Death Dis. 2023 Dec 13;14(12):824. doi: 10.1038/s41419-023-06342-6 (PMC10719380; doi:10.1038/s41419-023-06342-6)
Supplement: Supplementary file 11 — Supplementary Table 7 [file 41419_2023_6342_MOESM11_ESM.xlsx]

## Sheet: Supplementary Table 7
Supplementary Table 7: List of splicing events dysregulated in TNBC patients
Event type	Event ID	diff.pool	BF.pool	log2BF.pool	Strand	Gene ID	Gene Symbol	Change
A3SS	chr16:70298861:70299005:-@chr16:70296387|70296427:70296249:-	-0.47	1000000000000	39.8631	-	ENSG00000090861	AARS	Excluded
A3SS	chr3:52007981:52008646:-@chr3:52005714|52005908:52005476:-	0.47	30786	14.91	-	ENSG00000114779	ABHD14B	Included
A3SS	chr17:79479258:79479386:-@chr17:79479141|79479168:79478929:-	-0.25	1000000000000	39.8631	-	ENSG00000184009	ACTG1	Excluded
A3SS	chr2:74129487:74129615:+@chr2:74135417|74135800:74135910:+	0.02	6288.22	12.6184	+	ENSG00000163017	ACTG2	Included
A3SS	chr12:100612193:100612364:+@chr12:100613786|100613846:100613924:+	-0.41	25.81	4.68986	+	ENSG00000075089	ACTR6	Excluded
A3SS	chr15:58913670:58913820:-@chr15:58904164|58904190:58904007:-	-0.7	1000000000000	39.8631	-	ENSG00000137845	ADAM10	Excluded
A3SS	chr1:154569599:154569743:-@chr1:154569414|154569471:154569281:-	-0.48	1000000000000	39.8631	-	ENSG00000160710	ADAR	Excluded
A3SS	chr7:44151453:44151649:+@chr7:44151741|44151805:44151920:+	-0.54	1000000000000	39.8631	+	ENSG00000106624	AEBP1	Excluded
A3SS	chr19:40743876:40743998:-@chr19:40742011|40742292:40741797:-	0.31	41.21	5.36492	-	ENSG00000105221	AKT2	Included
A3SS	chr9:140079365:140079539:-@chr9:140078234|140078243:140078124:-	-0.69	324.32	8.34127	-	ENSG00000176248	ANAPC2	Excluded
A3SS	chr12:121756304:121756411:-@chr12:121756154|121756207:121756080:-	-0.59	143.84	7.16832	-	ENSG00000089053	ANAPC5	Excluded
A3SS	chr12:121756304:121756411:-@chr12:121756154|121756227:121756080:-	-0.49	2.20191e+07	24.3923	-	ENSG00000089053	ANAPC5	Excluded
A3SS	chr5:139815689:139815842:+@chr5:139818046|139818079:139818202:+	-0.78	1000000000000	39.8631	+	ENSG00000131503	ANKHD1	Excluded
A3SS	chr5:139815689:139815842:+@chr5:139818046|139818088:139818202:+	-0.68	1000000000000	39.8631	+	ENSG00000131503	ANKHD1	Excluded
A3SS	chr9:38542309:38543052:-@chr9:38540846|38541559:38540564:-	0.63	2.25992e+07	24.4298	-	ENSG00000180071	ANKRD18A	Included
A3SS	chr1:150198940:150199127:-@chr1:150195566|150195620:150195512:-	-0.21	3.96061e+09	31.8831	-	ENSG00000143401	ANP32E	Excluded
A3SS	chr14:24032589:24032711:-@chr14:24031802|24032491:24031713:-	0.25	739.45	9.53031	-	ENSG00000213983	AP1G2	Included
A3SS	chr14:20923290:20923497:+@chr14:20923737|20924073:20924260:+	0.52	1000000000000	39.8631	+	ENSG00000100823	APEX1	Included
A3SS	chr14:20923290:20923553:+@chr14:20923737|20924073:20924260:+	0.34	1.49625e+07	23.8349	+	ENSG00000100823	APEX1	Included
A3SS	chr12:123465676:123465846:+@chr12:123466142|123466203:123466356:+	-0.45	1.41853e+08	27.0798	+	ENSG00000182196	ARL6IP4	Excluded
A3SS	chr11:62104774:62105046:+@chr11:62105362|62105439:62105639:+	-0.33	114.68	6.84147	+	ENSG00000162174	ASRGL1	Excluded
A3SS	chr12:57037187:57037371:-@chr12:57036468|57036615:57036457:-	0.19	73.2	6.19377	-	ENSG00000110955	ATP5B	Included
A3SS	chr19:49464067:49464171:+@chr19:49464789|49464828:49465055:+	-0.47	59.57	5.89651	+	ENSG00000087088	BAX	Excluded
A3SS	chr16:56532349:56532480:-@chr16:56530991|56531792:56530879:-	0.54	22.16	4.46989	-	ENSG00000125124	BBS2	Included
A3SS	chr16:56535265:56535409:-@chr16:56534889|56534937:56534766:-	-0.55	35140.6	15.1009	-	ENSG00000125124	BBS2	Excluded
A3SS	chr7:33169152:33169653:+@chr7:33185854|33185881:33185976:+	-0.45	22.63	4.50016	+	ENSG00000122507	BBS9	Excluded
A3SS	chr6:136590575:136590750:-@chr6:136589411|136589477:136589300:-	-0.46	27.87	4.80064	-	ENSG00000029363	BCLAF1	Excluded
A3SS	chr11:102217966:102218107:+@chr11:102219329|102220609:102221480:+	0.38	1000000000000	39.8631	+	ENSG00000110330	BIRC2	Included
A3SS	chr11:102217966:102218107:+@chr11:102219329|102220732:102221480:+	0.38	1.49956e+11	37.1258	+	ENSG00000110330	BIRC2	Included
A3SS	chr6:32944339:32944713:+@chr6:32945037|32945194:32945347:+	-0.28	1000000000000	39.8631	+	ENSG00000204256	BRD2	Excluded
A3SS	chr6:32944339:32944713:+@chr6:32945037|32945219:32945347:+	-0.18	1000000000000	39.8631	+	ENSG00000204256	BRD2	Excluded
A3SS	chr6:26402465:26402640:+@chr6:26405586|26405732:26405876:+	0.37	298.9	8.22352	+	ENSG00000026950	BTN3A1	Included
A3SS	chr6:26411783:26411809:+@chr6:26412640|26413397:26415444:+	0.25	1000000000000	39.8631	+	ENSG00000026950	BTN3A1	Included
A3SS	chr6:26411783:26411809:+@chr6:26412933|26413397:26415444:+	0.29	74954.2	16.1937	+	ENSG00000026950	BTN3A1	Included
A3SS	chr6:26443798:26443887:+@chr6:26444185|26444239:26444532:+	-0.47	87.02	6.44328	+	ENSG00000111801	BTN3A3	Excluded
A3SS	chr10:124922128:124922344:+@chr10:124923336|124924563:124924886:+	0.68	1000000000000	39.8631	+	ENSG00000154473	BUB3	Included
A3SS	chr17:16342641:16342728:+@chr17:16342895|16343425:16343567:+	0.49	1.45481e+07	23.7943	+	ENSG00000175061	C17orf76-AS1	Included
A3SS	chr17:16342641:16342728:+@chr17:16342895|16343499:16343567:+	0.36	6.38939e+09	32.573	+	ENSG00000175061	C17orf76-AS1	Included
A3SS	chr1:25571641:25571792:-@chr1:25570124|25570715:25570041:-	0.84	1000000000000	39.8631	-	ENSG00000117616	C1orf63	Included
A3SS	chr12:7244048:7244276:-@chr12:7242769|7242844:7242652:-	-0.17	226.84	7.82553	-	ENSG00000159403	C1R	Excluded
A3SS	chr13:111296732:111296830:-@chr13:111294868|111296529:111294662:-	0.13	29.87	4.90063	-	ENSG00000134905	CARS2	Included
A3SS	chr11:104905834:104905840:-@chr11:104905201|104905429:104904935:-	0.15	27.75	4.79442	-	ENSG00000137752	CASP1	Included
A3SS	chr7:26245988:26246130:+@chr7:26248013|26248086:26248175:+	-0.43	1000000000000	39.8631	+	ENSG00000122565	CBX3	Excluded
A3SS	chr3:123679991:123680255:-@chr3:123674812|123675642:123674690:-	0.83	1000000000000	39.8631	-	ENSG00000175455	CCDC14	Included
A3SS	chr6:31111039:31111190:-@chr6:31110869|31110911:31110740:-	-0.4	66.67	6.05897	-	ENSG00000204536	CCHCR1	Excluded
A3SS	chr12:56122060:56122136:-@chr12:56121054|56121123:56120935:-	-0.18	4233.49	12.0476	-	ENSG00000135404	CD63	Excluded
A3SS	chr17:45201252:45201326:-@chr17:45199902|45199985:45199810:-	-0.63	76.61	6.25946	-	ENSG00000004897	CDC27	Excluded
A3SS	chr7:40127725:40127930:+@chr7:40132384|40132564:40132836:+	0.44	58707.6	15.8413	+	ENSG00000065883	CDK13	Included
A3SS	chr12:58145958:58146230:-@chr12:58145442|58145519:58145283:-	-0.24	59.65	5.89845	-	ENSG00000135446	CDK4	Excluded
A3SS	chr3:133305407:133305566:+@chr3:133306003|133306740:133309118:+	0.19	1.36179e+09	30.3429	+	ENSG00000091527	CDV3	Included
A3SS	chr3:133305407:133305566:+@chr3:133306006|133306740:133309118:+	0.22	8.59701e+09	33.0012	+	ENSG00000091527	CDV3	Included
A3SS	chr3:133302846:133302994:+@chr3:133305407|133305413:133305566:+	-0.39	1356.1	10.4052	+	ENSG00000091527	CDV3	Excluded
A3SS	chr11:47493743:47493909:-@chr11:47490443|47493654:47487489:-	0.2	1000000000000	39.8631	-	ENSG00000149187	CELF1	Included
A3SS	chr11:47493743:47493909:-@chr11:47492441|47493654:47487489:-	0.46	1000000000000	39.8631	-	ENSG00000149187	CELF1	Included
A3SS	chr11:95532396:95532552:+@chr11:95546068|95546116:95546275:+	-0.64	183.37	7.51861	+	ENSG00000166037	CEP57	Excluded
A3SS	chr11:95532396:95532552:+@chr11:95546096|95546116:95546275:+	-0.6	1897.83	10.8901	+	ENSG00000166037	CEP57	Excluded
A3SS	chr1:196654194:196654367:+@chr1:196658550|196658625:196658744:+	-0.45	2468.17	11.2692	+	ENSG00000000971	CFH	Excluded
A3SS	chr14:24680886:24681035:-@chr14:24680718|24680798:24680617:-	-0.33	1000000000000	39.8631	-	ENSG00000254505	CHMP4A	Excluded
A3SS	chr15:43886243:43886565:+@chr15:43886917|43887077:43887368:+	0.39	28.59	4.83744	+	ENSG00000237289	CKMT1B	Included
A3SS	chr15:43888606:43888729:+@chr15:43889574|43890391:43890525:+	0.08	78.16	6.28836	+	ENSG00000237289	CKMT1B	Included
A3SS	chr5:157218711:157219003:-@chr5:157216521|157216575:157216371:-	-0.37	5.50476e+10	35.68	-	ENSG00000113282	CLINT1	Excluded
A3SS	chr16:70531124:70531290:-@chr16:70530282|70530334:70530169:-	-0.32	105.44	6.72028	-	ENSG00000103051	COG4	Excluded
A3SS	chr3:139097889:139098015:-@chr3:139096968|139097031:139096883:-	-0.61	1000000000000	39.8631	-	ENSG00000184432	COPB2	Excluded
A3SS	chr3:148895627:148895766:-@chr3:148894138|148894199:148894037:-	-0.74	1.13428e+09	30.0791	-	ENSG00000047457	CP	Excluded
A3SS	chr20:34215202:34215335:-@chr20:34214722|34214725:34214489:-	-0.63	101.24	6.66164	-	ENSG00000214078	CPNE1	Excluded
A3SS	chr8:145619859:145620011:-@chr8:145619710|145619770:145619594:-	-0.35	664.6	9.37634	-	ENSG00000071894	CPSF1	Excluded
A3SS	chr11:85373433:85373501:-@chr11:85371641|85372793:85371379:-	0.54	1.20098e+09	30.1616	-	ENSG00000137504	CREBZF	Included
A3SS	chr12:56676204:56676392:-@chr12:56669927|56669979:56669780:-	-0.24	34.28	5.0993	-	ENSG00000062485	CS	Excluded
A3SS	chr12:58218010:58218102:-@chr12:58217788|58217872:58217687:-	-0.48	57155.5	15.8026	-	ENSG00000175215	CTDSP2	Excluded
A3SS	chr3:41280625:41280845:+@chr3:41281151|41281310:41281939:+	-0.21	1.45832e+10	33.7636	+	ENSG00000168036	CTNNB1	Excluded
A3SS	chr6:33385736:33386065:-@chr6:33385472|33385593:33385258:-	0.24	1000000000000	39.8631	-	ENSG00000112514	CUTA	Included
A3SS	chr8:145150736:145150932:+@chr8:145151027|145151046:145151153:+	-0.48	1000000000000	39.8631	+	ENSG00000179091	CYC1	Excluded
A3SS	chr6:33290639:33290793:-@chr6:33289685|33289751:33289496:-	-0.31	46.7	5.54535	-	ENSG00000204209	DAXX	Excluded
A3SS	chr6:33290639:33290793:-@chr6:33289685|33289754:33289496:-	-0.25	123.22	6.94509	-	ENSG00000204209	DAXX	Excluded
A3SS	chr12:51634127:51634245:+@chr12:51634655|51634683:51634900:+	-0.56	1000000000000	39.8631	+	ENSG00000183283	DAZAP2	Excluded
A3SS	chr12:51634127:51634245:+@chr12:51634655|51634751:51634900:+	-0.4	1000000000000	39.8631	+	ENSG00000183283	DAZAP2	Excluded
A3SS	chr12:51634127:51634245:+@chr12:51634683|51634751:51634900:+	-0.44	331564	18.3389	+	ENSG00000183283	DAZAP2	Excluded
A3SS	chr11:61100654:61100801:+@chr11:61101021|61102092:61102203:+	0.55	23.96	4.58256	+	ENSG00000167986	DDB1	Included
A3SS	chr6:31509727:31509925:-@chr6:31508311|31508441:31508099:-	0.24	23.94	4.58135	-	ENSG00000198563	DDX39B	Included
A3SS	chr22:20307402:20307628:-@chr22:20307309|20307322:20307162:-	-0.67	1000000000000	39.8631	-	ENSG00000128185	DGCR6L	Excluded
A3SS	chr2:74173846:74174033:+@chr2:74177712|74177728:74177859:+	-0.55	49.73	5.63604	+	ENSG00000114956	DGUOK	Excluded
A3SS	chr2:74173846:74174033:+@chr2:74177712|74177754:74177859:+	-0.72	1000000000000	39.8631	+	ENSG00000114956	DGUOK	Excluded
A3SS	chr11:71155901:71156004:-@chr11:71155165|71155261:71155039:-	-0.34	38.98	5.28466	-	ENSG00000172893	DHCR7	Excluded
A3SS	chr14:95577644:95578126:-@chr14:95574776|95574840:95574661:-	-0.66	368.13	8.52407	-	ENSG00000100697	DICER1	Excluded
A3SS	chr7:86815145:86815296:+@chr7:86817355|86817514:86817617:+	-0.55	2963.75	11.5332	+	ENSG00000135164	DMTF1	Excluded
A3SS	chr7:86815145:86815296:+@chr7:86817408|86817514:86817617:+	-0.52	3452.74	11.7535	+	ENSG00000135164	DMTF1	Excluded
A3SS	chr11:63999343:63999436:+@chr11:63999866|63999982:64000086:+	-0.61	23489	14.5197	+	ENSG00000110011	DNAJC4	Excluded
A3SS	chr11:63999343:63999436:+@chr11:63999902|63999982:64000086:+	-0.66	2.23992e+11	37.7047	+	ENSG00000110011	DNAJC4	Excluded
A3SS	chr8:144663224:144663324:-@chr8:144662802|144662897:144662676:-	-0.45	1000000000000	39.8631	-	ENSG00000104529	EEF1D	Excluded
A3SS	chr1:155103815:155104110:+@chr1:155105979|155106206:155106256:+	0.5	89768.9	16.4539	+	ENSG00000169242	EFNA1	Included
A3SS	chr11:125442354:125442465:+@chr11:125445147|125445205:125445304:+	-0.4	29.14	4.86493	+	ENSG00000149547	EI24	Excluded
A3SS	chr11:125442354:125442465:+@chr11:125445159|125445201:125445304:+	-0.56	1000000000000	39.8631	+	ENSG00000149547	EI24	Excluded
A3SS	chr11:125442354:125442465:+@chr11:125445159|125445205:125445304:+	-0.53	1000000000000	39.8631	+	ENSG00000149547	EI24	Excluded
A3SS	chr11:65769511:65769637:-@chr11:65767877|65767952:65767774:-	-0.54	21.75	4.44294	-	ENSG00000175376	EIF1AD	Excluded
A3SS	chr7:2419029:2419146:+@chr7:2419839|2419919:2420377:+	-0.22	31.76	4.98914	+	ENSG00000106263	EIF3B	Excluded
A3SS	chr16:28725230:28725419:+@chr16:28725642|28725672:28725767:+	-0.32	1000000000000	39.8631	+	ENSG00000184110	EIF3C	Excluded
A3SS	chr16:28412528:28412717:-@chr16:28412275|28412305:28412180:-	-0.32	1000000000000	39.8631	-	ENSG00000205609	EIF3CL	Excluded
A3SS	chr17:7478437:7478576:+@chr17:7479842|7479848:7480010:+	-0.26	22	4.45943	+	ENSG00000161960	EIF4A1	Excluded
A3SS	chr13:41525465:41525572:-@chr13:41524037|41524109:41523942:-	-0.57	2.37942e+08	27.826	-	ENSG00000120690	ELF1	Excluded
A3SS	chr4:139994608:139994721:-@chr4:139993157|139993193:139993020:-	-0.62	1000000000000	39.8631	-	ENSG00000109381	ELF2	Excluded
A3SS	chr15:34517245:34517401:+@chr15:34517737|34517765:34517851:+	-0.43	28090.5	14.7778	+	ENSG00000128463	EMC4	Excluded
A3SS	chr1:225706900:225707267:-@chr1:225705008|225705692:225704898:-	-0.09	1081.35	10.0786	-	ENSG00000154380	ENAH	Excluded
A3SS	chr22:29678379:29678546:+@chr22:29682912|29682987:29683123:+	-0.3	170.62	7.41464	+	ENSG00000182944	EWSR1	Excluded
A3SS	chr19:1881234:1881803:-@chr19:1880060|1880114:1879920:-	-0.4	100.38	6.64933	-	ENSG00000129968	FAM108A1	Excluded
A3SS	chr10:46261127:46261258:+@chr10:46264897|46264903:46265066:+	-0.66	118.89	6.89348	+	ENSG00000172661	FAM21C	Excluded
A3SS	chr17:80038568:80038798:-@chr17:80038411|80038466:80038246:-	-0.43	7.9272e+06	22.9184	-	ENSG00000169710	FASN	Excluded
A3SS	chr8:11679259:11679387:+@chr8:11683509|11683588:11683724:+	-0.63	1000000000000	39.8631	+	ENSG00000079459	FDFT1	Excluded
A3SS	chr8:11679259:11679387:+@chr8:11683533|11683588:11683724:+	-0.5	1000000000000	39.8631	+	ENSG00000079459	FDFT1	Excluded
A3SS	chr19:18650181:18650269:-@chr19:18649243|18649246:18649026:-	-0.39	5653.76	12.465	-	ENSG00000105701	FKBP8	Excluded
A3SS	chrX:147024651:147024846:+@chrX:147026389|147026425:147026571:+	-0.49	4.13528e+07	25.3015	+	ENSG00000102081	FMR1	Excluded
A3SS	chr2:216238045:216238134:-@chr2:216237023|216237098:216236632:-	-0.24	22.3	4.47897	-	ENSG00000115414	FN1	Excluded
A3SS	chr2:216238045:216238134:-@chr2:216237023|216237098:216236832:-	-0.38	3.14609e+08	28.229	-	ENSG00000115414	FN1	Excluded
A3SS	chr1:94014835:94014983:+@chr1:94016504|94016558:94016662:+	-0.36	766.47	9.58209	+	ENSG00000137942	FNBP1L	Excluded
A3SS	chr1:78414840:78414985:-@chr1:78414459|78414599:78414090:-	0.38	1000000000000	39.8631	-	ENSG00000162613	FUBP1	Included
A3SS	chr16:70512454:70512553:+@chr16:70512700|70513083:70513306:+	0.42	60.96	5.92979	+	ENSG00000157353	FUK	Included
A3SS	chr22:29706817:29706988:+@chr22:29707452|29708132:29708774:+	0.32	68.23	6.09233	+	ENSG00000185340	GAS2L1	Included
A3SS	chr5:180664609:180664719:-@chr5:180664042|180664319:180663937:-	-0.02	756.35	9.56291	-	ENSG00000204628	GNB2L1	Excluded
A3SS	chr5:180665099:180665239:-@chr5:180664042|180664719:180663929:-	-0.08	1000000000000	39.8631	-	ENSG00000204628	GNB2L1	Excluded
A3SS	chr5:180669170:180669345:-@chr5:180668563|180668639:180668492:-	-0.21	1000000000000	39.8631	-	ENSG00000204628	GNB2L1	Excluded
A3SS	chr5:180669174:180669345:-@chr5:180668563|180668639:180668492:-	-0.2	1000000000000	39.8631	-	ENSG00000204628	GNB2L1	Excluded
A3SS	chr3:39140844:39140994:-@chr3:39140344|39140384:39140232:-	-0.67	508158	18.9549	-	ENSG00000114745	GORASP1	Excluded
A3SS	chr5:56542902:56543042:+@chr5:56545236|56545281:56545403:+	-0.73	1000000000000	39.8631	+	ENSG00000062194	GPBP1	Excluded
A3SS	chr1:147438786:147438895:+@chr1:147440590|147441107:147441195:+	0.22	44.47	5.47476	+	ENSG00000188092	GPR89B	Included
A3SS	chr1:145897085:145897194:+@chr1:145898889|145899406:145899494:+	0.22	38.48	5.26604	+	ENSG00000196644	GPR89C	Included
A3SS	chr17:7217399:7217478:-@chr17:7217040|7217307:7216887:-	-0.44	7.35544e+09	32.7762	-	ENSG00000132522	GPS2	Excluded
A3SS	chr11:67352609:67352712:+@chr11:67353575|67353860:67354124:+	-0.23	1000000000000	39.8631	+	ENSG00000084207	GSTP1	Excluded
A3SS	chr1:228334543:228334639:+@chr1:228335107|228335316:228335400:+	-0.31	1000000000000	39.8631	+	ENSG00000143774	GUK1	Excluded
A3SS	chr7:65446983:65447228:-@chr7:65445361|65445396:65445211:-	-0.64	1000000000000	39.8631	-	ENSG00000169919	GUSB	Excluded
A3SS	chr6:114292021:114292359:-@chr6:114281182|114281203:114281070:-	0.24	59.36	5.89142	-	ENSG00000196591	HDAC2	Included
A3SS	chr2:242195599:242195814:-@chr2:242194926|242194995:242194789:-	-0.26	43053.5	15.3938	-	ENSG00000115677	HDLBP	Excluded
A3SS	chr6:29911899:29912174:+@chr6:29912277|29912836:29912868:+	0.28	1000000000000	39.8631	+	ENSG00000206503	HLA-A	Included
A3SS	chr6_dbb_hap3:1203608:1203764:+@chr6_dbb_hap3:1203895|1203967:1204681:+	-0.79	1000000000000	39.8631	+	ENSG00000235657	HLA-A	Excluded
A3SS	chr6_dbb_hap3:1205282:1205557:+@chr6_dbb_hap3:1205657|1206212:1206244:+	-0.56	1000000000000	39.8631	+	ENSG00000235657	HLA-A	Excluded
A3SS	chr6_mcf_hap5:1293809:1294084:+@chr6_mcf_hap5:1294184|1294739:1294771:+	-0.61	1000000000000	39.8631	+	ENSG00000227715	HLA-A	Excluded
A3SS	chr6_dbb_hap3:2533589:2533864:-@chr6_dbb_hap3:2532908|2533467:2532876:-	0.48	1000000000000	39.8631	-	ENSG00000228299	HLA-C	Included
A3SS	chr6_mann_hap4:2584876:2585151:-@chr6_mann_hap4:2584195|2584754:2584163:-	0.34	1000000000000	39.8631	-	ENSG00000237022	HLA-C	Included
A3SS	chr6_qbl_hap6:2531232:2531507:-@chr6_qbl_hap6:2530551|2531110:2530519:-	0.47	1000000000000	39.8631	-	ENSG00000206452	HLA-C	Included
A3SS	chr6_qbl_hap6:2532617:2532886:-@chr6_qbl_hap6:2532353|2532370:2532095:-	-0.54	1000000000000	39.8631	-	ENSG00000206452	HLA-C	Excluded
A3SS	chr6_ssto_hap7:2572845:2573114:-@chr6_ssto_hap7:2572581|2572598:2572323:-	-0.55	1000000000000	39.8631	-	ENSG00000206435	HLA-C	Excluded
A3SS	chr6:31239376:31239645:-@chr6:31239108|31239125:31238850:-	-0.52	1000000000000	39.8631	-	ENSG00000204525	HLA-C	Excluded
A3SS	chr6:33048163:33048311:+@chr6:33048449|33048466:33048712:+	-0.53	6673.39	12.7042	+	ENSG00000223865	HLA-DPB1	Excluded
A3SS	chr6:32726627:32726908:-@chr6:32724243|32725081:32723875:-	0.68	489.17	8.93419	-	ENSG00000232629	HLA-DQB2	Included
A3SS	chr6:32410225:32410470:+@chr6:32410962|32411037:32411243:+	-0.1	1000000000000	39.8631	+	ENSG00000204287	HLA-DRA	Excluded
A3SS	chr6:30457503:30457772:+@chr6:30458017|30458091:30458292:+	-0.39	1000000000000	39.8631	+	ENSG00000204592	HLA-E	Excluded
A3SS	chr6:29691435:29691704:+@chr6:29691950|29691967:29692225:+	-0.36	7.00856e+11	39.3503	+	ENSG00000204642	HLA-F	Excluded
A3SS	chr14:21737457:21737638:-@chr14:21731495|21731988:21731470:-	0.23	41.51	5.37539	-	ENSG00000092199	HNRNPC	Included
A3SS	chr5:179050038:179050165:-@chr5:179048036|179048398:179047893:-	0.2	66.48	6.05485	-	ENSG00000169045	HNRNPH1	Included
A3SS	chr5:179047893:179048036:-@chr5:179046361|179046408:179046270:-	-0.56	1000000000000	39.8631	-	ENSG00000169045	HNRNPH1	Excluded
A3SS	chr9:86585077:86585246:-@chr9:86584295|86584355:86582998:-	-0.22	1000000000000	39.8631	-	ENSG00000165119	HNRNPK	Excluded
A3SS	chr19:41809877:41810166:+@chr19:41811551|41811737:41811772:+	-0.5	1000000000000	39.8631	+	ENSG00000105323	HNRNPUL1	Excluded
A3SS	chr19:41809877:41810166:+@chr19:41811581|41811737:41811772:+	-0.63	1000000000000	39.8631	+	ENSG00000105323	HNRNPUL1	Excluded
A3SS	chr6:44217114:44217320:+@chr6:44217412|44217442:44217571:+	-0.52	1000000000000	39.8631	+	ENSG00000096384	HSP90AB1	Excluded
A3SS	chr11:122931301:122931506:-@chr11:122930919|122930976:122930824:-	-0.54	1000000000000	39.8631	-	ENSG00000109971	HSPA8	Excluded
A3SS	chr11:122932772:122932901:-@chr11:122931913|122932037:122931828:-	-0.27	1000000000000	39.8631	-	ENSG00000109971	HSPA8	Excluded
A3SS	chr11:122932772:122932901:-@chr11:122931966|122932037:122931828:-	-0.27	1000000000000	39.8631	-	ENSG00000109971	HSPA8	Excluded
A3SS	chr11:118926782:118926879:-@chr11:118926283|118926555:118926205:-	-0.44	2440.62	11.253	-	ENSG00000149428	HYOU1	Excluded
A3SS	chrX:148585687:148585823:-@chrX:148584975|148585019:148584842:-	-0.79	1000000000000	39.8631	-	ENSG00000010404	IDS	Excluded
A3SS	chr1:79101022:79101174:+@chr1:79102717|79102785:79102888:+	-0.51	19861	14.2777	+	ENSG00000137959	IFI44L	Excluded
A3SS	chr2:86400773:86400884:-@chr2:86398432|86398468:86398331:-	-0.6	308.32	8.26828	-	ENSG00000132305	IMMT	Excluded
A3SS	chr15:89182574:89182825:+@chr15:89195341|89195401:89195541:+	-0.39	188192	17.5218	+	ENSG00000172183	ISG20	Excluded
A3SS	chr10:64953105:64953232:-@chr10:64952857|64952911:64952698:-	-0.25	24.23	4.59872	-	ENSG00000171988	JMJD1C	Excluded
A3SS	chr12:109915065:109915155:-@chr12:109907533|109909182:109907320:-	0.18	65.06	6.0237	-	ENSG00000110906	KCTD10	Included
A3SS	chr1:155891652:155891709:-@chr1:155891315|155891419:155891166:-	-0.38	55.39	5.79155	-	ENSG00000132680	KIAA0907	Excluded
A3SS	chr3:113383160:113383256:-@chr3:113368697|113380272:113367232:-	0.36	1131.96	10.1446	-	ENSG00000176542	KIAA2018	Included
A3SS	chr16:29815319:29815386:+@chr16:29815897|29816135:29816347:+	-0.39	177.08	7.46826	+	ENSG00000079616	KIF22	Excluded
A3SS	chr15:69733107:69733418:+@chr15:69737129|69737150:69737380:+	-0.62	65.74	6.0387	+	ENSG00000137807	KIF23	Excluded
A3SS	chr19:51361715:51361851:+@chr19:51362786|51363228:51364020:+	0.71	2788.09	11.4451	+	ENSG00000142515	KLK3	Included
A3SS	chr17:39674582:39674713:-@chr17:39673216|39673417:39673060:-	-0.18	1000000000000	39.8631	-	ENSG00000171346	KRT15	Excluded
A3SS	chr12:52636796:52636921:+@chr12:52639196|52639274:52639416:+	-0.44	1000000000000	39.8631	+	ENSG00000135480	KRT7	Excluded
A3SS	chr5:154179151:154179319:+@chr5:154179433|154179460:154179602:+	-0.64	1000000000000	39.8631	+	ENSG00000155506	LARP1	Excluded
A3SS	chr5:145509581:145509721:-@chr5:145508644|145508681:145508541:-	-0.85	1000000000000	39.8631	-	ENSG00000133706	LARS	Excluded
A3SS	chr10:98711860:98711953:+@chr10:98714710|98718169:98724198:+	0.48	1000000000000	39.8631	+	ENSG00000196233	LCOR	Included
A3SS	chr1:65890986:65891061:+@chr1:65895545|65895614:65895731:+	-0.24	35.18	5.13668	+	ENSG00000213625	LEPROT	Excluded
A3SS	chr22:22658308:22658479:+@chr22:22661155|22661198:22661386:+	-0.45	41124.2	15.3277	+	ENSG00000236850	LL22NC03-80A10.6	Excluded
A3SS	chr16:279278:279449:-@chr16:277335|278401:277241:-	0.84	1000000000000	39.8631	-	ENSG00000007392	LUC7L	Included
A3SS	chr8:143783018:143783131:+@chr8:143784262|143784541:143785584:+	-0.45	1000000000000	39.8631	+	ENSG00000160886	LY6K	Excluded
A3SS	chr8:143783018:143783131:+@chr8:143784509|143784541:143785584:+	-0.48	1000000000000	39.8631	+	ENSG00000160886	LY6K	Excluded
A3SS	chr8:54965215:54965316:-@chr8:54963706|54963748:54963572:-	-0.6	1000000000000	39.8631	-	ENSG00000120992	LYPLA1	Excluded
A3SS	chr12:9102084:9102357:-@chr12:9098983|9099001:9098825:-	-0.57	1.56944e+10	33.8695	-	ENSG00000003056	M6PR	Excluded
A3SS	chr9:140001141:140001261:+@chr9:140001702|140001727:140001899:+	-0.64	1000000000000	39.8631	+	ENSG00000177239	MAN1B1	Excluded
A3SS	chr14:103933416:103933528:+@chr14:103934370|103934418:103934523:+	-0.58	267.14	8.06145	+	ENSG00000075413	MARK3	Excluded
A3SS	chr11:119185849:119185973:-@chr11:119185741|119185750:119185543:-	-0.47	3.33353e+11	38.2783	-	ENSG00000076706	MCAM	Excluded
A3SS	chr17:38210614:38210889:-@chr17:38209910|38210021:38209722:-	0.52	22.68	4.50335	-	ENSG00000008838	MED24	Included
A3SS	chr14:21971316:21971720:-@chr14:21969966|21970045:21969870:-	-0.36	43.33	5.43729	-	ENSG00000165819	METTL3	Excluded
A3SS	chr12:51317255:51317863:+@chr12:51318450|51318820:51319319:+	0.22	45.85	5.51885	+	ENSG00000185432	METTL7A	Included
A3SS	chr2:228189977:228190258:+@chr2:228193394|228195342:228195562:+	0.48	157925	17.2689	+	ENSG00000168958	MFF	Included
A3SS	chr2:228189984:228190143:+@chr2:228193394|228195342:228195562:+	0.42	216.23	7.75642	+	ENSG00000168958	MFF	Included
A3SS	chr15:89448988:89449132:-@chr15:89444902|89444966:89444782:-	-0.55	1000000000000	39.8631	-	ENSG00000140545	MFGE8	Excluded
A3SS	chr2:99242186:99242298:-@chr2:99237968|99242055:99235569:-	0.52	1000000000000	39.8631	-	ENSG00000071073	MGAT4A	Included
A3SS	chr16:4733844:4733933:+@chr16:4736260|4738797:4740975:+	0.36	447.94	8.80716	+	ENSG00000102858	MGRN1	Included
A3SS	chr6:109767899:109767975:-@chr6:109767560|109767615:109767339:-	-0.52	78.45	6.2937	-	ENSG00000135596	MICAL1	Excluded
A3SS	chr17:7489264:7489396:+@chr17:7490010|7490217:7490589:+	-0.48	151.81	7.24612	+	ENSG00000129255	MPDU1	Excluded
A3SS	chr14:67736418:67736500:+@chr14:67745735|67745967:67746254:+	0.61	1000000000000	39.8631	+	ENSG00000072415	MPP5	Included
A3SS	chr3:179322315:179322434:-@chr3:179320525|179320585:179320440:-	-0.58	1666.63	10.7027	-	ENSG00000136522	MRPL47	Excluded
A3SS	chr16:29841795:29841995:+@chr16:29842199|29842284:29842394:+	-0.43	44667.7	15.4469	+	ENSG00000013364	MVP	Excluded
A3SS	chr6:126206305:126206489:+@chr6:126210085|126210118:126211127:+	-0.57	3342.4	11.7067	+	ENSG00000111912	NCOA7	Excluded
A3SS	chr1:160319895:160320040:+@chr1:160321012|160321078:160321162:+	-0.55	1.10638e+09	30.0432	+	ENSG00000162736	NCSTN	Excluded
A3SS	chr1:160321486:160321595:+@chr1:160321844|160321916:160321996:+	-0.38	64.22	6.00495	+	ENSG00000162736	NCSTN	Excluded
A3SS	chr17:8339179:8339363:+@chr17:8347245|8347578:8347675:+	-0.38	23.49	4.55397	+	ENSG00000166579	NDEL1	Excluded
A3SS	chr3:120315128:120315386:+@chr3:120319958|120321055:120321258:+	0.39	2.86907e+10	34.7399	+	ENSG00000065518	NDUFB4	Included
A3SS	chr11:47602387:47602536:+@chr11:47603640|47603691:47603765:+	-0.54	32.02	5.0009	+	ENSG00000213619	NDUFS3	Excluded
A3SS	chr6:31828216:31828398:-@chr6:31827955|31828041:31827819:-	-0.31	1000000000000	39.8631	-	ENSG00000204386	NEU1	Excluded
A3SS	chr17:46127969:46128990:+@chr17:46133748|46133781:46133960:+	-0.34	557344	19.0882	+	ENSG00000082641	NFE2L1	Excluded
A3SS	chr15:23027801:23027922:-@chr15:23021359|23021429:23021198:-	-0.43	26.17	4.70984	-	ENSG00000140157	NIPA2	Excluded
A3SS	chr11:47280731:47280810:+@chr11:47281337|47281342:47281530:+	0.62	195.84	7.61353	+	ENSG00000025434	NR1H3	Included
A3SS	chr9:87339139:87339271:+@chr9:87342569|87342608:87342874:+	-0.45	3036.02	11.568	+	ENSG00000148053	NTRK2	Excluded
A3SS	chr2:10585057:10585175:-@chr2:10584673|10584773:10584600:-	-0.26	45.13	5.49601	-	ENSG00000115758	ODC1	Excluded
A3SS	chr22:50970398:50970540:-@chr22:50970131|50970202:50969999:-	-0.45	41.6	5.37851	-	ENSG00000177989	ODF3B	Excluded
A3SS	chr9:95166778:95166937:-@chr9:95165764|95166046:95165516:-	0.67	28720.3	14.8098	-	ENSG00000106809	OGN	Included
A3SS	chr2:190648995:190649097:-@chr2:190647328|190647849:190647148:-	0.43	1.7482e+09	30.7032	-	ENSG00000128699	ORMDL1	Included
A3SS	chr14:20920133:20920308:-@chr14:20917425|20917460:20917330:-	0.73	5042.55	12.2999	-	ENSG00000092094	OSGEP	Included
A3SS	chr17:79805119:79805223:-@chr17:79804888|79804948:79804823:-	-0.47	2080.64	11.0228	-	ENSG00000185624	P4HB	Excluded
A3SS	chr8:101724590:101724685:-@chr8:101721901|101721959:101721687:-	-0.24	1000000000000	39.8631	-	ENSG00000070756	PABPC1	Excluded
A3SS	chr8:101733957:101734315:-@chr8:101733680|101733847:101733619:-	-0.49	1000000000000	39.8631	-	ENSG00000070756	PABPC1	Excluded
A3SS	chr8:101733962:101734264:-@chr8:101733680|101733847:101733619:-	-0.75	1000000000000	39.8631	-	ENSG00000070756	PABPC1	Excluded
A3SS	chr20:43552802:43552897:+@chr20:43559101|43559159:43559367:+	0.68	3178.4	11.6341	+	ENSG00000101104	PABPC1L	Included
A3SS	chr14:20822244:20822406:+@chr14:20822968|20822994:20823106:+	-0.43	24.11	4.59156	+	ENSG00000129484	PARP2	Excluded
A3SS	chr10:112635724:112635828:+@chr10:112640991|112641033:112641293:+	-0.49	1000000000000	39.8631	+	ENSG00000150593	PDCD4	Excluded
A3SS	chr4:152640577:152640690:-@chr4:152638153|152638226:152638028:-	-0.58	43.67	5.44857	-	ENSG00000059691	PET112	Excluded
A3SS	chr12:53689235:53689423:+@chr12:53690214|53691634:53691708:+	0.58	1121.78	10.1316	+	ENSG00000123349	PFDN5	Included
A3SS	chr3:149688512:149688741:-@chr3:149686312|149686337:149686145:-	-0.68	1000000000000	39.8631	-	ENSG00000070087	PFN2	Excluded
A3SS	chr3:149688512:149688741:-@chr3:149686330|149686337:149686145:-	-0.49	11015.9	13.4273	-	ENSG00000070087	PFN2	Excluded
A3SS	chr1:10459686:10459761:+@chr1:10460433|10460450:10460629:+	0.55	24.05	4.58796	+	ENSG00000142657	PGD	Included
A3SS	chr2:159477743:159477933:+@chr2:159481390|159481467:159481939:+	-0.28	193.64	7.59723	+	ENSG00000144283	PKP4	Excluded
A3SS	chr6:99873091:99873207:-@chr6:99862562|99864304:99862448:-	0.47	554.59	9.11528	-	ENSG00000132424	PNISR	Included
A3SS	chr6:99873091:99873207:-@chr6:99862566|99864304:99862448:-	0.4	170993	17.3836	-	ENSG00000132424	PNISR	Included
A3SS	chr1:24286301:24286488:+@chr1:24287419|24287423:24287624:+	-0.46	298.61	8.22212	+	ENSG00000189266	PNRC2	Excluded
A3SS	chr7:44161881:44162058:-@chr7:44161708|44161794:44161433:-	0.52	112.78	6.81737	-	ENSG00000106628	POLD2	Included
A3SS	chr7:44163110:44163169:-@chr7:44161708|44161881:44161433:-	0.22	48.05	5.58646	-	ENSG00000106628	POLD2	Included
A3SS	chr6:43487804:43487923:+@chr6:43488013|43488054:43488165:+	-0.58	1.86644e+08	27.4757	+	ENSG00000171453	POLR1C	Excluded
A3SS	chr12:42836443:42836543:+@chr12:42838849|42839775:42840092:+	0.53	86.6	6.4363	+	ENSG00000134283	PPHLN1	Included
A3SS	chr2:44445619:44445676:+@chr2:44457132|44457552:44458611:+	0.37	140674	17.102	+	ENSG00000138032	PPM1B	Included
A3SS	chr11:68377372:68377491:+@chr11:68380534|68382100:68382801:+	0.35	1000000000000	39.8631	+	ENSG00000110075	PPP6R3	Included
A3SS	chr17:36912136:36912243:+@chr17:36916684|36916761:36916861:+	-0.35	1675119	20.6758	+	ENSG00000108294	PSMB3	Excluded
A3SS	chr17:4700733:4700864:+@chr17:4700977|4701012:4701106:+	-0.47	30.34	4.92315	+	ENSG00000142507	PSMB6	Excluded
A3SS	chr14:24615417:24615449:-@chr14:24614981|24615105:24614919:-	-0.64	22.6	4.49825	-	ENSG00000100911	PSME2	Excluded
A3SS	chr6:163984452:163984751:+@chr6:163986978|163987753:163987827:+	0.67	1000000000000	39.8631	+	ENSG00000112531	QKI	Included
A3SS	chr9:135985683:135985876:-@chr9:135985072|135985108:135985013:-	-0.41	50.11	5.64703	-	ENSG00000160271	RALGDS	Excluded
A3SS	chr2:109378557:109378651:+@chr2:109379693|109382621:109384844:+	0.38	1000000000000	39.8631	+	ENSG00000153201	RANBP2	Included
A3SS	chr12:69004619:69004823:+@chr12:69018288|69018455:69018653:+	0.58	50.36	5.65421	+	ENSG00000127314	RAP1B	Included
A3SS	chrX:16881078:16881223:-@chrX:16876945|16876972:16876799:-	-0.68	1000000000000	39.8631	-	ENSG00000102054	RBBP7	Excluded
A3SS	chr22:36205827:36206051:-@chr22:36177790|36177793:36177647:-	0.41	22.2	4.47249	-	ENSG00000100320	RBFOX2	Included
A3SS	chr14:23373470:23373535:-@chr14:23371591|23373399:23371396:-	0.07	99.24	6.63285	-	ENSG00000100461	RBM23	Included
A3SS	chr14:23374545:23374662:-@chr14:23374430|23374455:23374303:-	-0.34	23.94	4.58135	-	ENSG00000100461	RBM23	Excluded
A3SS	chr3:50000009:50000118:+@chr3:50004631|50004903:50006181:+	0.36	1000000000000	39.8631	+	ENSG00000004534	RBM6	Included
A3SS	chrX:135961176:135961282:-@chrX:135960123|135960245:135960074:-	-0.29	11504.3	13.4899	-	ENSG00000147274	RBMX	Excluded
A3SS	chr14:68156929:68157138:-@chr14:68151882|68151921:68151732:-	-0.29	31.36	4.97085	-	ENSG00000072042	RDH11	Excluded
A3SS	chr12:121000748:121000873:+@chr12:121001135|121001244:121001426:+	-0.51	1000000000000	39.8631	+	ENSG00000022840	RNF10	Excluded
A3SS	chr12:121000748:121000873:+@chr12:121001150|121001244:121001426:+	-0.43	1000000000000	39.8631	+	ENSG00000022840	RNF10	Excluded
A3SS	chr20:48552914:48553089:+@chr20:48558098|48558120:48558248:+	-0.28	1391.87	10.4428	+	ENSG00000124226	RNF114	Excluded
A3SS	chr11:71671796:71671937:+@chr11:71693807|71693853:71693961:+	-0.65	8.28901e+06	22.9828	+	ENSG00000137522	RNF121	Excluded
A3SS	chr17:29311635:29311778:+@chr17:29314962|29315004:29315124:+	-0.74	1.92956e+08	27.5237	+	ENSG00000181481	RNF135	Excluded
A3SS	chr17:4846721:4846814:+@chr17:4847853|4847856:4847933:+	-0.73	20.61	4.36527	+	ENSG00000108523	RNF167	Excluded
A3SS	chr1:33403998:33404129:-@chr1:33402860|33402910:33402050:-	-0.29	62192.5	15.9245	-	ENSG00000116514	RNF19B	Excluded
A3SS	chr17:7478437:7478576:+@chr17:7479842|7480374:7480483:+	0.4	1000000000000	39.8631	+	ENSG00000264772	RP11-186B7.4	Included
A3SS	chr16:29548932:29549128:-@chr16:29548722|29548763:29548600:-	-0.48	28.48	4.83188	-	ENSG00000205534	RP11-345J4.8	Excluded
A3SS	chr11:113608294:113608425:-@chr11:113607495|113607544:113607342:-	-0.45	195.51	7.6111	-	ENSG00000086827	ZW10	Excluded
A3SS	chr12:53853056:53853187:+@chr12:53853584|53854799:53854927:+	0.04	416709	18.6687	+	ENSG00000197111	PCBP2	Included
A3SS	chr16:15013102:15013285:+@chr16:15013720|15013757:15013940:+	-0.46	35.26	5.13996	+	ENSG00000183458	RP11-958N24.1	Excluded
A3SS	chrX:153628144:153628282:+@chrX:153628805|153629043:153629254:+	0.1	119.05	6.89542	+	ENSG00000147403	RPL10	Included
A3SS	chr16:89627065:89627120:+@chr16:89627348|89627635:89627776:+	-0.81	1000000000000	39.8631	+	ENSG00000167526	RPL13	Excluded
A3SS	chr19:49993107:49993169:+@chr19:49993489|49993732:49993833:+	-0.13	1.15916e+06	20.1447	+	ENSG00000142541	RPL13A	Excluded
A3SS	chr3:23958295:23958664:+@chr3:23959328|23959341:23959522:+	-0.49	1000000000000	39.8631	+	ENSG00000174748	RPL15	Excluded
A3SS	chr18:47018628:47018834:-@chr18:47017954|47018203:47017902:-	-0.28	32.94	5.04177	-	ENSG00000265681	RPL17	Excluded
A3SS	chr15:66795696:66795867:-@chr15:66795209|66795502:66794950:-	0.2	2.97491e+08	28.1483	-	ENSG00000174444	RPL4	Included
A3SS	chr8:146017377:146017525:-@chr8:146017257|146017299:146017158:-	-0.78	1000000000000	39.8631	-	ENSG00000161016	RPL8	Excluded
A3SS	chr12:120636657:120636803:-@chr12:120636434|120636542:120636357:-	-0.33	1000000000000	39.8631	-	ENSG00000089157	RPLP0	Excluded
A3SS	chr12:120636657:120636803:-@chr12:120636434|120636573:120636357:-	-0.19	12223.3	13.5774	-	ENSG00000089157	RPLP0	Excluded
A3SS	chr12:120636698:120636803:-@chr12:120636542|120636573:120636357:-	-0.15	89322.4	16.4467	-	ENSG00000089157	RPLP0	Excluded
A3SS	chr12:120638533:120638634:-@chr12:120637228|120637288:120637113:-	-0.51	1000000000000	39.8631	-	ENSG00000089157	RPLP0	Excluded
A3SS	chr11:17097001:17097170:-@chr11:17096710|17096744:17096644:-	-0.36	1000000000000	39.8631	-	ENSG00000110700	RPS13	Excluded
A3SS	chr16:18800303:18800440:-@chr16:18799464|18799481:18799385:-	0.07	30.88	4.9486	-	ENSG00000134419	RPS15A	Included
A3SS	chr8:56986940:56987140:-@chr8:56986327|56986718:56986254:-	-0.59	1000000000000	39.8631	-	ENSG00000008988	RPS20	Excluded
A3SS	chr11:75113396:75113490:+@chr11:75115064|75115098:75115251:+	-0.32	1000000000000	39.8631	+	ENSG00000149273	RPS3	Excluded
A3SS	chr11:75115716:75115912:+@chr11:75116627|75116658:75117957:+	-0.12	2883.1	11.4934	+	ENSG00000149273	RPS3	Excluded
A3SS	chr4:152024023:152024231:+@chr4:152025329|152025337:152025438:+	-0.74	1000000000000	39.8631	+	ENSG00000145425	RPS3A	Excluded
A3SS	chr19:54705355:54705477:+@chr19:54710144|54711266:54711515:+	0.23	1000000000000	39.8631	+	ENSG00000170889	RPS9	Included
A3SS	chr1:39325082:39325495:-@chr1:39322652|39322754:39322551:-	-0.21	29.62	4.8885	-	ENSG00000116954	RRAGC	Excluded
A3SS	chr1:153600597:153600713:-@chr1:153599018|153600074:153598796:-	0.19	278.45	8.12127	-	ENSG00000189171	S100A13	Included
A3SS	chr1:153603487:153603587:-@chr1:153599009|153600074:153598796:-	0.51	60853.5	15.8931	-	ENSG00000189171	S100A13	Included
A3SS	chr22:50893243:50893373:-@chr22:50893135|50893171:50892941:-	-0.68	1000000000000	39.8631	-	ENSG00000100241	SBF1	Excluded
A3SS	chr21:33073308:33073484:-@chr21:33069049|33069063:33068882:-	-0.61	55.97	5.80658	-	ENSG00000156304	SCAF4	Excluded
A3SS	chr9:139360414:139360588:-@chr9:139358978|139359014:139358872:-	-0.58	25.74	4.68594	-	ENSG00000148396	SEC16A	Excluded
A3SS	chr3:42597422:42597487:-@chr3:42590149|42594940:42589459:-	0.61	1000000000000	39.8631	-	ENSG00000093183	SEC22C	Included
A3SS	chr5:42808253:42808468:-@chr5:42804875|42807210:42804758:-	0.48	821.05	9.68133	-	ENSG00000250722	SEPP1	Included
A3SS	chr15:44085173:44085281:+@chr15:44085774|44085885:44088287:+	-0.05	340445	18.3771	+	ENSG00000140264	SERF2	Excluded
A3SS	chr14:95078634:95078784:+@chr14:95079684|95080771:95081421:+	0.07	418.36	8.7086	+	ENSG00000196136	SERPINA3	Included
A3SS	chr14:95078634:95078784:+@chr14:95079684|95080773:95081421:+	0.08	442.95	8.791	+	ENSG00000196136	SERPINA3	Included
A3SS	chr14:95078728:95078780:+@chr14:95079684|95080771:95081421:+	0.06	6968.04	12.7665	+	ENSG00000196136	SERPINA3	Included
A3SS	chr11:57373881:57374020:+@chr11:57379190|57379301:57379409:+	-0.26	7.4639e+07	26.1534	+	ENSG00000149131	SERPING1	Excluded
A3SS	chr5:174919098:174919270:+@chr5:174936035|174936064:174936205:+	-0.63	3.11586e+08	28.2151	+	ENSG00000164466	SFXN1	Excluded
A3SS	chr12:57625994:57626075:+@chr12:57626208|57626266:57626358:+	-0.72	55.28	5.78869	+	ENSG00000182199	SHMT2	Excluded
A3SS	chr5:68414326:68414455:+@chr5:68417521|68417574:68417722:+	-0.49	1000000000000	39.8631	+	ENSG00000145740	SLC30A5	Excluded
A3SS	chr17:79225293:79225412:-@chr17:79220858|79220861:79220685:-	-0.57	20.35	4.34696	-	ENSG00000157637	SLC38A10	Excluded
A3SS	chr14:69922449:69922583:+@chr14:69925080|69928414:69929107:+	0.39	1000000000000	39.8631	+	ENSG00000029364	SLC39A9	Included
A3SS	chr1:155109304:155109427:+@chr1:155110037|155110055:155110198:+	-0.73	1000000000000	39.8631	+	ENSG00000169241	SLC50A1	Excluded
A3SS	chr2:55792038:55792177:-@chr2:55791612|55791633:55791449:-	-0.47	164827	17.3306	-	ENSG00000138041	SMEK2	Excluded
A3SS	chr7:45023956:45024025:-@chr7:45023556|45023645:45023421:-	-0.46	53.03	5.72874	-	ENSG00000232956	SNHG15	Excluded
A3SS	chr2:96950918:96951078:-@chr2:96950259|96950323:96950096:-	-0.38	8.3195e+06	22.9881	-	ENSG00000144028	SNRNP200	Excluded
A3SS	chr1:179310163:179310445:+@chr1:179311145|179311249:179311327:+	-0.36	25.76	4.68706	+	ENSG00000057252	SOAT1	Excluded
A3SS	chr17:49067811:49068029:-@chr17:49067188|49067233:49067038:-	-0.31	5114.02	12.3202	-	ENSG00000008294	SPAG9	Excluded
A3SS	chr5:112200318:112200429:+@chr5:112203069|112203101:112204089:+	-0.33	2.93247e+08	28.1275	+	ENSG00000153037	SRP19	Excluded
A3SS	chr1:70687298:70687522:+@chr1:70694105|70694148:70694238:+	-0.37	138895856	27.0494	+	ENSG00000116754	SRSF11	Excluded
A3SS	chr14:70233834:70233968:+@chr14:70234855|70234879:70234999:+	-0.63	1000000000000	39.8631	+	ENSG00000100650	SRSF5	Excluded
A3SS	chr9:130658521:130658611:-@chr9:130656908|130656970:130656791:-	-0.66	20671.9	14.3354	-	ENSG00000160408	ST6GALNAC6	Excluded
A3SS	chr7:89859186:89859350:+@chr7:89861651|89866205:89866992:+	0.61	1.88921e+06	20.8494	+	ENSG00000157214	STEAP2	Included
A3SS	chr11:63960550:63960759:+@chr11:63961661|63961733:63961802:+	-0.12	517.85	9.01639	+	ENSG00000168439	STIP1	Excluded
A3SS	chr6:31946680:31946775:+@chr6:31947191|31948228:31948325:+	-0.52	22.22	4.47379	+	ENSG00000204344	STK19	Excluded
A3SS	chr16:730115:730684:+@chr16:731152|731209:731350:+	-0.47	1.9506e+11	37.5051	+	ENSG00000103266	STUB1	Excluded
A3SS	chr19:19416658:19416885:-@chr19:19414656|19414721:19414533:-	0.44	22.45	4.48864	-	ENSG00000105705	SUGP1	Included
A3SS	chr14:21841497:21841589:-@chr14:21840129|21840203:21840033:-	-0.61	32307.7	14.9796	-	ENSG00000092201	SUPT16H	Excluded
A3SS	chr11:67941271:67941380:-@chr11:67939123|67939176:67939010:-	-0.64	4264.39	12.0581	-	ENSG00000110066	SUV420H1	Excluded
A3SS	chr6:32811863:32812051:+@chr6:32813107|32813195:32814277:+	0.16	1.23978e+06	20.2417	+	ENSG00000204261	TAPSAR1	Included
A3SS	chr8:125551343:125551528:+@chr8:125555328|125555361:125555520:+	-0.4	1000000000000	39.8631	+	ENSG00000147687	TATDN1	Excluded
A3SS	chrX:48897982:48898095:-@chrX:48896870|48896935:48896632:-	-0.53	126.49	6.98288	-	ENSG00000068323	TFE3	Excluded
A3SS	chr10:121347664:121347760:-@chr10:121342069|121342120:121341971:-	-0.48	47.29	5.56346	-	ENSG00000151923	TIAL1	Excluded
A3SS	chr9:35703557:35703673:-@chr9:35700355|35700373:35700188:-	-0.5	19534.4	14.2537	-	ENSG00000137076	TLN1	Excluded
A3SS	chr12:27156169:27156323:-@chr12:27152581|27152609:27152459:-	-0.57	1000000000000	39.8631	-	ENSG00000064115	TM7SF3	Excluded
A3SS	chr5:138860375:138860483:-@chr5:138858093|138858789:138857855:-	0.15	908.49	9.82733	-	ENSG00000184584	TMEM173	Included
A3SS	chr1:32540552:32540678:+@chr1:32541204|32541268:32541423:+	-0.69	1000000000000	39.8631	+	ENSG00000121775	TMEM39B	Excluded
A3SS	chr8:29924293:29924434:-@chr8:29923583|29923655:29923504:-	-0.2	12305.6	13.587	-	ENSG00000133872	TMEM66	Excluded
A3SS	chr22:35719021:35719170:+@chr22:35719489|35719512:35719623:+	-0.48	148.08	7.21023	+	ENSG00000100284	TOM1	Excluded
A3SS	chr6:41756970:41757074:+@chr6:41757269|41757306:41757634:+	-0.13	25161	14.6189	+	ENSG00000214736	TOMM6	Excluded
A3SS	chr8:144408392:144408514:-@chr8:144407648|144407703:144407516:-	-0.4	3.21915e+07	24.9402	-	ENSG00000184428	TOP1MT	Excluded
A3SS	chr15:63334838:63335142:+@chr15:63335905|63336226:63336351:+	0.2	1.75418e+09	30.7081	+	ENSG00000140416	TPM1	Included
A3SS	chr1:154155464:154155725:-@chr1:154148652|154148724:154148591:-	-0.28	1000000000000	39.8631	-	ENSG00000143549	TPM3	Excluded
A3SS	chr1:154155464:154155725:-@chr1:154148655|154148724:154148591:-	-0.3	1000000000000	39.8631	-	ENSG00000143549	TPM3	Excluded
A3SS	chr7:23571408:23571656:-@chr7:23561459|23562051:23561326:-	0.59	1000000000000	39.8631	-	ENSG00000164548	TRA2A	Included
A3SS	chr11:5717397:5717885:+@chr11:5718478|5719545:5719775:+	0.13	471.74	8.88185	+	ENSG00000132274	TRIM22	Included
A3SS	chr7:100076417:100076902:-@chr7:100075082|100075930:100074900:-	0.23	26.26	4.7148	-	ENSG00000166925	TSC22D4	Included
A3SS	chr5:176078755:176078901:+@chr5:176079744|176079780:176079914:+	-0.71	1000000000000	39.8631	+	ENSG00000048140	TSPAN17	Excluded
A3SS	chr5:176078755:176078901:+@chr5:176079744|176079813:176079914:+	-0.6	538206	19.0378	+	ENSG00000048140	TSPAN17	Excluded
A3SS	chr22:36877611:36877687:-@chr22:36876795|36876884:36876622:-	-0.38	152.84	7.25588	-	ENSG00000100348	TXN2	Excluded
A3SS	chr4:103748749:103749105:-@chr4:103747793|103748001:103747642:-	-0.43	1000000000000	39.8631	-	ENSG00000109332	UBE2D3	Excluded
A3SS	chr5:132202319:132202379:+@chr5:132202561|132203180:132203379:+	-0.18	33.6	5.07039	+	ENSG00000164405	UQCRQ	Excluded
A3SS	chr12:95660133:95660408:+@chr12:95663815|95663827:95663964:+	-0.32	21.7	4.43962	+	ENSG00000028203	VEZT	Excluded
A3SS	chr14:100841620:100841927:-@chr14:100840486|100840602:100840473:-	0.65	156.33	7.28845	-	ENSG00000140105	WARS	Included
A3SS	chrX:48932795:48932940:-@chrX:48932559|48932571:48932299:-	-0.75	1000000000000	39.8631	-	ENSG00000196998	WDR45	Excluded
A3SS	chr11:62609041:62609281:-@chr11:62607178|62607339:62606979:-	-0.9	1000000000000	39.8631	-	ENSG00000133316	WDR74	Excluded
A3SS	chr17:25633808:25633908:+@chr17:25634770|25636126:25636298:+	0.25	1000000000000	39.8631	+	ENSG00000109046	WSB1	Included
A3SS	chr3:39233937:39234085:-@chr3:39227152|39231016:39224706:-	0.48	142.69	7.15674	-	ENSG00000168334	XIRP1	Included
A3SS	chr16:28124225:28124371:-@chr16:28123263|28123327:28123138:-	-0.48	11596.1	13.5013	-	ENSG00000169180	XPO6	Excluded
A3SS	chr6:43484465:43484728:-@chr6:43483784|43483851:43483627:-	0.41	1000000000000	39.8631	-	ENSG00000137207	YIPF3	Included
A3SS	chr6:43484465:43484728:-@chr6:43483784|43483925:43483627:-	0.49	1000000000000	39.8631	-	ENSG00000137207	YIPF3	Included
A3SS	chr6:43484465:43484728:-@chr6:43483784|43483928:43483627:-	0.5	1000000000000	39.8631	-	ENSG00000137207	YIPF3	Included
A3SS	chr6:43484465:43484728:-@chr6:43483833|43483928:43483627:-	0.12	41.59	5.37816	-	ENSG00000137207	YIPF3	Included
A3SS	chr8:81426145:81426243:+@chr8:81430638|81430710:81430814:+	-0.58	3.78065e+10	35.1379	+	ENSG00000205189	ZBTB10	Excluded
A3SS	chr8:82626153:82626274:-@chr8:82615322|82615359:82615204:-	-0.58	1247.97	10.2854	-	ENSG00000104231	ZFAND1	Excluded
A3SS	chr8:82626153:82626274:-@chr8:82615338|82615359:82615204:-	-0.53	35.19	5.13709	-	ENSG00000104231	ZFAND1	Excluded
A3SS	chr17:30677157:30677345:+@chr17:30678762|30678817:30678931:+	-0.13	100.34	6.64875	+	ENSG00000010244	ZNF207	Excluded
A3SS	chr17:30677157:30677345:+@chr17:30678795|30678817:30678931:+	-0.41	3506.05	11.7756	+	ENSG00000010244	ZNF207	Excluded
A3SS	chr17:30677157:30677345:+@chr17:30678805|30678817:30678931:+	-0.38	2.48197e+06	21.2431	+	ENSG00000010244	ZNF207	Excluded
A3SS	chr11:116658536:116658739:-@chr11:116658318|116658359:116658198:-	-0.39	88.92	6.47444	-	ENSG00000109917	ZNF259	Excluded
A3SS	chr7:99074026:99074103:+@chr7:99075897|99077284:99079949:+	0.48	35.87	5.16471	+	ENSG00000198556	ZNF789	Included
A3SS	chr10:75553905:75554088:+@chr10:75554299|75554314:75554397:+	-0.57	25.14	4.65191	+	ENSG00000214655	ZSWIM8	Excluded
A3SS	chr10:75560398:75560517:+@chr10:75560775|75560843:75560953:+	-0.49	39.03	5.28651	+	ENSG00000214655	ZSWIM8	Excluded
A5SS	chr2:112227564:112227180|112227364:-@chr2:112186886:112187197:-	0.55	487.79	8.93012	-	ENSG00000172965	AC068491.1	Included
A5SS	chr4:2906491:2906742|2906835:+@chr4:2909470:2909571:+	0.43	7703.16	12.9112	+	ENSG00000087274	ADD1	Included
A5SS	chr4:2910242:2910331|2911158:+@chr4:2916611:2916767:+	0.37	22.68	4.50335	+	ENSG00000087274	ADD1	Included
A5SS	chr2:64806620:64806680|64808407:+@chr2:64812556:64812679:+	0.57	20.68	4.37016	+	ENSG00000119844	AFTPH	Included
A5SS	chr9:133993143:133993234|133993305:+@chr9:133995622:133998539:+	-0.29	13521.5	13.723	+	ENSG00000126878	AIF1L	Excluded
A5SS	chr16:30078555:30078654|30078687:+@chr16:30078771:30078982:+	-0.17	1000000000000	39.8631	+	ENSG00000149925	ALDOA	Excluded
A5SS	chr3:183966759:183966533|183966570:-@chr3:183963501:183963600:-	-0.7	2.64405e+07	24.6562	-	ENSG00000214160	ALG3	Excluded
A5SS	chr17:66246329:66246611|66247108:+@chr17:66247191:66247319:+	0.36	51.9	5.69766	+	ENSG00000196704	AMZ2	Included
A5SS	chr5:139917671:139917819|139917846:+@chr5:139918504:139918668:+	-0.67	68588.3	16.0657	+	ENSG00000131503	ANKHD1	Excluded
A5SS	chr14:20923385:20923487|20923548:+@chr14:20923737:20923862:+	-0.36	492.51	8.94401	+	ENSG00000100823	APEX1	Excluded
A5SS	chr14:20923385:20923487|20923553:+@chr14:20923737:20923862:+	-0.4	1000000000000	39.8631	+	ENSG00000100823	APEX1	Excluded
A5SS	chr14:20923385:20923548|20923553:+@chr14:20923737:20923862:+	-0.39	284.16	8.15056	+	ENSG00000100823	APEX1	Excluded
A5SS	chr11:129939789:129939909|129939932:+@chr11:129979324:129979497:+	-0.32	1.0881e+06	20.0534	+	ENSG00000084234	APLP2	Excluded
A5SS	chr11:129939789:129939909|129939977:+@chr11:129979324:129979497:+	-0.55	1000000000000	39.8631	+	ENSG00000084234	APLP2	Excluded
A5SS	chr11:129939789:129939932|129939977:+@chr11:129979324:129979497:+	-0.68	1000000000000	39.8631	+	ENSG00000084234	APLP2	Excluded
A5SS	chr1:202104928:202104587|202104835:-@chr1:202104278:202104348:-	-0.6	9753.82	13.2518	-	ENSG00000143862	ARL8A	Excluded
A5SS	chr18:43669962:43669789|43669855:-@chr18:43669532:43669698:-	-0.27	1000000000000	39.8631	-	ENSG00000152234	ATP5A1	Excluded
A5SS	chr12:57036615:57036457|57036490:-@chr12:57036242:57036364:-	-0.4	1000000000000	39.8631	-	ENSG00000110955	ATP5B	Excluded
A5SS	chr21:35279757:35278753|35279645:-@chr21:35276239:35276325:-	0.04	344.36	8.42777	-	ENSG00000241837	ATP5O	Included
A5SS	chr14:50789229:50789437|50789524:+@chr14:50790663:50790834:+	0.6	2411.45	11.2357	+	ENSG00000125375	ATP5S	Included
A5SS	chrX:153657394:153657520|153660003:+@chrX:153660176:153660250:+	0.27	33.08	5.04789	+	ENSG00000071553	ATP6AP1	Included
A5SS	chrX:153657394:153657749|153660003:+@chrX:153660176:153660250:+	0.68	1.00435e+08	26.5817	+	ENSG00000071553	ATP6AP1	Included
A5SS	chr16:28847254:28847443|28847806:+@chr16:28848049:28848558:+	0.44	33.36	5.06005	+	ENSG00000168488	ATXN2L	Included
A5SS	chr11:57509589:57509699|57509719:+@chr11:57510335:57510883:+	-0.42	73990.9	16.1751	+	ENSG00000211450	C11orf31	Excluded
A5SS	chr12:7053639:7053728|7053815:+@chr12:7054934:7055165:+	-0.23	973.02	9.92633	+	ENSG00000111678	C12orf57	Excluded
A5SS	chr17:80408646:80408356|80408576:-@chr17:80407046:80407168:-	0.56	27.95	4.80478	-	ENSG00000178927	C17orf62	Included
A5SS	chr17:16342641:16342728|16343017:+@chr17:16343499:16343567:+	0.26	8679.57	13.0834	+	ENSG00000175061	C17orf76-AS1	Included
A5SS	chr1:25571792:25570668|25571641:-@chr1:25570041:25570124:-	0.81	1000000000000	39.8631	-	ENSG00000117616	C1orf63	Included
A5SS	chr22:32797890:32797734|32797826:-@chr22:32795590:32795746:-	-0.39	309.31	8.27291	-	ENSG00000100220	C22orf28	Excluded
A5SS	chr22:42475695:42475909|42475958:+@chr22:42477929:42478069:+	-0.35	2.06575e+06	20.9782	+	ENSG00000183172	C22orf32	Excluded
A5SS	chr6:30614816:30615080|30615623:+@chr6:30617335:30617736:+	0.42	22.56	4.4957	+	ENSG00000204564	C6orf136	Included
A5SS	chr7:134617739:134618141|134618828:+@chr7:134620439:134620516:+	0.11	1000000000000	39.8631	+	ENSG00000122786	CALD1	Included
A5SS	chr3:112359977:112359174|112359771:-@chr3:112356875:112358763:-	0.27	1000000000000	39.8631	-	ENSG00000091986	CCDC80	Included
A5SS	chr11:836251:836442|836843:+@chr11:837250:837354:+	0.43	94.52	6.56255	+	ENSG00000177697	CD151	Included
A5SS	chr1:207940358:207940540|207943707:+@chr1:207956637:207956675:+	0.6	19831.5	14.2755	+	ENSG00000117335	CD46	Included
A5SS	chr5:149786887:149786444|149786715:-@chr5:149785822:149785884:-	-0.25	1000000000000	39.8631	-	ENSG00000019582	CD74	Excluded
A5SS	chr1:111777529:111777622|111777679:+@chr1:111778261:111778385:+	-0.47	41.66	5.38059	+	ENSG00000064886	CHI3L2	Excluded
A5SS	chr3:87294864:87294968|87295058:+@chr3:87299025:87299127:+	-0.45	2.97238e+09	31.469	+	ENSG00000083937	CHMP2B	Excluded
A5SS	chr12:9845424:9845527|9846544:+@chr12:9847356:9852151:+	0.3	1.10916e+08	26.7249	+	ENSG00000069493	CLEC2D	Included
A5SS	chr15:74912350:74912566|74914557:+@chr15:74914835:74914901:+	0.57	926.17	9.85513	+	ENSG00000179335	CLK3	Included
A5SS	chr5:178045779:178044345|178045557:-@chr5:178043883:178043949:-	0.25	87632.1	16.4192	-	ENSG00000113240	CLK4	Included
A5SS	chr3:128890614:128890495|128890498:-@chr3:128890289:128890381:-	0.41	43.85	5.4545	-	ENSG00000169714	CNBP	Included
A5SS	chr5:85915170:85915259|85915313:+@chr5:85916485:85916583:+	-0.75	1000000000000	39.8631	+	ENSG00000127184	COX7C	Excluded
A5SS	chr5:85915170:85915259|85915695:+@chr5:85916485:85916583:+	-0.2	1000000000000	39.8631	+	ENSG00000127184	COX7C	Excluded
A5SS	chr17:1340449:1339914|1340084:-@chr17:1324647:1326944:-	-0.28	169038	17.367	-	ENSG00000167193	CRK	Excluded
A5SS	chr12:10865932:10862507|10865810:-@chr12:10856650:10856747:-	0.2	833.2	9.70252	-	ENSG00000060138	CSDA	Included
A5SS	chr17:7147564:7147421|7147508:-@chr17:7146910:7147270:-	-0.57	1000000000000	39.8631	-	ENSG00000262526	CTD	Excluded
A5SS	chr11:57529234:57529518|57529591:+@chr11:57569205:57569668:+	0.58	7.50709e+10	36.1275	+	ENSG00000198561	CTNND1	Included
A5SS	chr9:90340974:90341164|90341223:+@chr9:90342509:90342644:+	-0.59	1000000000000	39.8631	+	ENSG00000135047	CTSL1	Excluded
A5SS	chr9:90340974:90341164|90341313:+@chr9:90342509:90342644:+	-0.28	29.79	4.89676	+	ENSG00000135047	CTSL1	Excluded
A5SS	chr9:90341031:90341164|90341223:+@chr9:90342509:90342644:+	-0.58	22262734713	34.3739	+	ENSG00000135047	CTSL1	Excluded
A5SS	chr12:51634655:51634823|51634900:+@chr12:51636114:51637717:+	-0.26	1242.81	10.2794	+	ENSG00000183283	DAZAP2	Excluded
A5SS	chr11:9163655:9163487|9163521:-@chr11:9160375:9161401:-	-0.47	3035.87	11.5679	-	ENSG00000184014	DENND5A	Excluded
A5SS	chr19:12791139:12790975|12791010:-@chr19:12790615:12790736:-	-0.57	949.47	9.89098	-	ENSG00000095059	DHPS	Excluded
A5SS	chr7:157151241:157151329|157151331:+@chr7:157155855:157155964:+	-0.58	123.48	6.94813	+	ENSG00000105993	DNAJB6	Excluded
A5SS	chr1:44436268:44436380|44436489:+@chr1:44436638:44436861:+	-0.37	38.71	5.27463	+	ENSG00000132768	DPH2	Excluded
A5SS	chr6:7579508:7580473|7581802:+@chr6:7582875:7586946:+	-0.18	7.94137e+08	29.5648	+	ENSG00000096696	DSP	Excluded
A5SS	chr16:23568671:23568211|23568526:-@chr16:23563470:23563625:-	0.67	941.35	9.87859	-	ENSG00000103356	EARS2	Included
A5SS	chr1:53364896:53363109|53364846:-@chr1:53361582:53362269:-	0.34	74.87	6.22632	-	ENSG00000121310	ECHDC2	Included
A5SS	chr2:207024658:207024742|207024783:+@chr2:207025281:207025434:+	-0.61	1000000000000	39.8631	+	ENSG00000114942	EEF1B2	Excluded
A5SS	chr8:144679583:144679083|144679518:-@chr8:144668899:144669022:-	0.08	7.82956e+09	32.8663	-	ENSG00000104529	EEF1D	Included
A5SS	chr11:10830466:10830252|10830345:-@chr11:10828802:10828928:-	-0.49	1000000000000	39.8631	-	ENSG00000110321	EIF4G2	Excluded
A5SS	chr7:22986866:22986571|22986652:-@chr7:22980878:22985782:-	-0.35	34.94	5.12681	-	ENSG00000122591	FAM126A	Excluded
A5SS	chr16:57219976:57219733|57219943:-@chr16:57207640:57207781:-	0.38	30.03	4.90833	-	ENSG00000172775	FAM192A	Included
A5SS	chr9:139836918:139836498|139836552:-@chr9:139835989:139836136:-	-0.26	92.55	6.53216	-	ENSG00000159069	FBXW5	Excluded
A5SS	chr1:155278705:155278756|155278867:+@chr1:155279855:155279996:+	0.35	26.91	4.75007	+	ENSG00000160752	FDPS	Included
A5SS	chr17:18157033:18156858|18156913:-@chr17:18156615:18156772:-	-0.42	113.51	6.82668	-	ENSG00000177731	FLII	Excluded
A5SS	chr7:114304328:114304491|114310039:+@chr7:114329837:114333827:+	0.56	148.38	7.21315	+	ENSG00000128573	FOXP2	Included
A5SS	chr7:2278572:2277650|2278469:-@chr7:2273926:2275199:-	0.34	1500.6	10.5513	-	ENSG00000122687	FTSJ2	Included
A5SS	chr15:57998132:57998570|57999153:+@chr15:58000912:58001556:+	0.38	21.82	4.44758	+	ENSG00000137878	GCOM1	Included
A5SS	chr5:180669345:180668492|180669170:-@chr5:180666487:180666582:-	0.15	1.10456e+09	30.0408	-	ENSG00000204628	GNB2L1	Included
A5SS	chr5:180669345:180669170|180669286:-@chr5:180668492:180668639:-	-0.1	23.55	4.55766	-	ENSG00000204628	GNB2L1	Excluded
A5SS	chr17:80009763:80009840|80010335:+@chr17:80011150:80011242:+	0.3	21.51	4.42694	+	ENSG00000169727	GPS1	Included
A5SS	chr8:145064226:145064367|145064479:+@chr8:145065368:145065770:+	-0.09	768.85	9.58656	+	ENSG00000178719	GRINA	Excluded
A5SS	chr1:228328825:228328989|228329208:+@chr1:228333212:228333325:+	0.18	214.84	7.74712	+	ENSG00000143774	GUK1	Included
A5SS	chr3:148714529:148714679|148714691:+@chr3:148727063:148727189:+	-0.53	174.3	7.44543	+	ENSG00000163754	GYG1	Excluded
A5SS	chr1:154245812:154246010|154246074:+@chr1:154246250:154246437:+	-0.35	1000000000000	39.8631	+	ENSG00000143575	HAX1	Excluded
A5SS	chr6_mann_hap4:2584754:2584163|2584606:-@chr6_mann_hap4:2584008:2584055:-	-0.69	14685.3	13.8421	-	ENSG00000237022	HLA-C	Excluded
A5SS	chr21:40719218:40717756|40719173:-@chr21:40717072:40717200:-	0.08	203.11	7.66612	-	ENSG00000205581	HMGN1	Included
A5SS	chr12:54675170:54675286|54675725:+@chr12:54675874:54676084:+	0.1	1087.95	10.0874	+	ENSG00000135486	HNRNPA1	Included
A5SS	chr5:179051585:179051098|179051318:-@chr5:179050038:179050165:-	0.59	61.22	5.93593	-	ENSG00000169045	HNRNPH1	Included
A5SS	chr1:245027827:245026919|245026976:-@chr1:245025921:245026032:-	-0.23	1000000000000	39.8631	-	ENSG00000153187	HNRNPU	Excluded
A5SS	chr2:198363574:198363399|198363446:-@chr2:198361864:198362116:-	-0.27	1000000000000	39.8631	-	ENSG00000144381	HSPD1	Excluded
A5SS	chr9:95056038:95055723|95055893:-@chr9:95051583:95051708:-	-0.27	21.58	4.43162	-	ENSG00000196305	IARS	Excluded
A5SS	chr20:2639483:2639284|2639405:-@chr20:2639041:2639168:-	-0.44	38.76	5.2765	-	ENSG00000101365	IDH3B	Excluded
A5SS	chr3:48732854:48732127|48732523:-@chr3:48730884:48731673:-	0.34	5177.92	12.3382	-	ENSG00000068745	IP6K2	Included
A5SS	chr3:121553326:121553096|121553238:-@chr3:121547708:121547819:-	0.53	12893.2	13.6543	-	ENSG00000173226	IQCB1	Included
A5SS	chr1:234745271:234744193|234744241:-@chr1:234740015:234743598:-	-0.2	41.67	5.38094	-	ENSG00000168264	IRF2BP2	Excluded
A5SS	chr14:24631353:24631489|24631533:+@chr14:24632175:24632358:+	-0.29	1665.99	10.7022	+	ENSG00000213928	IRF9	Excluded
A5SS	chr5:128430444:128430741|128430768:+@chr5:128440649:128440768:+	-0.6	3.69975e+06	21.819	+	ENSG00000066583	ISOC1	Excluded
A5SS	chr2:173354213:173354341|173354386:+@chr2:173355752:173355850:+	-0.43	1000000000000	39.8631	+	ENSG00000091409	ITGA6	Excluded
A5SS	chr12:49048843:49048724|49048736:-@chr12:49046995:49047958:-	-0.72	1000000000000	39.8631	-	ENSG00000139620	KANSL2	Excluded
A5SS	chr12:49054402:49054149|49054251:-@chr12:49048724:49048843:-	-0.43	28.54	4.83491	-	ENSG00000139620	KANSL2	Excluded
A5SS	chr10:860790:860577|860682:-@chr10:855484:859153:-	-0.25	19.91	4.31542	-	ENSG00000107929	LARP4B	Excluded
A5SS	chr4:113565824:113565924|113566027:+@chr4:113567507:113567607:+	-0.49	445.59	8.79957	+	ENSG00000174720	LARP7	Excluded
A5SS	chr2:87779742:87779942|87780126:+@chr2:87820726:87821030:+	0.33	51820.4	15.6612	+	ENSG00000222041	LINC00152	Included
A5SS	chr6:58276289:58275636|58276137:-@chr6:58275196:58275346:-	0.54	21.68	4.43829	-	ENSG00000215190	LINC00680	Included
A5SS	chr3:47912595:47912303|47912348:-@chr3:47910704:47910817:-	-0.55	2.26511e+10	34.3989	-	ENSG00000047849	MAP4	Excluded
A5SS	chr5:162939008:162939202|162940675:+@chr5:162940848:162941000:+	0.13	19.79	4.3067	+	ENSG00000038274	MAT2B	Included
A5SS	chr17:74722912:74723260|74723295:+@chr17:74729060:74729297:+	0.53	37.74	5.23802	+	ENSG00000181038	METTL23	Included
A5SS	chr5:180230902:180230602|180230813:-@chr5:180217541:180220097:-	0.18	1806.46	10.8189	-	ENSG00000131446	MGAT1	Included
A5SS	chr3:158288953:158289136|158289180:+@chr3:158310223:158310370:+	-0.53	139.46	7.12371	+	ENSG00000178053	MLF1	Excluded
A5SS	chrX:106185451:106185168|106185206:-@chrX:106183964:106184862:-	-0.3	20.56	4.36177	-	ENSG00000133131	MORC4	Excluded
A5SS	chr3:131221827:131221574|131221693:-@chr3:131220375:131220559:-	0.26	83.33	6.38076	-	ENSG00000114686	MRPL3	Included
A5SS	chr7:42974554:42974735|42976840:+@chr7:42976921:42977453:+	0.04	1000000000000	39.8631	+	ENSG00000106591	MRPL32	Included
A5SS	chr5:1800009:1799885|1799906:-@chr5:1798501:1799061:-	0.3	1600.52	10.6443	-	ENSG00000171421	MRPL36	Included
A5SS	chr16:1991406:1990779|1991258:-@chr16:1988234:1989144:-	0.49	241.02	7.91301	-	ENSG00000198736	MSRB1	Included
A5SS	chr1:155180339:155180418|155182010:+@chr1:155182176:155182358:+	0.44	36.97	5.20828	+	ENSG00000173171	MTX1	Included
A5SS	chr12:56552468:56552495|56553514:+@chr12:56553759:56553932:+	0.16	30.78	4.94392	+	ENSG00000092841	MYL6	Included
A5SS	chr3:113442942:113442806|113442828:-@chr3:113442269:113442388:-	-0.73	1000000000000	39.8631	-	ENSG00000121579	NAA50	Excluded
A5SS	chr2:37468721:37468934|37469836:+@chr2:37471006:37471116:+	0.59	2537.34	11.3091	+	ENSG00000003509	NDUFAF7	Included
A5SS	chrX:47002143:47001983|47002013:-@chrX:47001615:47001839:-	-0.21	313631	18.2587	-	ENSG00000147123	NDUFB11	Excluded
A5SS	chr18:9102628:9102795|9103431:+@chr18:9117836:9117901:+	0.27	26.87	4.74792	+	ENSG00000178127	NDUFV2	Included
A5SS	chr22:42084331:42083726|42084083:-@chr22:42076248:42076368:-	0.72	3.66911e+11	38.4166	-	ENSG00000100138	NHP2L1	Included
A5SS	chr16:69783021:69782821|69782854:-@chr16:69782135:69782232:-	-0.29	45.87	5.51948	-	ENSG00000141101	NOB1	Excluded
A5SS	chrX:70511629:70511771|70511822:+@chrX:70514077:70514378:+	-0.19	4260.33	12.0567	+	ENSG00000147140	NONO	Excluded
A5SS	chr17:45656756:45656877|45660215:+@chr17:45662866:45663066:+	0.27	2.36279e+07	24.494	+	ENSG00000141279	NPEPPS	Included
A5SS	chr5:142675155:142675025|142675077:-@chr5:142662133:142662290:-	-0.61	106.08	6.72901	-	ENSG00000113580	NR3C1	Excluded
A5SS	chr9:131258320:131258420|131258576:+@chr9:131260692:131260854:+	-0.17	48.84	5.60999	+	ENSG00000136811	ODF2	Excluded
A5SS	chr12:58111929:58112159|58112204:+@chr12:58112776:58112965:+	-0.33	1000000000000	39.8631	+	ENSG00000135506	OS9	Excluded
A5SS	chr14:20923290:20923487|20923548:+@chr14:20923737:20923862:+	-0.32	439.5	8.77972	+	ENSG00000092094	OSGEP	Excluded
A5SS	chr14:20923290:20923487|20923553:+@chr14:20923737:20923862:+	-0.36	1.33537e+11	36.9584	+	ENSG00000092094	OSGEP	Excluded
A5SS	chr14:20923290:20923497|20923548:+@chr14:20923737:20923862:+	-0.35	3.19232e+08	28.25	+	ENSG00000092094	OSGEP	Excluded
A5SS	chr14:20923290:20923497|20923553:+@chr14:20923737:20923862:+	-0.41	1000000000000	39.8631	+	ENSG00000092094	OSGEP	Excluded
A5SS	chr8:101730508:101730315|101730411:-@chr8:101730001:101730116:-	-0.08	64.68	6.01525	-	ENSG00000070756	PABPC1	Excluded
A5SS	chr1:8021714:8021795|8021853:+@chr1:8022823:8022935:+	-0.29	42.34	5.40395	+	ENSG00000116288	PARK7	Excluded
A5SS	chr3:122439102:122439235|122440500:+@chr3:122446659:122446833:+	0.29	1000000000000	39.8631	+	ENSG00000173193	PARP14	Included
A5SS	chr3:136045645:136045752|136046097:+@chr3:136046476:136046574:+	-0.36	35433.2	15.1128	+	ENSG00000114054	PCCB	Excluded
A5SS	chr11:82878457:82878547|82878940:+@chr11:82879470:82881037:+	-0.37	3620.46	11.822	+	ENSG00000165494	PCF11	Excluded
A5SS	chr6:150123336:150123505|150123552:+@chr6:150131752:150132557:+	-0.31	8308.49	13.0204	+	ENSG00000120265	PCMT1	Excluded
A5SS	chr1:160181333:160181440|160181506:+@chr1:160182900:160183055:+	-0.54	1000000000000	39.8631	+	ENSG00000162734	PEA15	Excluded
A5SS	chr12:53689623:53689725|53690059:+@chr12:53691634:53691708:+	0.63	8368.82	13.0308	+	ENSG00000123349	PFDN5	Included
A5SS	chr12:53689623:53689725|53690251:+@chr12:53691634:53691708:+	0.49	21.04	4.39506	+	ENSG00000123349	PFDN5	Included
A5SS	chr1:151266614:151266494|151266525:-@chr1:151264273:151265509:-	-0.25	45.42	5.50526	-	ENSG00000143393	PI4KB	Excluded
A5SS	chr16:88782527:88782341|88782379:-@chr16:88781746:88782262:-	-0.43	1.15178e+06	20.1354	-	ENSG00000103335	PIEZO1	Excluded
A5SS	chr20:44045157:44045294|44045334:+@chr20:44047492:44047619:+	-0.49	34.67	5.11562	+	ENSG00000124155	PIGT	Excluded
A5SS	chr20:44045157:44045304|44045334:+@chr20:44047492:44047619:+	-0.46	612.13	9.25769	+	ENSG00000124155	PIGT	Excluded
A5SS	chr17:4722724:4722844|4722877:+@chr17:4725088:4725202:+	-0.81	1000000000000	39.8631	+	ENSG00000129219	PLD2	Excluded
A5SS	chrX:114856558:114856640|114856721:+@chrX:114863510:114863639:+	-0.25	28.4	4.82782	+	ENSG00000102024	PLS3	Excluded
A5SS	chr6:99852578:99851705|99852479:-@chr6:99850416:99850586:-	0.5	185.87	7.53815	-	ENSG00000132424	PNISR	Included
A5SS	chr7:102213007:102212170|102212919:-@chr7:102210282:102210371:-	0.19	1813.12	10.8243	-	ENSG00000168255	POLR2J3	Included
A5SS	chr1:42922173:42922299|42922744:+@chr1:42922918:42923021:+	0.52	51.37	5.68285	+	ENSG00000127125	PPCS	Included
A5SS	chr1:40211047:40211170|40214439:+@chr1:40214575:40214760:+	0.24	1000000000000	39.8631	+	ENSG00000084072	PPIE	Included
A5SS	chr12:80182563:80180557|80182428:-@chr12:80180154:80180258:-	0.12	24.53	4.61648	-	ENSG00000058272	PPP1R12A	Included
A5SS	chr1:45987610:45987281|45987530:-@chr1:45984610:45984726:-	-0.4	96.31	6.58961	-	ENSG00000117450	PRDX1	Excluded
A5SS	chr17:66511535:66511707|66511717:+@chr17:66518897:66519067:+	-0.41	6.96218e+06	22.7311	+	ENSG00000108946	PRKAR1A	Excluded
A5SS	chr14:23390265:23390049|23390197:-@chr14:23389738:23389940:-	-0.78	1000000000000	39.8631	-	ENSG00000100462	PRMT5	Excluded
A5SS	chr14:23393601:23393479|23393515:-@chr14:23393217:23393392:-	-0.34	2.25272e+07	24.4252	-	ENSG00000100462	PRMT5	Excluded
A5SS	chr14:23398574:23398376|23398428:-@chr14:23397706:23397824:-	-0.26	737.98	9.52744	-	ENSG00000100462	PRMT5	Excluded
A5SS	chr11:14536037:14535363|14535936:-@chr11:14535116:14535245:-	-0.1	670.64	9.38939	-	ENSG00000256206	PSMA1	Excluded
A5SS	chr11:47445734:47445597|47445660:-@chr11:47444381:47444524:-	-0.33	602245	19.2	-	ENSG00000165916	PSMC3	Excluded
A5SS	chr17:61904820:61904874|61905283:+@chr17:61905498:61905569:+	0.2	72.75	6.18488	+	ENSG00000087191	PSMC5	Included
A5SS	chr17:56769967:56770149|56771172:+@chr17:56772292:56772550:+	0.06	94.12	6.55643	+	ENSG00000108384	RAD51C	Included
A5SS	chr5:167919664:167919796|167919852:+@chr5:167920899:167921007:+	-0.43	43834.6	15.4198	+	ENSG00000113643	RARS	Excluded
A5SS	chr1:192544903:192545059|192545495:+@chr1:192545904:192545965:+	0.68	1000000000000	39.8631	+	ENSG00000090104	RGS1	Included
A5SS	chr16:2313288:2313097|2313143:-@chr16:2312741:2312843:-	-0.62	52.47	5.71342	-	ENSG00000205937	RNPS1	Excluded
A5SS	chr17:36365176:36361697|36365055:-@chr17:36358842:36359042:-	0.63	1000000000000	39.8631	-	ENSG00000174093	RP11-1407O15.2	Included
A5SS	chrX:153628144:153628282|153628967:+@chrX:153629043:153630680:+	0.09	1000000000000	39.8631	+	ENSG00000147403	RPL10	Included
A5SS	chr9:130213684:130213329|130213560:-@chr9:130213010:130213083:-	0.04	2844.01	11.4737	-	ENSG00000197958	RPL12	Included
A5SS	chr19:49993107:49993179|49993347:+@chr19:49993489:49993554:+	0.08	6.39117e+10	35.8954	+	ENSG00000142541	RPL13A	Included
A5SS	chr19:49993107:49993169|49993347:+@chr19:49993489:49993554:+	-0.35	649.96	9.34421	+	ENSG00000142541	RPL13A	Excluded
A5SS	chr19:49993107:49993169|49993554:+@chr19:49993732:49993833:+	-0.92	1000000000000	39.8631	+	ENSG00000142541	RPL13A	Excluded
A5SS	chr17:8286511:8286093|8286475:-@chr17:8285461:8285633:-	0.13	1000000000000	39.8631	-	ENSG00000161970	RPL26	Included
A5SS	chr12:120636803:120636657|120636698:-@chr12:120636357:120636542:-	-0.47	1000000000000	39.8631	-	ENSG00000089157	RPLP0	Excluded
A5SS	chr12:120636803:120636657|120636698:-@chr12:120636357:120636573:-	-0.34	1000000000000	39.8631	-	ENSG00000089157	RPLP0	Excluded
A5SS	chr6:30313075:30313175|30313350:+@chr6:30314209:30314334:+	-0.43	31.27	4.96671	+	ENSG00000241370	RPP21	Excluded
A5SS	chr5:149829319:149829049|149829266:-@chr5:149827148:149827298:-	0.04	1000000000000	39.8631	-	ENSG00000164587	RPS14	Included
A5SS	chr5:149829319:149829055|149829266:-@chr5:149827148:149827298:-	0.04	1.80137e+10	34.0684	-	ENSG00000164587	RPS14	Included
A5SS	chr16:2012910:2012498|2012737:-@chr16:2012062:2012271:-	0.27	3.77054e+06	21.8463	-	ENSG00000140988	RPS2	Included
A5SS	chr8:56987065:56986619|56986940:-@chr8:56986254:56986327:-	-0.36	1000000000000	39.8631	-	ENSG00000008988	RPS20	Excluded
A5SS	chr11:75113396:75113423|75113490:+@chr11:75115716:75115912:+	-0.28	1000000000000	39.8631	+	ENSG00000149273	RPS3	Excluded
A5SS	chr4:152022127:152022164|152022314:+@chr4:152024023:152024231:+	0.33	1000000000000	39.8631	+	ENSG00000145425	RPS3A	Included
A5SS	chr4:152020780:152020866|152021039:+@chr4:152021637:152021740:+	-0.08	1000000000000	39.8631	+	ENSG00000145425	RPS3A	Excluded
A5SS	chr4:152020781:152020866|152020988:+@chr4:152021637:152021740:+	-0.1	1000000000000	39.8631	+	ENSG00000145425	RPS3A	Excluded
A5SS	chr4:152024023:152024193|152024231:+@chr4:152025329:152025438:+	-0.2	142.63	7.15613	+	ENSG00000145425	RPS3A	Excluded
A5SS	chr9:35546427:35548207|35548532:+@chr9:35555057:35555698:+	-0.44	44.49	5.47541	+	ENSG00000198853	RUSC2	Excluded
A5SS	chr7:66459328:66459199|66459207:-@chr7:66458204:66458404:-	-0.33	152132	17.215	-	ENSG00000126524	SBDS	Excluded
A5SS	chr12:125271049:125267229|125270653:-@chr12:125262174:125263132:-	0.38	1000000000000	39.8631	-	ENSG00000073060	SCARB1	Included
A5SS	chr12:125271049:125267229|125270903:-@chr12:125262174:125263132:-	0.26	7.86722e+10	36.1951	-	ENSG00000073060	SCARB1	Included
A5SS	chr11:62038353:62038531|62038540:+@chr11:62040429:62040628:+	-0.53	169.55	7.40557	+	ENSG00000110484	SCGB2A2	Excluded
A5SS	chr1:17355231:17355095|17355149:-@chr1:17354244:17354360:-	-0.6	1000000000000	39.8631	-	ENSG00000117118	SDHB	Excluded
A5SS	chr14:24911658:24910215|24911552:-@chr14:24909989:24910132:-	0.68	1.73776e+07	24.0507	-	ENSG00000100445	SDR39U1	Included
A5SS	chr14:24911659:24911304|24911552:-@chr14:24909989:24910132:-	0.45	43.8	5.45286	-	ENSG00000100445	SDR39U1	Included
A5SS	chr14:24911982:24910880|24911552:-@chr14:24909989:24910132:-	0.7	1000000000000	39.8631	-	ENSG00000100445	SDR39U1	Included
A5SS	chr20:18488188:18488313|18488634:+@chr20:18491466:18491700:+	0.44	49.45	5.6279	+	ENSG00000101310	SEC23B	Included
A5SS	chr20:18488199:18488616|18488674:+@chr20:18491466:18491700:+	0.22	27.63	4.78816	+	ENSG00000101310	SEC23B	Included
A5SS	chr2:179981517:179981301|179981395:-@chr2:179979792:179979983:-	-0.26	175.22	7.45302	-	ENSG00000187231	SESTD1	Excluded
A5SS	chr3:9433510:9433363|9433389:-@chr3:9431974:9432181:-	-0.63	51.12	5.67582	-	ENSG00000206573	SETD5-AS1	Excluded
A5SS	chr2:198288698:198288532|198288618:-@chr2:198285753:198285857:-	-0.5	1000000000000	39.8631	-	ENSG00000115524	SF3B1	Excluded
A5SS	chr10:72633108:72633282|72633346:+@chr10:72635159:72635305:+	-0.5	101634	16.633	+	ENSG00000166224	SGPL1	Excluded
A5SS	chr12:57624143:57624245|57624443:+@chr12:57624586:57624783:+	0.62	102.86	6.68454	+	ENSG00000182199	SHMT2	Included
A5SS	chr12:57624143:57624245|57624449:+@chr12:57624586:57624783:+	0.73	7494.3	12.8716	+	ENSG00000182199	SHMT2	Included
A5SS	chr11:118901445:118900942|118901258:-@chr11:118899932:118900274:-	0.53	78936.2	16.2684	-	ENSG00000137700	SLC37A4	Included
A5SS	chr22:31496871:31496939|31497035:+@chr22:31500302:31500610:+	-0.79	13555	13.7265	+	ENSG00000183963	SMTN	Excluded
A5SS	chr14:70233829:70233972|70234097:+@chr14:70234855:70234999:+	-0.2	88.08	6.46074	+	ENSG00000100650	SRSF5	Excluded
A5SS	chr1:155988159:155987923|155988043:-@chr1:155981601:155981678:-	-0.74	6.50703e+09	32.5994	-	ENSG00000163479	SSR2	Excluded
A5SS	chr2:220110618:220110807|220111598:+@chr2:220111835:220111968:+	0.53	182.55	7.51215	+	ENSG00000115661	STK16	Included
A5SS	chr11:125478004:125478138|125478184:+@chr11:125479329:125479484:+	-0.57	1000000000000	39.8631	+	ENSG00000134910	STT3A	Excluded
A5SS	chr6:86347074:86346961|86346987:-@chr6:86346685:86346861:-	-0.65	1.00822e+06	19.9434	-	ENSG00000135316	SYNCRIP	Excluded
A5SS	chr11:117070040:117070148|117070545:+@chr11:117073718:117073909:+	0.04	35217.3	15.104	+	ENSG00000149591	TAGLN	Included
A5SS	chr5:133478412:133478791|133479168:+@chr5:133479283:133479331:+	0.64	87078.7	16.41	+	ENSG00000081059	TCF7	Included
A5SS	chr14:24710982:24710226|24710881:-@chr14:24709625:24710081:-	0.36	238.57	7.89827	-	ENSG00000092330	TINF2	Included
A5SS	chr1:165738159:165737719|165737996:-@chr1:165737429:165737506:-	-0.47	1000000000000	39.8631	-	ENSG00000143183	TMCO1	Excluded
A5SS	chr1:165738159:165737919|165737996:-@chr1:165737429:165737506:-	-0.55	1000000000000	39.8631	-	ENSG00000143183	TMCO1	Excluded
A5SS	chr14:75602589:75602366|75602463:-@chr14:75598171:75601709:-	-0.05	49.42	5.62702	-	ENSG00000170348	TMED10	Excluded
A5SS	chr5:177020651:177020711|177020776:+@chr5:177021140:177021286:+	-0.18	5.68921e+08	29.0837	+	ENSG00000184840	TMED9	Excluded
A5SS	chr12:48357330:48357416|48357487:+@chr12:48357992:48358206:+	0.4	119.49	6.90075	+	ENSG00000134291	TMEM106C	Included
A5SS	chr2:120436743:120436801|120437193:+@chr2:120438408:120439694:+	0.58	22.46	4.48929	+	ENSG00000144120	TMEM177	Included
A5SS	chr20:5093733:5093376|5093607:-@chr20:5089978:5090091:-	0.36	20918.4	14.3525	-	ENSG00000089063	TMEM230	Included
A5SS	chr20:5093733:5093389|5093607:-@chr20:5089978:5090091:-	0.38	2.704e+07	24.6886	-	ENSG00000089063	TMEM230	Included
A5SS	chr8:29923655:29923504|29923544:-@chr8:29920631:29921429:-	-0.29	4.29487e+10	35.3219	-	ENSG00000133872	TMEM66	Excluded
A5SS	chr14:103589798:103589820|103590288:+@chr14:103592647:103593029:+	0.3	14688.9	13.8424	+	ENSG00000185215	TNFAIP2	Included
A5SS	chr2:73961718:73961556|73961655:-@chr2:73959290:73959412:-	-0.44	77214.3	16.2366	-	ENSG00000144034	TPRKB	Excluded
A5SS	chr13:45915293:45914847|45915177:-@chr13:45914129:45914319:-	0.07	1000000000000	39.8631	-	ENSG00000133112	TPT1	Included
A5SS	chr1:36615115:36614693|36614938:-@chr1:36603397:36603579:-	0.54	45.99	5.52325	-	ENSG00000054116	TRAPPC3	Included
A5SS	chr11:118889476:118889680|118890027:+@chr11:118892470:118892596:+	0.51	686.78	9.4237	+	ENSG00000196655	TRAPPC4	Included
A5SS	chr19:13226582:13226440|13226445:-@chr19:13226093:13226280:-	-0.49	795.14	9.63507	-	ENSG00000104907	TRMT1	Excluded
A5SS	chr8:116635985:116635828|116635842:-@chr8:116631359:116632287:-	-0.46	43.05	5.42794	-	ENSG00000104447	TRPS1	Excluded
A5SS	chr17:2238688:2238554|2238602:-@chr17:2237766:2238190:-	-0.42	2426.27	11.2445	-	ENSG00000167721	TSR1	Excluded
A5SS	chr12:49580616:49580093|49580394:-@chr12:49578578:49579773:-	-0.34	1000000000000	39.8631	-	ENSG00000167552	TUBA1A	Excluded
A5SS	chr12:104680460:104680887|104681124:+@chr12:104682709:104682818:+	-0.5	375694	18.5192	+	ENSG00000198431	TXNRD1	Excluded
A5SS	chr12:104680460:104680887|104681209:+@chr12:104682709:104682818:+	-0.53	8258.92	13.0117	+	ENSG00000198431	TXNRD1	Excluded
A5SS	chr12:104680727:104680887|104681124:+@chr12:104682709:104682818:+	-0.58	1.1593e+07	23.4668	+	ENSG00000198431	TXNRD1	Excluded
A5SS	chr4:103749105:103748749|103748892:-@chr4:103747642:103747793:-	0.38	9.12227e+06	23.121	-	ENSG00000109332	UBE2D3	Included
A5SS	chr20:48713357:48713020|48713209:-@chr20:48700666:48700791:-	0.22	2.18277e+08	27.7016	-	ENSG00000244687	UBE2V1	Included
A5SS	chr17:46990196:46990327|46990383:+@chr17:46993438:46993549:+	-0.46	1000000000000	39.8631	+	ENSG00000159202	UBE2Z	Excluded
A5SS	chr9:86284242:86281265|86284100:-@chr9:86279945:86280060:-	0.04	273.76	8.09677	-	ENSG00000135018	UBQLN1	Included
A5SS	chr16:23091492:23091267|23091317:-@chr16:23085043:23085201:-	-0.73	1000000000000	39.8631	-	ENSG00000103404	USP31	Excluded
A5SS	chr10:75834501:75834661|75837506:+@chr10:75842212:75842302:+	0.11	824487	19.6531	+	ENSG00000035403	VCL	Included
A5SS	chr6:43749693:43749789|43749824:+@chr6:43752278:43754223:+	-0.38	563731	19.1046	+	ENSG00000112715	VEGFA	Excluded
A5SS	chr8:145650202:145649598|145650101:-@chr8:145649424:145649515:-	0.52	365.85	8.51511	-	ENSG00000160948	VPS28	Included
A5SS	chr15:65892267:65892112|65892176:-@chr15:65891210:65891328:-	-0.65	2569.47	11.3273	-	ENSG00000138614	VWA9	Excluded
A5SS	chr12:64818818:64818918|64818962:+@chr12:64819118:64819237:+	-0.41	27.85	4.79961	+	ENSG00000184575	XPOT	Excluded
A5SS	chr17:1265302:1265196|1265224:-@chr17:1264386:1264592:-	-0.28	1000000000000	39.8631	-	ENSG00000108953	YWHAE	Excluded
A5SS	chr20:62339380:62339470|62339540:+@chr20:62339905:62340516:+	0.49	52.07	5.70238	+	ENSG00000197114	ZGPAT	Included
A5SS	chr6:28303911:28303607|28303859:-@chr6:28297080:28297491:-	-0.76	970755	19.8887	-	ENSG00000235109	ZNF323	Excluded
A5SS	chr6:28303911:28303607|28303859:-@chr6:28297080:28297555:-	-0.6	4.2252e+11	38.6202	-	ENSG00000235109	ZNF323	Excluded
A5SS	chr18:56646287:56646387|56646399:+@chr18:56648702:56648849:+	-0.65	33.44	5.0635	+	ENSG00000074657	ZNF532	Excluded
AFE	23461@uc002jic.1@uc002jif.1	0.64	1000000000000	39.8631	-	ENSG00000154265	ABCA5	Included
AFE	23461@uc002jid.1@uc002jif.1	-0.36	1000000000000	39.8631	-	ENSG00000154265	ABCA5	Excluded
AFE	8714@uc002isn.1@uc002ism.2	0.48	110.47	6.78751	+	ENSG00000108846	ABCC3	Included
AFE	60@uc003sor.2@uc003sot.2	0.4	1000000000000	39.8631	-	ENSG00000075624	ACTB	Included
AFE	71@uc002kah.1@uc002kal.1	0.59	1000000000000	39.8631	-	ENSG00000184009	ACTG1	Included
AFE	71@uc002kai.1@uc002kal.1	0.53	1000000000000	39.8631	-	ENSG00000184009	ACTG1	Included
AFE	8751@uc001fhb.1@uc001fgq.1	0.16	1000000000000	39.8631	+	ENSG00000143537	ADAM15	Included
AFE	80332@uc002wiq.1@uc010gaz.1	-0.67	1.66961e+06	20.6711	-	ENSG00000149451	ADAM33	Excluded
AFE	56997@uc009xer.1@uc001hqm.1	0.24	1359.06	10.4084	+	ENSG00000163050	ADCK3	Included
AFE	109@uc002rfr.2@uc002rfs.2	0.42	207.3	7.69558	-	ENSG00000138031	ADCY3	Included
AFE	118@uc003gfu.1@uc003gft.2	0.51	45.93	5.52136	+	ENSG00000087274	ADD1	Included
AFE	120@uc001kyx.1@uc001kys.2	0.28	24.24	4.59932	+	ENSG00000148700	ADD3	Included
AFE	120@uc001kyx.1@uc001kyu.1	0.37	111.36	6.79909	+	ENSG00000148700	ADD3	Included
AFE	116988@uc003wjk.1@uc003wje.1	0.19	8.93779e+06	23.0915	+	ENSG00000133612	AGAP3	Included
AFE	23287@uc004aod.2@uc004aoe.2	0.7	910.97	9.83126	-	ENSG00000135049	AGTPBP1	Included
AFE	158067@uc004cbw.1@uc004cbv.1	0.54	320.66	8.3249	-	ENSG00000165695	AK8	Included
AFE	10142@uc003ulj.2@uc003uli.1	0.27	109.87	6.77965	+	ENSG00000127914	AKAP9	Included
AFE	10142@uc003ulk.2@uc003uli.1	0.31	1000000000000	39.8631	+	ENSG00000127914	AKAP9	Included
AFE	10142@uc003ull.1@uc003uli.1	0.21	32063.2	14.9686	+	ENSG00000127914	AKAP9	Included
AFE	29945@uc003grq.1@uc003gro.1	0.7	11826.8	13.5298	+	ENSG00000053900	ANAPC4	Included
AFE	288@uc001jkv.1@uc001jlb.1	0.43	19.73	4.30232	-	ENSG00000151150	ANK3	Included
AFE	29123@uc002fna.1@uc002fnf.1	-0.43	135.93	7.08672	-	ENSG00000167522	ANKRD11	Excluded
AFE	55139@uc002vkj.1@uc002vkg.1	0.54	27.03	4.75649	+	ENSG00000163516	ANKZF1	Included
AFE	8120@uc010bmp.1@uc002biw.1	0.54	52	5.70044	-	ENSG00000103723	AP3B2	Included
AFE	10565@uc003xxn.1@uc003xxo.1	0.31	634.09	9.30854	-	ENSG00000066777	ARFGEF1	Included
AFE	55082@uc010age.1@uc001vqk.2	0.38	1000000000000	39.8631	-	ENSG00000134884	ARGLU1	Included
AFE	394@uc001wro.1@uc001wrl.1	0.26	117.6	6.87774	+	ENSG00000100852	ARHGAP5	Included
AFE	55160@uc001bas.1@uc009vpd.1	0.62	7.06702e+11	39.3623	+	ENSG00000074964	ARHGEF10L	Included
AFE	55160@uc001bas.1@uc001baq.1	-0.77	1000000000000	39.8631	+	ENSG00000074964	ARHGEF10L	Excluded
AFE	8874@uc001vry.1@uc001vrw.2	-0.19	464.83	8.86056	+	ENSG00000102606	ARHGEF7	Excluded
AFE	8289@uc009vsn.1@uc001bmx.1	-0.26	27.84	4.79909	+	ENSG00000117713	ARID1A	Excluded
AFE	196528@uc001rou.1@uc009zkg.1	-0.17	104.12	6.7021	+	ENSG00000189079	ARID2	Excluded
AFE	23245@uc004bjo.1@uc004bjp.1	0.47	130.5	7.02791	-	ENSG00000148219	ASTN2	Included
AFE	55726@uc001rhj.2@uc001rhk.2	-0.17	1699.98	10.7313	-	ENSG00000064102	ASUN	Excluded
AFE	23192@uc002wby.1@uc002wbx.1	0.5	24.9	4.63807	+	ENSG00000168397	ATG4B	Included
AFE	23200@uc010hxh.1@uc003flc.2	0.5	136.94	7.0974	+	ENSG00000058063	ATP11B	Included
AFE	480@uc001fvh.1@uc001fve.2	0.64	97.65	6.60955	+	ENSG00000132681	ATP1A4	Included
AFE	27032@uc003enu.1@uc003enl.1	0.7	3.24093e+06	21.628	+	ENSG00000017260	ATP2C1	Included
AFE	27032@uc003enu.1@uc003enm.1	0.47	2.83727e+09	31.4019	+	ENSG00000017260	ATP2C1	Included
AFE	51606@uc003xrk.1@uc010lyd.1	0.52	11603.1	13.5022	-	ENSG00000047249	ATP6V1H	Included
AFE	23786@uc002zna.1@uc002zmz.1	0.23	32.08	5.0036	+	ENSG00000099968	BCL2L13	Included
AFE	622@uc003fxv.1@uc003fxs.1	0.37	48.91	5.61206	-	ENSG00000161267	BDH1	Included
AFE	91653@uc003eab.1@uc003dzw.1	0.15	174.79	7.44948	+	ENSG00000144857	BOC	Included
AFE	91653@uc003eab.1@uc003dzx.1	0.14	60.23	5.91241	+	ENSG00000144857	BOC	Included
AFE	91653@uc003eab.1@uc003eaa.1	0.39	24.58	4.61941	+	ENSG00000144857	BOC	Included
AFE	9044@uc001kht.1@uc001khs.1	0.64	1000000000000	39.8631	+	ENSG00000095564	BTAF1	Included
AFE	705@uc010jxs.1@uc003orl.1	0.36	1.08998e+09	30.0217	+	ENSG00000112578	BYSL	Included
AFE	28970@uc001pej.1@uc009ywi.1	0.56	267.72	8.06458	+	ENSG00000182919	C11orf54	Included
AFE	64755@uc002ech.1@uc002eci.1	0.27	22606.1	14.4644	-	ENSG00000140688	C16orf58	Included
AFE	55421@uc002fwr.2@uc010ckl.1	0.52	3337.06	11.7044	-	ENSG00000074356	C17orf85	Included
AFE	25871@uc003dzq.1@uc003dzs.1	0.48	1457.36	10.5091	-	ENSG00000163608	C3orf17	Included
AFE	801@uc001xym.1@uc001xyl.1	-0.12	57254.2	15.8051	+	ENSG00000198668	CALM1	Excluded
AFE	801@uc001xym.1@uc010atq.1	-0.25	9.68107e+11	39.8164	+	ENSG00000198668	CALM1	Excluded
AFE	808@uc010ekp.1@uc002pew.1	-0.5	36196.8	15.1436	+	ENSG00000160014	CALM3	Excluded
AFE	8536@uc003bss.2@uc003bst.1	0.66	1972.91	10.9461	-	ENSG00000134072	CAMK1	Included
AFE	824@uc001hoc.1@uc001hob.2	0.25	8181.69	12.9982	+	ENSG00000162909	CAPN2	Included
AFE	64770@uc003egx.2@uc010hrt.1	0.59	108572	16.7283	-	ENSG00000175455	CCDC14	Included
AFE	57018@uc003fbe.1@uc003fbi.1	0.38	1000000000000	39.8631	-	ENSG00000163660	CCNL1	Included
AFE	10694@uc002ymz.1@uc002yna.1	0.13	86984.8	16.4085	-	ENSG00000156261	CCT8	Included
AFE	9859@uc001hzr.1@uc001hzv.1	0.24	30.52	4.93168	-	ENSG00000143702	CEP170	Included
AFE	55125@uc002krt.1@uc002krs.1	0.53	289.45	8.17717	+	ENSG00000101639	CEP192	Included
AFE	55125@uc002krw.1@uc002krt.1	0.47	401.78	8.65026	+	ENSG00000101639	CEP192	Included
AFE	55125@uc002krw.1@uc002krv.1	0.44	188.41	7.55773	+	ENSG00000101639	CEP192	Included
AFE	1107@uc002gjh.2@uc002gjd.2	-0.31	34.7	5.11686	+	ENSG00000170004	CHD3	Excluded
AFE	4849@uc002qdl.1@uc002qdk.1	0.58	179.36	7.48671	+	ENSG00000088038	CNOT3	Included
AFE	80347@uc002iae.1@uc002hzz.1	0.23	1.00511e+06	19.9389	+	ENSG00000068120	COASY	Included
AFE	80347@uc002iae.1@uc002iaa.1	0.18	949.82	9.89151	+	ENSG00000068120	COASY	Included
AFE	80347@uc002iae.1@uc002iac.1	0.24	42578	15.3778	+	ENSG00000068120	COASY	Included
AFE	80347@uc002iae.1@uc002iad.1	0.18	606.04	9.24327	+	ENSG00000068120	COASY	Included
AFE	23242@uc003tpo.2@uc003tpp.2	0.21	121.89	6.92944	-	ENSG00000106078	COBL	Included
AFE	22837@uc002ucn.1@uc002uco.1	-0.15	4.18009e+07	25.317	-	ENSG00000082438	COBLL1	Excluded
AFE	25839@uc002eza.1@uc002ezb.1	0.21	1.70808e+09	30.6697	-	ENSG00000103051	COG4	Included
AFE	25839@uc002eza.1@uc002eze.1	0.19	80.42	6.32948	-	ENSG00000103051	COG4	Included
AFE	80781@uc002zhk.1@uc002zhj.1	-0.26	35405.3	15.1117	+	ENSG00000182871	COL18A1	Excluded
AFE	1291@uc002zhw.1@uc002zhv.1	0.21	89.49	6.48365	+	ENSG00000142156	COL6A1	Included
AFE	1508@uc003wul.1@uc003wuu.2	0.41	6363.36	12.6356	-	ENSG00000164733	CTSB	Included
AFE	1508@uc003wuu.2@uc003wuo.1	-0.11	13746.7	13.7468	-	ENSG00000164733	CTSB	Excluded
AFE	1508@uc003wuu.2@uc003wur.1	-0.12	671282	19.3566	-	ENSG00000164733	CTSB	Excluded
AFE	23113@uc003oun.1@uc003oum.1	0.41	269687	18.0409	+	ENSG00000112659	CUL9	Included
AFE	23113@uc003oun.1@uc010jyk.1	0.43	1000000000000	39.8631	+	ENSG00000112659	CUL9	Included
AFE	11218@uc001ebt.1@uc001ebs.1	0.36	24.94	4.64039	+	ENSG00000064703	DDX20	Included
AFE	9188@uc001jow.1@uc001jov.1	0.45	1000000000000	39.8631	+	ENSG00000165732	DDX21	Included
AFE	1665@uc003gqv.1@uc003gqw.1	0.33	1000000000000	39.8631	-	ENSG00000109606	DHX15	Included
AFE	1660@uc009wyd.1@uc001gps.1	0.18	1000000000000	39.8631	+	ENSG00000135829	DHX9	Included
AFE	9231@uc001jzi.1@uc001jzl.2	-0.33	4.59655e+10	35.4198	-	ENSG00000151208	DLG5	Excluded
AFE	144132@uc009yfg.1@uc001mdr.1	0.41	775.75	9.59945	+	ENSG00000179532	DNHD1	Included
AFE	144132@uc009yfg.1@uc001mds.1	0.41	114713	16.8077	+	ENSG00000179532	DNHD1	Included
AFE	144132@uc001mea.2@uc001mdw.2	-0.34	21.98	4.45812	+	ENSG00000179532	DNHD1	Excluded
AFE	144132@uc001meb.2@uc001mdw.2	-0.39	21.08	4.3978	+	ENSG00000179532	DNHD1	Excluded
AFE	144132@uc009yfg.1@uc001mdw.2	-0.46	383380	18.5484	+	ENSG00000179532	DNHD1	Excluded
AFE	1798@uc001pvm.1@uc001pvk.1	0.32	24.94	4.64039	-	ENSG00000172269	DPAGT1	Included
AFE	1838@uc002rgp.1@uc002rgo.1	0.36	1.77024e+07	24.0774	-	ENSG00000138101	DTNB	Included
AFE	1838@uc002rgp.1@uc002rgn.1	-0.12	116.14	6.85972	-	ENSG00000138101	DTNB	Excluded
AFE	80824@uc001ran.1@uc001rao.1	0.29	46.48	5.53854	-	ENSG00000111266	DUSP16	Included
AFE	1846@uc003xhl.1@uc003xhm.1	0.17	91.14	6.51001	-	ENSG00000120875	DUSP4	Included
AFE	10969@uc001cim.1@uc001cin.1	-0.3	28.29	4.82222	-	ENSG00000117395	EBNA1BP2	Excluded
AFE	1915@uc003phd.1@uc003phi.1	0.16	1000000000000	39.8631	-	ENSG00000156508	EEF1A1	Included
AFE	1915@uc003phd.1@uc003phk.1	0.1	1000000000000	39.8631	-	ENSG00000156508	EEF1A1	Included
AFE	1915@uc003phh.1@uc003phk.1	0.1	5.10988e+06	22.2849	-	ENSG00000156508	EEF1A1	Included
AFE	1915@uc003phd.1@uc003phh.1	-0.04	4.51949e+07	25.4297	-	ENSG00000156508	EEF1A1	Excluded
AFE	1936@uc003yyq.1@uc003yyu.1	0.08	21113.8	14.3659	-	ENSG00000104529	EEF1D	Included
AFE	133584@uc003jlg.1@uc003jlf.1	0.68	599.4	9.22738	+	ENSG00000164318	EGFLAM	Included
AFE	133584@uc003jlg.1@uc003jle.1	-0.68	11857.7	13.5335	+	ENSG00000164318	EGFLAM	Excluded
AFE	728689@uc002dqv.2@uc010byj.1	0.64	11248.5	13.4574	+	ENSG00000184110	EIF3C	Included
AFE	728689@uc002dpf.2@uc010byb.1	0.7	15659.3	13.9347	-	ENSG00000205609	EIF3CL	Included
AFE	3646@uc003ymt.1@uc003ymv.1	0.22	4609.97	12.1705	-	ENSG00000104408	EIF3E	Included
AFE	2037@uc003qce.1@uc003qcg.1	0.07	1000000000000	39.8631	-	ENSG00000079819	EPB41L2	Included
AFE	2037@uc003qce.1@uc003qci.1	0.06	1.99183e+10	34.2134	-	ENSG00000079819	EPB41L2	Included
AFE	2037@uc003qce.1@uc010kfl.1	0.08	1000000000000	39.8631	-	ENSG00000079819	EPB41L2	Included
AFE	2051@uc003wbv.1@uc003wbu.1	0.25	86.44	6.43363	+	ENSG00000106123	EPHB6	Included
AFE	2051@uc003wbv.1@uc003wbs.1	-0.26	33.47	5.0648	+	ENSG00000106123	EPHB6	Excluded
AFE	54869@uc002qiv.1@uc002qiu.1	-0.58	22.47	4.48993	+	ENSG00000131037	EPS8L1	Excluded
AFE	2065@uc009zok.1@uc001sjj.1	-0.53	112.46	6.81327	+	ENSG00000065361	ERBB3	Excluded
AFE	54206@uc001apa.1@uc001aoz.1	0.36	1000000000000	39.8631	-	ENSG00000116285	ERRFI1	Included
AFE	2130@uc003aez.1@uc003aey.1	0.47	1000000000000	39.8631	+	ENSG00000182944	EWSR1	Included
AFE	54932@uc010ncf.1@uc004cmr.2	0.61	94.9	6.56834	-	ENSG00000187609	EXD3	Included
AFE	79152@uc002fdd.1@uc002fde.1	0.66	947.08	9.88734	-	ENSG00000103089	FA2H	Included
AFE	2184@uc002bfn.1@uc002bfj.1	0.65	1214.85	10.2466	+	ENSG00000103876	FAH	Included
AFE	79137@uc002vjx.2@uc002vjw.2	0.62	44206.4	15.432	+	ENSG00000144567	FAM134A	Included
AFE	10144@uc010ikr.1@uc003hsf.1	0.26	470.16	8.87701	-	ENSG00000138640	FAM13A	Included
AFE	54540@uc003mhr.1@uc003mhs.2	0.17	39.6	5.30743	-	ENSG00000146067	FAM193B	Included
AFE	54540@uc003mht.1@uc003mhs.2	0.3	357.39	8.48136	-	ENSG00000146067	FAM193B	Included
AFE	2195@uc003ize.1@uc003izf.1	0.39	1000000000000	39.8631	-	ENSG00000083857	FAT1	Included
AFE	2195@uc003ize.1@uc010iso.1	0.39	1000000000000	39.8631	-	ENSG00000083857	FAT1	Included
AFE	2195@uc010isn.1@uc003izf.1	0.55	1063.56	10.0547	-	ENSG00000083857	FAT1	Included
AFE	2195@uc010isn.1@uc010iso.1	0.58	944.62	9.88359	-	ENSG00000083857	FAT1	Included
AFE	25793@uc003amu.1@uc003amq.1	0.28	4.34374e+07	25.3724	+	ENSG00000100225	FBXO7	Included
AFE	25793@uc003amv.1@uc003amq.1	0.29	1.71325e+06	20.7083	+	ENSG00000100225	FBXO7	Included
AFE	25793@uc003amv.1@uc003ams.1	0.17	5130.09	12.3248	+	ENSG00000100225	FBXO7	Included
AFE	10116@uc002arh.2@uc002arg.1	0.13	49.47	5.62848	+	ENSG00000169018	FEM1B	Included
AFE	81608@uc003hac.1@uc003hab.1	0.41	413.88	8.69307	+	ENSG00000145216	FIP1L1	Included
AFE	81608@uc003had.1@uc003hab.1	0.15	159042	17.279	+	ENSG00000145216	FIP1L1	Included
AFE	81608@uc003hae.1@uc003hab.1	0.32	347	8.43879	+	ENSG00000145216	FIP1L1	Included
AFE	2353@uc010asi.1@uc001xrn.1	0.33	387.53	8.59816	+	ENSG00000170345	FOS	Included
AFE	122786@uc001wzg.1@uc001wzf.1	0.09	21.77	4.44427	+	ENSG00000139926	FRMD6	Included
AFE	23193@uc001ntz.1@uc001nuc.1	-0.49	1000000000000	39.8631	-	ENSG00000089597	GANAB	Excluded
AFE	2597@uc001qow.1@uc001qov.1	0.15	31.16	4.96162	+	ENSG00000111640	GAPDH	Included
AFE	2597@uc001qow.1@uc009zep.1	-0.37	259061	17.9829	+	ENSG00000111640	GAPDH	Excluded
AFE	2597@uc001qox.1@uc001qoq.1	-0.19	5009.06	12.2903	+	ENSG00000111640	GAPDH	Excluded
AFE	2597@uc001qox.1@uc001qor.1	-0.28	202.03	7.65843	+	ENSG00000111640	GAPDH	Excluded
AFE	2597@uc001qox.1@uc001qou.1	-0.23	21.7	4.43962	+	ENSG00000111640	GAPDH	Excluded
AFE	2597@uc001qox.1@uc001qow.1	-0.44	64569.3	15.9786	+	ENSG00000111640	GAPDH	Excluded
AFE	2597@uc001qox.1@uc009zep.1	-0.69	1000000000000	39.8631	+	ENSG00000111640	GAPDH	Excluded
AFE	2651@uc003mzd.1@uc003mzc.2	0.13	25.27	4.65935	+	ENSG00000111846	GCNT2	Included
AFE	2778@uc002yad.1@uc002xzt.1	0.35	1000000000000	39.8631	+	ENSG00000087460	GNAS	Included
AFE	2778@uc002yae.1@uc002xzt.1	-0.5	3.65512e+09	31.7673	+	ENSG00000087460	GNAS	Excluded
AFE	2778@uc010gjr.1@uc002xzt.1	-0.09	1000000000000	39.8631	+	ENSG00000087460	GNAS	Excluded
AFE	2801@uc004buh.1@uc004bul.1	-0.46	5.24089e+08	28.9652	-	ENSG00000167110	GOLGA2	Excluded
AFE	9950@uc001yba.1@uc001yaz.1	0.29	22.72	4.50589	+	ENSG00000066455	GOLGA5	Included
AFE	54856@uc001flx.1@uc001fma.1	0.58	26.47	4.72629	-	ENSG00000116580	GON4L	Included
AFE	54856@uc001fmb.2@uc001fma.1	0.56	1000000000000	39.8631	-	ENSG00000116580	GON4L	Included
AFE	54856@uc001fmb.2@uc009wri.1	0.49	1000000000000	39.8631	-	ENSG00000116580	GON4L	Included
AFE	54856@uc009wrj.1@uc009wri.1	0.54	66.03	6.04505	-	ENSG00000116580	GON4L	Included
AFE	54856@uc001fmb.2@uc001fme.2	-0.55	25.06	4.64731	-	ENSG00000116580	GON4L	Excluded
AFE	29933@uc001yqc.1@uc001yqd.1	0.56	7208.49	12.8155	-	ENSG00000183484	GPR132	Included
AFE	653519@uc001eop.2@uc001eos.2	0.13	52.08	5.70266	-	ENSG00000117262	GPR89A	Included
AFE	653519@uc001eop.2@uc001eot.2	0.62	25.14	4.65191	-	ENSG00000117262	GPR89A	Included
AFE	55890@uc002jku.2@uc002jks.1	-0.16	176.26	7.46156	+	ENSG00000170412	GPRC5C	Excluded
AFE	55890@uc002jku.2@uc002jkt.2	-0.16	34.43	5.10559	+	ENSG00000170412	GPRC5C	Excluded
AFE	54762@uc003eat.1@uc003eas.1	0.55	22.19	4.47184	+	ENSG00000178075	GRAMD1C	Included
AFE	2934@uc004blg.1@uc004blf.1	0.73	2.34296e+06	21.1599	+	ENSG00000148180	GSN	Included
AFE	2934@uc004blg.1@uc010mvt.1	0.1	23.25	4.53916	+	ENSG00000148180	GSN	Included
AFE	2934@uc004blg.1@uc010mvu.1	0.11	59.11	5.88533	+	ENSG00000148180	GSN	Included
AFE	2934@uc004blg.1@uc010mvv.1	0.06	22.4	4.48543	+	ENSG00000148180	GSN	Included
AFE	2934@uc010mvu.1@uc004blf.1	0.37	144.9	7.17891	+	ENSG00000148180	GSN	Included
AFE	2941@uc003pbd.1@uc003pbf.1	0.45	26.35	4.71973	-	ENSG00000170899	GSTA4	Included
AFE	2941@uc003pbg.2@uc003pbf.1	0.52	311.97	8.28526	-	ENSG00000170899	GSTA4	Included
AFE	3081@uc003edv.1@uc003edw.1	0.65	70.57	6.14098	-	ENSG00000113924	HGD	Included
AFE	3106@uc003ntg.1@uc010jso.1	-0.36	1000000000000	39.8631	-	ENSG00000234745	HLA-B	Excluded
AFE	3190@uc004and.2@uc004ank.2	0.28	1000000000000	39.8631	-	ENSG00000165119	HNRNPK	Included
AFE	3190@uc004ane.2@uc004ank.2	0.18	1000000000000	39.8631	-	ENSG00000165119	HNRNPK	Included
AFE	3191@uc002ojl.1@uc010egg.1	0.02	1.63474e+09	30.6064	-	ENSG00000104824	HNRNPL	Included
AFE	3191@uc002ojo.1@uc010egg.1	0.02	111.91	6.8062	-	ENSG00000104824	HNRNPL	Included
AFE	11100@uc002oqf.2@uc002oqe.2	0.33	41.36	5.37016	+	ENSG00000105323	HNRNPUL1	Included
AFE	89781@uc003acj.1@uc003acl.1	0.2	22.24	4.47508	-	ENSG00000100099	HPS4	Included
AFE	3320@uc001ykw.1@uc001ykv.2	0.09	192223	17.5524	-	ENSG00000080824	HSP90AA1	Included
AFE	3320@uc001ykx.1@uc001ykv.2	0.04	31628.3	14.9489	-	ENSG00000080824	HSP90AA1	Included
AFE	3326@uc003oxc.1@uc003oxb.1	0.14	1000000000000	39.8631	+	ENSG00000096384	HSP90AB1	Included
AFE	3376@uc010mqu.1@uc004ars.1	0.07	29.58	4.88655	-	ENSG00000196305	IARS	Included
AFE	3428@uc001fth.1@uc001ftf.1	0.45	325.82	8.34793	+	ENSG00000163565	IFI16	Included
AFE	3428@uc001fth.1@uc001ftg.1	0.43	5.65865e+07	25.754	+	ENSG00000163565	IFI16	Included
AFE	3428@uc001fth.1@uc001fti.2	0.42	116.02	6.85823	+	ENSG00000163565	IFI16	Included
AFE	3603@uc002bgk.1@uc002bgi.1	-0.17	27.43	4.77768	+	ENSG00000172349	IL16	Excluded
AFE	3603@uc002bgl.1@uc002bgi.1	-0.19	855.49	9.74061	+	ENSG00000172349	IL16	Excluded
AFE	84223@uc003fym.1@uc003fyn.1	-0.47	32007.5	14.9661	-	ENSG00000114473	IQCG	Excluded
AFE	84223@uc003fym.1@uc003fyp.1	-0.56	6.08117e+08	29.1798	-	ENSG00000114473	IQCG	Excluded
AFE	359948@uc009xfw.1@uc001hwf.1	0.12	1000000000000	39.8631	-	ENSG00000168264	IRF2BP2	Included
AFE	359948@uc009xfw.1@uc001hwg.1	0.14	1000000000000	39.8631	-	ENSG00000168264	IRF2BP2	Included
AFE	51477@uc002nja.1@uc002njc.1	-0.43	38.98	5.28466	-	ENSG00000105655	ISYNA1	Excluded
AFE	51477@uc002nja.1@uc002njf.1	-0.51	43413.8	15.4059	-	ENSG00000105655	ISYNA1	Excluded
AFE	3716@uc009wal.1@uc001dbu.1	0.23	79.27	6.3087	-	ENSG00000162434	JAK1	Included
AFE	23189@uc010mgy.1@uc003zgq.2	-0.07	19.72	4.30159	+	ENSG00000107104	KANK1	Excluded
AFE	23189@uc010mgy.1@uc003zgr.1	-0.07	21.14	4.4019	+	ENSG00000107104	KANK1	Excluded
AFE	163782@uc001daf.2@uc001dag.2	0.51	246283	17.91	-	ENSG00000132854	KANK4	Included
AFE	55683@uc002swo.2@uc002swn.2	0.42	20.8	4.37851	-	ENSG00000114982	KANSL3	Included
AFE	55683@uc002swo.2@uc002swp.1	0.49	290.17	8.18075	-	ENSG00000114982	KANSL3	Included
AFE	55683@uc002swo.2@uc002swq.1	0.47	32.78	5.03474	-	ENSG00000114982	KANSL3	Included
AFE	55683@uc002swo.2@uc010fhz.1	0.47	243.27	7.92641	-	ENSG00000114982	KANSL3	Included
AFE	3735@uc010cgz.1@uc002fer.1	0.26	55.5	5.79442	-	ENSG00000065427	KARS	Included
AFE	3750@uc004dlw.1@uc004dlx.1	-0.51	479.72	8.90605	-	ENSG00000102057	KCND1	Excluded
AFE	10945@uc002pja.1@uc002pjb.1	0.42	4997.05	12.2869	-	ENSG00000105438	KDELR1	Included
AFE	84162@uc003iel.1@uc010ins.1	0.51	25.1	4.64962	+	ENSG00000138688	KIAA1109	Included
AFE	84162@uc003ien.2@uc003iei.1	0.58	87.73	6.455	+	ENSG00000138688	KIAA1109	Included
AFE	84162@uc003ien.2@uc003iek.2	0.57	32.74	5.03298	+	ENSG00000138688	KIAA1109	Included
AFE	84162@uc003ien.2@uc010ins.1	0.64	57.79	5.85275	+	ENSG00000138688	KIAA1109	Included
AFE	57650@uc003dxc.1@uc003dxb.2	0.48	48.7	5.60585	-	ENSG00000163507	KIAA1524	Included
AFE	85449@uc002xhv.1@uc002xhx.1	-0.63	99.76	6.64039	-	ENSG00000149633	KIAA1755	Excluded
AFE	85449@uc002xhw.1@uc002xhx.1	-0.56	420.25	8.7151	-	ENSG00000149633	KIAA1755	Excluded
AFE	3796@uc010iwq.1@uc003jsx.2	-0.23	67.65	6.08002	+	ENSG00000068796	KIF2A	Excluded
AFE	58508@uc003wkx.1@uc003wkz.1	0.56	24.49	4.61412	-	ENSG00000055609	KMT2C	Included
AFE	55904@uc010ljh.1@uc010lja.1	0.53	5347.56	12.3847	+	ENSG00000005483	KMT2E	Included
AFE	55904@uc010ljh.1@uc010ljb.1	0.41	375.51	8.55271	+	ENSG00000005483	KMT2E	Included
AFE	25984@uc002hvn.1@uc010cxf.1	-0.1	805.96	9.65456	-	ENSG00000108244	KRT23	Excluded
AFE	25984@uc010cxg.1@uc010cxf.1	-0.1	272.6	8.09064	-	ENSG00000108244	KRT23	Excluded
AFE	55716@uc001rtj.1@uc001rtg.2	-0.66	1000000000000	39.8631	-	ENSG00000139636	LMBR1L	Excluded
AFE	55716@uc001rtj.1@uc009zld.1	-0.66	1000000000000	39.8631	-	ENSG00000139636	LMBR1L	Excluded
AFE	55788@uc003pey.1@uc010kal.1	0.64	95.77	6.5815	-	ENSG00000168216	LMBRD1	Included
AFE	55791@uc001dzz.1@uc001eaa.1	0.31	22.01	4.46009	-	ENSG00000121931	LRIF1	Included
AFE	4054@uc001oeg.1@uc001oeh.1	0.21	206.07	7.68699	-	ENSG00000168056	LTBP3	Included
AFE	4054@uc001oef.1@uc001oeh.1	-0.27	38.7	5.27426	-	ENSG00000168056	LTBP3	Excluded
AFE	8425@uc002ool.1@uc002ooi.1	0.45	33.75	5.07682	+	ENSG00000090006	LTBP4	Included
AFE	11253@uc004clf.1@uc004cle.1	0.31	42	5.39232	+	ENSG00000177239	MAN1B1	Included
AFE	4296@uc001oev.1@uc001oew.1	0.23	162.74	7.34643	-	ENSG00000173327	MAP3K11	Included
AFE	4134@uc003crw.1@uc003cse.1	0.1	33.22	5.05398	-	ENSG00000047849	MAP4	Included
AFE	4134@uc003crx.1@uc003cse.1	0.1	81.34	6.34589	-	ENSG00000047849	MAP4	Included
AFE	4146@uc001bsa.1@uc001brz.1	0.58	53.94	5.75328	-	ENSG00000162510	MATN1	Included
AFE	9782@uc003leb.1@uc003lea.1	0.01	8.89767e+06	23.085	+	ENSG00000015479	MATR3	Included
AFE	9782@uc003lec.1@uc003lea.1	0.03	1000000000000	39.8631	+	ENSG00000015479	MATR3	Included
AFE	55777@uc002twn.1@uc002twm.2	-0.3	1000000000000	39.8631	+	ENSG00000204406	MBD5	Excluded
AFE	55777@uc002twn.1@uc010fns.1	-0.25	27.52	4.78241	+	ENSG00000204406	MBD5	Excluded
AFE	8888@uc002zip.1@uc002zir.1	0.3	8718.51	13.0899	-	ENSG00000160294	MCM3AP	Included
AFE	8569@uc001cpz.1@uc009vyi.1	0.59	53.87	5.75141	-	ENSG00000079277	MKNK1	Included
AFE	4292@uc010hgp.1@uc003cgn.2	0.56	5877.46	12.521	+	ENSG00000076242	MLH1	Included
AFE	22877@uc001ubs.1@uc001ubr.2	-0.36	68.48	6.09761	+	ENSG00000175727	MLXIP	Excluded
AFE	22877@uc001ubt.1@uc001ubr.2	-0.37	53.29	5.73579	+	ENSG00000175727	MLXIP	Excluded
AFE	4327@uc001sia.1@uc001sib.1	0.62	1163.22	10.1839	-	ENSG00000123342	MMP19	Included
AFE	4313@uc002eia.2@uc002ehz.2	0.23	51.83	5.69572	+	ENSG00000087245	MMP2	Included
AFE	51258@uc001qom.2@uc001qon.1	0.13	1.72774e+06	20.7205	-	ENSG00000111639	MRPL51	Included
AFE	339287@uc002hud.1@uc002hua.2	0.2	86176.5	16.395	+	ENSG00000188895	MSL1	Included
AFE	339287@uc002hud.1@uc002huc.2	0.11	29.74	4.89433	+	ENSG00000188895	MSL1	Included
AFE	4585@uc003fva.1@uc010hzu.1	0.59	7.62661e+10	36.1503	-	ENSG00000145113	MUC4	Included
AFE	4585@uc003fvb.1@uc010hzu.1	0.6	1.46947e+08	27.1307	-	ENSG00000145113	MUC4	Included
AFE	4585@uc003fve.1@uc010hzu.1	0.67	6.41942e+06	22.614	-	ENSG00000145113	MUC4	Included
AFE	4585@uc003fvg.1@uc010hzu.1	0.71	8.77361e+11	39.6744	-	ENSG00000145113	MUC4	Included
AFE	4585@uc003fvh.1@uc010hzu.1	0.61	2.00194e+07	24.2549	-	ENSG00000145113	MUC4	Included
AFE	4585@uc003fvi.1@uc010hzu.1	0.68	1000000000000	39.8631	-	ENSG00000145113	MUC4	Included
AFE	4585@uc003fvl.1@uc010hzu.1	0.5	333.58	8.38189	-	ENSG00000145113	MUC4	Included
AFE	4585@uc003fvm.1@uc010hzu.1	0.66	1000000000000	39.8631	-	ENSG00000145113	MUC4	Included
AFE	4585@uc010hzq.1@uc003fva.1	0.62	1000000000000	39.8631	-	ENSG00000145113	MUC4	Included
AFE	4585@uc010hzq.1@uc003fvb.1	0.64	1.42286e+09	30.4062	-	ENSG00000145113	MUC4	Included
AFE	4585@uc010hzq.1@uc003fve.1	0.72	1000000000000	39.8631	-	ENSG00000145113	MUC4	Included
AFE	4585@uc010hzq.1@uc003fvg.1	0.75	1000000000000	39.8631	-	ENSG00000145113	MUC4	Included
AFE	4585@uc010hzq.1@uc003fvh.1	0.63	29544.7	14.8506	-	ENSG00000145113	MUC4	Included
AFE	4585@uc010hzq.1@uc003fvi.1	0.75	1000000000000	39.8631	-	ENSG00000145113	MUC4	Included
AFE	4585@uc010hzq.1@uc003fvj.1	0.57	916072	19.8051	-	ENSG00000145113	MUC4	Included
AFE	4585@uc010hzq.1@uc003fvl.1	0.55	8.94941e+06	23.0934	-	ENSG00000145113	MUC4	Included
AFE	4585@uc010hzq.1@uc003fvm.1	0.69	1000000000000	39.8631	-	ENSG00000145113	MUC4	Included
AFE	23077@uc010aew.1@uc010aev.1	-0.24	1.74261e+07	24.0547	-	ENSG00000005810	MYCBP2	Excluded
AFE	4650@uc002nfm.1@uc002nfl.1	0.4	23.57	4.55888	+	ENSG00000099331	MYO9B	Included
AFE	10051@uc003fdl.1@uc003fdg.1	0.62	413.55	8.69192	+	ENSG00000198987	MIR16-2	Included
AFE	10075@uc004dsq.1@uc004dsn.1	0.23	22	4.45943	-	ENSG00000208012	MIRLET7F2	Included
AFE	10075@uc004dsq.1@uc004dsp.1	0.17	179787	17.4559	-	ENSG00000208012	MIRLET7F2	Included
AFE	10093@uc003bta.1@uc003bsz.1	0.09	34.32	5.10098	+	ENSG00000241553	ARPC4	Included
AFE	10376@uc001rtk.1@uc001rto.1	0.27	8265.34	13.0129	-	ENSG00000123416	TUBA1B	Included
AFE	10376@uc001rtl.1@uc001rto.1	0.16	257381	17.9735	-	ENSG00000123416	TUBA1B	Included
AFE	10376@uc001rtm.1@uc001rto.1	0.16	269.36	8.07339	-	ENSG00000123416	TUBA1B	Included
AFE	10376@uc001rtn.1@uc001rto.1	0.39	1000000000000	39.8631	-	ENSG00000123416	TUBA1B	Included
AFE	10381@uc002fpi.1@uc002fpf.2	0.51	1000000000000	39.8631	+	ENSG00000123416	TUBA1B	Included
AFE	10381@uc010ciz.1@uc002fpf.2	0.55	1000000000000	39.8631	+	ENSG00000123416	TUBA1B	Included
AFE	10399@uc003mnl.1@uc003mnk.1	0.09	1000000000000	39.8631	-	ENSG00000264549	SNORD95	Included
AFE	10399@uc010jlr.1@uc003mnk.1	0.36	97.49	6.60718	-	ENSG00000264549	SNORD95	Included
AFE	10554@uc003see.1@uc003rml.1	0.22	184701	17.4948	-	ENSG00000204356	NELFE	Included
AFE	10626@uc002gox.1@uc002goy.1	0.15	31.41	4.97315	-	ENSG00000221926	TRIM16	Included
AFE	10801@uc002jty.2@uc002jtu.2	0.31	22555.2	14.4612	+	ENSG00000184640	SEPT9	Included
AFE	11253@uc004cle.1@uc004clc.1	0.43	19387.3	14.2428	+	ENSG00000177239	MAN1B1	Included
AFE	114876@uc002kvd.1@uc002kvf.2	0.07	6.86028e+07	26.0318	-	ENSG00000141447	OSBPL1A	Included
AFE	114883@uc001ctb.1@uc001csv.1	0.26	7.71761e+06	22.8797	+	ENSG00000117859	OSBPL9	Included
AFE	122786@uc001wzf.1@uc001wzb.1	0.31	22.32	4.48027	+	ENSG00000139926	FRMD6	Included
AFE	1390@uc001iyp.1@uc001ixx.1	0.44	132.52	7.05007	+	ENSG00000095794	CREM	Included
AFE	143570@uc001ovs.1@uc001ovp.2	0.38	26637.7	14.7012	-	ENSG00000166435	XRRA1	Included
AFE	1460@uc010jsz.1@uc010kmv.1	0.6	1.04222e+06	19.9912	+	ENSG00000145965	C6ORF50	Included
AFE	1500@uc009ymn.1@uc001nlf.1	0.15	8599.44	13.07	+	ENSG00000213593	TMX2	Included
AFE	165@uc003tkd.1@uc003tkb.1	0.25	4.01628e+06	21.9374	+	ENSG00000106624	AEBP1	Included
AFE	1665@uc003gqv.1@uc003gqx.1	0.09	21.25	4.40939	-	ENSG00000109606	DHX15	Included
AFE	1665@uc003gqw.1@uc003gqx.1	0.29	1000000000000	39.8631	-	ENSG00000109606	DHX15	Included
AFE	170954@uc003rdo.2@uc003nra.1	0.04	1430.05	10.4818	-	ENSG00000164385	C6orf195	Included
AFE	170954@uc003rdo.2@uc003nrb.2	0.04	201.72	7.65621	-	ENSG00000137267	TUBB2A	Included
AFE	170954@uc003rvq.1@uc003rdo.2	0.05	8.18682e+07	26.2868	-	ENSG00000230449	RPL7P4	Included
AFE	170954@uc003rvr.2@uc003rdo.2	0.05	179707	17.4553	-	ENSG00000230449	RPL7P4	Included
AFE	1797@uc003rla.1@uc003nyo.1	0.13	51.3	5.68089	-	ENSG00000124785	NRN1	Included
AFE	1797@uc003rla.1@uc003nyp.1	0.13	50.43	5.65621	-	ENSG00000124785	NRN1	Included
AFE	1797@uc003rld.1@uc003nyp.1	0.14	34.22	5.09677	-	ENSG00000124785	NRN1	Included
AFE	1797@uc003rld.1@uc003nyq.1	0.29	69.76	6.12433	-	ENSG00000124785	NRN1	Included
AFE	1797@uc003scx.1@uc003rle.1	0.12	357.19	8.48055	-	ENSG00000204390	HSPA1L	Included
AFE	1797@uc010knf.1@uc003nyp.1	0.11	239.89	7.90623	-	ENSG00000124785	NRN1	Included
AFE	1797@uc010knf.1@uc003nyq.1	0.22	60.41	5.91672	-	ENSG00000124785	NRN1	Included
AFE	1797@uc010knf.1@uc003nyr.1	0.11	330.32	8.36772	-	ENSG00000124785	NRN1	Included
AFE	1797@uc010knf.1@uc010jtl.1	0.15	3686.42	11.848	-	ENSG00000124785	NRN1	Included
AFE	1981@uc003fnr.1@uc003fnw.1	0.25	36.35	5.18388	+	ENSG00000114867	EIF4G1	Included
AFE	2013@uc002czx.1@uc002czy.1	0.4	1000000000000	39.8631	-	ENSG00000213853	EMP2	Included
AFE	2023@uc001api.1@uc001apk.1	0.05	1000000000000	39.8631	-	ENSG00000074800	ENO1	Included
AFE	221955@uc003spy.1@uc003sqa.1	0.53	39.86	5.31687	-	ENSG00000164535	DAGLB	Included
AFE	221955@uc003spy.1@uc003sqb.1	0.66	21.78	4.44493	-	ENSG00000164535	DAGLB	Included
AFE	221955@uc003spz.1@uc003sqb.1	0.59	24.96	4.64155	-	ENSG00000164535	DAGLB	Included
AFE	22992@uc001ojz.1@uc001ojy.1	0.38	668086	19.3497	+	ENSG00000173120	KDM2A	Included
AFE	23269@uc001zoi.2@uc001zog.1	0.7	1000000000000	39.8631	+	ENSG00000174197	MGA	Included
AFE	23269@uc001zoi.2@uc001zoh.1	0.71	7.75267e+08	29.5301	+	ENSG00000174197	MGA	Included
AFE	23352@uc001bbf.1@uc001bbl.1	0.46	1000000000000	39.8631	-	ENSG00000127481	UBR4	Included
AFE	23352@uc001bbf.1@uc001bbm.1	0.42	1000000000000	39.8631	-	ENSG00000127481	UBR4	Included
AFE	23360@uc001ngi.1@uc009ylv.1	0.34	28.39	4.82731	-	ENSG00000109920	FNBP4	Included
AFE	23576@uc001dlb.1@uc001dlc.1	0.56	3971.03	11.9553	-	ENSG00000153904	DDAH1	Included
AFE	23644@uc002eus.1@uc010ces.1	0.36	11484.5	13.4874	+	ENSG00000038358	EDC4	Included
AFE	26130@uc004bpt.1@uc004bpp.1	0.36	1437.67	10.4895	+	ENSG00000165219	GAPVD1	Included
AFE	26130@uc010mwy.1@uc004bpp.1	0.3	22.55	4.49506	+	ENSG00000165219	GAPVD1	Included
AFE	26267@uc004aab.1@uc004aac.1	0.54	31.55	4.97957	-	ENSG00000256966	RP11-613M10.8	Included
AFE	27094@uc003fjn.1@uc003fjo.1	0.28	40297.9	15.2984	-	ENSG00000171121	KCNMB3	Included
AFE	27332@uc002sid.1@uc002sia.1	0.23	1000000000000	39.8631	+	ENSG00000075292	ZNF638	Included
AFE	27332@uc002sid.1@uc002sib.1	0.23	1000000000000	39.8631	+	ENSG00000075292	ZNF638	Included
AFE	2794@uc003rux.1@uc003rcu.1	0.14	83.92	6.39094	-	ENSG00000204590	GNL1	Included
AFE	282890@uc003rqs.2@uc003nlu.2	0.74	1.74509e+06	20.7349	-	ENSG00000229796	RP5-1077H22	Included
AFE	2934@uc004bld.1@uc004blf.1	0.6	977.6	9.9331	+	ENSG00000148180	GSN	Included
AFE	29980@uc002ysj.1@uc002ysn.1	0.12	1000000000000	39.8631	-	ENSG00000159147	DONSON	Included
AFE	29980@uc002ysl.1@uc002ysn.1	0.05	1000000000000	39.8631	-	ENSG00000159147	DONSON	Included
AFE	3084@uc010lvr.1@uc003xip.1	0.65	107.98	6.75462	+	ENSG00000157168	NRG1	Included
AFE	317662@uc009xrb.1@uc001jtq.2	0.55	4.35444e+06	22.0541	+	ENSG00000138286	FAM149B1	Included
AFE	3303@uc003nxi.1@uc003sbs.1	0.02	9.4366e+08	29.8137	+	ENSG00000145965	C6ORF50	Included
AFE	3304@uc003nxk.2@uc003sbt.2	0.02	2.2286e+09	31.0535	+	ENSG00000145965	C6ORF50	Included
AFE	3304@uc003rjw.2@uc003sbt.2	0.18	1000000000000	39.8631	+	ENSG00000240053	LY6G5B	Included
AFE	3305@uc003rjt.1@uc010jte.1	0.18	1.50093e+06	20.5174	-	ENSG00000124785	NRN1	Included
AFE	3305@uc003sbq.1@uc010jte.1	0.21	3.56831e+09	31.7326	-	ENSG00000137267	TUBB2A	Included
AFE	3305@uc010kqi.1@uc003rjt.1	0.13	20.16	4.33342	-	ENSG00000204390	HSPA1L	Included
AFE	3305@uc010kqi.1@uc010jte.1	0.21	1000000000000	39.8631	-	ENSG00000137267	TUBB2A	Included
AFE	3590@uc010mke.1@uc003zvi.1	0.62	1000000000000	39.8631	+	ENSG00000213930	GALT	Included
AFE	3672@uc003jow.1@uc003jou.1	0.06	6.41578e+11	39.2228	+	ENSG00000152684	PELO	Included
AFE	4012@uc003kmw.1@uc003kmv.1	0.38	116.61	6.86555	+	ENSG00000113441	LNPEP	Included
AFE	4439@uc003nwy.1@uc003rjk.1	0.3	1000000000000	39.8631	+	ENSG00000145965	C6ORF50	Included
AFE	4646@uc003pij.1@uc003pii.1	0.62	4688.17	12.1948	+	ENSG00000196586	MYO6	Included
AFE	473@uc001apd.1@uc001ape.1	0.43	89105.8	16.4432	-	ENSG00000142599	RERE	Included
AFE	473@uc001apd.1@uc001apf.1	0.4	217.44	7.76447	-	ENSG00000221083	LRRC37A2	Included
AFE	473@uc001apd.1@uc001aph.1	0.43	3934.58	11.942	-	ENSG00000221083	LRRC37A2	Included
AFE	474170@uc010dax.1@uc002ikn.1	0.15	1000000000000	39.8631	+	ENSG00000238083	LRRC37A2	Included
AFE	50809@uc001bdv.1@uc001bdx.1	0.25	812.4	9.66605	-	ENSG00000075151	EIF4G3	Included
AFE	50809@uc001bdw.1@uc001bdx.1	0.43	288.82	8.17403	-	ENSG00000075151	EIF4G3	Included
AFE	50809@uc001bdy.1@uc001bdx.1	0.57	5382.15	12.394	-	ENSG00000075151	EIF4G3	Included
AFE	50809@uc001bea.1@uc001bdx.1	0.34	1.45331e+09	30.4367	-	ENSG00000075151	EIF4G3	Included
AFE	50809@uc001beb.1@uc001bdx.1	0.45	1627.82	10.6687	-	ENSG00000075151	EIF4G3	Included
AFE	51194@uc003jte.1@uc003jtc.1	0.5	317.51	8.31066	+	ENSG00000186105	LRRC70	Included
AFE	54496@uc002evz.1@uc002evy.1	0.44	1259.2	10.2983	+	ENSG00000132600	PRMT7	Included
AFE	54537@uc001kej.2@uc001kei.2	0.27	3.88392e+07	25.211	+	ENSG00000122376	FAM35A	Included
AFE	54815@uc002nmo.2@uc002nmm.2	0.18	2275.09	11.1517	+	ENSG00000167491	GATAD2A	Included
AFE	54815@uc002nmo.2@uc002nmp.2	0.23	16696.7	14.0273	+	ENSG00000167491	GATAD2A	Included
AFE	54878@uc010bhi.1@uc002aov.1	0.09	162.1	7.34074	-	ENSG00000074603	DPP8	Included
AFE	55568@uc003lvj.1@uc010jid.1	0.55	37.53	5.22997	+	ENSG00000164574	GALNT10	Included
AFE	55596@uc009zxq.1@uc001ucn.1	0.36	32.14	5.0063	-	ENSG00000033030	ZCCHC8	Included
AFE	56650@uc003dso.2@uc003dsp.1	0.08	1.9987e+08	27.5745	-	ENSG00000080819	CPOX	Included
AFE	56650@uc003dso.2@uc003dss.1	0.19	1.22809e+06	20.228	-	ENSG00000080819	CPOX	Included
AFE	57142@uc002ryc.1@uc002ryd.1	0.54	2332.01	11.1874	-	ENSG00000115310	RTN4	Included
AFE	57176@uc003req.1@uc003rws.1	0.42	252.95	7.98271	+	ENSG00000196230	TUBB	Included
AFE	57176@uc010jsh.1@uc003rwu.1	0.36	323.95	8.33963	+	ENSG00000145965	C6ORF50	Included
AFE	57176@uc010kme.1@uc003rws.1	0.16	903.43	9.81927	+	ENSG00000213780	GTF2H4	Included
AFE	57507@uc003ktp.1@uc003ktq.1	0.64	1000000000000	39.8631	-	ENSG00000168916	ZNF608	Included
AFE	57507@uc003ktp.1@uc003kts.1	0.64	24167.4	14.5608	-	ENSG00000168916	ZNF608	Included
AFE	57507@uc003ktp.1@uc003ktt.1	0.61	5436.97	12.4086	-	ENSG00000168916	ZNF608	Included
AFE	57559@uc001kfn.1@uc001kfk.1	0.44	98.35	6.61985	+	ENSG00000138134	STAMBPL1	Included
AFE	57579@uc003pfo.1@uc003pfh.2	0.33	21.97	4.45746	+	ENSG00000082269	FAM135A	Included
AFE	5934@uc002ehj.1@uc002ehi.2	0.32	16948.2	14.0488	+	ENSG00000103479	RBL2	Included
AFE	5980@uc003puw.2@uc003puz.2	0.21	25.93	4.69655	-	ENSG00000009413	REV3L	Included
AFE	60313@uc001coo.1@uc001cop.1	0.06	245948	17.908	-	ENSG00000159592	GPBP1L1	Included
AFE	60313@uc001coo.1@uc001coq.1	0.07	2.24014e+07	24.4171	-	ENSG00000159592	GPBP1L1	Included
AFE	6046@uc003rov.2@uc003sgj.2	0.05	5.18955e+08	28.951	+	ENSG00000223865	HLA-DPB1	Included
AFE	6046@uc003rov.2@uc010kre.1	0.06	1000000000000	39.8631	+	ENSG00000204256	BRD2	Included
AFE	6046@uc003rov.2@uc010krf.1	0.06	1.8373e+09	30.7749	+	ENSG00000204256	BRD2	Included
AFE	6046@uc003rox.2@uc003sgg.2	0.04	16807.5	14.0368	+	ENSG00000204256	BRD2	Included
AFE	6046@uc003rox.2@uc003sgj.2	0.04	1.15068e+06	20.1341	+	ENSG00000204256	BRD2	Included
AFE	6046@uc003rox.2@uc010kre.1	0.03	356554	18.4438	+	ENSG00000223865	HLA-DPB1	Included
AFE	6046@uc003rox.2@uc010krf.1	0.03	66434.1	16.0196	+	ENSG00000223865	HLA-DPB1	Included
AFE	6046@uc003roy.2@uc010kre.1	0.05	2.09288e+07	24.319	+	ENSG00000223865	HLA-DPB1	Included
AFE	6046@uc003roy.2@uc010krf.1	0.05	806424	19.6212	+	ENSG00000204256	BRD2	Included
AFE	6046@uc010kny.1@uc010krf.1	0.05	76047.7	16.2146	+	ENSG00000223865	HLA-DPB1	Included
AFE	6046@uc010knz.1@uc010krf.1	0.05	1.41192e+06	20.4292	+	ENSG00000204256	BRD2	Included
AFE	6125@uc001dpd.1@uc001dpb.1	0.02	1000000000000	39.8631	+	ENSG00000122406	RPL5	Included
AFE	653784@uc002tsx.1@uc002tsw.2	0.07	20.49	4.35685	-	ENSG00000173272	MZT2A	Included
AFE	6880@uc003moo.1@uc003jwc.1	0.04	3792.33	11.8889	-	ENSG00000188242	CTD-2228K2.5	Included
AFE	6880@uc003moo.1@uc003jwf.1	0.04	795.79	9.63624	-	ENSG00000188242	CTD-2228K2.5	Included
AFE	7148@uc003sdl.1@uc003nzl.2	0.55	25.05	4.64674	-	ENSG00000124785	NRN1	Included
AFE	7533@uc003ama.1@uc003alz.1	0.14	1000000000000	39.8631	+	ENSG00000128245	YWHAH	Included
AFE	79020@uc003thw.1@uc003thx.2	0.25	6.91527e+09	32.6871	-	ENSG00000256646	PSMA2	Included
AFE	79020@uc003thw.1@uc010kxr.1	0.23	1000000000000	39.8631	-	ENSG00000136197	C7orf25	Included
AFE	79020@uc010kxq.1@uc010kxr.1	0.23	1000000000000	39.8631	-	ENSG00000136197	C7orf25	Included
AFE	7918@uc003saf.1@uc003rhz.1	0.35	1000000000000	39.8631	-	ENSG00000213760	ATP6V1G2	Included
AFE	7918@uc003saf.1@uc003ria.2	0.38	1000000000000	39.8631	-	ENSG00000213760	ATP6V1G2	Included
AFE	7918@uc003saf.1@uc003rib.2	0.37	1000000000000	39.8631	-	ENSG00000213760	ATP6V1G2	Included
AFE	7918@uc003saf.1@uc003ric.1	0.37	1000000000000	39.8631	-	ENSG00000213760	ATP6V1G2	Included
AFE	7919@uc003ntq.1@uc003ntw.1	0.31	7.73057e+11	39.4918	-	ENSG00000198563	DDX39B	Included
AFE	7919@uc003ntr.1@uc003ntw.1	0.21	1000000000000	39.8631	-	ENSG00000198563	DDX39B	Included
AFE	7919@uc003ntr.1@uc003ntx.1	0.15	1566.87	10.6137	-	ENSG00000198563	DDX39B	Included
AFE	7919@uc003rgd.1@uc003rgj.1	0.3	7.52929e+08	29.4879	-	ENSG00000198563	DDX39B	Included
AFE	7919@uc003rge.1@uc003rgj.1	0.21	1000000000000	39.8631	-	ENSG00000198563	DDX39B	Included
AFE	7919@uc003rge.1@uc003rgk.1	0.16	166622	17.3462	-	ENSG00000198563	DDX39B	Included
AFE	7919@uc003ryf.1@uc003ryl.1	0.31	2.54762e+11	37.8904	-	ENSG00000198563	DDX39B	Included
AFE	7919@uc003ryg.1@uc003ntx.1	0.03	563.61	9.13855	-	ENSG00000137267	TUBB2A	Included
AFE	7919@uc003ryg.1@uc003rgd.1	0.25	1000000000000	39.8631	-	ENSG00000213760	ATP6V1G2	Included
AFE	7919@uc003ryg.1@uc003ryl.1	0.21	1000000000000	39.8631	-	ENSG00000254870	ATP6V1G2-DDX39B	Included
AFE	7919@uc003ryg.1@uc003rym.1	0.16	953.35	9.89686	-	ENSG00000254870	ATP6V1G2-DDX39B	Included
AFE	7919@uc003ryh.1@uc003rgj.1	0.02	1000000000000	39.8631	-	ENSG00000213760	ATP6V1G2	Included
AFE	7919@uc003ryi.1@uc003rgd.1	0.27	5841.43	12.5121	-	ENSG00000213760	ATP6V1G2	Included
AFE	7922@uc003rpo.1@uc003sgz.1	0.03	69.11	6.11082	+	ENSG00000213760	ATP6V1G2	Included
AFE	80022@uc002jor.1@uc002jon.1	0.32	2597.03	11.3426	+	ENSG00000266714	MYO15B	Included
AFE	80022@uc002jos.2@uc002jon.1	0.25	21.45	4.42291	+	ENSG00000266714	MYO15B	Included
AFE	80022@uc010dgj.1@uc002jon.1	0.2	173.75	7.44087	+	ENSG00000266714	MYO15B	Included
AFE	80205@uc002ehg.1@uc002egy.1	0.37	1000000000000	39.8631	+	ENSG00000177200	CHD9	Included
AFE	80205@uc002ehg.1@uc002egz.1	0.36	1000000000000	39.8631	+	ENSG00000177200	CHD9	Included
AFE	80218@uc010hqm.1@uc003ean.1	0.16	114.61	6.84059	-	ENSG00000121579	NAA50	Included
AFE	80335@uc003ddk.2@uc003ddl.2	0.5	3.222e+09	31.5853	-	ENSG00000164091	WDR82	Included
AFE	80862@uc003rbl.2@uc003nox.1	0.26	3596.61	11.8124	-	ENSG00000164385	C6orf195	Included
AFE	80863@uc003sdq.1@uc003rmb.1	0.64	242.85	7.92392	-	ENSG00000204356	NELFE	Included
AFE	83641@uc001imy.1@uc001ina.1	0.34	35.58	5.15299	-	ENSG00000065809	FAM107B	Included
AFE	83857@uc001riz.1@uc001rjb.1	0.71	2.48884e+08	27.8909	-	ENSG00000133687	TMTC1	Included
AFE	83857@uc001riz.1@uc001rjc.1	0.74	22.47	4.48993	-	ENSG00000133687	TMTC1	Included
AFE	84163@uc003ubc.1@uc010lbu.1	0.2	1000000000000	39.8631	-	ENSG00000196275	GTF2IRD2	Included
AFE	84182@uc003tbu.1@uc010kwe.1	0.46	21.26	4.41007	+	ENSG00000241644	INMT	Included
AFE	8607@uc003eke.1@uc003ekf.1	0.16	1.91044e+07	24.1874	-	ENSG00000212344	RNU6-823	Included
AFE	8648@uc010eyf.1@uc002rfi.1	0.41	1000000000000	39.8631	+	ENSG00000084676	NCOA1	Included
AFE	8648@uc010eyf.1@uc010eye.1	0.38	21830.1	14.414	+	ENSG00000084676	NCOA1	Included
AFE	8904@uc002xdd.1@uc002xdh.1	0.19	44.39	5.47216	-	ENSG00000244462	RBM12	Included
AFE	89866@uc001glh.1@uc001gli.1	0.66	151	7.2384	-	ENSG00000120341	SEC16B	Included
AFE	89866@uc001glh.1@uc001glj.1	0.63	1000000000000	39.8631	-	ENSG00000120341	SEC16B	Included
AFE	89866@uc001glh.1@uc001gll.2	0.67	55.39	5.79155	-	ENSG00000120341	SEC16B	Included
AFE	9368@uc002jlp.1@uc002jlo.1	0.47	6520.05	12.6707	+	ENSG00000109062	SLC9A3R1	Included
AFE	9611@uc002gpq.1@uc010coz.1	0.59	19.78	4.30597	-	ENSG00000141027	NCOR1	Included
AFE	9686@uc010hdx.1@uc003bwf.2	0.36	25.76	4.68706	-	ENSG00000144560	VGLL4	Included
AFE	9780@uc002flo.2@uc002flp.2	0.56	1000000000000	39.8631	-	ENSG00000103335	PIEZO1	Included
AFE	9782@uc003ldy.1@uc003lds.1	0.05	1.06164e+06	20.0179	+	ENSG00000015479	MATR3	Included
AFE	9782@uc003ldy.1@uc003ldu.1	0.04	118087	16.8495	+	ENSG00000015479	MATR3	Included
AFE	9782@uc003ldy.1@uc003ldw.1	0.04	193435	17.5615	+	ENSG00000015479	MATR3	Included
AFE	9782@uc003ldy.1@uc003ldz.1	0.03	212069	17.6942	+	ENSG00000015479	MATR3	Included
AFE	9782@uc003ldy.1@uc010jfb.1	0.04	595.81	9.21871	+	ENSG00000015479	MATR3	Included
AFE	9782@uc003leb.1@uc003lds.1	0.02	6.2913e+08	29.2288	+	ENSG00000015479	MATR3	Included
AFE	9782@uc003leb.1@uc003ldu.1	0.02	552973	19.0769	+	ENSG00000015479	MATR3	Included
AFE	9782@uc003leb.1@uc003ldw.1	0.02	5.35283e+07	25.6738	+	ENSG00000015479	MATR3	Included
AFE	9782@uc003leb.1@uc003ldz.1	0.01	2.92847e+08	28.1256	+	ENSG00000015479	MATR3	Included
AFE	9782@uc003leb.1@uc010jfb.1	0.02	838050	19.6767	+	ENSG00000015479	MATR3	Included
AFE	9782@uc003lec.1@uc003lds.1	0.04	1000000000000	39.8631	+	ENSG00000015479	MATR3	Included
AFE	9782@uc003lec.1@uc003ldu.1	0.03	1000000000000	39.8631	+	ENSG00000015479	MATR3	Included
AFE	9782@uc003lec.1@uc003ldw.1	0.03	1000000000000	39.8631	+	ENSG00000015479	MATR3	Included
AFE	9782@uc003lec.1@uc003ldz.1	0.03	1000000000000	39.8631	+	ENSG00000015479	MATR3	Included
AFE	9782@uc003lec.1@uc010jfb.1	0.03	1000000000000	39.8631	+	ENSG00000015479	MATR3	Included
AFE	987@uc010ipi.1@uc003ilu.2	0.3	318.02	8.31297	-	ENSG00000198589	LRBA	Included
AFE	987@uc010ipi.1@uc003ilx.1	0.15	10189.8	13.3148	-	ENSG00000198589	LRBA	Included
AFE	987@uc010ipi.1@uc010ipj.1	0.3	1.14317e+08	26.7685	-	ENSG00000198589	LRBA	Included
AFE	987@uc010ipi.1@uc010ipk.1	0.29	48.89	5.61147	-	ENSG00000198589	LRBA	Included
AFE	9884@uc010daw.1@uc002ikg.1	0.27	1000000000000	39.8631	+	ENSG00000176681	LRRC37A	Included
AFE	100128553@uc010lpe.1@uc010lpc.1	-0.23	25	4.64386	+	ENSG00000225932	CTAGE4	Excluded
AFE	10381@uc002fpg.1@uc002fpf.2	-0.23	1000000000000	39.8631	+	ENSG00000258839	MC1R	Excluded
AFE	10381@uc002fpk.1@uc002fpf.2	-0.26	1000000000000	39.8631	+	ENSG00000258839	MC1R	Excluded
AFE	10381@uc010cjb.1@uc002fpf.2	-0.21	1000000000000	39.8631	+	ENSG00000258947	TUBB3	Excluded
AFE	10788@uc010izw.1@uc003kek.1	-0.39	69.1	6.11061	+	ENSG00000145703	IQGAP2	Excluded
AFE	10921@uc002cpt.1@uc002cpv.1	-0.16	22.67	4.50271	-	ENSG00000205937	RNPS1	Excluded
AFE	143570@uc001ovs.1@uc001ovr.2	-0.42	2281.64	11.1559	-	ENSG00000166435	XRRA1	Excluded
AFE	144132@uc001mdq.1@uc001mdp.1	-0.36	28.37	4.82629	+	ENSG00000265264	TIMM10B	Excluded
AFE	144132@uc001meb.2@uc001mdq.1	-0.46	21.82	4.44758	+	ENSG00000265264	TIMM10B	Excluded
AFE	144132@uc009yfg.1@uc001mdq.1	-0.54	189395	17.531	+	ENSG00000265264	TIMM10B	Excluded
AFE	1460@uc010kmv.1@uc010kqd.1	-0.83	1000000000000	39.8631	+	ENSG00000204511	MCCD1	Excluded
AFE	1500@uc001nlu.2@uc001nlf.1	-0.26	1000000000000	39.8631	+	ENSG00000211450	C11orf31	Excluded
AFE	1500@uc001nlv.2@uc001nlf.1	-0.22	1000000000000	39.8631	+	ENSG00000211450	C11orf31	Excluded
AFE	1500@uc001nlw.2@uc001nlf.1	-0.14	4215.56	12.0415	+	ENSG00000211450	C11orf31	Excluded
AFE	165@uc003tkc.2@uc003tkb.1	-0.33	45.08	5.49442	+	ENSG00000106624	AEBP1	Excluded
AFE	170954@uc003rdn.1@uc003nrb.2	-0.04	1098.91	10.1019	-	ENSG00000164385	C6orf195	Excluded
AFE	170954@uc003rvq.1@uc003rdn.1	-0.05	125777	16.9405	-	ENSG00000137404	NRM	Excluded
AFE	170954@uc003rvr.2@uc003rdn.1	-0.05	9459.71	13.2076	-	ENSG00000137404	NRM	Excluded
AFE	1797@uc003rld.1@uc010jtl.1	-0.19	20.57	4.36247	-	ENSG00000124785	NRN1	Excluded
AFE	1797@uc003rle.1@uc003nyq.1	-0.42	42.65	5.41447	-	ENSG00000124785	NRN1	Excluded
AFE	23019@uc002ent.1@uc002enz.1	-0.28	1000000000000	39.8631	-	ENSG00000125107	CNOT1	Excluded
AFE	23022@uc003irw.1@uc003irv.1	-0.62	1000000000000	39.8631	+	ENSG00000129116	PALLD	Excluded
AFE	23022@uc003irx.1@uc003irv.1	-0.37	29.28	4.87184	+	ENSG00000129116	PALLD	Excluded
AFE	23644@uc002eut.1@uc010cer.1	-0.19	1000000000000	39.8631	+	ENSG00000188038	NRN1L	Excluded
AFE	23644@uc002eut.1@uc010ces.1	-0.08	335.9	8.39189	+	ENSG00000038358	EDC4	Excluded
AFE	29123@uc002fna.1@uc002fmy.1	-0.33	71.56	6.16108	-	ENSG00000167522	ANKRD11	Excluded
AFE	29123@uc002fna.1@uc002fnc.1	-0.28	71.1	6.15178	-	ENSG00000167522	ANKRD11	Excluded
AFE	29123@uc002fna.1@uc002fne.1	-0.38	4.4679e+09	32.057	-	ENSG00000167522	ANKRD11	Excluded
AFE	29980@uc002ysi.1@uc002ysn.1	-0.1	836.1	9.70753	-	ENSG00000159147	DONSON	Excluded
AFE	29994@uc002uar.1@uc010fop.1	-0.69	1000000000000	39.8631	-	ENSG00000123636	BAZ2B	Excluded
AFE	3305@uc003sbq.1@uc003nxh.1	-0.27	8.64362e+08	29.6871	-	ENSG00000137267	TUBB2A	Excluded
AFE	3305@uc010kna.1@uc010jte.1	-0.18	2.68398e+06	21.3559	-	ENSG00000124785	NRN1	Excluded
AFE	3376@uc004ars.1@uc004aru.2	-0.3	149.52	7.22419	-	ENSG00000196305	IARS	Excluded
AFE	3912@uc003veu.2@uc003vev.2	-0.49	1000000000000	39.8631	-	ENSG00000091136	LAMB1	Excluded
AFE	4671@uc003kaq.2@uc003kat.1	-0.31	24.53	4.61648	-	ENSG00000145736	GTF2H2	Excluded
AFE	4671@uc003kar.1@uc003kat.1	-0.25	4.71255e+07	25.49	-	ENSG00000249437	NAIP	Excluded
AFE	474170@uc002ikq.1@uc002ikn.1	-0.17	1000000000000	39.8631	+	ENSG00000238083	LRRC37A2	Excluded
AFE	4855@uc003sey.1@uc003oba.1	-0.39	2.68587e+08	28.0008	-	ENSG00000124785	NRN1	Excluded
AFE	4950@uc003jwu.1@uc003mpf.1	-0.65	446.98	8.80407	+	ENSG00000250173	RP11-661C8.3	Excluded
AFE	51194@uc003jte.1@uc010iwr.1	-0.58	32.3	5.01346	+	ENSG00000186105	LRRC70	Excluded
AFE	51246@uc003ctn.1@uc003cts.1	-0.28	269.13	8.07216	-	ENSG00000164054	SHISA5	Excluded
AFE	54496@uc010cfd.1@uc002evy.1	-0.59	1000000000000	39.8631	+	ENSG00000132600	PRMT7	Excluded
AFE	5514@uc003rvd.1@uc010jsc.1	-0.07	83.4	6.38198	-	ENSG00000164385	C6orf195	Excluded
AFE	55833@uc003zto.1@uc003ztr.1	-0.55	1.44012e+10	33.7455	-	ENSG00000137073	UBAP2	Excluded
AFE	55833@uc003zto.1@uc003zts.2	-0.48	26.27	4.71534	-	ENSG00000137073	UBAP2	Excluded
AFE	57176@uc010jsh.1@uc003nsc.1	-0.31	1.57771e+06	20.5894	+	ENSG00000137411	VARS2	Excluded
AFE	57176@uc010jsh.1@uc003rws.1	-0.44	11171.8	13.4476	+	ENSG00000145965	C6ORF50	Excluded
AFE	57176@uc010kme.1@uc003rep.1	-0.31	38333.5	15.2263	+	ENSG00000137411	VARS2	Excluded
AFE	57176@uc010kme.1@uc003rwu.1	-0.25	347.23	8.43975	+	ENSG00000204544	MUC21	Excluded
AFE	57176@uc010kme.1@uc010kpl.1	-0.53	1000000000000	39.8631	+	ENSG00000204544	MUC21	Excluded
AFE	57176@uc010kpl.1@uc003rws.1	-0.31	350566	18.4193	+	ENSG00000137411	VARS2	Excluded
AFE	57496@uc002dci.1@uc002dcg.1	-0.37	5906.34	12.528	+	ENSG00000186260	MKL2	Excluded
AFE	6046@uc003rov.2@uc003sgg.2	-0.06	1.02093e+07	23.2834	+	ENSG00000204256	BRD2	Excluded
AFE	6046@uc003roy.2@uc003sgg.2	-0.06	5.69524e+06	22.4413	+	ENSG00000223865	HLA-DPB1	Excluded
AFE	6046@uc003roy.2@uc003sgj.2	-0.05	16852.7	14.0407	+	ENSG00000223865	HLA-DPB1	Excluded
AFE	6046@uc010kny.1@uc003sgg.2	-0.07	1.35323e+08	27.0118	+	ENSG00000204256	BRD2	Excluded
AFE	6046@uc010kny.1@uc003sgj.2	-0.06	4.59389e+06	22.1313	+	ENSG00000204256	BRD2	Excluded
AFE	6046@uc010kny.1@uc010kre.1	-0.05	310084	18.2423	+	ENSG00000204256	BRD2	Excluded
AFE	6046@uc010knz.1@uc003sgg.2	-0.07	765518	19.5461	+	ENSG00000204256	BRD2	Excluded
AFE	6046@uc010knz.1@uc003sgj.2	-0.06	135182	17.0445	+	ENSG00000204256	BRD2	Excluded
AFE	6046@uc010knz.1@uc010kre.1	-0.05	33894.9	15.0488	+	ENSG00000204256	BRD2	Excluded
AFE	6418@uc004bvu.2@uc004bvt.2	-0.18	279.12	8.12474	+	ENSG00000119335	SET	Excluded
AFE	6880@uc003mon.1@uc003jwc.1	-0.04	37.01	5.20984	-	ENSG00000188242	CTD-2228K2.5	Excluded
AFE	6880@uc003mon.1@uc003jwd.1	-0.05	54.03	5.75569	-	ENSG00000188242	CTD-2228K2.5	Excluded
AFE	6880@uc003mon.1@uc003jwf.1	-0.04	60.97	5.93003	-	ENSG00000188242	CTD-2228K2.5	Excluded
AFE	6880@uc003moo.1@uc003jwd.1	-0.05	9619.64	13.2318	-	ENSG00000188242	CTD-2228K2.5	Excluded
AFE	6880@uc003mop.1@uc003jwc.1	-0.04	186.92	7.54628	-	ENSG00000188242	CTD-2228K2.5	Excluded
AFE	6880@uc003mop.1@uc003jwf.1	-0.05	135.42	7.0813	-	ENSG00000188242	CTD-2228K2.5	Excluded
AFE	6880@uc003moq.1@uc003jwf.1	-0.04	21.18	4.40463	-	ENSG00000188242	CTD-2228K2.5	Excluded
AFE	7148@uc003nzg.1@uc010jts.1	-0.16	214.39	7.74409	-	ENSG00000168477	TNXB	Excluded
AFE	7148@uc003rlo.1@uc010knj.1	-0.16	27.6	4.7866	-	ENSG00000213676	ATF6B	Excluded
AFE	7148@uc003sdl.1@uc010knj.1	-0.15	48.55	5.6014	-	ENSG00000204390	HSPA1L	Excluded
AFE	728340@uc003jzc.2@uc003jwz.2	-0.54	19.74	4.30305	+	ENSG00000183474	GTF2H2C	Excluded
AFE	7407@uc003sbo.1@uc003rjq.1	-0.33	1000000000000	39.8631	-	ENSG00000204390	HSPA1L	Excluded
AFE	7918@uc003sad.2@uc003ria.2	-0.38	1000000000000	39.8631	-	ENSG00000213760	ATP6V1G2	Excluded
AFE	7918@uc003sae.2@uc003rhz.1	-0.36	1000000000000	39.8631	-	ENSG00000213760	ATP6V1G2	Excluded
AFE	7918@uc003sae.2@uc003ria.2	-0.38	1000000000000	39.8631	-	ENSG00000213760	ATP6V1G2	Excluded
AFE	7918@uc003sae.2@uc003rib.2	-0.38	1000000000000	39.8631	-	ENSG00000213760	ATP6V1G2	Excluded
AFE	7918@uc003sae.2@uc003ric.1	-0.37	1000000000000	39.8631	-	ENSG00000213760	ATP6V1G2	Excluded
AFE	7919@uc003ryg.1@uc003ntr.1	-0.02	29.36	4.87578	-	ENSG00000137267	TUBB2A	Excluded
AFE	79711@uc001wmu.1@uc001wmv.1	-0.13	4853.91	12.2449	-	ENSG00000254692	TM9SF1	Excluded
AFE	80862@uc003rtn.1@uc003rbk.1	-0.24	26.67	4.73715	-	ENSG00000204618	RNF39	Excluded
AFE	80863@uc003sdq.1@uc003rlz.1	-0.7	1.42771e+06	20.4453	-	ENSG00000204314	PRRT1	Excluded
AFE	81567@uc010joa.1@uc003mxw.1	-0.23	21.26	4.41007	-	ENSG00000259040	BLOC1S5-TXNDC5	Excluded
AFE	83641@uc009xjg.1@uc001ina.1	-0.51	85.68	6.42089	-	ENSG00000065809	FAM107B	Excluded
AFE	84163@uc010lbt.1@uc003ubc.1	-0.39	1000000000000	39.8631	-	ENSG00000196275	GTF2IRD2	Excluded
AFE	84163@uc010lbt.1@uc010lbu.1	-0.18	2.48277e+10	34.5312	-	ENSG00000196275	GTF2IRD2	Excluded
AFE	8470@uc003iyd.1@uc003iyk.1	-0.8	1000000000000	39.8631	-	ENSG00000154556	SORBS2	Excluded
AFE	8470@uc003iyd.1@uc003iyp.1	-0.8	1000000000000	39.8631	-	ENSG00000154556	SORBS2	Excluded
AFE	8470@uc003iyo.1@uc003iyj.1	-0.76	2142.13	11.0648	-	ENSG00000154556	SORBS2	Excluded
AFE	8470@uc003iyo.1@uc003iyk.1	-0.74	3.29649e+06	21.6525	-	ENSG00000154556	SORBS2	Excluded
AFE	8470@uc003iyo.1@uc003iyp.1	-0.77	4.5766e+09	32.0916	-	ENSG00000154556	SORBS2	Excluded
AFE	8837@uc010fsz.1@uc002uxd.2	-0.16	24.67	4.62469	+	ENSG00000003402	CFLAR	Excluded
AFE	8837@uc010fsz.1@uc002uxe.2	-0.21	1799.09	10.8131	+	ENSG00000003402	CFLAR	Excluded
AFE	8904@uc002xdc.1@uc002xdh.1	-0.13	48520.8	15.5663	-	ENSG00000244462	RBM12	Excluded
AFE	89796@uc001gwv.1@uc001gwu.2	-0.51	52.43	5.71232	+	ENSG00000134369	NAV1	Excluded
AFE	89866@uc001glh.1@uc001glk.1	-0.36	39.42	5.30086	-	ENSG00000120341	SEC16B	Excluded
AFE	9231@uc001jzi.1@uc001jzk.1	-0.73	1000000000000	39.8631	-	ENSG00000151208	DLG5	Excluded
AFE	9374@uc003rmg.1@uc010kqr.1	-0.4	31.07	4.95745	+	ENSG00000231852	CYP21A2	Excluded
AFE	9374@uc003rmh.1@uc010kqr.1	-0.55	40.08	5.32481	+	ENSG00000231852	CYP21A2	Excluded
AFE	9674@uc009wws.1@uc001gko.2	-0.13	801.8	9.6471	-	ENSG00000235750	KIAA0040	Excluded
AFE	9686@uc010hdx.1@uc003bwg.2	-0.3	25.61	4.67864	-	ENSG00000144560	VGLL4	Excluded
AFE	9862@uc002htr.1@uc002hts.1	-0.35	19623.3	14.2603	-	ENSG00000008838	MED24	Excluded
AFE	9884@uc002ikj.1@uc002ikg.1	-0.31	1000000000000	39.8631	+	ENSG00000176681	LRRC37A	Excluded
AFE	9910@uc001gkg.1@uc001gjy.2	-0.36	541.54	9.08092	+	ENSG00000203737	GPR52	Excluded
AFE	55191@uc001oqp.1@uc001oqo.1	0.25	30.75	4.94251	+	ENSG00000172890	NADSYN1	Included
AFE	4671@uc003kaq.2@uc003kar.1	-0.19	2404.36	11.2314	-	ENSG00000249437	NAIP	Excluded
AFE	4678@uc001cok.1@uc001coh.1	0.46	1000000000000	39.8631	+	ENSG00000132780	NASP	Included
AFE	4678@uc001col.1@uc001coh.1	0.26	8302.46	13.0193	+	ENSG00000132780	NASP	Included
AFE	100132406@uc009wkf.1@uc001ery.2	-0.31	48.45	5.59842	-	ENSG00000203832	NBPF20	Excluded
AFE	4077@uc010czd.1@uc002idl.1	0.37	38.37	5.26191	+	ENSG00000188554	NBR1	Included
AFE	57701@uc001rvb.2@uc001rvf.1	-0.41	1000000000000	39.8631	-	ENSG00000167566	NCKAP5L	Excluded
AFE	10397@uc003yuf.1@uc003yug.1	0.2	1000000000000	39.8631	-	ENSG00000104419	NDRG1	Included
AFE	10397@uc003yuf.1@uc003yuh.1	0.53	1000000000000	39.8631	-	ENSG00000104419	NDRG1	Included
AFE	10397@uc003yuf.1@uc010mee.1	0.11	1000000000000	39.8631	-	ENSG00000104419	NDRG1	Included
AFE	10397@uc003yuf.1@uc010mef.1	0.25	1000000000000	39.8631	-	ENSG00000104419	NDRG1	Included
AFE	4798@uc009zcr.1@uc001qfg.1	-0.47	446.57	8.80274	-	ENSG00000170322	NFRKB	Excluded
AFE	4820@uc003clr.1@uc003clq.1	-0.27	40.92	5.35473	+	ENSG00000114857	NKTR	Excluded
AFE	115677@uc002uek.1@uc002uei.1	0.56	1298.83	10.343	+	ENSG00000163072	NOSTRIN	Included
AFE	115677@uc002uek.1@uc002uej.1	0.48	30.81	4.94533	+	ENSG00000163072	NOSTRIN	Included
AFE	10062@uc001nep.1@uc001nem.1	0.47	9118.95	13.1547	+	ENSG00000025434	NR1H3	Included
AFE	54888@uc003jds.1@uc003jdt.1	0.38	39615.6	15.2738	-	ENSG00000037474	NSUN2	Included
AFE	8021@uc010mzh.1@uc004cai.1	-0.33	6.06458e+06	22.532	+	ENSG00000126883	NUP214	Excluded
AFE	8021@uc010mzh.1@uc010mzf.1	-0.32	5.41459e+09	32.3342	+	ENSG00000126883	NUP214	Excluded
AFE	8021@uc010mzi.1@uc004cai.1	-0.34	6.78395e+07	26.0156	+	ENSG00000126883	NUP214	Excluded
AFE	8021@uc010mzi.1@uc010mzf.1	-0.34	1000000000000	39.8631	+	ENSG00000126883	NUP214	Excluded
AFE	114876@uc002kvf.2@uc002kve.1	0.07	1797.57	10.8118	-	ENSG00000141447	OSBPL1A	Included
AFE	114883@uc001ctb.1@uc001csy.1	0.43	1.74103e+08	27.3754	+	ENSG00000117859	OSBPL9	Included
AFE	114883@uc001ctb.1@uc001csz.1	0.59	3951.44	11.9482	+	ENSG00000117859	OSBPL9	Included
AFE	114883@uc001ctb.1@uc001cta.1	0.61	20.21	4.337	+	ENSG00000117859	OSBPL9	Included
AFE	5034@uc002kbl.1@uc002kbn.1	0.11	22.2	4.47249	-	ENSG00000185624	P4HB	Included
AFE	54625@uc003efr.1@uc003efq.2	0.35	35.17	5.13627	+	ENSG00000173193	PARP14	Included
AFE	54625@uc003efs.1@uc003efq.2	0.37	128.43	7.00484	+	ENSG00000173193	PARP14	Included
AFE	22990@uc001xmp.2@uc010arf.1	0.43	101.77	6.66917	+	ENSG00000100731	PCNX	Included
AFE	5142@uc001dcq.1@uc001dcp.1	-0.75	1000000000000	39.8631	+	ENSG00000184588	PDE4B	Excluded
AFE	5142@uc009was.1@uc001dcq.1	-0.46	1772.13	10.7913	+	ENSG00000184588	PDE4B	Excluded
AFE	9659@uc001emb.1@uc001elm.2	0.22	1000000000000	39.8631	-	ENSG00000178104	PDE4DIP	Included
AFE	9659@uc001eme.1@uc001emb.1	0.18	3682.46	11.8465	-	ENSG00000178104	PDE4DIP	Included
AFE	57162@uc002scr.2@uc002scs.2	0.18	5.35206e+10	35.6394	-	ENSG00000197329	PELI1	Included
AFE	5828@uc010lzn.1@uc003yax.1	-0.09	1000000000000	39.8631	-	ENSG00000164751	PEX2	Excluded
AFE	5828@uc010lzn.1@uc003yay.1	-0.09	1000000000000	39.8631	-	ENSG00000164751	PEX2	Excluded
AFE	5828@uc010lzn.1@uc003yaz.1	-0.1	1000000000000	39.8631	-	ENSG00000164751	PEX2	Excluded
AFE	5216@uc002fzz.1@uc002gaa.1	0.12	1000000000000	39.8631	-	ENSG00000108518	PFN1	Included
AFE	85007@uc003miy.1@uc003miz.1	0.43	28.53	4.83441	-	ENSG00000175309	PHYKPL	Included
AFE	85007@uc003mjc.1@uc003miz.1	0.55	126690	16.9509	-	ENSG00000175309	PHYKPL	Included
AFE	9780@uc002flp.2@uc002flq.2	0.31	6.91561e+08	29.3653	-	ENSG00000103335	PIEZO1	Included
AFE	5295@uc003jve.1@uc003jva.1	0.21	1000000000000	39.8631	+	ENSG00000145675	PIK3R1	Included
AFE	5295@uc003jve.1@uc003jvb.1	0.18	1000000000000	39.8631	+	ENSG00000145675	PIK3R1	Included
AFE	23659@uc002evs.1@uc002evr.1	0.54	125.51	6.97166	+	ENSG00000103066	PLA2G15	Included
AFE	5325@uc003qjv.1@uc003qkd.1	-0.27	39.9	5.31832	-	ENSG00000118495	PLAGL1	Excluded
AFE	5325@uc003qjv.1@uc003qkg.1	-0.29	119.79	6.90436	-	ENSG00000118495	PLAGL1	Excluded
AFE	5325@uc003qjv.1@uc003qkk.1	-0.26	45.01	5.49217	-	ENSG00000118495	PLAGL1	Excluded
AFE	5325@uc003qjv.1@uc003qkn.1	-0.27	25.96	4.69822	-	ENSG00000118495	PLAGL1	Excluded
AFE	5325@uc003qjv.1@uc003qkp.1	-0.27	33.04	5.04614	-	ENSG00000118495	PLAGL1	Excluded
AFE	5325@uc003qka.1@uc003qki.1	-0.36	176899578	27.3984	-	ENSG00000118495	PLAGL1	Excluded
AFE	5325@uc003qka.1@uc003qkk.1	-0.35	1000000000000	39.8631	-	ENSG00000118495	PLAGL1	Excluded
AFE	5325@uc003qka.1@uc003qkl.1	-0.35	1.44034e+10	33.7457	-	ENSG00000118495	PLAGL1	Excluded
AFE	5325@uc003qka.1@uc003qkn.1	-0.36	2.29432e+11	37.7393	-	ENSG00000118495	PLAGL1	Excluded
AFE	5325@uc003qka.1@uc003qkp.1	-0.35	4.87593e+10	35.505	-	ENSG00000118495	PLAGL1	Excluded
AFE	79156@uc002nsh.2@uc002nsi.2	0.52	1000000000000	39.8631	+	ENSG00000166289	PLEKHF1	Included
AFE	5360@uc002xql.1@uc002xqq.1	0.53	88.22	6.46303	-	ENSG00000100979	PLTP	Included
AFE	23203@uc004chm.1@uc010nbl.1	0.11	27.86	4.80012	+	ENSG00000165688	PMPCA	Included
AFE	5425@uc003tke.2@uc010kya.1	0.44	75.71	6.24241	-	ENSG00000106628	POLD2	Included
AFE	5426@uc001ukq.1@uc001ukr.1	0.55	193.43	7.59567	-	ENSG00000177084	POLE	Included
AFE	27343@uc001kte.1@uc001ktl.1	0.7	3.65176e+06	21.8002	-	ENSG00000166169	POLL	Included
AFE	27343@uc001kte.1@uc001ktm.1	0.54	161.8	7.33807	-	ENSG00000166169	POLL	Included
AFE	132160@uc003ddg.2@uc010hme.1	0.67	48.32	5.59455	+	ENSG00000164088	PPM1M	Included
AFE	8575@uc002umc.1@uc002umg.1	0.13	540.19	9.07732	-	ENSG00000180228	PRKRA	Included
AFE	23198@uc010fbt.1@uc010fbu.1	0.35	842.78	9.71901	-	ENSG00000068878	PSME4	Included
AFE	80142@uc004bti.1@uc004btk.1	0.56	1000000000000	39.8631	-	ENSG00000148334	PTGES2	Included
AFE	80142@uc004bti.1@uc004btl.1	0.36	1000000000000	39.8631	-	ENSG00000148334	PTGES2	Included
AFE	5747@uc003yvq.1@uc003yvs.1	0.43	1000000000000	39.8631	-	ENSG00000169398	PTK2	Included
AFE	5747@uc003yvq.1@uc003yvu.1	0.29	1000000000000	39.8631	-	ENSG00000169398	PTK2	Included
AFE	5747@uc003yvq.1@uc003yvv.1	0.34	1000000000000	39.8631	-	ENSG00000169398	PTK2	Included
AFE	2185@uc003xfr.1@uc003xfq.1	0.58	2527.13	11.3033	+	ENSG00000120899	PTK2B	Included
AFE	2185@uc003xfr.1@uc003xfo.1	-0.57	163.68	7.35473	+	ENSG00000120899	PTK2B	Excluded
AFE	80223@uc003xkl.1@uc003xkp.1	-0.19	27.92	4.80323	-	ENSG00000156675	RAB11FIP1	Excluded
AFE	80223@uc003xko.1@uc003xkp.1	-0.2	30.54	4.93263	-	ENSG00000156675	RAB11FIP1	Excluded
AFE	9910@uc001gjy.2@uc001gjw.2	0.49	8047.25	12.9743	+	ENSG00000152061	RABGAP1L	Included
AFE	9910@uc001gkg.1@uc001gke.2	0.57	95.08	6.57107	+	ENSG00000152061	RABGAP1L	Included
AFE	5884@uc003jwp.1@uc003jwh.1	0.46	45.28	5.5008	+	ENSG00000152942	RAD17	Included
AFE	5884@uc003jwp.1@uc003jwl.1	0.51	330.87	8.37012	+	ENSG00000152942	RAD17	Included
AFE	5884@uc003jwp.1@uc003jwm.1	0.44	36.07	5.17273	+	ENSG00000152942	RAD17	Included
AFE	5884@uc003jwp.1@uc003jwn.1	0.5	322.69	8.33401	+	ENSG00000152942	RAD17	Included
AFE	5884@uc003mpa.1@uc003mow.1	0.48	148.22	7.2116	+	ENSG00000152942	RAD17	Included
AFE	5884@uc003mpa.1@uc003moy.1	0.51	83.61	6.3856	+	ENSG00000152942	RAD17	Included
AFE	5954@uc001mtk.1@uc001mtj.1	0.35	1000000000000	39.8631	+	ENSG00000049449	RCN1	Included
AFE	64777@uc003miq.1@uc003min.1	0.42	28.67	4.84147	+	ENSG00000145916	RMND5B	Included
AFE	64777@uc003miq.1@uc003mio.1	0.5	45.53	5.50875	+	ENSG00000145916	RMND5B	Included
AFE	54778@uc002afx.1@uc002afv.1	0.52	1000000000000	39.8631	+	ENSG00000157450	RNF111	Included
AFE	54778@uc002afx.1@uc002afw.1	0.5	1.10238e+06	20.0722	+	ENSG00000157450	RNF111	Included
AFE	11342@uc010hvh.1@uc003exn.2	0.37	2991.02	11.5464	+	ENSG00000082996	RNF13	Included
AFE	11342@uc010hvh.1@uc003exp.2	0.33	78.54	6.29536	+	ENSG00000082996	RNF13	Included
AFE	64221@uc001qbd.1@uc001qbc.1	-0.62	9413.44	13.2005	+	ENSG00000154134	ROBO3	Excluded
AFE	64221@uc001qbe.1@uc001qbc.1	-0.62	96.88	6.59813	+	ENSG00000154134	ROBO3	Excluded
AFE	6134@uc004fkr.1@uc004fkn.1	-0.16	30.23	4.91791	+	ENSG00000147403	RPL10	Excluded
AFE	6238@uc010gcm.1@uc002wpu.2	0.22	1000000000000	39.8631	-	ENSG00000125844	RRBP1	Included
AFE	6238@uc010gcm.1@uc002wpv.1	0.26	1000000000000	39.8631	-	ENSG00000125844	RRBP1	Included
AFE	6238@uc010gcm.1@uc002wpw.1	0.27	1000000000000	39.8631	-	ENSG00000125844	RRBP1	Included
AFE	6238@uc010gcm.1@uc002wpx.2	0.24	1000000000000	39.8631	-	ENSG00000125844	RRBP1	Included
AFE	6238@uc010gcm.1@uc002wpy.2	0.24	1000000000000	39.8631	-	ENSG00000125844	RRBP1	Included
AFE	1757@uc004cen.1@uc004cep.2	0.69	1389.74	10.4406	-	ENSG00000123453	SARDH	Included
AFE	6301@uc001dwz.1@uc001dww.1	-0.24	197.93	7.62885	+	ENSG00000031698	SARS	Excluded
AFE	9733@uc001tmy.1@uc001tmz.1	0.16	93.74	6.55059	-	ENSG00000075856	SART3	Included
AFE	6389@uc003jar.2@uc003jaq.2	-0.45	3.01282e+10	34.8104	+	ENSG00000073578	SDHA	Excluded
AFE	9919@uc004chr.1@uc004chx.1	0.22	2861.35	11.4825	-	ENSG00000148396	SEC16A	Included
AFE	9919@uc004chr.1@uc010nbo.1	0.21	249.02	7.96012	-	ENSG00000148396	SEC16A	Included
AFE	9919@uc004chs.1@uc004chx.1	0.21	11725553420	33.4489	-	ENSG00000148396	SEC16A	Included
AFE	9919@uc004chs.1@uc010nbo.1	0.21	1.42807e+10	33.7333	-	ENSG00000148396	SEC16A	Included
AFE	9919@uc004cht.1@uc010nbo.1	0.41	112.79	6.8175	-	ENSG00000148396	SEC16A	Included
AFE	9919@uc004chq.1@uc004cht.1	-0.56	57.91	5.85574	-	ENSG00000148396	SEC16A	Excluded
AFE	9919@uc004chq.1@uc004chu.1	-0.6	24.18	4.59574	-	ENSG00000148396	SEC16A	Excluded
AFE	5414@uc002iwk.1@uc002iwl.1	0.36	34.42	5.10518	-	ENSG00000108387	SEPT4	Included
AFE	10801@uc002jtx.1@uc002jtu.2	0.23	1000000000000	39.8631	+	ENSG00000184640	SEPT9	Included
AFE	10801@uc002jtt.2@uc002jtu.2	-0.28	1000000000000	39.8631	+	ENSG00000184640	SEPT9	Excluded
AFE	10801@uc002jtw.1@uc002jtu.2	-0.24	1000000000000	39.8631	+	ENSG00000184640	SEPT9	Excluded
AFE	29072@uc003cqr.1@uc003cqs.1	0.37	167.15	7.385	-	ENSG00000181555	SETD2	Included
AFE	29072@uc003cqr.1@uc003cqu.1	0.37	4.87726e+10	35.5054	-	ENSG00000181555	SETD2	Included
AFE	6450@uc002yxz.1@uc002yya.1	-0.37	108.19	6.75742	+	ENSG00000185437	SH3BGR	Excluded
AFE	6451@uc010nmn.1@uc004eef.1	0.49	20.58	4.36317	+	ENSG00000131171	SH3BGRL	Included
AFE	9467@uc003bzp.1@uc003bzr.1	0.3	25.67	4.68201	-	ENSG00000131370	SH3BP5	Included
AFE	80851@uc001iev.1@uc001iew.1	0.2	457.11	8.8364	-	ENSG00000175137	SH3BP5L	Included
AFE	6470@uc002gtc.1@uc002gsz.1	0.37	99.78	6.64068	-	ENSG00000176974	SHMT1	Included
AFE	6470@uc002gtc.1@uc002gtd.1	0.44	7076.88	12.7889	-	ENSG00000176974	SHMT1	Included
AFE	9990@uc001zhu.1@uc001zhv.1	0.51	49.41	5.62673	-	ENSG00000140199	SLC12A6	Included
AFE	6510@uc002pfr.1@uc002pfs.1	0.3	431.82	8.75429	-	ENSG00000105281	SLC1A5	Included
AFE	6574@uc002tic.1@uc002tib.1	0.31	4.65632e+09	32.1165	+	ENSG00000144136	SLC20A1	Included
AFE	7922@uc003odh.1@uc003odf.1	-0.15	1000000000000	39.8631	+	ENSG00000112473	SLC39A7	Excluded
AFE	7922@uc003rpp.1@uc003rpn.1	-0.14	1000000000000	39.8631	+	ENSG00000112473	SLC39A7	Excluded
AFE	7922@uc003sha.1@uc003sgy.1	-0.14	1000000000000	39.8631	+	ENSG00000112473	SLC39A7	Excluded
AFE	23428@uc001wiw.1@uc001wix.1	0.47	36.94	5.20711	-	ENSG00000092068	SLC7A8	Included
AFE	4089@uc002lfb.2@uc002lfa.2	0.13	36362.2	15.1501	+	ENSG00000141646	SMAD4	Included
AFE	55671@uc001xzq.1@uc001xzm.1	0.25	80252.6	16.2923	-	ENSG00000100796	SMEK1	Included
AFE	90203@uc002xpy.1@uc002xpx.2	0.54	107.89	6.75342	+	ENSG00000124104	SNX21	Included
AFE	10580@uc001kkk.1@uc001kkl.1	0.38	48181.7	15.5562	-	ENSG00000095637	SORBS1	Included
AFE	6678@uc003lug.1@uc003lui.1	0.4	1000000000000	39.8631	-	ENSG00000113140	SPARC	Included
AFE	56848@uc002pjw.2@uc002pjr.1	0.48	35.07	5.13217	+	ENSG00000063176	SPHK2	Included
AFE	6720@uc002grp.1@uc002grr.1	0.17	725.54	9.50291	-	ENSG00000072310	SREBF1	Included
AFE	9295@uc001dev.1@uc001des.1	0.39	1000000000000	39.8631	+	ENSG00000116754	SRSF11	Included
AFE	9295@uc001dev.1@uc001deu.1	0.42	1000000000000	39.8631	+	ENSG00000116754	SRSF11	Included
AFE	9295@uc001dew.1@uc001des.1	0.39	1000000000000	39.8631	+	ENSG00000116754	SRSF11	Included
AFE	9295@uc001dew.1@uc001deu.1	0.42	1000000000000	39.8631	+	ENSG00000116754	SRSF11	Included
AFE	54879@uc001ecc.1@uc001ech.1	0.51	74.41	6.21742	-	ENSG00000007341	ST7L	Included
AFE	56910@uc002svl.1@uc002svm.2	-0.16	1572.73	10.6191	-	ENSG00000084090	STARD7	Excluded
AFE	6813@uc002mhe.1@uc010dvl.1	0.61	74.42	6.21762	+	ENSG00000076944	STXBP2	Included
AFE	23213@uc003xyi.1@uc003xyd.2	0.28	9.59417e+06	23.1937	+	ENSG00000137573	SULF1	Included
AFE	23213@uc003xyi.1@uc003xye.2	0.21	1038.76	10.0206	+	ENSG00000137573	SULF1	Included
AFE	6829@uc002ols.1@uc002olr.2	0.05	3904.16	11.9308	+	ENSG00000196235	SUPT5H	Included
AFE	23224@uc001xgr.1@uc010aqa.1	0.24	230813	17.8164	+	ENSG00000054654	SYNE2	Included
AFE	23224@uc001xgs.1@uc010apw.1	0.57	1000000000000	39.8631	+	ENSG00000054654	SYNE2	Included
AFE	23224@uc001xgs.1@uc010aqa.1	0.41	1000000000000	39.8631	+	ENSG00000054654	SYNE2	Included
AFE	23224@uc001xgr.1@uc001xgn.1	-0.37	624.84	9.28734	+	ENSG00000054654	SYNE2	Excluded
AFE	23224@uc001xgr.1@uc010apw.1	-0.36	44.78	5.48478	+	ENSG00000054654	SYNE2	Excluded
AFE	23224@uc001xgs.1@uc001xgn.1	-0.51	1.6974e+07	24.0168	+	ENSG00000054654	SYNE2	Excluded
AFE	54843@uc001pav.1@uc001pay.1	-0.58	57.6	5.848	-	ENSG00000137501	SYTL2	Excluded
AFE	51347@uc001twv.1@uc001tww.1	0.21	197.55	7.62607	-	ENSG00000135090	TAOK3	Included
AFE	51347@uc001twv.1@uc001twx.1	-0.32	1607.22	10.6504	-	ENSG00000135090	TAOK3	Excluded
AFE	1155@uc002odh.1@uc002odg.1	0.37	57.67	5.84975	+	ENSG00000105254	TBCB	Included
AFE	84897@uc009zbh.1@uc001qai.1	0.38	1080.05	10.0769	+	ENSG00000154144	TBRG1	Included
AFE	22980@uc002fpc.1@uc002fpb.1	0.24	72.8	6.18587	+	ENSG00000141002	TCF25	Included
AFE	7050@uc002kmb.1@uc002klz.1	0.31	20.96	4.38957	+	ENSG00000177426	TGIF1	Included
AFE	7057@uc010bbi.1@uc001zkh.1	0.28	68.76	6.1035	+	ENSG00000137801	THBS1	Included
AFE	55258@uc010fhe.1@uc002ssy.2	0.23	227.15	7.8275	+	ENSG00000144115	THNSL2	Included
AFE	93643@uc003ovi.1@uc003ovc.1	0.15	104.73	6.71053	+	ENSG00000137221	TJAP1	Included
AFE	64699@uc002zay.1@uc002zaz.1	0.15	23.9	4.57894	-	ENSG00000160183	TMPRSS3	Included
AFE	64699@uc002zay.1@uc002zba.1	0.34	294021	18.1656	-	ENSG00000160183	TMPRSS3	Included
AFE	10188@uc003fvq.1@uc003fvv.1	0.39	1000000000000	39.8631	-	ENSG00000061938	TNK2	Included
AFE	10188@uc003fvr.1@uc003fvv.1	0.29	2522.43	11.3006	-	ENSG00000061938	TNK2	Included
AFE	10188@uc003fvv.1@uc003fvu.1	0.25	134217	17.0342	-	ENSG00000061938	TNK2	Included
AFE	30000@uc002muo.1@uc002mur.1	0.44	2.45833e+09	31.195	-	ENSG00000105576	TNPO2	Included
AFE	84629@uc003soj.2@uc003soi.2	0.21	206.41	7.68937	-	ENSG00000182095	TNRC18	Included
AFE	27327@uc002dmr.1@uc002dmp.2	0.51	26.87	4.74792	+	ENSG00000090905	TNRC6A	Included
AFE	7145@uc010fvi.1@uc002vgt.2	0.27	2598.89	11.3437	-	ENSG00000079308	TNS1	Included
AFE	10140@uc002isw.1@uc002isx.1	0.17	9.7242e+06	23.2131	-	ENSG00000141232	TOB1	Included
AFE	7171@uc002ndk.1@uc002ndi.1	0.24	195727	17.5785	+	ENSG00000167460	TPM4	Included
AFE	7171@uc002ndk.1@uc002ndj.1	0.21	2672.79	11.3841	+	ENSG00000167460	TPM4	Included
AFE	8848@uc001uzm.2@uc001uzn.2	0.06	1000000000000	39.8631	-	ENSG00000102804	TSC22D1	Included
AFE	8848@uc001uzm.2@uc001uzo.1	0.07	1000000000000	39.8631	-	ENSG00000102804	TSC22D1	Included
AFE	7267@uc002ywc.1@uc002ywb.1	0.34	47.39	5.56651	+	ENSG00000182670	TTC3	Included
AFE	7267@uc002ywd.1@uc002ywa.1	0.3	2.65093e+07	24.66	+	ENSG00000182670	TTC3	Included
AFE	7267@uc002ywd.1@uc002ywb.1	0.19	22846.7	14.4797	+	ENSG00000182670	TTC3	Included
AFE	7267@uc002ywd.1@uc002ywc.1	0.19	422.66	8.72335	+	ENSG00000182670	TTC3	Included
AFE	7267@uc002ywd.1@uc010gnf.1	0.35	5.23331e+11	38.9289	+	ENSG00000182670	TTC3	Included
AFE	10376@uc001rtk.1@uc001rtm.1	-0.26	446.12	8.80129	-	ENSG00000123416	TUBA1B	Excluded
AFE	23352@uc001bbg.1@uc001bbl.1	0.43	1.27159e+10	33.5659	-	ENSG00000127481	UBR4	Included
AFE	23352@uc001bbh.1@uc001bbl.1	0.48	1000000000000	39.8631	-	ENSG00000127481	UBR4	Included
AFE	23352@uc001bbj.1@uc001bbl.1	0.55	1000000000000	39.8631	-	ENSG00000127481	UBR4	Included
AFE	23352@uc001bbj.1@uc001bbm.1	0.59	1.50838e+06	20.5246	-	ENSG00000127481	UBR4	Included
AFE	23352@uc001bbk.1@uc001bbl.1	0.45	34.97	5.12805	-	ENSG00000127481	UBR4	Included
AFE	23352@uc009vph.1@uc001bbl.1	0.6	7.67444e+10	36.1593	-	ENSG00000127481	UBR4	Included
AFE	23352@uc009vph.1@uc001bbm.1	0.54	9.3743e+09	33.1261	-	ENSG00000127481	UBR4	Included
AFE	23352@uc001bbg.1@uc001bbm.1	-0.57	4.06876e+10	35.2439	-	ENSG00000127481	UBR4	Excluded
AFE	23352@uc001bbh.1@uc001bbm.1	-0.51	1000000000000	39.8631	-	ENSG00000127481	UBR4	Excluded
AFE	23190@uc002tus.1@uc002tur.1	0.32	1000000000000	39.8631	+	ENSG00000144224	UBXN4	Included
AFE	7360@uc002scl.1@uc002scm.1	0.38	1000000000000	39.8631	+	ENSG00000169764	UGP2	Included
AFE	55665@uc003tiu.1@uc003tiv.1	-0.09	509.73	8.99359	-	ENSG00000106608	URGCP	Excluded
AFE	9736@uc002sbd.1@uc002sbf.2	0.52	1000000000000	39.8631	-	ENSG00000115464	USP34	Included
AFE	80146@uc002tdk.1@uc002tdo.1	0.62	23.77	4.57107	-	ENSG00000115652	UXS1	Included
AFE	55697@uc010cfx.1@uc002ezm.1	0.31	34.89	5.12474	-	ENSG00000103043	VAC14	Included
AFE	7407@uc003nxf.1@uc003nxe.1	0.49	1000000000000	39.8631	-	ENSG00000204394	VARS	Included
AFE	7407@uc003rjr.1@uc003rjq.1	0.48	1000000000000	39.8631	-	ENSG00000204394	VARS	Included
AFE	57176@uc003rwu.1@uc003rwt.1	0.31	26.69	4.73823	+	ENSG00000137411	VARS2	Included
AFE	6293@uc003odm.1@uc003odn.1	0.27	41.76	5.38405	-	ENSG00000223501	VPS52	Included
AFE	6293@uc003odo.1@uc003odm.1	0.34	6252.13	12.6101	-	ENSG00000223501	VPS52	Included
AFE	6293@uc003rpu.1@uc003rpv.1	0.26	54.01	5.75515	-	ENSG00000223501	VPS52	Included
AFE	6293@uc003rpw.1@uc003rpu.1	0.33	183889	17.4885	-	ENSG00000223501	VPS52	Included
AFE	6293@uc003shf.1@uc003shg.1	0.27	51.38	5.68313	-	ENSG00000223501	VPS52	Included
AFE	6293@uc003shh.1@uc003shf.1	0.33	10918.9	13.4145	-	ENSG00000223501	VPS52	Included
AFE	51542@uc002scn.1@uc002sco.1	0.29	38081	15.2168	-	ENSG00000143952	VPS54	Included
AFE	7453@uc001yhe.1@uc001yhg.1	0.21	1937.57	10.92	-	ENSG00000140105	WARS	Included
AFE	7453@uc001yhg.1@uc001yhk.1	0.15	70.8	6.14568	-	ENSG00000140105	WARS	Included
AFE	7453@uc001yhi.1@uc001yhl.1	0.24	286.26	8.16118	-	ENSG00000140105	WARS	Included
AFE	7453@uc001yhj.1@uc001yhl.1	0.17	1.76071e+10	34.0354	-	ENSG00000140105	WARS	Included
AFE	9589@uc003qso.1@uc003qsn.1	0.59	49.1	5.61765	+	ENSG00000146457	WTAP	Included
AFE	7494@uc003aec.1@uc010gvl.1	0.08	1000000000000	39.8631	-	ENSG00000100219	XBP1	Included
AFE	165904@uc003cji.2@uc003cjj.2	0.32	26.77	4.74255	-	ENSG00000168334	XIRP1	Included
AFE	7514@uc002sbg.1@uc002sbh.1	0.31	1035.91	10.0167	-	ENSG00000082898	XPO1	Included
AFE	7514@uc002sbg.1@uc002sbj.1	0.63	1000000000000	39.8631	-	ENSG00000082898	XPO1	Included
AFE	7514@uc002sbg.1@uc002sbk.1	0.56	1000000000000	39.8631	-	ENSG00000082898	XPO1	Included
AFE	143570@uc001ovs.1@uc001ovo.1	0.32	35.26	5.13996	-	ENSG00000166435	XRRA1	Included
AFE	253943@uc003xva.1@uc003xuy.1	0.26	104.48	6.70708	+	ENSG00000185728	YTHDF3	Included
AFE	55249@uc001flg.1@uc009wqt.1	0.35	570.94	9.1572	-	ENSG00000163374	YY1AP1	Included
AFE	55249@uc001flg.1@uc009wqu.1	-0.09	24.85	4.63517	-	ENSG00000163374	YY1AP1	Excluded
AFE	55249@uc001flg.1@uc009wqv.1	-0.1	29.78	4.89627	-	ENSG00000163374	YY1AP1	Excluded
AFE	3104@uc001any.1@uc001anx.1	0.24	164.28	7.36001	+	ENSG00000204859	ZBTB48	Included
AFE	3104@uc001any.1@uc009vmc.1	0.24	28.79	4.8475	+	ENSG00000204859	ZBTB48	Included
AFE	3104@uc001any.1@uc009vmd.1	0.26	1093.94	10.0953	+	ENSG00000204859	ZBTB48	Included
AFE	23091@uc001vaq.1@uc001vat.1	-0.33	1023.29	9.999	-	ENSG00000123200	ZC3H13	Excluded
AFE	79882@uc001xxa.1@uc001xwy.1	-0.48	51.33	5.68173	+	ENSG00000100722	ZC3H14	Excluded
AFE	9765@uc003kgu.2@uc003kgt.2	0.69	35.95	5.16792	+	ENSG00000039319	ZFYVE16	Included
AFE	7750@uc001umw.1@uc001umq.2	0.07	419.63	8.71297	+	ENSG00000121741	ZMYM2	Included
AFE	7750@uc001umw.1@uc001ums.1	0.06	45.1	5.49506	+	ENSG00000121741	ZMYM2	Included
AFE	7750@uc001umw.1@uc001umt.1	0.08	31.39	4.97223	+	ENSG00000121741	ZMYM2	Included
AFE	7750@uc001umw.1@uc009zzn.1	0.08	52.68	5.71918	+	ENSG00000121741	ZMYM2	Included
AFE	51157@uc002qlo.1@uc002qlm.1	-0.52	1000000000000	39.8631	+	ENSG00000213015	ZNF580	Excluded
AFE	51157@uc002qlp.1@uc002qlm.1	-0.4	9.03714e+08	29.7513	+	ENSG00000213015	ZNF580	Excluded
AFE	27332@uc002sid.1@uc002sic.1	-0.28	1000000000000	39.8631	+	ENSG00000075292	ZNF638	Excluded
AFE	7784@uc003ufe.1@uc003ufc.2	0.46	2.08336e+08	27.6343	+	ENSG00000188372	ZP3	Included
AFE	7784@uc003ufe.1@uc003ufd.2	0.59	48.31	5.59425	+	ENSG00000188372	ZP3	Included
AFE	64288@uc003nlb.1@uc003nld.1	0.68	1000000000000	39.8631	-	ENSG00000235109	ZSCAN31	Included
AFE	64288@uc003nlb.1@uc010jra.1	0.69	1000000000000	39.8631	-	ENSG00000235109	ZSCAN31	Included
ALE	9507@uc001fyu.2@uc001fyt.2	-0.16	1087.4	10.0867	-	ENSG00000158859	ADAMTS4	Excluded
ALE	56999@uc003dmh.1@uc003dmg.1	-0.2	56.52	5.82069	-	ENSG00000163638	ADAMTS9	Excluded
ALE	57188@uc002bjy.1@uc002bjz.2	-0.78	1000000000000	39.8631	+	ENSG00000156218	ADAMTSL3	Excluded
ALE	57188@uc002bjy.1@uc010bmu.1	-0.78	1000000000000	39.8631	+	ENSG00000156218	ADAMTSL3	Excluded
ALE	107@uc003tnd.2@uc003tne.2	0.51	159.73	7.31949	+	ENSG00000164742	ADCY1	Included
ALE	118@uc003gfu.1@uc003gft.2	0.11	433.41	8.75959	+	ENSG00000087274	ADD1	Included
ALE	128@uc003huk.1@uc003huj.1	0.17	1.10337e+06	20.0735	-	ENSG00000197894	ADH5	Included
ALE	125061@uc010dhj.1@uc002jvb.2	0.11	1249.03	10.2866	+	ENSG00000183077	AFMID	Included
ALE	79026@uc001ntl.1@uc001ntk.1	0.27	1000000000000	39.8631	-	ENSG00000124942	AHNAK	Included
ALE	26993@uc002nay.1@uc002naw.1	0.34	333.76	8.38267	-	ENSG00000011243	AKAP8L	Included
ALE	10142@uc003ule.1@uc003ulj.2	0.53	1000000000000	39.8631	+	ENSG00000127914	AKAP9	Included
ALE	10142@uc003ulk.2@uc003ulj.2	0.61	1000000000000	39.8631	+	ENSG00000127914	AKAP9	Included
ALE	10142@uc003uld.2@uc003ulj.2	-0.48	986.27	9.94584	+	ENSG00000127914	AKAP9	Excluded
ALE	161@uc001lsu.1@uc001lss.1	-0.32	2115.87	11.047	+	ENSG00000183020	AP2A2	Excluded
ALE	55082@uc010age.1@uc001vqk.2	0.33	1000000000000	39.8631	-	ENSG00000134884	ARGLU1	Included
ALE	392@uc009yle.1@uc001ndd.1	-0.2	2.24193e+10	34.384	-	ENSG00000175220	ARHGAP1	Excluded
ALE	57584@uc001isc.1@uc001isb.1	-0.2	1000000000000	39.8631	-	ENSG00000107863	ARHGAP21	Excluded
ALE	9138@uc002orw.1@uc002osb.1	0.27	225.59	7.81756	+	ENSG00000076928	ARHGEF1	Included
ALE	55160@uc009vpd.1@uc009vpe.1	0.6	105.79	6.72506	+	ENSG00000074964	ARHGEF10L	Included
ALE	64283@uc003kcy.1@uc003kcx.1	0.27	185.75	7.53722	+	ENSG00000214944	ARHGEF28	Included
ALE	421@uc002zra.1@uc002zqy.1	0.33	115.64	6.8535	-	ENSG00000099889	ARVCF	Included
ALE	421@uc002zra.1@uc002zqz.1	0.35	13959.3	13.7689	-	ENSG00000099889	ARVCF	Included
ALE	10973@uc003pqm.1@uc010kcv.1	-0.27	15401.8	13.9108	-	ENSG00000112249	ASCC3	Excluded
ALE	10973@uc010kcv.1@uc003pqk.1	-0.26	739919	19.497	-	ENSG00000112249	ASCC3	Excluded
ALE	467@uc001hjj.1@uc001hjg.1	-0.12	544615	19.0549	+	ENSG00000162772	ATF3	Excluded
ALE	55729@uc001rbu.2@uc001rbv.1	-0.48	23.79	4.57228	+	ENSG00000171681	ATF7IP	Excluded
ALE	89849@uc001otc.1@uc009ytj.1	0.42	1000000000000	39.8631	+	ENSG00000168010	ATG16L2	Included
ALE	23545@uc001ufq.1@uc001ufr.1	0.37	64.26	6.00585	+	ENSG00000185344	ATP6V0A2	Included
ALE	538@uc004ecw.2@uc004ecx.2	-0.13	58.29	5.86518	+	ENSG00000165240	ATP7A	Excluded
ALE	374868@uc002lmu.2@uc002lmw.1	0.3	1000000000000	39.8631	+	ENSG00000166377	ATP9B	Included
ALE	374868@uc002lmu.2@uc002lnb.1	0.19	2394.64	11.2256	+	ENSG00000166377	ATP9B	Included
ALE	374868@uc002lmz.1@uc002lmw.1	0.43	545.98	9.0927	+	ENSG00000166377	ATP9B	Included
ALE	6314@uc010hnw.1@uc003dlv.2	-0.25	338.78	8.4042	+	ENSG00000163635	ATXN7	Excluded
ALE	222255@uc003vdi.2@uc003vde.2	0.37	78.22	6.28947	-	ENSG00000146776	ATXN7L1	Included
ALE	567@uc010bdx.1@uc001zuc.1	0.25	2.03053e+06	20.9534	+	ENSG00000166710	B2M	Included
ALE	60468@uc010kch.1@uc003pnv.1	-0.26	167.76	7.39025	-	ENSG00000112182	BACH2	Excluded
ALE	60468@uc010kch.1@uc003pnw.1	-0.26	44.03	5.46041	-	ENSG00000112182	BACH2	Excluded
ALE	10458@uc002jyz.2@uc002jze.1	0.58	1.82764e+06	20.8016	+	ENSG00000175866	BAIAP2	Included
ALE	10458@uc002jyz.2@uc002jzf.1	0.54	311.72	8.28411	+	ENSG00000175866	BAIAP2	Included
ALE	10458@uc002jze.1@uc002jzg.1	0.55	248.28	7.95582	+	ENSG00000175866	BAIAP2	Included
ALE	583@uc010ccg.1@uc002ejd.1	0.13	2820.16	11.4616	-	ENSG00000125124	BBS2	Included
ALE	63827@uc001fpo.1@uc001fpp.1	0.56	174.21	7.44468	+	ENSG00000132692	BCAN	Included
ALE	56647@uc001lja.2@uc001ljc.2	-0.32	3721051	21.8273	+	ENSG00000107949	BCCIP	Excluded
ALE	56647@uc001ljb.2@uc001ljc.2	-0.16	2.70402e+07	24.6886	+	ENSG00000107949	BCCIP	Excluded
ALE	54880@uc004deq.2@uc010nhb.1	-0.19	96646.9	16.5604	-	ENSG00000183337	BCOR	Excluded
ALE	55814@uc003kbn.1@uc003kbp.1	-0.19	1.13414e+07	23.4351	+	ENSG00000145734	BDP1	Excluded
ALE	222389@uc001imo.2@uc001imm.2	0.56	7222.96	12.8184	-	ENSG00000165626	BEND7	Included
ALE	222389@uc001imn.2@uc001imm.2	-0.31	58.75	5.87652	-	ENSG00000165626	BEND7	Excluded
ALE	330@uc009yxb.1@uc001pgx.1	0.25	85.58	6.4192	+	ENSG00000023445	BIRC3	Included
ALE	91653@uc010hqi.1@uc003eac.2	0.12	26906.8	14.7157	+	ENSG00000144857	BOC	Included
ALE	259282@uc010idr.1@uc003gmz.1	0.27	1000000000000	39.8631	-	ENSG00000038219	BOD1L1	Included
ALE	23476@uc002nau.2@uc002nar.1	0.4	95.74	6.58105	-	ENSG00000141867	BRD4	Included
ALE	23476@uc002nat.2@uc002nas.1	-0.28	850.01	9.73134	-	ENSG00000141867	BRD4	Excluded
ALE	9577@uc002rls.1@uc002rlp.1	0.51	410.36	8.68075	+	ENSG00000158019	BRE	Included
ALE	55299@uc003jiz.2@uc003jja.1	0.03	160.78	7.32894	+	ENSG00000113460	BRIX1	Included
ALE	25855@uc009yre.1@uc001oho.1	0.15	44.26	5.46793	-	ENSG00000174744	BRMS1	Included
ALE	25855@uc009yre.1@uc001ohp.1	0.14	136.93	7.09729	-	ENSG00000174744	BRMS1	Included
ALE	54014@uc010god.1@uc002yxl.1	0.68	32.11	5.00495	-	ENSG00000185658	BRWD1	Included
ALE	11119@uc010jqj.1@uc003nhv.1	-0.29	984.49	9.94323	+	ENSG00000026950	BTN3A1	Excluded
ALE	9184@uc009yah.1@uc001lhe.1	0.3	102.18	6.67497	+	ENSG00000154473	BUB3	Included
ALE	9184@uc009yah.1@uc001lhf.2	0.23	51.55	5.6879	+	ENSG00000154473	BUB3	Included
ALE	388969@uc002sqd.1@uc002sqc.1	0.2	106.34	6.73254	-	ENSG00000168887	C2orf68	Included
ALE	22794@uc010cws.1@uc010cwt.1	-0.27	58.27	5.86468	+	ENSG00000108349	CASC3	Excluded
ALE	84869@uc003irz.1@uc003iry.1	-0.49	1000000000000	39.8631	-	ENSG00000145439	CBR4	Excluded
ALE	202243@uc003jvz.1@uc003jvx.1	0.11	14617.8	13.8354	-	ENSG00000183323	CCDC125	Included
ALE	202243@uc003mok.1@uc003moh.1	0.11	127.81	6.99786	-	ENSG00000183323	CCDC125	Included
ALE	284001@uc002kdy.2@uc002kdx.1	0.34	107.89	6.75342	-	ENSG00000176155	CCDC57	Included
ALE	146894@uc002iek.1@uc002iem.1	-0.5	837.71	9.71031	+	ENSG00000161649	CD300LG	Excluded
ALE	958@uc002xrf.1@uc002xrg.1	0.15	2.82539e+10	34.7177	+	ENSG00000101017	CD40	Included
ALE	1003@uc002eon.1@uc002eom.2	-0.22	140.03	7.12959	+	ENSG00000179776	CDH5	Excluded
ALE	9857@uc001gnr.1@uc001gnx.1	-0.36	1079.33	10.0759	+	ENSG00000135837	CEP350	Excluded
ALE	1106@uc002bsm.1@uc002bsp.1	-0.21	1000000000000	39.8631	+	ENSG00000173575	CHD2	Excluded
ALE	1106@uc002bso.1@uc002bsp.1	-0.13	1.18153e+06	20.1722	+	ENSG00000173575	CHD2	Excluded
ALE	55636@uc003xuf.2@uc003xue.1	-0.2	687900	19.3918	+	ENSG00000171316	CHD7	Excluded
ALE	1153@uc010dsg.1@uc002lrv.2	0.24	28.82	4.849	+	ENSG00000099622	CIRBP	Included
ALE	23070@uc010jwu.1@uc003ons.1	0.45	37.47	5.22766	+	ENSG00000137200	CMTR1	Included
ALE	25927@uc010fdd.1@uc002sek.2	-0.35	270.77	8.08092	-	ENSG00000119865	CNRIP1	Excluded
ALE	23242@uc003tpt.2@uc010kzc.1	0.31	164.59	7.36273	-	ENSG00000106078	COBL	Included
ALE	7373@uc003yoz.2@uc003yox.1	0.35	32.26	5.01167	+	ENSG00000187955	COL14A1	Included
ALE	10699@uc003gxn.2@uc003gxm.1	0.39	202.71	7.66327	-	ENSG00000145244	CORIN	Included
ALE	79869@uc009ynp.1@uc001nrs.1	0.23	386.99	8.59615	-	ENSG00000149532	CPSF7	Included
ALE	64764@uc003vty.2@uc003vtx.1	0.69	69227.2	16.0791	-	ENSG00000182158	CREB3L2	Included
ALE	79174@uc003biz.2@uc010haj.1	-0.32	33.35	5.05961	+	ENSG00000184164	CRELD2	Excluded
ALE	1499@uc003cks.2@uc003ckq.2	0.11	1000000000000	39.8631	+	ENSG00000168036	CTNNB1	Included
ALE	1499@uc003cks.2@uc010hia.1	0.4	1000000000000	39.8631	+	ENSG00000168036	CTNNB1	Included
ALE	1515@uc010msk.1@uc010msj.1	0.53	28.46	4.83086	-	ENSG00000136943	CTSV	Included
ALE	6387@uc001jbi.1@uc001jbf.1	0.24	1000000000000	39.8631	-	ENSG00000107562	CXCL12	Included
ALE	1540@uc002ego.2@uc002egs.1	0.38	1261.65	10.3011	+	ENSG00000083799	CYLD	Included
ALE	1579@uc001cqq.2@uc001cqp.2	0.56	6.0852e+08	29.1807	-	ENSG00000187048	CYP4A11	Included
ALE	80174@uc002ihd.1@uc002ihf.1	0.48	73418.1	16.1638	+	ENSG00000161692	DBF4B	Included
ALE	1662@uc001pkl.1@uc001pkm.1	0.06	4.26773e+06	22.025	+	ENSG00000178105	DDX10	Included
ALE	91351@uc003irt.1@uc003irr.1	0.63	46.95	5.55305	-	ENSG00000181381	DDX60L	Included
ALE	22898@uc003yvw.1@uc003yvz.1	0.56	27.05	4.75756	+	ENSG00000105339	DENND3	Included
ALE	22898@uc003yvw.1@uc003ywa.1	-0.37	1000000000000	39.8631	+	ENSG00000105339	DENND3	Excluded
ALE	22898@uc003yvx.2@uc003ywa.1	-0.3	20.31	4.34412	+	ENSG00000105339	DENND3	Excluded
ALE	1606@uc009zoe.1@uc009zod.1	0.59	46.03	5.5245	+	ENSG00000065357	DGKA	Included
ALE	23317@uc003eos.1@uc003eor.1	0.25	1000000000000	39.8631	+	ENSG00000138246	DNAJC13	Included
ALE	144132@uc001mds.1@uc001meb.2	0.42	7.17531e+06	22.7746	+	ENSG00000179532	DNHD1	Included
ALE	144132@uc001mdr.1@uc001meb.2	-0.38	1787.3	10.8036	+	ENSG00000179532	DNHD1	Excluded
ALE	144132@uc009yff.1@uc001meb.2	-0.39	4554.93	12.1532	+	ENSG00000179532	DNHD1	Excluded
ALE	80005@uc003xeh.1@uc003xeg.1	0.36	1.63463e+09	30.6063	+	ENSG00000147459	DOCK5	Included
ALE	667@uc003pdc.2@uc003pdb.2	0.61	1000000000000	39.8631	-	ENSG00000151914	DST	Included
ALE	667@uc003pdd.2@uc003pda.2	0.53	30.63	4.93687	-	ENSG00000151914	DST	Included
ALE	667@uc003pdd.2@uc003pdb.2	0.62	7838.93	12.9364	-	ENSG00000151914	DST	Included
ALE	667@uc003pdc.2@uc003pda.2	-0.39	1000000000000	39.8631	-	ENSG00000151914	DST	Excluded
ALE	8446@uc002sjq.2@uc002sjp.1	0.1	11482.6	13.4872	-	ENSG00000144048	DUSP11	Included
ALE	1849@uc010hma.1@uc003dct.1	0.3	137.94	7.1079	-	ENSG00000164086	DUSP7	Included
ALE	26098@uc001lir.2@uc001lin.2	0.5	1866.36	10.866	+	ENSG00000107938	EDRF1	Included
ALE	8661@uc009xzg.1@uc001ldu.1	0.21	30583.9	14.9005	-	ENSG00000107581	EIF3A	Included
ALE	9470@uc002vta.1@uc002vtb.1	0.43	30.43	4.92742	+	ENSG00000135930	EIF4E2	Included
ALE	2029@uc001evi.1@uc009wlz.1	0.37	571667	19.1248	-	ENSG00000143420	ENSA	Included
ALE	2071@uc010fly.1@uc010flx.1	0.4	3.40174e+06	21.6978	-	ENSG00000163161	ERCC3	Included
ALE	157697@uc003wpi.2@uc003wpe.1	0.52	656.77	9.35924	-	ENSG00000104714	ERICH1	Included
ALE	157697@uc003wpi.2@uc003wph.1	0.45	113.45	6.82591	-	ENSG00000104714	ERICH1	Included
ALE	23474@uc010eiu.1@uc002owp.1	0.65	144.26	7.17253	-	ENSG00000105755	ETHE1	Included
ALE	115704@uc002mio.1@uc002min.1	0.36	1.20351e+07	23.5207	+	ENSG00000142459	EVI5L	Included
ALE	54954@uc004dta.2@uc004dsz.2	0.71	1000000000000	39.8631	-	ENSG00000184083	FAM120C	Included
ALE	374986@uc001dhy.1@uc001dhx.1	-0.1	70.29	6.13525	+	ENSG00000180488	FAM73A	Excluded
ALE	2175@uc002foy.1@uc002fou.1	-0.38	1000000000000	39.8631	-	ENSG00000187741	FANCA	Excluded
ALE	64839@uc003kon.2@uc003kom.1	0.13	4593.05	12.1652	-	ENSG00000145743	FBXL17	Included
ALE	400931@uc003bgr.2@uc003bgu.2	0.25	20.29	4.3427	+	ENSG00000197182	FLJ27365	Included
ALE	57452@uc001xla.1@uc001xlb.1	0.63	1.819e+07	24.1166	+	ENSG00000100626	GALNT16	Included
ALE	57452@uc001xla.1@uc010aqu.1	0.75	1000000000000	39.8631	+	ENSG00000100626	GALNT16	Included
ALE	55105@uc001hlg.2@uc001hlf.1	0.23	97.86	6.61265	-	ENSG00000092978	GPATCH2	Included
ALE	2899@uc001cba.1@uc001caz.2	-0.33	80.4	6.32912	-	ENSG00000163873	GRIK3	Excluded
ALE	2896@uc002igq.1@uc002igp.1	0.06	3254.16	11.6681	+	ENSG00000030582	GRN	Included
ALE	2896@uc002igq.1@uc002igr.1	0.11	24896.1	14.6036	+	ENSG00000030582	GRN	Included
ALE	50865@uc001rbf.1@uc001rbd.1	0.09	559.71	9.12854	-	ENSG00000013583	HEBP1	Included
ALE	283450@uc001tts.2@uc009zwc.1	-0.19	74.25	6.21432	-	ENSG00000173064	HECTD4	Excluded
ALE	54626@uc001amx.1@uc001amw.2	-0.59	108.17	6.75716	-	ENSG00000069812	HES2	Excluded
ALE	3113@uc003oct.1@uc003ocs.1	0.33	1000000000000	39.8631	-	ENSG00000231389	HLA-DPA1	Included
ALE	3113@uc003oct.1@uc010juk.1	0.13	56.33	5.81583	-	ENSG00000231389	HLA-DPA1	Included
ALE	3113@uc003sgm.1@uc003sgl.1	0.33	1000000000000	39.8631	-	ENSG00000231389	HLA-DPA1	Included
ALE	3113@uc003sgm.1@uc010kri.1	0.12	92.59	6.53278	-	ENSG00000231389	HLA-DPA1	Included
ALE	64342@uc002rdx.1@uc002rdw.1	0.12	360135	18.4582	-	ENSG00000118960	HS1BP3	Included
ALE	64342@uc002rdy.2@uc002rdw.1	-0.17	301.56	8.2363	-	ENSG00000118960	HS1BP3	Excluded
ALE	54768@uc002ezx.1@uc002ezs.1	-0.46	25.95	4.69766	-	ENSG00000157423	HYDIN	Excluded
ALE	27124@uc010gwf.1@uc003ajw.2	-0.52	20.85	4.38198	+	ENSG00000185133	INPP5J	Excluded
ALE	8997@uc003ehh.1@uc003ehi.2	-0.49	2.7917e+09	31.3785	+	ENSG00000160145	KALRN	Excluded
ALE	23189@uc003zgm.2@uc003zgt.1	0.13	3.56567e+11	38.3754	+	ENSG00000107104	KANK1	Included
ALE	3778@uc001jxl.1@uc001jxj.1	0.54	161.54	7.33575	-	ENSG00000156113	KCNMA1	Included
ALE	3779@uc003mar.2@uc003maq.1	0.11	53.18	5.73281	-	ENSG00000145936	KCNMB1	Included
ALE	84678@uc001uav.2@uc009zxf.1	0.42	26.01	4.70099	-	ENSG00000089094	KDM2B	Included
ALE	23081@uc003zkg.1@uc003zkh.1	0.16	123500	16.9142	+	ENSG00000107077	KDM4C	Included
ALE	23081@uc010mhu.1@uc003zkg.1	0.64	62.8	5.97269	+	ENSG00000107077	KDM4C	Included
ALE	57536@uc002lad.2@uc002kzz.1	-0.18	1000000000000	39.8631	+	ENSG00000150477	KIAA1328	Excluded
ALE	57536@uc002lad.2@uc002lab.1	-0.18	1000000000000	39.8631	+	ENSG00000150477	KIAA1328	Excluded
ALE	57536@uc002lad.2@uc002lac.1	-0.18	1000000000000	39.8631	+	ENSG00000150477	KIAA1328	Excluded
ALE	23303@uc003xhj.2@uc003xhh.2	-0.42	7.85613e+07	26.2273	-	ENSG00000197892	KIF13B	Excluded
ALE	55614@uc010gcj.1@uc010gci.1	0.18	89.81	6.4888	-	ENSG00000089177	KIF16B	Included
ALE	51274@uc003gtg.2@uc003gth.2	0.16	41.27	5.36702	+	ENSG00000109787	KLF3	Included
ALE	1316@uc001ihb.1@uc001iha.1	0.11	4.96725e+09	32.2098	-	ENSG00000067082	KLF6	Included
ALE	11279@uc010nkg.1@uc004dur.1	0.22	722.4	9.49665	+	ENSG00000102349	KLF8	Included
ALE	354@uc002ptp.1@uc002pts.1	-0.43	29.73	4.89385	+	ENSG00000142515	KLK3	Excluded
ALE	3852@uc009zmh.1@uc001san.1	-0.06	43.48	5.44228	-	ENSG00000186081	KRT5	Excluded
ALE	3898@uc009wzu.1@uc001gwm.1	-0.34	4.83368e+07	25.5266	-	ENSG00000159166	LAD1	Excluded
ALE	3918@uc001gpz.2@uc001gqa.2	-0.08	22.87	4.51538	+	ENSG00000058085	LAMC2	Excluded
ALE	3920@uc010nqp.1@uc004ess.2	0.07	1000000000000	39.8631	-	ENSG00000005893	LAMP2	Included
ALE	55132@uc003ifx.1@uc003ifz.1	-0.4	1000000000000	39.8631	+	ENSG00000138709	LARP1B	Excluded
ALE	55132@uc003ify.2@uc003ifz.1	-0.43	1000000000000	39.8631	+	ENSG00000138709	LARP1B	Excluded
ALE	9516@uc002dbe.2@uc002dba.1	0.16	8.27533e+09	32.9462	-	ENSG00000189067	LITAF	Included
ALE	4001@uc003kuc.1@uc003kud.1	0.31	20.28	4.34199	+	ENSG00000113368	LMNB1	Included
ALE	26020@uc001whd.1@uc001whe.2	0.1	7.70977e+08	29.5221	+	ENSG00000197324	LRP10	Included
ALE	149986@uc002ybt.2@uc010gjy.1	0.07	31691.8	14.9518	+	ENSG00000149657	LSM14B	Included
ALE	55692@uc010bqq.1@uc002cge.1	0.38	1000000000000	39.8631	-	ENSG00000007392	LUC7L	Included
ALE	55692@uc010bqq.1@uc002cga.1	-0.48	1000000000000	39.8631	-	ENSG00000007392	LUC7L	Excluded
ALE	51747@uc002isq.2@uc002isr.1	0.12	210.09	7.71486	+	ENSG00000108848	LUC7L3	Included
ALE	9053@uc010kgr.1@uc003qgz.1	0.47	40399.8	15.3021	-	ENSG00000135525	MAP7	Included
ALE	4150@uc002dtx.1@uc002dtv.1	0.3	3.59606e+08	28.4218	+	ENSG00000103495	MAZ	Included
ALE	4150@uc002dtx.1@uc002dtw.2	0.15	39536.3	15.2709	+	ENSG00000103495	MAZ	Included
ALE	4150@uc002dua.1@uc002dtv.1	0.21	15368.3	13.9077	+	ENSG00000103495	MAZ	Included
ALE	64087@uc003kbu.1@uc003kbs.2	-0.11	1.56064e+06	20.5737	+	ENSG00000131844	MCCC2	Excluded
ALE	64087@uc003msp.1@uc003msn.2	-0.11	2.89986e+06	21.4676	+	ENSG00000131844	MCCC2	Excluded
ALE	23195@uc003pnp.1@uc003pnn.1	0.25	8579.5	13.0667	-	ENSG00000112159	MDN1	Included
ALE	23195@uc003pno.1@uc003pnn.1	-0.34	2562.55	11.3234	-	ENSG00000112159	MDN1	Excluded
ALE	4301@uc003qwf.2@uc003qwc.1	-0.35	1159.94	10.1798	+	ENSG00000130396	MLLT4	Excluded
ALE	4301@uc003qwf.2@uc003qwd.1	-0.16	387260	18.5629	+	ENSG00000130396	MLLT4	Excluded
ALE	4301@uc003qwf.2@uc003qwg.1	-0.35	70.75	6.14466	+	ENSG00000130396	MLLT4	Excluded
ALE	84315@uc010hlb.1@uc003cyb.1	-0.35	232.97	7.864	-	ENSG00000164077	MON1A	Excluded
ALE	54737@uc001umf.1@uc001umh.1	0.34	1000000000000	39.8631	+	ENSG00000196199	MPHOSPH8	Included
ALE	10205@uc001psp.1@uc001psn.1	0.17	1000000000000	39.8631	-	ENSG00000149573	MPZL2	Included
ALE	727957@uc003zbg.2@uc003zbj.1	0.38	8000.63	12.9659	+	ENSG00000179832	MROH1	Included
ALE	80177@uc010kjc.1@uc003qpd.2	0.48	1453.63	10.5054	+	ENSG00000120279	MYCT1	Included
ALE	4649@uc010biq.1@uc002atn.1	0.12	126.65	6.9847	-	ENSG00000066933	MYO9A	Included
ALE	10443@uc001uul.1@uc001uuk.2	-0.3	17463.3	14.092	-	ENSG00000244754	N4BP2L2	Excluded
ALE	10016@uc003jas.2@uc010isx.1	0.43	56.76	5.8268	+	ENSG00000249915	PDCD6	Included
ALE	10107@uc003npo.2@uc003rca.1	0.41	6.16492e+10	35.8434	-	ENSG00000164385	C6orf195	Included
ALE	10107@uc003npo.2@uc003rcb.2	0.42	1000000000000	39.8631	-	ENSG00000164385	C6orf195	Included
ALE	114814@uc001enx.2@uc009wiv.1	0.57	1000000000000	39.8631	-	ENSG00000211451	GNRHR2	Included
ALE	135112@uc003qag.2@uc010ket.1	0.62	50.14	5.64789	+	ENSG00000111912	NCOA7	Included
ALE	1460@uc010jta.1@uc003nvr.1	0.19	3056.04	11.5774	+	ENSG00000263020	CSNK2B-LY6G5B-1181	Included
ALE	1460@uc010kmw.1@uc003rid.1	0.2	892.19	9.80121	+	ENSG00000263020	CSNK2B-LY6G5B-1181	Included
ALE	1460@uc010kqd.1@uc010kmv.1	0.65	133.27	7.05821	+	ENSG00000204511	MCCD1	Included
ALE	1460@uc010kqe.1@uc003rid.1	0.24	2.48126e+07	24.5646	+	ENSG00000204511	MCCD1	Included
ALE	1460@uc010kqe.1@uc003sag.1	0.2	1961.56	10.9378	+	ENSG00000263020	CSNK2B-LY6G5B-1181	Included
ALE	199@uc010kqb.1@uc010jsy.1	0.69	3726.55	11.8636	+	ENSG00000145965	C6ORF50	Included
ALE	200316@uc010gxv.1@uc003aww.1	0.69	9.55553e+07	26.5098	+	ENSG00000128394	APOBEC3F	Included
ALE	201163@uc002grc.2@uc002gra.2	0.21	1.9044e+09	30.8267	-	ENSG00000154803	FLCN	Included
ALE	201163@uc002grc.2@uc002grb.2	0.45	739.97	9.53132	-	ENSG00000264187	RP11-45M22.4	Included
ALE	221037@uc001jmr.1@uc009xpk.1	0.09	100.77	6.65492	-	ENSG00000171988	JMJD1C	Included
ALE	22906@uc003cla.1@uc003cky.1	0.15	123.22	6.94509	+	ENSG00000182606	TRAK1	Included
ALE	22926@uc001gbq.1@uc001gbr.1	0.06	150180	17.1963	+	ENSG00000118217	ATF6	Included
ALE	23412@uc001ire.1@uc001irf.1	0.17	2.78828e+07	24.7329	+	ENSG00000148444	COMMD3	Included
ALE	23446@uc004bcn.1@uc004bco.1	0.42	651578	19.3136	+	ENSG00000070214	SLC44A1	Included
ALE	23446@uc010mtk.1@uc004bco.1	0.35	707.69	9.46697	+	ENSG00000070214	SLC44A1	Included
ALE	285527@uc003gyl.1@uc003gyi.1	0.16	310.51	8.2785	-	ENSG00000075539	FRYL	Included
ALE	3178@uc001sfp.1@uc009zng.1	0.04	1000000000000	39.8631	+	ENSG00000135486	HNRNPA1	Included
ALE	3178@uc001sfp.1@uc009znj.1	0.12	1000000000000	39.8631	+	ENSG00000135486	HNRNPA1	Included
ALE	3304@uc003sbt.2@uc003nxk.2	0.02	6.78035e+09	32.6587	+	ENSG00000145965	C6ORF50	Included
ALE	3304@uc003sbt.2@uc003rjw.2	0.18	1000000000000	39.8631	+	ENSG00000240053	LY6G5B	Included
ALE	3312@uc009zbd.1@uc001pyp.1	0.14	1000000000000	39.8631	-	ENSG00000109971	HSPA8	Included
ALE	3778@uc001jxs.2@uc001jxj.1	0.47	68.06	6.08874	-	ENSG00000156113	KCNMA1	Included
ALE	3778@uc001jxt.2@uc001jxj.1	0.5	442.75	8.79035	-	ENSG00000156113	KCNMA1	Included
ALE	441108@uc003kwy.1@uc003kwz.1	0.31	127051	16.9551	+	ENSG00000197536	C5orf56	Included
ALE	441108@uc003kwy.1@uc010jds.1	0.29	3.51585e+10	35.0332	+	ENSG00000197536	C5orf56	Included
ALE	441140@uc003rul.1@uc003rci.1	0.27	114.72	6.84197	+	ENSG00000204619	PPP1R11	Included
ALE	4582@uc001fiv.1@uc009wqe.1	0.36	1000000000000	39.8631	-	ENSG00000185499	MUC1	Included
ALE	4582@uc001fiw.1@uc009wqe.1	0.31	1000000000000	39.8631	-	ENSG00000163463	KRTCAP2	Included
ALE	5156@uc003hal.2@uc003hao.1	0.46	21.93	4.45483	+	ENSG00000134853	PDGFRA	Included
ALE	5156@uc003hal.2@uc010igq.1	0.32	154.75	7.2738	+	ENSG00000134853	PDGFRA	Included
ALE	51585@uc001ozy.2@uc001ozx.2	0.29	1000000000000	39.8631	+	ENSG00000165494	PCF11	Included
ALE	54014@uc002yxm.1@uc002yxl.1	0.23	1000000000000	39.8631	-	ENSG00000185658	BRWD1	Included
ALE	54014@uc002yxm.1@uc010god.1	0.52	26.2	4.71149	-	ENSG00000185658	BRWD1	Included
ALE	54768@uc002ezv.1@uc002ezr.1	0.69	448.95	8.81041	-	ENSG00000157423	HYDIN	Included
ALE	5558@uc003pdw.2@uc003pdx.1	0.27	36.44	5.18745	+	ENSG00000146143	PRIM2	Included
ALE	5936@uc001oiv.2@uc001oix.1	0.27	1000000000000	39.8631	+	ENSG00000146143	PRIM2	Included
ALE	5936@uc001oiv.2@uc009yrj.1	0.15	1.49203e+11	37.1185	+	ENSG00000146143	PRIM2	Included
ALE	5936@uc009yrj.1@uc001oix.1	0.14	6.33788e+08	29.2394	+	ENSG00000146143	PRIM2	Included
ALE	5987@uc003nlr.1@uc003rqq.1	0.01	1.03311e+10	33.2663	-	ENSG00000188996	HUS1B	Included
ALE	5987@uc003nls.2@uc003rqq.1	0.02	1000000000000	39.8631	-	ENSG00000188996	HUS1B	Included
ALE	5987@uc003qyg.1@uc003rqq.1	0.01	2.0886e+09	30.9599	-	ENSG00000204713	TRIM27	Included
ALE	5987@uc003qyh.2@uc003rqq.1	0.02	1000000000000	39.8631	-	ENSG00000204713	TRIM27	Included
ALE	5987@uc010klb.1@uc003rqq.1	0.04	1000000000000	39.8631	-	ENSG00000204713	TRIM27	Included
ALE	6046@uc010kre.1@uc010kny.1	0.05	1752.86	10.7755	+	ENSG00000223865	HLA-DPB1	Included
ALE	6188@uc001owg.2@uc001owh.1	0.01	1.4705e+07	23.8098	+	ENSG00000149273	RPS3	Included
ALE	6188@uc001owg.2@uc001owi.1	0.12	2.96663e+06	21.5004	+	ENSG00000149273	RPS3	Included
ALE	6188@uc001owg.2@uc001owk.1	0.16	102599	16.6467	+	ENSG00000149273	RPS3	Included
ALE	64641@uc003xet.1@uc003xes.1	0.49	30.81	4.94533	-	ENSG00000221818	EBF2	Included
ALE	6628@uc010gan.1@uc002wga.1	0.05	1150.74	10.1683	-	ENSG00000256566	RP4-734P14.4	Included
ALE	6892@uc003rqh.2@uc003shr.1	0.21	99.74	6.6401	-	ENSG00000204231	RXRB	Included
ALE	6892@uc003rqh.2@uc010krq.1	0.29	98.19	6.6175	-	ENSG00000204231	RXRB	Included
ALE	6992@uc003rtr.1@uc003rbo.1	0.05	388.97	8.60352	+	ENSG00000204619	PPP1R11	Included
ALE	79729@uc009vuz.1@uc001cah.1	0.38	1656.51	10.6939	+	ENSG00000116883	RP11-268J15.5	Included
ALE	80352@uc003npe.1@uc003rbr.1	0.28	121.42	6.92386	-	ENSG00000164385	C6orf195	Included
ALE	80352@uc003rbq.1@uc003rtt.1	0.25	24.18	4.59574	-	ENSG00000204618	RNF39	Included
ALE	80352@uc003rbr.1@uc003rtt.1	0.3	9644.88	13.2355	-	ENSG00000204618	RNF39	Included
ALE	84545@uc001ksd.1@uc001kry.1	0.07	26.12	4.70708	-	ENSG00000055950	MRPL43	Included
ALE	84545@uc001kse.1@uc001kry.1	0.09	34.33	5.1014	-	ENSG00000055950	MRPL43	Included
ALE	8870@uc003nrn.1@uc003rwd.1	0.07	26.67	4.73715	-	ENSG00000164385	C6orf195	Included
ALE	90025@uc003pjq.1@uc003pjp.1	0.45	154.3	7.26959	-	ENSG00000118420	UBE3D	Included
ALE	90025@uc003pjr.2@uc003pjp.1	0.42	2227.88	11.1215	-	ENSG00000118420	UBE3D	Included
ALE	9440@uc001pel.2@uc001pem.2	0.15	48.76	5.60763	+	ENSG00000042429	MED17	Included
ALE	9570@uc002iky.1@uc002ikz.1	0.09	106.47	6.7343	+	ENSG00000262633	RP11-156P1.2	Included
ALE	9839@uc002tvy.2@uc002tvw.1	0.24	92.91	6.53776	-	ENSG00000169554	ZEB2	Included
ALE	9839@uc002tvy.2@uc010fnp.1	0.18	271.16	8.083	-	ENSG00000169554	ZEB2	Included
ALE	1041@uc003nsm.1@uc010kmh.1	-0.49	1000000000000	39.8631	-	ENSG00000164385	C6orf195	Excluded
ALE	1460@uc010kqe.1@uc010kmw.1	-0.43	2.36047e+08	27.8145	+	ENSG00000204511	MCCD1	Excluded
ALE	152926@uc003hrn.2@uc003hrm.2	-0.11	25.8	4.6893	-	ENSG00000163644	PPM1K	Excluded
ALE	196528@uc001rot.1@uc001rou.1	-0.16	509608	18.959	+	ENSG00000189079	ARID2	Excluded
ALE	199@uc010kqb.1@uc010kmu.1	-0.46	1000000000000	39.8631	+	ENSG00000204511	MCCD1	Excluded
ALE	22906@uc003ckz.2@uc003cky.1	-0.23	149717	17.1919	+	ENSG00000182606	TRAK1	Excluded
ALE	22979@uc002rfw.2@uc010eyh.1	-0.3	1236.88	10.2725	+	ENSG00000084710	EFR3B	Excluded
ALE	23060@uc010bgy.1@uc002ann.1	-0.36	1000000000000	39.8631	+	ENSG00000180357	ZNF609	Excluded
ALE	23637@uc004bnm.1@uc010mwf.1	-0.06	270.51	8.07954	+	ENSG00000188394	GPR21	Excluded
ALE	27107@uc003dvf.2@uc003dve.2	-0.11	26.8	4.74416	-	ENSG00000066422	ZBTB11	Excluded
ALE	2893@uc001pit.2@uc001piw.2	-0.63	1.94599e+09	30.8579	+	ENSG00000152578	GRIA4	Excluded
ALE	2893@uc001pit.2@uc001pix.2	-0.64	1000000000000	39.8631	+	ENSG00000152578	GRIA4	Excluded
ALE	29101@uc001age.1@uc001agd.1	-0.05	2.92884e+07	24.8038	-	ENSG00000160075	SSU72	Excluded
ALE	3106@uc010jso.1@uc003ntf.2	-0.08	284.78	8.1537	-	ENSG00000204525	HLA-C	Excluded
ALE	338699@uc009yvi.1@uc001ozz.1	-0.41	298.88	8.22342	+	ENSG00000137494	ANKRD42	Excluded
ALE	388115@uc001zli.1@uc001zlh.2	-0.54	1000000000000	39.8631	-	ENSG00000188549	C15orf52	Excluded
ALE	388403@uc002ixl.1@uc002ixm.1	-0.29	1000000000000	39.8631	+	ENSG00000175155	YPEL2	Excluded
ALE	3915@uc001gpx.2@uc001gpy.2	-0.07	6.44916e+08	29.2645	+	ENSG00000135862	LAMC1	Excluded
ALE	54982@uc010bia.1@uc002arf.1	-0.08	65.25	6.02791	-	ENSG00000128973	CLN6	Excluded
ALE	55186@uc003etp.2@uc003ets.2	-0.21	1000000000000	39.8631	+	ENSG00000248773	RP11-231L11.3	Excluded
ALE	5987@uc003nlt.1@uc003rqq.1	-0.04	1000000000000	39.8631	-	ENSG00000188996	HUS1B	Excluded
ALE	6201@uc002qxx.2@uc002qxw.1	-0.3	115.34	6.84975	+	ENSG00000171863	RPS7	Excluded
ALE	64087@uc003msp.1@uc003kbs.2	-0.18	1000000000000	39.8631	+	ENSG00000170549	IRX1	Excluded
ALE	64236@uc003xcd.1@uc003xcc.1	-0.23	207.75	7.6987	+	ENSG00000248235	AC037459.4	Excluded
ALE	64784@uc002bpn.2@uc002bpp.1	-0.15	76.21	6.25191	+	ENSG00000140577	CRTC3	Excluded
ALE	6628@uc010gan.1@uc002wgb.2	-0.15	85.73	6.42173	-	ENSG00000125835	SNRPB	Excluded
ALE	675@uc001uua.1@uc001uub.1	-0.55	339103	18.3714	+	ENSG00000139618	BRCA2	Excluded
ALE	728340@uc003mrq.2@uc003jww.1	-0.71	158.24	7.30597	+	ENSG00000250173	RP11-661C8.3	Excluded
ALE	728411@uc003jgf.2@uc010iub.1	-0.54	132.49	7.04974	+	ENSG00000183666	ST8SIA4	Excluded
ALE	7903@uc003knl.1@uc003knk.1	-0.29	57.39	5.84273	-	ENSG00000113532	ST8SIA4	Excluded
ALE	80352@uc003rbq.1@uc003rtu.1	-0.31	137.52	7.1035	-	ENSG00000204618	RNF39	Excluded
ALE	8870@uc003rea.1@uc003rwd.1	-0.17	1000000000000	39.8631	-	ENSG00000137404	NRM	Excluded
ALE	9570@uc002iky.1@uc002ila.1	-0.1	282.69	8.14308	+	ENSG00000108433	GOSR2	Excluded
ALE	27163@uc003hjb.1@uc003hja.1	0.38	1000000000000	39.8631	-	ENSG00000138744	NAAA	Included
ALE	27163@uc010iiz.1@uc003hja.1	0.48	553342	19.0778	-	ENSG00000138744	NAAA	Included
ALE	8775@uc002phe.2@uc010elf.1	0.45	24963.2	14.6075	-	ENSG00000105402	NAPA	Included
ALE	222236@uc003vbf.2@uc003vbc.2	-0.21	1.54081e+11	37.1649	-	ENSG00000161048	NAPEPLD	Excluded
ALE	222236@uc003vbf.2@uc003vbd.2	-0.19	101553	16.6319	-	ENSG00000161048	NAPEPLD	Excluded
ALE	4705@uc002vyo.1@uc002vyn.1	0.18	1000000000000	39.8631	-	ENSG00000130414	NDUFA10	Included
ALE	4698@uc003vkt.1@uc003vks.1	0.02	3.99739e+08	28.5745	-	ENSG00000128609	NDUFA5	Included
ALE	4763@uc002hgf.1@uc010csn.1	0.41	1186.47	10.2125	+	ENSG00000196712	NF1	Included
ALE	23114@uc001hbh.1@uc001hbk.1	0.39	379.26	8.56704	+	ENSG00000163531	NFASC	Included
ALE	23114@uc001hbh.1@uc001hbn.1	0.32	302.25	8.2396	+	ENSG00000163531	NFASC	Included
ALE	4853@uc009who.1@uc001eik.1	-0.42	1000000000000	39.8631	-	ENSG00000134250	NOTCH2	Excluded
ALE	55666@uc002kau.2@uc002kas.1	-0.08	9065.52	13.1462	-	ENSG00000182446	NPLOC4	Excluded
ALE	55666@uc002kau.2@uc002kat.2	-0.08	1394.61	10.4456	-	ENSG00000182446	NPLOC4	Excluded
ALE	54780@uc009xzw.1@uc009xzv.1	0.33	30.43	4.92742	-	ENSG00000107672	NSMCE4A	Included
ALE	728130@uc001kes.2@uc009xte.1	0.35	63.38	5.98596	+	ENSG00000214562	NUTM2D	Included
ALE	5001@uc003vcd.1@uc003vcb.1	0.28	99270.4	16.5991	-	ENSG00000164815	ORC5	Included
ALE	55690@uc001ogz.1@uc001oha.1	0.1	86932.9	16.4076	+	ENSG00000175115	PACS1	Included
ALE	55742@uc001mkh.2@uc001mki.2	0.04	2.36192e+09	31.1373	+	ENSG00000197702	PARVA	Included
ALE	94104@uc002yqr.2@uc002yqq.1	0.55	1000000000000	39.8631	-	ENSG00000159086	PAXBP1	Included
ALE	5096@uc003eqy.1@uc003eqz.1	0.23	39584.6	15.2727	+	ENSG00000114054	PCCB	Included
ALE	10016@uc010isw.1@uc003jas.2	-0.62	1000000000000	39.8631	+	ENSG00000249915	PDCD6	Excluded
ALE	9659@uc001emd.1@uc001ema.2	-0.29	2.01623e+08	27.5871	-	ENSG00000178104	PDE4DIP	Excluded
ALE	9659@uc001emf.1@uc001emd.1	-0.09	1000000000000	39.8631	-	ENSG00000178104	PDE4DIP	Excluded
ALE	23047@uc001uuo.2@uc010abf.1	-0.29	1000000000000	39.8631	+	ENSG00000083642	PDS5B	Excluded
ALE	79834@uc002bcn.2@uc002bcm.2	-0.48	1000000000000	39.8631	-	ENSG00000173517	PEAK1	Excluded
ALE	57649@uc002hdk.1@uc002hdj.1	0.37	67394.8	16.0403	-	ENSG00000109118	PHF12	Included
ALE	57649@uc002hdk.1@uc010crw.1	0.3	2.1527e+07	24.3596	-	ENSG00000109118	PHF12	Included
ALE	57649@uc010crw.1@uc002hdg.1	0.24	39.29	5.29609	-	ENSG00000109118	PHF12	Included
ALE	57649@uc002hdk.1@uc002hdg.1	-0.21	223954	17.7728	-	ENSG00000109118	PHF12	Excluded
ALE	90102@uc003dye.2@uc003dyd.1	0.52	185.66	7.53652	+	ENSG00000144824	PHLDB2	Included
ALE	90102@uc003dye.2@uc003dyf.2	0.11	31.61	4.98231	+	ENSG00000144824	PHLDB2	Included
ALE	90102@uc003dyf.2@uc003dyd.1	0.62	411.53	8.68485	+	ENSG00000144824	PHLDB2	Included
ALE	22925@uc002ubf.1@uc002ube.1	0.67	4.63996e+06	22.1457	-	ENSG00000153246	PLA2R1	Included
ALE	130271@uc002rte.2@uc010fau.1	-0.35	1000000000000	39.8631	+	ENSG00000152527	PLEKHH2	Excluded
ALE	5371@uc002aww.1@uc002awj.1	0.28	1000000000000	39.8631	+	ENSG00000140464	PML	Included
ALE	5371@uc002aww.1@uc002awp.1	0.23	1.02132e+06	19.962	+	ENSG00000140464	PML	Included
ALE	5430@uc002ghe.2@uc002ghf.2	-0.35	814229	19.6351	+	ENSG00000181222	POLR2A	Excluded
ALE	9883@uc003twj.1@uc010lam.1	0.14	1000000000000	39.8631	+	ENSG00000196313	POM121	Included
ALE	9883@uc003twk.2@uc003twj.1	0.18	1000000000000	39.8631	+	ENSG00000196313	POM121	Included
ALE	9883@uc003twk.2@uc010lam.1	0.4	1000000000000	39.8631	+	ENSG00000196313	POM121	Included
ALE	8541@uc010emt.1@uc002pms.2	-0.27	83.63	6.38595	+	ENSG00000177380	PPFIA3	Excluded
ALE	85313@uc003qmp.1@uc003qmo.1	0.16	2492.02	11.2831	-	ENSG00000131013	PPIL4	Included
ALE	9677@uc001zsa.2@uc001zrv.1	-0.34	596.96	9.22149	-	ENSG00000168781	PPIP5K1	Excluded
ALE	5495@uc002rtu.1@uc002rtw.1	0.36	1000000000000	39.8631	+	ENSG00000138032	PPM1B	Included
ALE	9647@uc002zvq.2@uc002zvp.1	-0.17	123	6.94251	-	ENSG00000100034	PPM1F	Excluded
ALE	5529@uc001xgg.2@uc001xgd.1	0.03	23.06	4.52732	-	ENSG00000154001	PPP2R5E	Included
ALE	23683@uc002rqe.1@uc002rqd.1	0.41	2.53999e+08	27.9202	-	ENSG00000115825	PRKD3	Included
ALE	23683@uc002rqf.1@uc002rqe.1	0.24	5.29857e+06	22.3372	-	ENSG00000115825	PRKD3	Included
ALE	23683@uc002rqf.1@uc002rqd.1	-0.13	1000000000000	39.8631	-	ENSG00000115825	PRKD3	Excluded
ALE	23215@uc001ghr.1@uc001ghs.1	-0.13	2.64683e+10	34.6235	+	ENSG00000117523	PRRC2C	Excluded
ALE	5681@uc010cet.1@uc002euv.1	-0.22	1000000000000	39.8631	+	ENSG00000159792	PSKH1	Excluded
ALE	22949@uc010mue.1@uc004bfj.2	-0.5	321.07	8.32674	-	ENSG00000106853	PTGR1	Excluded
ALE	5771@uc002krp.1@uc002kro.1	0.36	1000000000000	39.8631	-	ENSG00000175354	PTPN2	Included
ALE	201475@uc002kno.1@uc002knp.1	0.08	1000000000000	39.8631	+	ENSG00000206418	RAB12	Included
ALE	55684@uc004cjh.1@uc010nbr.1	-0.16	54.55	5.76951	+	ENSG00000196642	RABL6	Excluded
ALE	253959@uc001wtk.1@uc001wti.1	0.18	1.14432e+09	30.0918	-	ENSG00000174373	RALGAPA1	Included
ALE	253959@uc001wtk.1@uc001wtj.1	0.17	594945	19.1824	-	ENSG00000174373	RALGAPA1	Included
ALE	158158@uc004amp.1@uc004amo.1	0.91	1000000000000	39.8631	-	ENSG00000165105	RASEF	Included
ALE	11030@uc010lvh.1@uc003xic.1	0.44	192736	17.5563	+	ENSG00000157110	RBPMS	Included
ALE	57139@uc002mrq.1@uc002mrp.1	0.62	42.69	5.41583	-	ENSG00000205517	RGL3	Included
ALE	729540@uc002tfy.1@uc002tfx.2	0.11	208720	17.6712	-	ENSG00000183054	RGPD6	Included
ALE	6103@uc004ded.1@uc004deb.1	0.69	1.4115e+06	20.4288	-	ENSG00000156313	RPGR	Included
ALE	6229@uc001jzo.1@uc001jzs.1	0.06	1.00844e+07	23.2656	+	ENSG00000138326	RPS24	Included
ALE	22902@uc003hfq.1@uc003hfr.1	0.25	653.77	9.35264	+	ENSG00000018189	RUFY3	Included
ALE	861@uc010gmw.1@uc002yuo.1	0.47	14495.8	13.8233	-	ENSG00000159216	RUNX1	Included
ALE	9169@uc001roz.2@uc001roy.1	-0.06	1.08108e+06	20.044	-	ENSG00000139218	SCAF11	Excluded
ALE	55752@uc003hkk.1@uc010ijh.1	0.05	155.56	7.28133	+	ENSG00000138758	SEPT11	Included
ALE	7536@uc001obf.1@uc001obb.1	-0.2	5.10721e+09	32.2499	-	ENSG00000168066	SF1	Excluded
ALE	23451@uc002uug.2@uc002uue.1	0.12	1000000000000	39.8631	-	ENSG00000115524	SF3B1	Included
ALE	257218@uc003qlg.1@uc003qle.1	0.3	1000000000000	39.8631	-	ENSG00000146414	SHPRH	Included
ALE	257218@uc003qlj.1@uc003qlg.1	0.65	369893	18.4968	-	ENSG00000146414	SHPRH	Included
ALE	257218@uc003qlj.1@uc003qli.1	0.55	47.57	5.57198	-	ENSG00000146414	SHPRH	Included
ALE	6504@uc001fwm.2@uc001fwl.2	0.53	1000000000000	39.8631	-	ENSG00000117090	SLAMF1	Included
ALE	6558@uc003kut.1@uc003kus.1	0.06	5.75315e+08	29.0998	+	ENSG00000064651	SLC12A2	Included
ALE	6560@uc010cew.1@uc002eva.1	0.44	20.72	4.37295	-	ENSG00000124067	SLC12A4	Included
ALE	7355@uc004dlq.1@uc004dlo.1	0.29	137.98	7.10832	-	ENSG00000102100	SLC35A2	Included
ALE	25800@uc002kzj.2@uc010dmy.1	0.33	1000000000000	39.8631	-	ENSG00000141424	SLC39A6	Included
ALE	55334@uc001xle.1@uc001xlf.2	0.26	1000000000000	39.8631	+	ENSG00000029364	SLC39A9	Included
ALE	6533@uc010hee.1@uc003byp.2	0.65	1000000000000	39.8631	+	ENSG00000131389	SLC6A6	Included
ALE	7871@uc003djc.1@uc003djh.2	-0.31	35.18	5.13668	+	ENSG00000163681	SLMAP	Excluded
ALE	23020@uc002svw.1@uc002svv.1	0.34	45.5	5.50779	-	ENSG00000144028	SNRNP200	Included
ALE	23161@uc003sty.2@uc003stw.1	-0.17	2.4356e+08	27.8597	-	ENSG00000071189	SNX13	Excluded
ALE	55084@uc003prw.1@uc003prx.1	-0.4	32.12	5.0054	+	ENSG00000112320	SOBP	Excluded
ALE	9580@uc001hal.2@uc001ham.1	0.19	8.97256e+10	36.3848	+	ENSG00000143842	SOX13	Included
ALE	152185@uc003eai.1@uc003eag.2	-0.25	39.25	5.29462	-	ENSG00000163611	SPICE1	Excluded
ALE	55304@uc002woc.1@uc002wod.1	0.19	186579	17.5094	+	ENSG00000172296	SPTLC3	Included
ALE	23380@uc009xbt.1@uc001hdx.1	0.22	325085	18.3105	+	ENSG00000163486	SRGAP2	Included
ALE	23380@uc009xbt.1@uc001hdy.1	-0.21	1000000000000	39.8631	+	ENSG00000163486	SRGAP2	Excluded
ALE	10250@uc009vrh.1@uc001bjm.1	0.41	1000000000000	39.8631	+	ENSG00000133226	SRRM1	Included
ALE	9295@uc009wbi.1@uc001det.1	-0.33	1000000000000	39.8631	+	ENSG00000116754	SRSF11	Excluded
ALE	9295@uc009wbj.1@uc001det.1	-0.31	1000000000000	39.8631	+	ENSG00000116754	SRSF11	Excluded
ALE	8683@uc009zwy.1@uc001tyi.1	0.11	33197.2	15.0188	-	ENSG00000111786	SRSF9	Included
ALE	85461@uc002uah.1@uc010fol.1	0.25	1.0154e+06	19.9536	+	ENSG00000115183	TANC1	Included
ALE	51256@uc003naq.1@uc003nap.1	-0.48	46.92	5.55213	-	ENSG00000145979	TBC1D7	Excluded
ALE	54885@uc004emm.2@uc004emo.1	0.27	1000000000000	39.8631	+	ENSG00000133138	TBC1D8B	Included
ALE	6925@uc002lgc.2@uc002lfv.2	-0.12	1000000000000	39.8631	-	ENSG00000196628	TCF4	Excluded
ALE	255394@uc001tll.2@uc001tln.1	0.14	49.11	5.61794	+	ENSG00000166046	TCP11L2	Included
ALE	54790@uc003hxi.1@uc003hxk.2	0.2	1000000000000	39.8631	+	ENSG00000168769	TET2	Included
ALE	63892@uc002rtc.2@uc002rsz.2	0.37	26.11	4.70653	-	ENSG00000115970	THADA	Included
ALE	63892@uc002rtd.2@uc002rtc.2	0.28	46.99	5.55428	-	ENSG00000115970	THADA	Included
ALE	9414@uc004ahb.1@uc010mom.1	-0.16	121.74	6.92766	+	ENSG00000119139	TJP2	Excluded
ALE	55863@uc001pan.1@uc001paq.1	0.34	108.48	6.76129	+	ENSG00000171204	TMEM126B	Included
ALE	199953@uc001apy.1@uc001apz.1	-0.25	97.15	6.60214	+	ENSG00000188807	TMEM201	Excluded
ALE	84910@uc010fkg.1@uc002thm.1	0.46	122.71	6.93911	+	ENSG00000153214	TMEM87B	Included
ALE	55217@uc004fno.1@uc004fnn.1	-0.39	2176.51	11.0878	-	ENSG00000185973	TMLHE	Excluded
ALE	8764@uc009vlf.1@uc001ajr.1	0.18	28.12	4.81352	+	ENSG00000157873	TNFRSF14	Included
ALE	84629@uc010ksx.1@uc003soi.2	0.19	16786.2	14.035	-	ENSG00000182095	TNRC18	Included
ALE	7150@uc010ggd.1@uc002xjl.1	-0.06	2.28507e+08	27.7677	+	ENSG00000198900	TOP1	Excluded
ALE	9830@uc004ayd.1@uc004ayi.1	0.16	836.6	9.70839	-	ENSG00000106785	TRIM14	Included
ALE	9830@uc004ayf.1@uc004ayi.1	0.39	1000000000000	39.8631	-	ENSG00000106785	TRIM14	Included
ALE	7289@uc001qlk.1@uc001qlj.1	0.47	1000000000000	39.8631	+	ENSG00000078246	TULP3	Included
ALE	7289@uc009zec.1@uc001qlj.1	-0.32	1438.04	10.4899	+	ENSG00000078246	TULP3	Excluded
ALE	7307@uc002zdc.1@uc010gpi.1	0.19	1000000000000	39.8631	-	ENSG00000160201	U2AF1	Included
ALE	7316@uc001ugw.2@uc001ugt.2	0.12	2.35702e+09	31.1343	-	ENSG00000150991	UBC	Included
ALE	7316@uc001ugw.2@uc001ugu.1	0.07	43.11	5.42995	-	ENSG00000150991	UBC	Included
ALE	7316@uc001ugw.2@uc001ugv.2	0.21	1000000000000	39.8631	-	ENSG00000150991	UBC	Included
ALE	51569@uc010abz.1@uc001uwu.1	-0.08	2.82217e+07	24.7503	+	ENSG00000120686	UFM1	Excluded
ALE	115426@uc003zka.1@uc003zjy.1	0.29	1000000000000	39.8631	+	ENSG00000147854	UHRF2	Included
ALE	57602@uc002jwc.1@uc002jvy.1	0.23	37.92	5.24489	-	ENSG00000055483	USP36	Included
ALE	84640@uc003ija.2@uc003ijb.1	-0.12	48.28	5.59335	+	ENSG00000170185	USP38	Excluded
ALE	84132@uc010kti.1@uc003sps.2	-0.26	1297.22	10.3412	+	ENSG00000106346	USP42	Excluded
ALE	57728@uc003gtw.1@uc003gtv.1	0.49	37.82	5.24108	+	ENSG00000157796	WDR19	Included
ALE	91833@uc001yky.1@uc001ylc.2	-0.15	1000000000000	39.8631	+	ENSG00000140153	WDR20	Excluded
ALE	253769@uc010kkx.1@uc003qwz.1	0.58	6.25398e+11	39.186	-	ENSG00000184465	WDR27	Included
ALE	55339@uc002tpi.1@uc002tpg.1	0.07	291.36	8.18666	-	ENSG00000136709	WDR33	Included
ALE	23264@uc003azv.1@uc003azw.1	0.07	1000000000000	39.8631	+	ENSG00000100403	ZC3H7B	Included
ALE	23318@uc001cub.2@uc001cua.1	0.44	25981.4	14.6652	-	ENSG00000134744	ZCCHC11	Included
ALE	23318@uc001cud.2@uc001cua.1	0.38	14370.8	13.8108	-	ENSG00000134744	ZCCHC11	Included
ALE	23174@uc002fkb.2@uc002fjz.1	0.2	1000000000000	39.8631	-	ENSG00000140948	ZCCHC14	Included
ALE	79844@uc003jbk.2@uc003jbi.1	0.53	126.88	6.98732	-	ENSG00000188818	ZDHHC11	Included
ALE	9839@uc002tvw.1@uc010fnp.1	0.17	1000000000000	39.8631	-	ENSG00000169554	ZEB2	Included
ALE	57623@uc010mej.1@uc003yur.1	0.18	66.45	6.0542	-	ENSG00000066827	ZFAT	Included
ALE	79776@uc003yau.1@uc003yav.1	0.35	481.14	8.91031	+	ENSG00000091656	ZFHX4	Included
ALE	140612@uc002qni.2@uc002qnj.1	-0.23	1.24889e+06	20.2522	+	ENSG00000196867	ZFP28	Excluded
ALE	342357@uc002doe.2@uc002dod.2	-0.33	25.57	4.67638	-	ENSG00000155592	ZKSCAN2	Excluded
ALE	7764@uc010gij.1@uc002xwq.2	-0.09	75.34	6.23534	-	ENSG00000171940	ZNF217	Excluded
ALE	10127@uc002cup.1@uc002cur.1	0.21	20.48	4.35614	+	ENSG00000006194	ZNF263	Included
ALE	10127@uc002cuq.1@uc002cur.1	0.5	1000000000000	39.8631	+	ENSG00000006194	ZNF263	Included
ALE	7581@uc001izg.1@uc001izi.1	0.18	574.19	9.16538	+	ENSG00000189180	ZNF33A	Included
ALE	7581@uc001izh.1@uc001izi.1	0.18	66.4	6.05311	+	ENSG00000189180	ZNF33A	Included
ALE	55628@uc002llu.2@uc002llw.2	0.36	1000000000000	39.8631	+	ENSG00000215421	ZNF407	Included
ALE	158399@uc010mud.1@uc004bff.2	0.53	1.78292e+08	27.4097	+	ENSG00000173258	ZNF483	Included
ALE	7553@uc003zej.1@uc003zeh.2	0.37	205769	17.6507	+	ENSG00000147789	ZNF7	Included
ALE	390927@uc010efn.1@uc010efo.1	0.23	169	7.40088	+	ENSG00000188227	ZNF793	Included
ALE	390927@uc010efn.1@uc010efm.1	-0.22	100.25	6.64746	+	ENSG00000188227	ZNF793	Excluded
ALE	84133@uc003aeh.1@uc003aeg.2	0.26	78.66	6.29756	+	ENSG00000183579	ZNRF3	Included
ALE	79364@uc003eix.1@uc003eiv.1	0.26	9273.15	13.1788	-	ENSG00000070476	ZXDC	Included
MXE	chr17:7124085:7124149:+@chr17:7124243:7124377:+@chr17:7124857:7125001:+@chr17:7125271:7125400:+	0.35	1000000000000	39.8631	+	ENSG00000072778	ACADVL	Included
MXE	chr1:147126309:147126441:-@chr1:147124395:147124450:-@chr1:147124252:147124352:-@chr1:147121946:147122041:-	-0.76	4.36888e+09	32.0246	-	ENSG00000162836	ACP6	Excluded
MXE	chr2:114647537:114647900:+@chr2:114670749:114670804:+@chr2:114674461:114674585:+@chr2:114684922:114685032:+	-0.21	5765.66	12.4933	+	ENSG00000115091	ACTR3	Excluded
MXE	chr1:247012917:247014744:-@chr1:247007097:247007230:-@chr1:247005996:247006078:-@chr1:247002400:247004300:-	-0.22	29.79	4.89676	-	ENSG00000153207	AHCTF1	Excluded
MXE	chr1:39463843:39463983:+@chr1:39466644:39466778:+@chr1:39469019:39469090:+@chr1:39469717:39471737:+	-0.22	2793.58	11.4479	+	ENSG00000174574	AKIRIN1	Excluded
MXE	chr15:60690142:60690185:-@chr15:60689454:60689537:-@chr15:60688350:60688626:-@chr15:60678227:60678285:-	-0.62	6.39221e+08	29.2517	-	ENSG00000182718	ANXA2	Excluded
MXE	chr15:60690142:60690185:-@chr15:60689457:60689537:-@chr15:60688350:60688626:-@chr15:60678227:60678285:-	-0.15	785638	19.5835	-	ENSG00000182718	ANXA2	Excluded
MXE	chr4:122618018:122618147:-@chr4:122617736:122617779:-@chr4:122607443:122607527:-@chr4:122604519:122604632:-	0.41	9.22032e+06	23.1364	-	ENSG00000164111	ANXA5	Included
MXE	chr1:150241098:150241609:-@chr1:150240357:150240527:-@chr1:150240116:150240189:-@chr1:150239756:150239878:-	0.13	26.6	4.73335	-	ENSG00000117362	APH1A	Included
MXE	chr11:129939716:129939977:+@chr11:129979324:129979400:+@chr11:129990601:129990713:+@chr11:129991509:129991705:+	-0.26	1000000000000	39.8631	+	ENSG00000084234	APLP2	Excluded
MXE	chr21:27394156:27394358:-@chr21:27372330:27372497:-@chr21:27369675:27369731:-@chr21:27354657:27354790:-	0.13	1000000000000	39.8631	-	ENSG00000142192	APP	Included
MXE	chr14:32546495:32546641:+@chr14:32559708:32563592:+@chr14:32586349:32586493:+@chr14:32615469:32615546:+	0.34	9.33762e+07	26.4766	+	ENSG00000100852	ARHGAP5	Included
MXE	chr14:32547437:32547502:+@chr14:32559708:32563592:+@chr14:32586346:32586493:+@chr14:32615469:32615546:+	0.39	5.2362e+07	25.642	+	ENSG00000100852	ARHGAP5	Included
MXE	chr9:133320094:133320382:+@chr9:133325659:133325720:+@chr9:133326989:133327430:+@chr9:133327611:133327720:+	0.55	50.42	5.65592	+	ENSG00000130707	ASS1	Included
MXE	chr11:46638826:46639440:+@chr11:46639810:46639925:+@chr11:46651595:46651650:+@chr11:46665829:46665910:+	0.43	36.12	5.17473	+	ENSG00000175224	ATG13	Included
MXE	chr5:172410763:172410967:+@chr5:172421778:172421825:+@chr5:172447241:172447370:+@chr5:172461402:172461900:+	0.15	1000000000000	39.8631	+	ENSG00000113732	ATP6V0E1	Included
MXE	chr3:118959612:118959725:-@chr3:118955700:118955917:-@chr3:118948694:118949091:-@chr3:118945656:118945888:-	0.28	93.17	6.54179	-	ENSG00000121578	B4GALT4	Included
MXE	chr2:215674136:215674428:-@chr2:215657021:215657169:-@chr2:215645284:215646233:-@chr2:215633956:215634036:-	0.35	41.69	5.38163	-	ENSG00000138376	BARD1	Included
MXE	chr2:215674136:215674428:-@chr2:215657021:215657169:-@chr2:215645692:215646233:-@chr2:215633956:215634036:-	0.39	216.13	7.75576	-	ENSG00000138376	BARD1	Included
MXE	chr6:36181657:36182163:+@chr6:36185694:36185787:+@chr6:36196679:36196833:+@chr6:36198203:36200567:+	0.5	53.44	5.73985	+	ENSG00000096070	BRPF3	Included
MXE	chr5:72794250:72794383:+@chr5:72794959:72795027:+@chr5:72798313:72798426:+@chr5:72798741:72798942:+	0.14	1.71721e+06	20.7116	+	ENSG00000145741	BTF3	Included
MXE	chr6:26368793:26369140:+@chr6:26370550:26370831:+@chr6:26373125:26373325:+@chr6:26373504:26373524:+	0.17	22.9	4.51728	+	ENSG00000186470	BTN3A2	Included
MXE	chr11:16760148:16760388:+@chr11:16766148:16766231:+@chr11:16769644:16769704:+@chr11:16774332:16774441:+	-0.14	3896.11	11.9278	+	ENSG00000110696	C11orf58	Excluded
MXE	chr17:16342301:16342374:+@chr17:16342641:16342728:+@chr17:16342974:16343017:+@chr17:16343499:16343567:+	-0.27	21.09	4.39849	+	ENSG00000175061	C17orf76-AS1	Excluded
MXE	chr7:128388627:128388858:+@chr7:128394316:128394509:+@chr7:128394583:128394776:+@chr7:128398925:128399091:+	0.25	1000000000000	39.8631	+	ENSG00000128595	CALU	Included
MXE	chr1:40506255:40506473:+@chr1:40507101:40507165:+@chr1:40523118:40523167:+@chr1:40525009:40525130:+	-0.64	20.25	4.33985	+	ENSG00000131236	CAP1	Excluded
MXE	chr14:20793698:20793812:-@chr14:20786415:20786629:-@chr14:20785954:20786133:-@chr14:20784386:20784719:-	0.56	151.74	7.24546	-	ENSG00000100814	CCNB1IP1	Included
MXE	chr15:43477466:43477805:+@chr15:43478018:43478431:+@chr15:43481397:43481478:+@chr15:43482253:43482349:+	0.55	89.32	6.48091	+	ENSG00000166946	CCNDBP1	Included
MXE	chr15:55663991:55664242:-@chr15:55657386:55657507:-@chr15:55651737:55653142:-@chr15:55647421:55648607:-	0.09	129.57	7.01759	-	ENSG00000260916	CCPG1	Included
MXE	chr2:62112155:62112207:-@chr2:62110594:62110683:-@chr2:62107421:62107529:-@chr2:62106004:62106146:-	-0.23	1836.46	10.8427	-	ENSG00000115484	CCT4	Excluded
MXE	chr5:10250282:10250557:+@chr5:10254257:10254317:+@chr5:10254908:10254950:+@chr5:10256067:10256265:+	-0.31	39.68	5.31034	+	ENSG00000150753	CCT5	Excluded
MXE	chr11:35211382:35211612:+@chr11:35219695:35219793:+@chr11:35227659:35227790:+@chr11:35229652:35229753:+	-0.44	45.87	5.51948	+	ENSG00000026508	CD44	Excluded
MXE	chr1:207940358:207940540:+@chr1:207941124:207941168:+@chr1:207943666:207943707:+@chr1:207956637:207956675:+	-0.3	13566.2	13.7277	+	ENSG00000117335	CD46	Excluded
MXE	chr17:45258928:45259003:-@chr17:45247283:45247408:-@chr17:45235572:45235669:-@chr17:45234596:45234750:-	0.41	9.17986e+07	26.452	-	ENSG00000004897	CDC27	Included
MXE	chr16:69166387:69166493:-@chr16:69155339:69155396:-@chr16:69154956:69155073:-@chr16:69151912:69154552:-	0.41	1000000000000	39.8631	-	ENSG00000168802	CHTF8	Included
MXE	chr14:65390709:65390844:+@chr14:65392728:65392798:+@chr14:65398856:65399010:+@chr14:65470967:65471031:+	0.47	1.29523e+07	23.6267	+	ENSG00000125954	CHURC1-FNTB	Included
MXE	chr16:28503035:28503156:-@chr16:28502803:28502881:-@chr16:28499912:28499983:-@chr16:28498777:28498862:-	-0.64	58.08	5.85997	-	ENSG00000261832	CLN3	Excluded
MXE	chr18:72168564:72168707:+@chr18:72173084:72173246:+@chr18:72178048:72178248:+@chr18:72179683:72179767:+	-0.16	39.25	5.29462	+	ENSG00000133313	CNDP2	Excluded
MXE	chr2:232653265:232653442:+@chr2:232656443:232656518:+@chr2:232658973:232659061:+@chr2:232660816:232661018:+	-0.37	31.66	4.98459	+	ENSG00000144524	COPS7B	Excluded
MXE	chr6:75953433:75953644:-@chr6:75950892:75950981:-@chr6:75949993:75950101:-@chr6:75947391:75947704:-	0.24	2.37888e+06	21.1819	-	ENSG00000112695	COX7A2	Included
MXE	chr22:50316260:50316355:+@chr22:50316882:50316965:+@chr22:50318008:50318103:+@chr22:50319065:50319205:+	-0.39	2470.29	11.2705	+	ENSG00000184164	CRELD2	Excluded
MXE	chr11:57529234:57529518:+@chr11:57558857:57559145:+@chr11:57561482:57561553:+@chr11:57563049:57563201:+	-0.07	43.02	5.42694	+	ENSG00000198561	CTNND1	Excluded
MXE	chr8:11725510:11725646:-@chr8:11721885:11721972:-@chr8:11715367:11715449:-@chr8:11710838:11710988:-	-0.55	3.60555e+06	21.7818	-	ENSG00000164733	CTSB	Excluded
MXE	chr8:11725510:11725646:-@chr8:11721885:11721972:-@chr8:11718915:11718988:-@chr8:11710838:11710988:-	-0.74	1000000000000	39.8631	-	ENSG00000164733	CTSB	Excluded
MXE	chr8:11725510:11725646:-@chr8:11721885:11721992:-@chr8:11715367:11715449:-@chr8:11710838:11710988:-	-0.48	1486.57	10.5378	-	ENSG00000164733	CTSB	Excluded
MXE	chr8:11725510:11725646:-@chr8:11721885:11721992:-@chr8:11718915:11718988:-@chr8:11710838:11710988:-	-0.4	402913	18.6201	-	ENSG00000164733	CTSB	Excluded
MXE	chr2:120124504:120124636:+@chr2:120124979:120125039:+@chr2:120125135:120125220:+@chr2:120125764:120125881:+	-0.6	24.7	4.62644	+	ENSG00000155368	DBI	Excluded
MXE	chr7:44084239:44084419:+@chr7:44089824:44089879:+@chr7:44091429:44091541:+@chr7:44096356:44096502:+	0.38	2.66721e+06	21.3469	+	ENSG00000136279	DBNL	Included
MXE	chr7:44084239:44084419:+@chr7:44091429:44091541:+@chr7:44092466:44092540:+@chr7:44096356:44096502:+	0.4	1463.36	10.5151	+	ENSG00000136279	DBNL	Included
MXE	chr1:20987690:20988037:-@chr1:20987374:20987484:-@chr1:20982594:20982680:-@chr1:20982169:20982272:-	0.2	2.29869e+10	34.4201	-	ENSG00000244038	DDOST	Included
MXE	chr17:62502194:62502407:-@chr17:62500795:62500960:-@chr17:62500340:62500436:-@chr17:62500101:62500234:-	0.16	1000000000000	39.8631	-	ENSG00000108654	DDX5	Included
MXE	chr17:62502194:62502407:-@chr17:62500795:62500998:-@chr17:62500340:62500436:-@chr17:62500101:62500234:-	0.3	1000000000000	39.8631	-	ENSG00000108654	DDX5	Included
MXE	chr17:62502632:62502849:-@chr17:62502194:62502377:-@chr17:62500795:62500960:-@chr17:62500340:62500436:-	-0.41	1000000000000	39.8631	-	ENSG00000108654	DDX5	Excluded
MXE	chr17:62502632:62502849:-@chr17:62502194:62502380:-@chr17:62500795:62500960:-@chr17:62500340:62500436:-	-0.42	1000000000000	39.8631	-	ENSG00000108654	DDX5	Excluded
MXE	chr17:62502873:62503648:-@chr17:62502194:62502380:-@chr17:62500795:62500960:-@chr17:62500340:62500436:-	-0.45	1000000000000	39.8631	-	ENSG00000108654	DDX5	Excluded
MXE	chr19:49438257:49438368:+@chr19:49442706:49442958:+@chr19:49445697:49445821:+@chr19:49447614:49447764:+	-0.64	147.04	7.20006	+	ENSG00000104808	DHDH	Excluded
MXE	chr15:78556487:78556735:+@chr15:78557099:78557237:+@chr15:78562839:78563019:+@chr15:78565437:78565541:+	-0.4	76.2	6.25172	+	ENSG00000140403	DNAJA4	Excluded
MXE	chr12:32854349:32854496:+@chr12:32860301:32860347:+@chr12:32861087:32861158:+@chr12:32863863:32863949:+	0.44	315.21	8.30017	+	ENSG00000087470	DNM1L	Included
MXE	chr22:31795539:31795711:+@chr22:31796606:31796729:+@chr22:31799015:31799190:+@chr22:31806998:31807067:+	0.24	2857.67	11.4806	+	ENSG00000185721	DRG1	Included
MXE	chr16:66785176:66785249:-@chr16:66783100:66783216:-@chr16:66776341:66776571:-@chr16:66769978:66770147:-	0.2	26.95	4.75221	-	ENSG00000135720	DYNC1LI2	Included
MXE	chr1:53370318:53370505:-@chr1:53364846:53364896:-@chr1:53363109:53363156:-@chr1:53361582:53362269:-	-0.41	40.66	5.34554	-	ENSG00000121310	ECHDC2	Excluded
MXE	chr14:69864948:69865021:-@chr14:69861542:69861629:-@chr14:69853680:69853800:-@chr14:69846840:69847357:-	0.19	296186	18.1761	-	ENSG00000100632	ERH	Included
MXE	chr4:152330398:152330617:+@chr4:152375853:152375960:+@chr4:152403676:152403800:+@chr4:152487290:152487516:+	-0.51	7952.71	12.9572	+	ENSG00000164142	FAM160A1	Excluded
MXE	chr2:223513459:223513514:-@chr2:223511520:223511715:-@chr2:223509225:223509284:-@chr2:223507570:223507724:-	-0.64	20.4	4.3505	-	ENSG00000116120	FARSB	Excluded
MXE	chr10:90770510:90770572:+@chr10:90771756:90771838:+@chr10:90773100:90773124:+@chr10:90773876:90775542:+	0.48	91.47	6.51523	+	ENSG00000026103	FAS	Included
MXE	chr4:15656827:15657035:-@chr4:15646116:15646280:-@chr4:15642411:15642506:-@chr4:15640131:15640317:-	-0.31	24188.8	14.5621	-	ENSG00000118564	FBXL5	Excluded
MXE	chr4:15656827:15657035:-@chr4:15646116:15646331:-@chr4:15642411:15642506:-@chr4:15640131:15640317:-	-0.28	27326.9	14.738	-	ENSG00000118564	FBXL5	Excluded
MXE	chr4:153456279:153456393:-@chr4:153456093:153456185:-@chr4:153333632:153333681:-@chr4:153332455:153333024:-	-0.55	57.64	5.849	-	ENSG00000109670	FBXW7	Excluded
MXE	chr20:1373606:1373816:-@chr20:1373478:1373525:-@chr20:1356135:1356247:-@chr20:1352720:1352884:-	0.27	218572	17.7377	-	ENSG00000088832	FKBP1A	Included
MXE	chr1:171162474:171162662:+@chr1:171165788:171165950:+@chr1:171168485:171168627:+@chr1:171173004:171173203:+	0.38	51.57	5.68846	+	ENSG00000094963	FMO2	Included
MXE	chr2:216236632:216236738:-@chr2:216235017:216235155:-@chr2:216232586:216232750:-@chr2:216230228:216230353:-	0.15	33.49	5.06566	-	ENSG00000115414	FN1	Included
MXE	chr3:180630234:180630524:+@chr3:180632440:180632783:+@chr3:180651122:180651174:+@chr3:180665653:180665724:+	-0.84	1000000000000	39.8631	+	ENSG00000114416	FXR1	Excluded
MXE	chr3:180630234:180630524:+@chr3:180632440:180632783:+@chr3:180652926:180653019:+@chr3:180665653:180665724:+	-0.55	1000000000000	39.8631	+	ENSG00000114416	FXR1	Excluded
MXE	chr3:180630234:180630524:+@chr3:180651122:180651174:+@chr3:180652926:180653019:+@chr3:180665653:180665724:+	-0.53	23971.7	14.549	+	ENSG00000114416	FXR1	Excluded
MXE	chr6:112024088:112024237:-@chr6:112021307:112021471:-@chr6:112020718:112020873:-@chr6:112017480:112017659:-	-0.44	2095.99	11.0334	-	ENSG00000010810	FYN	Excluded
MXE	chr22:24620964:24621074:-@chr22:24616605:24616696:-@chr22:24616460:24616552:-@chr22:24615622:24616084:-	-0.59	21.39	4.41886	-	ENSG00000099998	GGT5	Excluded
MXE	chr12:110390897:110391039:-@chr12:110388972:110389121:-@chr12:110385061:110386651:-@chr12:110376970:110377052:-	0.54	509.15	8.99195	-	ENSG00000139436	GIT2	Included
MXE	chr12:110390897:110391039:-@chr12:110389017:110389121:-@chr12:110385061:110386651:-@chr12:110376970:110377052:-	0.61	1447.67	10.4995	-	ENSG00000139436	GIT2	Included
MXE	chr12:110390897:110391039:-@chr12:110389017:110389121:-@chr12:110385061:110386651:-@chr12:110383065:110383154:-	0.54	452.5	8.82177	-	ENSG00000139436	GIT2	Included
MXE	chr5:180666487:180666582:-@chr5:180666067:180666177:-@chr5:180665099:180665239:-@chr5:180663937:180664042:-	0.27	1000000000000	39.8631	-	ENSG00000204628	GNB2L1	Included
MXE	chr12:21654699:21654882:+@chr12:21659819:21659910:+@chr12:21661317:21661495:+@chr12:21665229:21665310:+	0.37	3713.51	11.8586	+	ENSG00000111711	GOLT1B	Included
MXE	chr17:73328781:73328878:-@chr17:73321979:73322101:-@chr17:73317740:73317908:-@chr17:73314157:73316634:-	-0.21	126.97	6.98834	-	ENSG00000177885	GRB2	Excluded
MXE	chr15:59944405:59944525:-@chr15:59942868:59942972:-@chr15:59934335:59934461:-@chr15:59930261:59931356:-	0.32	1000000000000	39.8631	-	ENSG00000140307	GTF2A2	Included
MXE	chr15:59949605:59949737:-@chr15:59942868:59942963:-@chr15:59934335:59934461:-@chr15:59930261:59931356:-	0.25	6.64576e+09	32.6298	-	ENSG00000140307	GTF2A2	Included
MXE	chr1:89357166:89357301:-@chr1:89352944:89353050:-@chr1:89329664:89329797:-@chr1:89325823:89325969:-	0.42	1000000000000	39.8631	-	ENSG00000137947	GTF2B	Included
MXE	chr6:135375787:135376036:-@chr6:135371720:135371785:-@chr6:135360711:135360905:-@chr6:135323872:135323980:-	0.29	66.57	6.0568	-	ENSG00000112339	HBS1L	Included
MXE	chr6:125621684:125621805:-@chr6:125619860:125619962:-@chr6:125614114:125614114:-@chr6:125613987:125614055:-	-0.52	1434.13	10.486	-	ENSG00000111906	HDDC2	Excluded
MXE	chr16:56970599:56970729:+@chr16:56973149:56973271:+@chr16:56976044:56976149:+@chr16:56977038:56977793:+	0.24	73938.8	16.174	+	ENSG00000051108	HERPUD1	Included
MXE	chr16:56973149:56973271:+@chr16:56973807:56974000:+@chr16:56974089:56974157:+@chr16:56976044:56976149:+	0.2	39.43	5.30122	+	ENSG00000051108	HERPUD1	Included
MXE	chr6_dbb_hap3:2533589:2533864:-@chr6_dbb_hap3:2533319:2533467:-@chr6_dbb_hap3:2532876:2532908:-@chr6_dbb_hap3:2532721:2532768:-	0.17	1000000000000	39.8631	-	ENSG00000228299	HLA-C	Included
MXE	chr6_mann_hap4:2584876:2585151:-@chr6_mann_hap4:2584606:2584754:-@chr6_mann_hap4:2584163:2584195:-@chr6_mann_hap4:2584008:2584055:-	0.59	1000000000000	39.8631	-	ENSG00000237022	HLA-C	Included
MXE	chr6_qbl_hap6:2531232:2531507:-@chr6_qbl_hap6:2530962:2531110:-@chr6_qbl_hap6:2530519:2530551:-@chr6_qbl_hap6:2530364:2530411:-	0.18	1000000000000	39.8631	-	ENSG00000206452	HLA-C	Included
MXE	chr21:38334336:38334470:-@chr21:38319633:38320587:-@chr21:38318309:38318454:-@chr21:38311132:38311294:-	0.41	26.89	4.749	-	ENSG00000159267	HLCS	Included
MXE	chr21:40720218:40720265:-@chr21:40719305:40719404:-@chr21:40717756:40719218:-@chr21:40717072:40717200:-	0.22	34.47	5.10727	-	ENSG00000205581	HMGN1	Included
MXE	chr21:40720218:40720265:-@chr21:40719305:40719409:-@chr21:40717756:40719218:-@chr21:40717072:40717200:-	0.24	145.77	7.18755	-	ENSG00000205581	HMGN1	Included
MXE	chr5:179044515:179044650:-@chr5:179044022:179044111:-@chr5:179043870:179043959:-@chr5:179043127:179043219:-	-0.17	41.4	5.37156	-	ENSG00000169045	HNRNPH1	Excluded
MXE	chr5:179044515:179044650:-@chr5:179044022:179044111:-@chr5:179043900:179043959:-@chr5:179043127:179043219:-	-0.32	190854	17.5421	-	ENSG00000169045	HNRNPH1	Excluded
MXE	chr1:23664247:23664354:-@chr1:23660011:23660124:-@chr1:23650049:23650225:-@chr1:23648021:23648156:-	0.25	7.29073e+09	32.7634	-	ENSG00000125944	HNRNPR	Included
MXE	chr9:95055893:95056038:-@chr9:95051583:95051708:-@chr9:95050408:95050564:-@chr9:95050073:95050192:-	-0.4	215263	17.7157	-	ENSG00000196305	IARS	Excluded
MXE	chr1:159002314:159002481:+@chr1:159015087:159015254:+@chr1:159019222:159019389:+@chr1:159021469:159021888:+	0.27	1000000000000	39.8631	+	ENSG00000163565	IFI16	Included
MXE	chr14:94577079:94577143:+@chr14:94577971:94578119:+@chr14:94581197:94581226:+@chr14:94582127:94582279:+	0.55	1000000000000	39.8631	+	ENSG00000165949	IFI27	Included
MXE	chr14:94577079:94577143:+@chr14:94578005:94578119:+@chr14:94581197:94581226:+@chr14:94582127:94582279:+	0.5	1000000000000	39.8631	+	ENSG00000165949	IFI27	Included
MXE	chr2:86400773:86400884:-@chr2:86398331:86398432:-@chr2:86397872:86397964:-@chr2:86393631:86393767:-	0.45	40.87	5.35297	-	ENSG00000132305	IMMT	Included
MXE	chr2:86400773:86400884:-@chr2:86398331:86398459:-@chr2:86397872:86397964:-@chr2:86393631:86393767:-	0.4	34.86	5.1235	-	ENSG00000132305	IMMT	Included
MXE	chrX:153279493:153279729:-@chrX:153278494:153278884:-@chrX:153277980:153278129:-@chrX:153275957:153277368:-	0.27	1000000000000	39.8631	-	ENSG00000184216	IRAK1	Included
MXE	chrX:153281888:153282095:-@chrX:153281483:153281548:-@chrX:153279493:153279729:-@chrX:153278494:153278884:-	0.23	3339.11	11.7052	-	ENSG00000184216	IRAK1	Included
MXE	chr16:71956377:71956583:+@chr16:71957191:71957287:+@chr16:71958676:71958720:+@chr16:71961517:71964540:+	0.2	22.79	4.51033	+	ENSG00000182149	IST1	Included
MXE	chr14:93542940:93542964:-@chr14:93483021:93483146:-@chr14:93460225:93460342:-@chr14:93429096:93429194:-	0.39	32.41	5.01837	-	ENSG00000100605	ITPK1	Included
MXE	chr16:75681476:75681585:-@chr16:75678181:75678360:-@chr16:75676651:75676733:-@chr16:75675462:75675621:-	-0.27	445.13	8.79808	-	ENSG00000065427	KARS	Excluded
MXE	chr12:109915065:109915155:-@chr12:109907320:109909182:-@chr12:109898441:109898610:-@chr12:109895797:109895883:-	0.14	24.53	4.61648	-	ENSG00000110906	KCTD10	Included
MXE	chr8:48203622:48203726:+@chr8:48206456:48206619:+@chr8:48320423:48320523:+@chr8:48352885:48353104:+	-0.3	229.13	7.84002	+	ENSG00000164808	KIAA0146	Excluded
MXE	chr8:48203622:48203726:+@chr8:48206456:48206619:+@chr8:48320423:48320552:+@chr8:48352885:48353104:+	-0.47	1000000000000	39.8631	+	ENSG00000164808	KIAA0146	Excluded
MXE	chr8:48203622:48203726:+@chr8:48308936:48309186:+@chr8:48320423:48320523:+@chr8:48352885:48353104:+	-0.24	19.99	4.32121	+	ENSG00000164808	KIAA0146	Excluded
MXE	chr8:48203622:48203726:+@chr8:48308936:48309186:+@chr8:48320423:48320552:+@chr8:48352885:48353104:+	-0.46	409164	18.6423	+	ENSG00000164808	KIAA0146	Excluded
MXE	chr5:175788605:175788809:-@chr5:175786814:175786921:-@chr5:175786465:175786570:-@chr5:175782574:175782752:-	-0.34	578.88	9.17712	-	ENSG00000122203	KIAA1191	Excluded
MXE	chr6:43027143:43027423:+@chr6:43029049:43029331:+@chr6:43030655:43030885:+@chr6:43033358:43033439:+	-0.37	23.36	4.54597	+	ENSG00000137171	KLC4	Excluded
MXE	chr19:10676582:10676702:-@chr19:10675605:10676466:-@chr19:10673405:10673513:-@chr19:10672467:10672521:-	0.4	24.65	4.62352	-	ENSG00000129347	KRI1	Included
MXE	chr11:18418366:18418515:+@chr11:18420978:18421095:+@chr11:18422350:18422557:+@chr11:18424387:18424560:+	0.2	1000000000000	39.8631	+	ENSG00000134333	LDHA	Included
MXE	chr11:18418366:18418515:+@chr11:18420978:18421095:+@chr11:18422384:18422557:+@chr11:18424387:18424560:+	0.18	1000000000000	39.8631	+	ENSG00000134333	LDHA	Included
MXE	chr2:87754974:87755164:+@chr2:87769669:87769823:+@chr2:87779742:87779942:+@chr2:87820726:87821030:+	0.56	214.72	7.74631	+	ENSG00000222041	LINC00152	Included
MXE	chr2:87754974:87755164:+@chr2:87769669:87769823:+@chr2:87779742:87780126:+@chr2:87820726:87821030:+	0.4	31.18	4.96255	+	ENSG00000222041	LINC00152	Included
MXE	chr3:187871663:187871809:+@chr3:187943193:187943315:+@chr3:188059451:188059507:+@chr3:188123900:188124101:+	0.53	4381.63	12.0973	+	ENSG00000145012	LPP	Included
MXE	chr9:128268589:128268696:-@chr9:128246722:128246862:-@chr9:128230251:128230388:-@chr9:128206780:128206877:-	0.35	319.46	8.31949	-	ENSG00000119487	MAPKAP1	Included
MXE	chr13:98009736:98009889:+@chr13:98017390:98017425:+@chr13:98018713:98018807:+@chr13:98043576:98046374:+	-0.52	2.87011e+11	38.0623	+	ENSG00000139793	MBNL2	Excluded
MXE	chr11:46403219:46403308:+@chr11:46403607:46403683:+@chr11:46403844:46404011:+@chr11:46404137:46404298:+	0.23	1000000000000	39.8631	+	ENSG00000110492	MDK	Included
MXE	chr12:16500577:16500644:+@chr12:16507165:16507312:+@chr12:16510539:16510633:+@chr12:16516729:16517344:+	-0.24	1000000000000	39.8631	+	ENSG00000008394	MGST1	Excluded
MXE	chr12:16500577:16500644:+@chr12:16507172:16507312:+@chr12:16510539:16510633:+@chr12:16516729:16517344:+	-0.12	36.07	5.17273	+	ENSG00000008394	MGST1	Excluded
MXE	chr2:112252462:112252692:-@chr2:112237484:112237638:-@chr2:112234913:112235058:-@chr2:112186886:112187197:-	-0.61	20.92	4.38681	-	ENSG00000172965	MIR4435	Excluded
MXE	chr3:158288953:158289136:+@chr3:158291087:158291222:+@chr3:158306641:158306713:+@chr3:158310223:158310370:+	0.48	23.74	4.56925	+	ENSG00000178053	MLF1	Included
MXE	chrX:102940099:102940188:-@chrX:102939609:102939657:-@chrX:102933427:102933548:-@chrX:102930426:102931979:-	-0.16	45	5.49185	-	ENSG00000123562	MORF4L2	Excluded
MXE	chr17:7489050:7489115:+@chr17:7489269:7489396:+@chr17:7490010:7490095:+@chr17:7490217:7490335:+	0.5	31.75	4.98868	+	ENSG00000129255	MPDU1	Included
MXE	chr6:30587486:30587583:+@chr6:30587698:30587766:+@chr6:30590609:30590675:+@chr6:30592660:30592719:+	-0.48	6070.01	12.5675	+	ENSG00000204568	MRPS18B	Excluded
MXE	chr2:74425690:74425869:+@chr2:74432832:74433016:+@chr2:74434831:74434953:+@chr2:74435696:74435848:+	-0.27	1000000000000	39.8631	+	ENSG00000065911	MTHFD2	Excluded
MXE	chr1:155161974:155162101:-@chr1:155160639:155161032:-@chr1:155159931:155160020:-@chr1:155159701:155159850:-	-0.29	189.37	7.56506	-	ENSG00000185499	MUC1	Excluded
MXE	chr1:155161974:155162101:-@chr1:155160639:155161032:-@chr1:155159931:155160052:-@chr1:155159701:155159850:-	-0.29	221.82	7.79325	-	ENSG00000185499	MUC1	Excluded
MXE	chr18:3247528:3247907:+@chr18:3249359:3249441:+@chr18:3252216:3252480:+@chr18:3253231:3253426:+	0.13	73973.6	16.1747	+	ENSG00000101608	MYL12A	Included
MXE	chr12:56552468:56552495:+@chr12:56553371:56553406:+@chr12:56553407:56553514:+@chr12:56553759:56553932:+	-0.29	1000000000000	39.8631	+	ENSG00000092841	MYL6	Excluded
MXE	chr1:46049660:46049877:+@chr1:46056895:46056942:+@chr1:46067927:46068037:+@chr1:46072154:46072263:+	0.41	145884	17.1545	+	ENSG00000132780	NASP	Included
MXE	chr3:179322575:179322727:+@chr3:179333771:179333837:+@chr3:179334771:179334832:+@chr3:179336203:179336309:+	0.41	58536.8	15.8371	+	ENSG00000136521	NDUFB5	Included
MXE	chr11:67374429:67374547:+@chr11:67374770:67374795:+@chr11:67374837:67375087:+@chr11:67375867:67375949:+	0.6	273.02	8.09286	+	ENSG00000167792	NDUFV1	Included
MXE	chr21:44313378:44313491:+@chr21:44317037:44317157:+@chr21:44323292:44324386:+@chr21:44328974:44329773:+	0.52	1000000000000	39.8631	+	ENSG00000160194	NDUFV3	Included
MXE	chr1:16767167:16767348:+@chr1:16770127:16770227:+@chr1:16774365:16774469:+@chr1:16775588:16775696:+	0.58	1000000000000	39.8631	+	ENSG00000157191	NECAP2	Included
MXE	chr22:42084798:42084913:-@chr22:42083726:42084331:-@chr22:42078360:42078591:-@chr22:42076248:42076368:-	0.43	1000000000000	39.8631	-	ENSG00000100138	NHP2L1	Included
MXE	chr22:42084798:42084913:-@chr22:42084083:42084331:-@chr22:42078360:42078591:-@chr22:42076248:42076368:-	0.24	47.46	5.56864	-	ENSG00000100138	NHP2L1	Included
MXE	chr15:23034147:23034427:-@chr15:23033894:23034006:-@chr15:23033278:23033413:-@chr15:23021198:23021429:-	0.37	21.17	4.40395	-	ENSG00000140157	NIPA2	Included
MXE	chr14:74953032:74953139:-@chr14:74951118:74951290:-@chr14:74947389:74947482:-@chr14:74946643:74946991:-	-0.17	64.55	6.01235	-	ENSG00000119655	NPC2	Excluded
MXE	chr17:73211849:73211918:+@chr17:73214280:73214401:+@chr17:73221198:73221332:+@chr17:73221437:73221559:+	0.44	41.69	5.38163	+	ENSG00000125450	NUP85	Included
MXE	chr5:102355494:102355547:+@chr5:102360835:102361038:+@chr5:102363886:102363942:+@chr5:102364591:102366808:+	-0.33	145.05	7.18041	+	ENSG00000145730	PAM	Excluded
MXE	chr5:102355494:102355547:+@chr5:102360835:102361038:+@chr5:102363889:102363942:+@chr5:102364591:102366808:+	-0.33	925890	19.8205	+	ENSG00000145730	PAM	Excluded
MXE	chr5:102355494:102355547:+@chr5:102360838:102361038:+@chr5:102363886:102363942:+@chr5:102364591:102366808:+	-0.3	761.49	9.57268	+	ENSG00000145730	PAM	Excluded
MXE	chr5:102355494:102355547:+@chr5:102360838:102361038:+@chr5:102363889:102363942:+@chr5:102364591:102366808:+	-0.3	2857.72	11.4806	+	ENSG00000145730	PAM	Excluded
MXE	chr1:154928545:154928567:-@chr1:154926147:154926233:-@chr1:154924271:154924395:-@chr1:154923947:154924011:-	-0.51	19.77	4.30524	-	ENSG00000163346	PBXIP1	Excluded
MXE	chr5:271736:271936:+@chr5:272826:272887:+@chr5:304292:306869:+@chr5:311408:311517:+	0.42	42896.3	15.3886	+	ENSG00000249915	PDCD6	Included
MXE	chr5:304292:304336:+@chr5:306717:306875:+@chr5:311408:311517:+@chr5:314532:315089:+	-0.17	132.04	7.04483	+	ENSG00000249915	PDCD6	Excluded
MXE	chr5:139682626:139682689:-@chr5:139680001:139680167:-@chr5:139661034:139661118:-@chr5:139624635:139625642:-	-0.25	63.58	5.9905	-	ENSG00000113068	PFDN1	Excluded
MXE	chr11:3832480:3832654:+@chr11:3844139:3844223:+@chr11:3844843:3844970:+@chr11:3845113:3845365:+	0.5	29.91	4.90256	+	ENSG00000148985	PGAP2	Included
MXE	chr11:3829524:3829545:+@chr11:3832480:3832654:+@chr11:3844139:3844223:+@chr11:3845113:3845365:+	-0.58	1287.5	10.3304	+	ENSG00000148985	PGAP2	Excluded
MXE	chr11:3829524:3829545:+@chr11:3832480:3832654:+@chr11:3844843:3844970:+@chr11:3845113:3845365:+	-0.57	49.56	5.6311	+	ENSG00000148985	PGAP2	Excluded
MXE	chr11:3829766:3829881:+@chr11:3832480:3832654:+@chr11:3844843:3844970:+@chr11:3845113:3845365:+	-0.51	36.63	5.19495	+	ENSG00000148985	PGAP2	Excluded
MXE	chr17:47492197:47492242:-@chr17:47490539:47490653:-@chr17:47489040:47489201:-@chr17:47486693:47486835:-	0.29	1000000000000	39.8631	-	ENSG00000167085	PHB	Included
MXE	chr20:44044707:44044983:+@chr20:44045157:44045294:+@chr20:44047492:44047619:+@chr20:44047935:44048035:+	0.26	1158.41	10.1779	+	ENSG00000124155	PIGT	Included
MXE	chr20:44044707:44044983:+@chr20:44045157:44045334:+@chr20:44047492:44047619:+@chr20:44047935:44048035:+	0.24	23.65	4.56377	+	ENSG00000124155	PIGT	Included
MXE	chr20:44045157:44045294:+@chr20:44047492:44047619:+@chr20:44047935:44048035:+@chr20:44048144:44048230:+	0.42	33.93	5.08449	+	ENSG00000124155	PIGT	Included
MXE	chr22:38565225:38565478:-@chr22:38541570:38541660:-@chr22:38539112:38539295:-@chr22:38535989:38536176:-	-0.52	47.95	5.58346	-	ENSG00000184381	PLA2G6	Excluded
MXE	chr6:144290044:144290115:-@chr6:144285924:144287367:-@chr6:144269122:144269597:-@chr6:144261437:144263800:-	0.44	2.13176e+06	21.0236	-	ENSG00000118495	PLAGL1	Included
MXE	chr6:144290044:144290115:-@chr6:144285924:144287367:-@chr6:144281606:144281679:-@chr6:144261437:144263800:-	0.63	1.23838e+08	26.8839	-	ENSG00000118495	PLAGL1	Included
MXE	chr6:144290044:144290115:-@chr6:144285924:144287367:-@chr6:144281606:144281679:-@chr6:144269122:144269597:-	0.38	46.09	5.52638	-	ENSG00000118495	PLAGL1	Included
MXE	chr20:21106624:21106845:+@chr20:21112738:21112800:+@chr20:21126206:21126295:+@chr20:21142512:21143148:+	-0.49	20.41	4.3512	+	ENSG00000088970	PLK1S1	Excluded
MXE	chr6:35310335:35310458:+@chr6:35314844:35314927:+@chr6:35378764:35378994:+@chr6:35387904:35388058:+	0.43	1919.71	10.9067	+	ENSG00000112033	PPARD	Included
MXE	chr2:201750421:201750495:-@chr2:201749985:201750090:-@chr2:201747065:201747105:-@chr2:201746144:201746211:-	-0.65	13191	13.6873	-	ENSG00000240344	PPIL3	Excluded
MXE	chr14:23397706:23397824:-@chr14:23397335:23397450:-@chr14:23396735:23396823:-@chr14:23395911:23396023:-	0.42	28.99	4.85748	-	ENSG00000100462	PRMT5	Included
MXE	chr14:23398461:23398661:-@chr14:23397335:23397425:-@chr14:23396735:23396823:-@chr14:23395911:23396023:-	0.39	9.85911e+07	26.555	-	ENSG00000100462	PRMT5	Included
MXE	chr14:23398461:23398661:-@chr14:23397335:23397824:-@chr14:23396735:23396823:-@chr14:23395911:23396023:-	0.42	1.63121e+10	33.9252	-	ENSG00000100462	PRMT5	Included
MXE	chr14:23398461:23398661:-@chr14:23397335:23397420:-@chr14:23396735:23396823:-@chr14:23395911:23396023:-	-0.37	1.60161e+11	37.2207	-	ENSG00000100462	PRMT5	Excluded
MXE	chr11:14539188:14539291:-@chr11:14535363:14536037:-@chr11:14535116:14535245:-@chr11:14532418:14532497:-	0.25	96607.5	16.5598	-	ENSG00000256206	PSMA1	Included
MXE	chr7:42971717:42971805:-@chr7:42966982:42967058:-@chr7:42966135:42966267:-@chr7:42964274:42964396:-	0.26	3.15571e+09	31.5553	-	ENSG00000106588	PSMA2	Included
[truncated: 1,569 more rows]
